# Supplementary material for: Comparative transcriptome analysis reveals key pathways and regulatory networks in early resistance of Glycine max to soybean mosaic virus
Source: Front Microbiol. 2023 Oct 19;14:1241076. doi: 10.3389/fmicb.2023.1241076 (PMC10687721; doi:10.3389/fmicb.2023.1241076)
Supplement: Supplementary file 1 [file Data_Sheet_1.zip]

Archive with 13 entries (13 files):
- Supplementary Figures.pdf
- Table S1.XLSX
- Table S10.XLSX
- Table S11.XLSX
- Table S12.XLSX
- Table S2.XLSX
- Table S3.XLSX
- Table S4.XLSX
- Table S5.XLSX
- Table S6.XLSX
- Table S7.XLSX
- Table S8.XLSX
- Table S9.XLSX
