# Supplementary material for: Comparative transcriptome analysis reveals key pathways and regulatory networks in early resistance of Glycine max to soybean mosaic virus
Source: Front Microbiol. 2023 Oct 19;14:1241076. doi: 10.3389/fmicb.2023.1241076 (PMC10687721; doi:10.3389/fmicb.2023.1241076)
Supplement: Supplementary file 1 [file Data_Sheet_1.zip › Table S1.XLSX]

## Sheet: Sheet1
Table S1. List of primer sequences of selected DEGs used for qRT-PCR analysis.
Gene_ID	Gene_Name	Description	Forward primer	Reversed primer	Length
Glyma.12G073000	MAPK3	mitogen-activated protein kinase 3	TAGATGAGAGGCGGCTACGA	ACACTCTTTCGGAGCAGGTG	137 bp
Glyma.18G056600	WRKY166	WRKY transcription factor 166	AGCCTCTTCTTGCCTCATACA	GAACCTGCTTGATCCGACGA	160 bp
Glyma.15G062500	PR1_7	PR1-7 pathogenesis-related protein 1	GTTGCAACTATGCTCCCCCT	TCGTTGGCTAAATTCATGATGCT	129 bp
Glyma.07G215900	LRRK	Leucine rich repeat kinase	GAGAACGTGTCAACTTGGCG	AGGGGGCTTGAATTCGATGG	139 bp
Glyma.03G236300	RbohB	respiratory burst oxidase homolog protein B	GTCCACATGCGCCTTTTTCA	ACGGCCTTAATTGGCAAGGA	184 bp
Glyma.08G005600	CDPK_SK5	Calcium-dependent protein kinase SK5	ACGTTGTTTGTAGTTGCTTGACC	AAGGAGCTGCAATTCGTTGT	138 bp
Glyma.01G010500	NBS-LRR	NBS-LRR type disease resistance protein	AGGGACGTCCAAACATAGCTG	GGAATCACAGCCCTACCTGC	172 bp
Glyma.06G034700	CML41	calmodulin-like 41	CCTCTAATTGGGCCTTCGGG	ACCCACGGACGCGAAATAAT	129 bp
Internal reference gene	ElF1β	elongation factor 1β	CACTCACTCTGCACTCACCAC	TGCCCTCTTCGGTGTGTAGA	82 bp
