# Supplementary material for: Comparative transcriptome analysis reveals key pathways and regulatory networks in early resistance of Glycine max to soybean mosaic virus
Source: Front Microbiol. 2023 Oct 19;14:1241076. doi: 10.3389/fmicb.2023.1241076 (PMC10687721; doi:10.3389/fmicb.2023.1241076)
Supplement: Supplementary file 1 [file Data_Sheet_1.zip › Table S10.XLSX]

## Sheet: Sheet1
Pathway_name	Gene_name	Locus tag	log2 (fold change)						Susceptibility-response DEGs?
			KF1_3d vs 1d	KF1_5d vs 1d	KF1_7d vs 1d	NN38_3d vs 1d	NN38_5d vs 1d	NN38_7d vs 1d
starch and sucrose metabolism	granule-bound starch synthase 1, chloroplastic/amyloplastic(LOC100817424)	Glyma.16G018500	0	0	0	0	0	2.98626	Yes
starch and sucrose metabolism	4-alpha-glucanotransferase DPE2(LOC100793021)	Glyma.19G125800	0	0	0	0	0	1.17374	Yes
starch and sucrose metabolism	isoflavone conjugate-specific beta-glucosidase(ICHG)	Glyma.12G053800	0	0	5.78374	0	0	5.95243	No
starch and sucrose metabolism	beta-glucosidase 44(LOC100814740)	Glyma.07G100500	0	0	0	0	0	1.06195	Yes
starch and sucrose metabolism	sucrose synthase 7(LOC100792097)	Glyma.02G240400	0	0	1.06686	0	0	2.28713	No
starch and sucrose metabolism	alpha-1,4 glucan phosphorylase L-2 isozyme, chloroplastic/amyloplastic(LOC100818065)	Glyma.20G026700	0	0	0	0	0	1.02663	Yes
starch and sucrose metabolism	sucrose synthase 7(LOC100805344)	Glyma.09G167000	0	1.16518	0	0	0	2.59512	No
starch and sucrose metabolism	glucose-1-phosphate adenylyltransferase large subunit 1(LOC100790220)	Glyma.11G116600	2.04803	2.05161	1.26405	0	0	5.57307	No
starch and sucrose metabolism	glucose-1-phosphate adenylyltransferase large subunit 1(LOC100793757)	Glyma.04G030300	0	0	0	2.8438	0	4.22867	Yes
starch and sucrose metabolism	hexokinase-1(LOC100808324)	Glyma.08G033300	0	0	0	0	0	1.34705	Yes
starch and sucrose metabolism	glucose-1-phosphate adenylyltransferase large subunit 1(LOC100796717)	Glyma.04G011900	0	0	0	0	0	1.53129	Yes
starch and sucrose metabolism	glucose-1-phosphate adenylyltransferase large subunit 1(LOC100789920)	Glyma.06G030400	0	0	0	0	0	1.73805	Yes
starch and sucrose metabolism	starch synthase 3, chloroplastic/amyloplastic(LOC100797872)	Glyma.15G108000	0	0	0	0	0	1.42988	Yes
starch and sucrose metabolism	soluble starch synthase 1, chloroplastic/amyloplastic(LOC100814548)	Glyma.06G129400	1.44639	1.03982	0	0	0	2.01935	No
starch and sucrose metabolism	beta-glucosidase 18(LOC100814004)	Glyma.13G278700	0	0	0	0	0	1.40726	Yes
starch and sucrose metabolism	1,4-alpha-glucan-branching enzyme 1, chloroplastic/amyloplastic(LOC100816963)	Glyma.03G192300	0	0	0	0	0	1.40188	Yes
starch and sucrose metabolism	beta-glucosidase 18(LOC100812929)	Glyma.13G278600	1.99181	1.48155	0	0	0	1.29533	No
starch and sucrose metabolism	beta-glucosidase 12(LOC100812431)	Glyma.15G031400	4.62791	4.14608	3.27853	0	0	3.67863	No
starch and sucrose metabolism	endo-1,4-beta-glucanase(CEL8)	Glyma.08G022300	0	0	0	0	0	1.5914	Yes
starch and sucrose metabolism	trehalose-phosphate phosphatase A(LOC100819495)	Glyma.12G005200	0	0	0	0	0	2.74816	Yes
starch and sucrose metabolism	1,4-alpha-glucan-branching enzyme 1, chloroplastic/amyloplastic(LOC100785968)	Glyma.19G192800	0	0	0	0	0	2.53038	Yes
starch and sucrose metabolism	alpha-glucan phosphorylase, H isozyme(LOC100789789)	Glyma.08G334000	1.47108	1.29398	0	0	0	1.99598	No
starch and sucrose metabolism	granule-bound starch synthase(LOC100037476)	Glyma.07G049900	1.13066	1.19188	0	0	0	3.18947	No
starch and sucrose metabolism	glucose-1-phosphate adenylyltransferase small subunit 2, chloroplastic(LOC100799431)	Glyma.14G009300	0	0	0	0	0	1.88823	Yes
starch and sucrose metabolism	beta-fructofuranosidase, soluble isoenzyme I(LOC100810057)	Glyma.12G005100	0	-1.14642	0	0	0	2.48028	Yes
starch and sucrose metabolism	glucose-6-phosphate isomerase 1, chloroplastic(LOC100818441)	Glyma.06G094300	0	1.13268	0	0	0	2.40154	No
starch and sucrose metabolism	trehalose-phosphate phosphatase A(LOC100775207)	Glyma.09G231400	0	0	0	0	0	3.5283	Yes
starch and sucrose metabolism	beta-glucosidase 46(LOC100790658)	Glyma.15G105900	-2.02604	0	1.18557	0	0	8.54082	No
starch and sucrose metabolism	probable sucrose-phosphate synthase 4(LOC100786531)	Glyma.06G323700	1.21755	1.5331	0	3.35341	0	4.18196	No
starch and sucrose metabolism	glucose-1-phosphate adenylyltransferase small subunit 2, chloroplastic(LOC100790187)	Glyma.02G304500	0	0	0	0	0	1.00262	Yes
starch and sucrose metabolism	probable trehalose-phosphate phosphatase J(LOC100794430)	Glyma.11G239300	0	0	0	0	0	4.51917	Yes
starch and sucrose metabolism	glucose-1-phosphate adenylyltransferase large subunit 1(LOC100786313)	Glyma.19G223100	0	0	0	0	0	2.79847	Yes
starch and sucrose metabolism	endoglucanase 6(LOC732598)	Glyma.05G216400	-1.57228	0	0	0	0	1.42597	Yes
starch and sucrose metabolism	beta-fructofuranosidase, soluble isoenzyme I(LOC100814788)	Glyma.09G231500	0	1.01322	1.31763	0	0	3.31784	No
starch and sucrose metabolism	glucose-6-phosphate isomerase 1, chloroplastic(LOC100791285)	Glyma.04G092400	0	0	0	0	0	2.14507	Yes
starch and sucrose metabolism	glucose-6-phosphate isomerase, cytosolic(LOC100798134)	Glyma.19G017200	0	0	0	0	0	2.10617	Yes
starch and sucrose metabolism	soluble starch synthase 1, chloroplastic/amyloplastic(LOC100807354)	Glyma.04G235200	0	1.0857	0	0	0	1.29756	No
starch and sucrose metabolism	glucose-1-phosphate adenylyltransferase large subunit 1(LOC100814910)	Glyma.06G011700	0	0	0	0	0	3.05456	Yes
starch and sucrose metabolism	hexokinase-1(LOC100783175)	Glyma.05G226600	0	0	0	0	0	1.2801	Yes
starch and sucrose metabolism	endoglucanase 24(LOC100814545)	Glyma.06G008200	0	1.28345	1.10084	0	0	2.51637	No
starch and sucrose metabolism	beta-glucosidase 44(LOC100813194)	Glyma.09G178100	0	0	0	0	0	2.19139	Yes
starch and sucrose metabolism	glucose-1-phosphate adenylyltransferase large subunit 1(LOC100808791)	Glyma.12G042400	1.6335	0	1.23664	0	0	4.18008	No
starch and sucrose metabolism	probable alpha,alpha-trehalose-phosphate synthase [UDP-forming] 10(LOC100775779)	Glyma.18G136200	0	0	0	0	0	1.31795	Yes
starch and sucrose metabolism	endoglucanase 24(LOC100799911)	Glyma.04G008400	-2.3154	0	0	0	0	3.042	Yes
starch and sucrose metabolism	sucrose synthase 5(LOC100809674)	Glyma.11G212700	0	2.32836	1.93166	0	0	3.48656	No

## Sheet: Sheet2
Pathway_name	Gene_name	Locus tag	log2 (fold change)						Susceptibility-response DEGs?
			KF1_3d vs 1d	KF1_5d vs 1d	KF1_7d vs 1d	NN38_3d vs 1d	NN38_5d vs 1d	NN38_7d vs 1d
Plant-pathogen interaction	calcium-binding allergen Ole e 8 (LOC100783572)	Glyma.08G053500	0	-1.72009	0	0	0	0	Yes
Plant-pathogen interaction	calcium-binding protein (LOC100305637)	Glyma.13G316100	0	-3.22581	0	0	0	0	Yes
Plant-pathogen interaction	calcium-binding protein (LOC100499969)	Glyma.12G185400	-1.10638	-2.13703	0	0	0	0	Yes
Plant-pathogen interaction	calcium-binding protein (LOC100526868)	Glyma.20G034200	-1.71348	-3.62561	-1.34923	0	0	0	Yes
Plant-pathogen interaction	calcium-binding protein CAST (LOC100807117)	Glyma.09G270900	0	-2.79557	1.63844	0	0	0	No
Plant-pathogen interaction	calcium-binding protein CML24 (LOC100791597)	Glyma.18G039500	-1.2024	-1.09192	-1.03141	-1.13733	-1.25433	-1.97414	No
Plant-pathogen interaction	calcium-binding protein CML38 (LOC100779557)	Glyma.04G194800	0	-3.18399	-2.24025	0	0	0	Yes
Plant-pathogen interaction	calmodulin (SCAM-4)	Glyma.10G178400	-2.54364	-4.32512	-2.43747	-1.32166	0	-2.59535	No
Plant-pathogen interaction	calmodulin (SCAM-5)	Glyma.02G002100	0	-3.64915	1.44473	0	0	0	No
Plant-pathogen interaction	calmodulin-1 (LOC100795656)	Glyma.19G160100	0	-2.70549	0	0	0	0	Yes
Plant-pathogen interaction	calmodulin-like protein 30 (LOC100786354)	Glyma.05G085200	0	-1.21428	0	0	0	-1.38741	No
Plant-pathogen interaction	calmodulin-like protein 30 (LOC100787013)	Glyma.11G056500	-1.14369	-1.06258	-1.28682	-1.18054	0	-3.26947	No
Plant-pathogen interaction	calmodulin-like protein 7 (LOC100784685)	Glyma.02G108700	-2.38191	-2.76288	-1.35729	0	0	0	Yes
Plant-pathogen interaction	calmodulin-like protein 9 (LOC100527005)	Glyma.03G157800	0	-4.0409	0	0	0	0	Yes
Plant-pathogen interaction	calmodulin-like protein (LOC100526987)	Glyma.10G002200	0	-3.21839	0	0	0	-1.70491	No
Plant-pathogen interaction	EF hand calcium-binding family protein (LOC100500308)	Glyma.20G211700	-1.0455	-1.07348	0	-1.59589	0	-1.50937	No
Plant-pathogen interaction	probable calcium-binding protein CML15 (LOC100813924)	Glyma.04G144800	-3.24093	-3.71294	-4.55228	0	0	0	Yes
Plant-pathogen interaction	probable calcium-binding protein CML18 (LOC100796491)	Glyma.02G245700	1.04117	-1.61225	0	0	0	0	No
Plant-pathogen interaction	probable calcium-binding protein CML18 (LOC100806182)	Glyma.14G215800	0	-1.40133	0	0	0	-1.40427	No
Plant-pathogen interaction	probable calcium-binding protein CML25 (LOC100813092)	Glyma.05G238400	0	-2.53566	0	0	0	0	Yes
Plant-pathogen interaction	probable calcium-binding protein CML31 (LOC100784553)	Glyma.19G088200	0	-4.6667	0	0	0	0	Yes
Plant-pathogen interaction	probable calcium-binding protein CML41 (LOC100775336)	Glyma.06G034700	0	-2.00697	0	0	0	0	Yes
Plant-pathogen interaction	probable calcium-binding protein CML44 (LOC100779760)	Glyma.13G035100	-1.23706	-2.28486	0	0	0	0	Yes
Plant-pathogen interaction	probable calcium-binding protein CML46 (LOC100791253)	Glyma.18G260700	0	0	2.10789	1.70652	0	0	No
Plant-pathogen interaction	probable calcium-binding protein CML46 (LOC100791756)	Glyma.09G236800	0	0	1.87008	1.64317	0	2.11628	No
Plant-pathogen interaction	probable calcium-binding protein CML46 (LOC100812778)	Glyma.07G229500	-1.62355	-2.70912	-2.08403	0	0	0	Yes
Plant-pathogen interaction	putative calcium-binding protein CML19 (LOC100777057)	Glyma.11G157100	-1.68014	-4.64199	-1.11325	0	0	0	Yes
Plant-pathogen interaction	putative calcium-binding protein CML19 (LOC100798531)	Glyma.05G047100	0	-6.86657	0	0	0	0	Yes
Plant-pathogen interaction	putative calcium-binding protein CML19 (LOC100816563)	Glyma.17G128900	0	-8.22545	-3.3124	0	0	0	Yes
Plant-pathogen interaction	putative calcium-binding protein CML23 (LOC100783575)	Glyma.16G059300	-1.53026	-5.60557	-2.03915	0	0	0	Yes
Plant-pathogen interaction	putative calcium-binding protein (LOC100527117)	Glyma.04G245000	-1.56881	-1.7136	1.15733	0	0	0	No
Plant-pathogen interaction	putative calcium-binding protein (LOC100527230)	Glyma.17G034900	-1.2222	-2.6157	-1.28939	0	0	0	Yes
Plant-pathogen interaction	putative calcium-binding protein (LOC111240476)	Glyma.04G136200	0	-2.07768	0	0	0	0	Yes
Plant-pathogen interaction	respiratory burst oxidase homolog protein A (LOC100801077)	Glyma.08G018900	-1.5411	-2.14988	-1.56533	0	0	-2.5705	No
Plant-pathogen interaction	respiratory burst oxidase homolog protein B (LOC100787949)	Glyma.20G236200	0	-3.10033	-1.74412	0	0	0	Yes
Plant-pathogen interaction	respiratory burst oxidase homolog protein B (LOC100812342)	Glyma.03G236300	-1.50613	-3.30625	0	0	0	0	Yes
Plant-pathogen interaction	respiratory burst oxidase homolog protein B (LOC100820185)	Glyma.19G233900	0	-4.18953	0	0	0	0	Yes
Plant-pathogen interaction	cyclic nucleotide-gated ion channel 1 (LOC100797784)	Glyma.19G255300	0	0	2.07358	1.56477	0	1.61729	No
Plant-pathogen interaction	cyclic nucleotide-gated ion channel 18 (LOC100802812)	Glyma.06G077300	0	-3.74081	0	0	0	0	Yes
Plant-pathogen interaction	cyclic nucleotide-gated ion channel 2 (LOC100798823)	Glyma.18G263900	0	-1.30373	-1.72873	0	0	-1.83704	No
Plant-pathogen interaction	cyclic nucleotide-gated ion channel 2 (LOC100810471)	Glyma.08G241600	-1.8594	-2.22332	-2.333	0	0	-2.37045	No
Plant-pathogen interaction	probable cyclic nucleotide-gated ion channel 16 (LOC100785326)	Glyma.06G184000	-4.4774	-5.54009	0	0	0	0	Yes
Plant-pathogen interaction	probable cyclic nucleotide-gated ion channel 20, chloroplastic (LOC100781973)	Glyma.16G218200	0	-1.34353	0	0	0	0	Yes
Plant-pathogen interaction	probable cyclic nucleotide-gated ion channel 20, chloroplastic (LOC100782506)	Glyma.16G218300	0	-1.09916	0	0	0	0	Yes
Plant-pathogen interaction	probable cyclic nucleotide-gated ion channel 20, chloroplastic (LOC100795427)	Glyma.09G168600	-1.1416	-2.21183	0	0	0	0	Yes
Plant-pathogen interaction	probable cyclic nucleotide-gated ion channel 20, chloroplastic (LOC100795955)	Glyma.09G168700	-1.41998	-1.00137	0	0	0	0	Yes
Plant-pathogen interaction	calcium-dependent protein kinase 1 (LOC100783079)	Glyma.02G192700	-2.99461	-6.28549	-3.86546	0	0	0	Yes
Plant-pathogen interaction	calcium-dependent protein kinase 10 (LOC100779935)	Glyma.05G030800	0	-1.71205	0	0	0	0	Yes
Plant-pathogen interaction	calcium-dependent protein kinase 2 (LOC100798651)	Glyma.18G096500	0	-1.22423	0	0	0	0	Yes
Plant-pathogen interaction	calcium-dependent protein kinase 2 (LOC100812843)	Glyma.17G013800	0	-1.46181	-1.23043	0	0	0	Yes
Plant-pathogen interaction	calcium-dependent protein kinase 26 (LOC100800415)	Glyma.10G084000	-2.83896	-3.12901	-3.48217	0	0	0	Yes
Plant-pathogen interaction	calcium-dependent protein kinase 26 (LOC100814475)	Glyma.03G204100	-2.48162	-2.80156	-4.70853	0	0	-4.9741	No
Plant-pathogen interaction	calcium-dependent serine/threonine-protein kinase (LOC100780887)	Glyma.08G227200	0	-4.04518	0	0	0	0	Yes
Plant-pathogen interaction	3-ketoacyl-CoA synthase 11 (LOC100785983)	Glyma.20G210900	0	-1.62011	-2.39164	0	0	0	Yes
Plant-pathogen interaction	3-ketoacyl-CoA synthase 11 (LOC100790099)	Glyma.06G214800	-2.14227	-3.39615	-2.8003	0	0	0	Yes
Plant-pathogen interaction	3-ketoacyl-CoA synthase 11 (LOC100794273)	Glyma.04G149300	-1.1773	-2.03722	0	0	0	0	Yes
Plant-pathogen interaction	3-ketoacyl-CoA synthase 12 (LOC100790992)	Glyma.15G042500	0	-1.72248	-1.85088	-5.86456	0	0	No
Plant-pathogen interaction	BRASSINOSTEROID INSENSITIVE 1-associated receptor kinase 1 (LOC100804180)	Glyma.05G119500	0	0	1.50705	1.28015	0	0	No
Plant-pathogen interaction	cysteine protease RD19A (LOC100791283)	Glyma.11G113500	0	0	0	1.27394	0	0	Yes
Plant-pathogen interaction	disease resistance protein RPM1 (LOC100779508)	Glyma.18G077900	1.47116	1.27062	1.92207	1.81118	0	0	No
Plant-pathogen interaction	disease resistance protein RPM1 (LOC100805346)	Glyma.01G010700	-1.7377	-2.14057	0	0	0	0	Yes
Plant-pathogen interaction	disease resistance protein RPM1 (LOC100805529)	Glyma.09G210600	0	-3.15078	0	0	0	0	Yes
Plant-pathogen interaction	disease resistance protein RPM1 (LOC100817624)	Glyma.09G210400	-1.20133	-3.6549	0	0	0	0	Yes
Plant-pathogen interaction	heat shock cognate protein 80-like (HSP90-2)	Glyma.08G332900	0	0	0	1.64787	0	0	Yes
Plant-pathogen interaction	heat shock protein 90-1 (HSP90-1)	Glyma.18G074100	0	0	0	1.3204	0	0	Yes
Plant-pathogen interaction	heat shock protein 90-6, mitochondrial (LOC100794913)	Glyma.02G305600	-1.45837	-1.37551	-1.23417	0	0	0	Yes
Plant-pathogen interaction	heat shock protein 90-A1 (HSP90A1)	Glyma.09G131500	-1.89638	-3.08533	-3.42187	2.89437	1.25393	0	Yes
Plant-pathogen interaction	heat shock protein 90-A2 (HSP90A2)	Glyma.16G178800	-2.51582	-3.68808	-4.06905	2.59927	0	0	Yes
Plant-pathogen interaction	mitogen-activated protein kinase 3 (LOC100801339)	Glyma.12G073000	1.13837	0	1.42447	1.2988	0	0	No
Plant-pathogen interaction	NBS-LRR type disease resistance protein (LOC100305458)	Glyma.01G010500	0	-2.93104	-1.5731	0	-1.76747	0	No
Plant-pathogen interaction	pathogenesis-related genes transcriptional activator PTI5 (LOC100811533)	Glyma.15G079100	0	-1.03142	0	0	0	0	Yes
Plant-pathogen interaction	pathogenesis-related protein 1 (PR1-6)	Glyma.15G062400	3.98995	0	7.81961	2.58207	0	0	No
Plant-pathogen interaction	pathogenesis-related protein 1 (PR1-7)	Glyma.15G062500	3.71817	1.54239	6.47683	1.38945	0	2.89922	No
Plant-pathogen interaction	pathogenesis-related protein 1 (PR1-8)	Glyma.15G062700	2.07589	4.19019	7.32483	5.96261	0	4.82942	No
Plant-pathogen interaction	probable WRKY transcription factor 29 (LOC102667104)	Glyma.08G018300	0	-2.29722	-1.37223	0	0	0	Yes
Plant-pathogen interaction	probable WRKY transcription factor 33 (LOC102666898)	Glyma.03G042700	0	-3.00403	0	0	0	0	Yes
Plant-pathogen interaction	protein SGT1 homolog B-like (LOC100777554)	Glyma.10G230000	0	0	0	1.02409	0	0	Yes
Plant-pathogen interaction	WRKY transcription factor 10 (WRKY10)	Glyma.18G238200	-1.02514	-1.32644	0	0	0	0	Yes
Plant-pathogen interaction	WRKY transcription factor 22 (LOC100798084)	Glyma.09G254800	-1.50723	-1.93775	-1.66236	0	0	0	Yes
Plant-pathogen interaction	WRKY transcription factor 22 (LOC100815829)	Glyma.16G031900	0	-4.14021	-2.87809	0	-3.73525	0	No
Plant-pathogen interaction	WRKY transcription factor 39 (WRKY39)	Glyma.02G232600	0	-1.62753	0	0	0	0	Yes
Plant-pathogen interaction	WRKY transcription factor 49 (WRKY49)	Glyma.14G200200	0	-1.72581	0	0	0	0	Yes
Plant-pathogen interaction	WRKY transcription factor 5 (WRKY5)	Glyma.01G128100	0	0	0	2.08886	0	3.28011	Yes
Plant-pathogen interaction	WRKY transcription factor 62 (WRKY62)	Glyma.18G056600	0	-1.28739	2.56169	0	0	0	No
