# Supplementary material for: Comparative transcriptome analysis reveals key pathways and regulatory networks in early resistance of Glycine max to soybean mosaic virus
Source: Front Microbiol. 2023 Oct 19;14:1241076. doi: 10.3389/fmicb.2023.1241076 (PMC10687721; doi:10.3389/fmicb.2023.1241076)
Supplement: Supplementary file 1 [file Data_Sheet_1.zip › Table S11.XLSX]

## Sheet: Sheet 1
Pathway_name	Gene_name	Locus tag	log2 (fold change)						Resistance-response DEGs?
			KF1_3d vs 1d	KF1_5d vs 1d	KF1_7d vs 1d	NN38_3d vs 1d	NN38_5d vs 1d	NN38_7d vs 1d
MAPK Signaling Pathway	1-aminocyclopropane-1-carboxylate synthase 1(LOC100500423)	Glyma.09G255000	0	-3.93663	2.8327	0	0	0	No
MAPK Signaling Pathway	calmodulin(LOC100778454)	Glyma.02G143800	0	0	4.50545	0	0	0	Yes
MAPK Signaling Pathway	chitinase class I(CHIA1)	Glyma.02G042500	1.99765	0	3.4739	0	0	0	Yes
MAPK Signaling Pathway	mitogen-activated protein kinase 3(LOC100801339)	Glyma.12G073000	1.13837	0	1.42447	1.2988	0	0	No
MAPK Signaling Pathway	mitogen-activated protein kinase 7-like(LOC100788131)	Glyma.05G157200	0	0	1.07119	0	0	0	Yes
MAPK Signaling Pathway	mitogen-activated protein kinase kinase 9(LOC100778369)	Glyma.07G105700	1.59373	0	1.12388	0	0	0	Yes
MAPK Signaling Pathway	mitogen-activated protein kinase kinase 9(LOC100804100)	Glyma.09G172500	1.48114	0	1.45234	1.1264	0	0	No
MAPK Signaling Pathway	mitogen-activated protein kinase(LOC100815697)	Glyma.18G236800	0	0	1.13335	0	0	0	Yes
MAPK Signaling Pathway	probable calcium-binding protein CML46(LOC100791253)	Glyma.18G260700	0	0	2.10789	1.70652	0	0	No
MAPK Signaling Pathway	probable calcium-binding protein CML46(LOC100791756)	Glyma.09G236800	0	0	1.87008	1.64317	0	2.11628	No
MAPK Signaling Pathway	probable WRKY transcription factor 33(LOC100792833)	Glyma.18G208800	0	0	2.24104	0	0	0	Yes
MAPK Signaling Pathway	protein EPIDERMAL PATTERNING FACTOR 1(LOC102662905)	Glyma.13G299000	0	1.98242	1.89352	0	0	7.50153	No
MAPK Signaling Pathway	protein EPIDERMAL PATTERNING FACTOR 1(LOC102669361)	Glyma.12G202700	0	6.2986	6.05675	4.18603	0	5.68079	No
MAPK Signaling Pathway	protein EPIDERMAL PATTERNING FACTOR 2(LOC100792573)	Glyma.15G258600	0	0	4.94231	0	0	6.33443	No
MAPK Signaling Pathway	protein EPIDERMAL PATTERNING FACTOR 2-like(LOC100800695)	Glyma.08G168400	0	0	4.20109	0	0	0	Yes
MAPK Signaling Pathway	protein MKS1(LOC100808289)	Glyma.06G151400	0	0	1.14038	1.25425	0	0	No
MAPK Signaling Pathway	protein MKS1(LOC100813603)	Glyma.04G239400	3.41223	1.75047	2.7039	0	0	0	Yes
MAPK Signaling Pathway	respiratory burst oxidase homolog protein A(LOC100805517)	Glyma.01G222700	0	0	1.7119	0	0	3.99465	No
MAPK Signaling Pathway	WRKY transcription factor 19(WRKY19)	Glyma.11G163300	0	0	2.19941	0	0	2.6799	No
MAPK Signaling Pathway	WRKY transcription factor 62(WRKY62)	Glyma.18G056600	0	-1.28739	2.56169	0	0	0	No

## Sheet: Sheet 2
pathway_name	Gene Name	locus tag	log2 (fold change)						Susceptibility-response DEGs?
			KF1_3d vs 1d	KF1_5d vs 1d	KF1_7d vs 1d	NN38_3d vs 1d	NN38_5d vs 1d	NN38_7d vs 1d
MAPK Signaling Pathway	respiratory burst oxidase homolog protein B(LOC100787949)	Glyma.20G236200	0	-3.10033	-1.74412	0	0	0	Yes
MAPK Signaling Pathway	1-aminocyclopropane-1-carboxylate synthase(ACS)	Glyma.08G018000	0	-1.02783	0	0	0	0	Yes
MAPK Signaling Pathway	probable calcium-binding protein CML46(LOC100791756)	Glyma.09G236800	0	0	1.87008	1.64317	0	2.11628	No
MAPK Signaling Pathway	mitogen-activated protein kinase kinase kinase 18(LOC100819665)	Glyma.12G097200	-3.12448	-3.10523	0	0	0	0	Yes
MAPK Signaling Pathway	1-aminocyclopropane-1-carboxylate synthase 1(LOC100500423)	Glyma.09G255000	0	-3.93663	2.8327	0	0	0	No
MAPK Signaling Pathway	WRKY transcription factor 39(WRKY39)	Glyma.02G232600	0	-1.62753	0	0	0	0	Yes
MAPK Signaling Pathway	mitogen-activated protein kinase kinase kinase 18(LOC100794648)	Glyma.06G307600	-3.6984	-6.40054	-4.61785	0	0	0	Yes
MAPK Signaling Pathway	WRKY transcription factor 10(WRKY10)	Glyma.18G238200	-1.02514	-1.32644	0	0	0	0	Yes
MAPK Signaling Pathway	protein MKS1(LOC100782281)	Glyma.05G190000	0	0	0	1.88933	0	0	Yes
MAPK Signaling Pathway	1-aminocyclopropane 1-carboxylate synthase(ACS1)	Glyma.05G211700	0	-4.06473	-1.70472	0	0	0	Yes
MAPK Signaling Pathway	probable calcium-binding protein CML46(LOC100812778)	Glyma.07G229500	-1.62355	-2.70912	-2.08403	0	0	0	Yes
MAPK Signaling Pathway	probable protein phosphatase 2C 8(LOC100785905)	Glyma.01G225100	0	-9.36555	-5.95027	0	0	0	Yes
MAPK Signaling Pathway	WRKY transcription factor 5(WRKY5)	Glyma.01G128100	0	0	0	2.08886	0	3.28011	Yes
MAPK Signaling Pathway	calmodulin-1(LOC100795656)	Glyma.19G160100	0	-2.70549	0	0	0	0	Yes
MAPK Signaling Pathway	protein phosphatase 2C 37(LOC100776356)	Glyma.11G222600	-1.07221	-1.20355	0	0	0	0	Yes
MAPK Signaling Pathway	probable calcium-binding protein CML46(LOC100791253)	Glyma.18G260700	0	0	2.10789	1.70652	0	0	No
MAPK Signaling Pathway	putative calcium-binding protein(LOC100527230)	Glyma.17G034900	-1.2222	-2.6157	-1.28939	0	0	0	Yes
MAPK Signaling Pathway	mitogen-activated protein kinase kinase 2(LOC100789241)	Glyma.15G172600	0	0	0	1.30049	0	0	Yes
MAPK Signaling Pathway	serine/threonine-protein kinase OXI1(LOC100802487)	Glyma.16G084700	-1.17705	-2.9976	-1.35258	0	0	0	Yes
MAPK Signaling Pathway	mitogen-activated protein kinase kinase 9(LOC100804100)	Glyma.09G172500	1.48114	0	1.45234	1.1264	0	0	No
MAPK Signaling Pathway	probable WRKY transcription factor 33(LOC102666898)	Glyma.03G042700	0	-3.00403	0	0	0	0	Yes
MAPK Signaling Pathway	protein MKS1(LOC100808289)	Glyma.06G151400	0	0	1.14038	1.25425	0	0	No
MAPK Signaling Pathway	probable WRKY transcription factor 29(LOC102667104)	Glyma.08G018300	0	-2.29722	-1.37223	0	0	0	Yes
MAPK Signaling Pathway	serine/threonine-protein kinase OXI1(LOC100813693)	Glyma.08G345500	0	-4.35988	0	0	0	0	Yes
MAPK Signaling Pathway	calmodulin-like protein 7(LOC100784685)	Glyma.02G108700	-2.38191	-2.76288	-1.35729	0	0	0	Yes
MAPK Signaling Pathway	probable protein phosphatase 2C 8(LOC100813248)	Glyma.11G018000	0	-3.42227	-2.94218	0	0	0	Yes
MAPK Signaling Pathway	respiratory burst oxidase homolog protein B(LOC100812342)	Glyma.03G236300	-1.50613	-3.30625	0	0	0	0	Yes
MAPK Signaling Pathway	respiratory burst oxidase homolog protein A(LOC100801077)	Glyma.08G018900	-1.5411	-2.14988	-1.56533	0	0	-2.5705	No
MAPK Signaling Pathway	WRKY transcription factor 62(WRKY62)	Glyma.18G056600	0	-1.28739	2.56169	0	0	0	No
MAPK Signaling Pathway	protein EPIDERMAL PATTERNING FACTOR 1(LOC102669361)	Glyma.12G202700	0	6.2986	6.05675	4.18603	0	5.68079	No
MAPK Signaling Pathway	serine/threonine-protein kinase SAPK2(LOC100798091)	Glyma.02G208500	0	-1.31841	0	0	0	0	Yes
MAPK Signaling Pathway	1-aminocyclopropane-1-carboxylate synthase 1(LOC100775969)	Glyma.18G238100	0	-3.37207	0	0	0	0	Yes
MAPK Signaling Pathway	WRKY transcription factor 49(WRKY49)	Glyma.14G200200	0	-1.72581	0	0	0	0	Yes
MAPK Signaling Pathway	WRKY transcription factor 22(LOC100815829)	Glyma.16G031900	0	-4.14021	-2.87809	0	-3.73525	0	No
MAPK Signaling Pathway	abscisic acid receptor PYL12(LOC100779954)	Glyma.13G229300	-3.89972	-4.20052	-3.34379	0	0	0	Yes
MAPK Signaling Pathway	probable copper-transporting ATPase HMA5(LOC100791624)	Glyma.11G024400	-1.42395	-1.79011	-1.63747	0	0	0	Yes
MAPK Signaling Pathway	mitogen-activated protein kinase kinase kinase 18(LOC100802174)	Glyma.09G005500	-4.72022	-4.87243	-4.71956	0	0	0	Yes
MAPK Signaling Pathway	transcription factor MYC1(LOC100790168)	Glyma.09G204500	0	0	0	1.04945	0	1.26455	Yes
MAPK Signaling Pathway	mitogen-activated protein kinase 3(LOC100801339)	Glyma.12G073000	1.13837	0	1.42447	1.2988	0	0	No
MAPK Signaling Pathway	copper-transporting ATPase RAN1(LOC100798164)	Glyma.05G132900	0	-1.11776	0	0	0	-2.21274	No
MAPK Signaling Pathway	WRKY transcription factor 22(LOC100798084)	Glyma.09G254800	-1.50723	-1.93775	-1.66236	0	0	0	Yes
MAPK Signaling Pathway	EIN3-binding F-box protein 1(LOC100792339)	Glyma.04G147000	0	-2.35305	0	0	0	0	Yes
MAPK Signaling Pathway	mitogen-activated protein kinase kinase kinase NPK1(LOC100779001)	Glyma.03G237600	-1.19728	-2.05404	-1.58007	0	0	0	Yes
MAPK Signaling Pathway	1-aminocyclopropane-1-carboxylate synthase(LOC100813347)	Glyma.16G032200	0	-4.47755	-3.81786	0	0	0	Yes
MAPK Signaling Pathway	transcription factor VIP1(LOC102664725)	Glyma.10G226000	-3.65062	-6.64314	-6.66736	0	0	0	Yes
MAPK Signaling Pathway	uncharacterized LOC100526868(LOC100526868)	Glyma.20G034200	-1.71348	-3.62561	-1.34923	0	0	0	Yes
MAPK Signaling Pathway	serine/threonine-protein kinase OXI1(LOC100785773)	Glyma.03G088800	0	-3.59678	-1.59077	0	0	0	Yes
MAPK Signaling Pathway	mitogen-activated protein kinase kinase kinase NPK1(LOC100807537)	Glyma.19G235200	0	-1.91326	-1.6272	0	0	0	Yes
MAPK Signaling Pathway	1-aminocyclopropane-1-carboxylate synthase(LOC100817401)	Glyma.07G065700	-4.13199	-6.01303	-6.0299	0	0	0	Yes
MAPK Signaling Pathway	respiratory burst oxidase homolog protein B(LOC100820185)	Glyma.19G233900	0	-4.18953	0	0	0	0	Yes
