# Supplementary material for: Comparative transcriptome analysis reveals key pathways and regulatory networks in early resistance of Glycine max to soybean mosaic virus
Source: Front Microbiol. 2023 Oct 19;14:1241076. doi: 10.3389/fmicb.2023.1241076 (PMC10687721; doi:10.3389/fmicb.2023.1241076)
Supplement: Supplementary file 1 [file Data_Sheet_1.zip › Table S12.XLSX]

## Sheet: sheet 1. description of DEGs
locus tag	gene name	abbreviation	KEGG pathway(s)	log2(fold change)
				KF1_3d vs 1d	KF1_5d vs 1d	KF1_7d vs 1d	NN38_3d vs 1d	NN38_5d vs 1d	NN38_7d vs 1d
Glyma.08G046500	adagio protein 3 (LOC100812253)	ADO3	gmx04712: Circadian rhythm-plant	2.25341	2.39326	2.25863	0	0	3.4289
Glyma.05G119600	BRASSINOSTEROID INSENSITIVE 1-associated receptor kinase 1 (LOC100804708)	BAK1	gmx04016: MAPK signaling pathway-plant, gmx04075: Plant hormone signal transduction, gmx04626: Plant-pathogen interaction	1.44605	1.59691	1.28742	0	0	1.37764
Glyma.05G198300	calcium-dependent protein kinase SK5-like (LOC100806678)	CDPK SK5-like	gmx04626: Plant-pathogen interaction	1.03776	0	0	0	0	0
Glyma.17G096000	calcium-dependent protein kinase 10(LOC100800559)	CDPK10	gmx04626: Plant-pathogen interaction	0	0	1.48366	0	0	0
Glyma.02G042500	chitinase class I (CHIA1)	CHIA1	gmx00520: Amino sugar and nucleotide sugar metabolism, gmx01100: Metabolic pathways, gmx04016: MAPK signaling pathway-plant	1.99765	0	3.4739	0	0	0
Glyma.16G099600	probable calcium-binding protein CML16(LOC100797705)	CML16	gmx04626: Plant-pathogen interaction	1.52541	1.05255	1.62319	0	0	-1.455
Glyma.16G095700	probable calcium-binding protein CML21 (LOC100776975)	CML21	gmx04626: Plant-pathogen interaction	1.07274	0	1.19359	0	0	0
Glyma.03G130800	probable calcium-binding protein CML36 (LOC100790734)	CML36	gmx04626: Plant-pathogen interaction	1.17751	0	1.22325	0	0	0
Glyma.06G103200	cryptochrome-1-like (LOC100797839)	CRY1	gmx04712: Circadian rhythm-plant	1.23893	1.26971	1.08515	0	0	0
Glyma.10G180600	cryptochrome 2 (LOC100233234)	CRY2	gmx04712: Circadian rhythm-plant	1.07125	0	0	0	0	0
Glyma.04G066900	EIN3-binding F-box protein 1(LOC100805418)	EBF1_1	gmx04016: MAPK signaling pathway-plant, gmx04075: Plant hormone signal transduction	1.11297	0	0	0	0	0
Glyma.13G166200	EIN3-binding F-box protein 1 (LOC100786182)	EBF1_2	gmx04016: MAPK signaling pathway-plant, gmx04075: Plant hormone signal transduction	0	0	1.11224	0	0	0
Glyma.14G116800	EIN3-binding F-box protein 1(LOC100820247)	EBF1_3	gmx04016: MAPK signaling pathway-plant, gmx04075: Plant hormone signal transduction	1.04427	0	0	0	0	-1.18132
Glyma.13G076800	ETHYLENE INSENSITIVE 3-like 1 protein (LOC100818629)	EIL1	gmx04016: MAPK signaling pathway-plant, gmx04075: Plant hormone signal transduction	1.34961	1.20171	1.43822	0	0	0
Glyma.20G203700	ethylene-responsive transcription factor 1B (LOC100790598)	ERF.1B_1	gmx04016: MAPK signaling pathway-plant, gmx04075: Plant hormone signal transduction	0	0	1.18167	0	0	0
Glyma.02G006200	ethylene-responsive transcription factor 1B (LOC100780576)	ERF.1B_2	gmx04016: MAPK signaling pathway-plant, gmx04075: Plant hormone signal transduction	5.09733	6.38291	9.96183	0	0	6.60376
Glyma.10G007000	ethylene-response factor C3 (LOC100785936)	ERF.C3	gmx04016: MAPK signaling pathway-plant, gmx04075: Plant hormone signal transduction	0	0	2.25834	0	0	0
Glyma.13G123100	ethylene-responsive transcription factor 1-like protein (LOC100784784)	ERF1-like	gmx04016: MAPK signaling pathway-plant, gmx04075: Plant hormone signal transduction	2.33869	1.60188	2.7758	0	0	0
Glyma.14G200300	F-box/LRR-repeat protein 3 (LOC100791500)	FBXL3	Null	2.46352	1.94558	2.40092	1.05294	0	1.06652
Glyma.05G239400	circadian clock-associated FKF1	FKF1	gmx04712: Circadian rhythm-plant	2.13023	2.19244	2.0598	0	0	2.68197
Glyma.16G150700	protein FLOWERING LOCUS T (FT2A)	FT2a	gmx04712: Circadian rhythm-plant	3.2741	0	0	0	0	0
Glyma.06G068400	putative EIN3-binding F-box protein(GRR1)	GRR1	gmx04016: MAPK signaling pathway-plant, gmx04075: Plant hormone signal transduction	1.14289	0	0	0	0	-1.39443
Glyma.10G048800	probable LRR receptor-like serine/threonine-protein kinase At1g67720 (LOC100808055)	LRR-RLK_1	Null	1.96118	1.84621	1.38722	0	0	1.76347
Glyma.17G250800	probable LRR receptor-like serine/threonine-protein kinase At2g16250 (LOC100815313)	LRR-RLK_2	Null	1.30572	1.21831	1.23894	0	0	1.11589
Glyma.18G236800	mitogen-activated protein kinase (LOC100815697)	MAPK	gmx04016: MAPK signaling pathway-plant, gmx04626: Plant-pathogen interaction	0	0	1.13335	0	0	0
Glyma.05G157200	mitogen-activated protein kinase 7-like (LOC100788131)	MAPK7-like	gmx04016: MAPK signaling pathway-plant	0	0	1.07119	0	0	0
Glyma.07G105700	mitogen-activated protein kinase kinase 9 (LOC100778369)	MAPKK9	gmx04016: MAPK signaling pathway-plant	1.59373	0	1.12388	0	0	0
Glyma.04G213000	mitogen-activated protein kinase kinase kinase 3(LOC100780263)	MAPKKK3	gmx04016: MAPK signaling pathway-plant	1.02908	1.03804	0	0	0	0
Glyma.04G239400	protein MKS1 (LOC100813603)	MKS1	gmx04016: MAPK signaling pathway-plant	3.41223	1.75047	2.7039	0	0	0
Glyma.19G224700	transcription factor PIF3 (LOC102659557)	PIF3	gmx04075: Plant hormone signal transduction, gmx04712: Circadian rhythm-plant	2.99564	0	0	0	0	0
Glyma.18G115700	transcription factor PIF4(LOC100784531)	PIF4	gmx04075: Plant hormone signal transduction	0	0	0	-1.07228	0	2.34429
Glyma.02G282100	transcription factor PIF4(PIF4A)	PIF4A	gmx04075: Plant hormone signal transduction	2.28459	2.61931	2.29057	0	0	2.59108
Glyma.14G032200	transcription factor PIF4(PIF4B)	PIF4B	gmx04075: Plant hormone signal transduction	1.6841	1.53067	1.65209	0	0	0
Glyma.09G066500	protein phosphatase 2C 53 (LOC100803764)	PP2C.53	gmx04016: MAPK signaling pathway-plant, gmx04075: Plant hormone signal transduction	1.32986	1.50418	1.32519	0	0	3.14492
Glyma.15G062300	pathogenesis-related protein 1-like protein (LOC100527778)	PR1-like	gmx04016: MAPK signaling pathway-plant, gmx04075: Plant hormone signal transduction, gmx04626: Plant-pathogen interaction	0	0	1.63946	0	0	0
Glyma.04G088800	receptor-like protein kinase 7 (LOC100779554)	RLK7_1	Null	1.56094	2.00245	2.096	1.10381	0	1.65608
Glyma.06G090800	receptor-like protein kinase 7 (LOC100809356)	RLK7_2	Null	1.45712	1.46087	1.64456	0	0	0
Glyma.18G208800	probable WRKY transcription factor 33 (LOC100792833)	WRKY33_1	gmx04016: MAPK signaling pathway-plant, gmx04626: Plant-pathogen interaction	0	0	2.24104	0	0	0
Glyma.09G280200	probable WRKY transcription factor 33(LOC100776837)	WRKY33_2	gmx04016: MAPK signaling pathway-plant, gmx04626: Plant-pathogen interaction	1.16062	0	0	0	0	0

## Sheet: sheet 2. node of network
node1	node2	node1_string_id	node2_string_id	neighborhood_on_chromosome	gene_fusion	phylogenetic_cooccurrence	homology	coexpression	experimentally_determined_interaction	database_annotated	automated_textmining	combined_score
CHIA1	ERF.1B_2	3847.GLYMA02G04820.1	3847.GLYMA02G00870.1	0	0	0	0	0	0	0	0.512	0.512
CHIA1	PR1-like	3847.GLYMA02G04820.1	3847.GLYMA15G06770.1	0	0	0	0	0	0	0	0.479	0.479
CHIA1	ERF.1B_1	3847.GLYMA02G04820.1	3847.GLYMA20G34570.1	0	0	0	0	0	0	0	0.512	0.512
CHIA1	ERF.C3	3847.GLYMA02G04820.1	3847.GLYMA10G00980.1	0	0	0	0	0	0	0	0.512	0.512
FKF1	PIF4A	3847.GLYMA05G34530.1	3847.GLYMA02G45150.1	0	0	0	0	0	0	0	0.48	0.48
FKF1	EBF1_1	3847.GLYMA05G34530.1	3847.GLYMA04G07110.1	0	0	0	0	0	0	0	0.554	0.554
FKF1	PIF4	3847.GLYMA05G34530.1	3847.GLYMA18G14530.1	0	0	0	0	0	0	0	0.48	0.48
FKF1	PIF4B	3847.GLYMA05G34530.1	3847.GLYMA14G03600.1	0	0	0	0	0	0	0	0.48	0.48
FKF1	EIL1	3847.GLYMA05G34530.1	3847.GLYMA13G03660.1	0	0	0	0	0.101	0	0	0.502	0.533
FKF1	EBF1_2	3847.GLYMA05G34530.1	3847.GLYMA13G23510.1	0	0	0	0	0	0	0	0.554	0.554
FKF1	GRR1	3847.GLYMA05G34530.1	3847.GLYMA06G07200.1	0	0	0	0	0	0	0	0.554	0.554
FKF1	EBF1_3	3847.GLYMA05G34530.1	3847.GLYMA14G14410.1	0	0	0	0	0	0	0	0.554	0.554
FKF1	FT2a	3847.GLYMA05G34530.1	3847.GLYMA16G26660.1	0	0	0	0	0	0	0	0.73	0.73
FKF1	ADO3	3847.GLYMA05G34530.1	3847.GLYMA08G05130.1	0	0	0	0.986	0	0	0.8	0.721	0.801
FKF1	CRY2	3847.GLYMA05G34530.1	3847.GLYMA10G32390.3	0	0	0	0	0	0	0	0.839	0.839
FKF1	CRY1	3847.GLYMA05G34530.1	3847.GLYMA06G10830.8	0	0	0	0	0	0	0	0.843	0.843
FT2a	MAPKK9	3847.GLYMA16G26660.1	3847.GLYMA07G11910.1	0	0	0	0	0	0.087	0.403	0.068	0.447
FT2a	ADO3	3847.GLYMA16G26660.1	3847.GLYMA08G05130.1	0	0	0	0	0	0	0	0.725	0.725
FT2a	CRY2	3847.GLYMA16G26660.1	3847.GLYMA10G32390.3	0	0	0	0	0	0	0	0.439	0.439
ERF.1B_2	PR1-like	3847.GLYMA02G00870.1	3847.GLYMA15G06770.1	0	0	0	0	0	0	0	0.726	0.726
ERF.1B_2	EIL1	3847.GLYMA02G00870.1	3847.GLYMA13G03660.1	0	0	0	0	0.044	0	0.6	0.512	0.797
PIF4A	PIF3	3847.GLYMA02G45150.1	3847.GLYMA19G41261.1	0	0	0	0.64	0.048	0.27	0	0.557	0.415
PIF4A	ADO3	3847.GLYMA02G45150.1	3847.GLYMA08G05130.1	0	0	0	0	0	0	0	0.48	0.48
PIF4A	CRY2	3847.GLYMA02G45150.1	3847.GLYMA10G32390.3	0	0	0	0	0.044	0	0	0.596	0.597
PIF4A	CRY1	3847.GLYMA02G45150.1	3847.GLYMA06G10830.8	0	0	0	0	0.051	0	0	0.618	0.621
CML36	CDPK10	3847.GLYMA03G28650.1	3847.GLYMA17G10410.1	0	0	0	0	0	0.199	0.224	0.117	0.403
CML36	CDPK SK5-like	3847.GLYMA03G28650.1	3847.GLYMA05G33240.1	0	0	0	0	0	0.199	0.224	0.117	0.403
CML36	WRKY33_1	3847.GLYMA03G28650.1	3847.GLYMA18G44030.1	0	0	0	0	0	0	0	0.575	0.575
CML36	CML21	3847.GLYMA03G28650.1	3847.GLYMA16G16060.3	0	0	0	0	0	0	0	0.575	0.575
CML36	WRKY33_2	3847.GLYMA03G28650.1	3847.GLYMA09G41670.1	0	0	0	0	0	0	0	0.575	0.575
EBF1_1	ADO3	3847.GLYMA04G07110.1	3847.GLYMA08G05130.1	0	0	0	0	0	0	0	0.554	0.554
EBF1_1	EIL1	3847.GLYMA04G07110.1	3847.GLYMA13G03660.1	0	0	0	0	0	0.495	0.6	0.595	0.911
RLK7_1	LRR-RLK_1	3847.GLYMA04G09380.1	3847.GLYMA10G05600.1	0	0	0	0.636	0	0.377	0.194	0	0.476
RLK7_1	LRR-RLK_2	3847.GLYMA04G09380.1	3847.GLYMA17G36910.1	0	0	0	0.629	0.05	0.487	0	0	0.491
RLK7_1	BAK1	3847.GLYMA04G09380.1	3847.GLYMA05G24790.1	0	0	0	0.747	0.06	0.407	0.194	0	0.511
MAPKKK3	MAPK7-like	3847.GLYMA04G39110.1	3847.GLYMA05G28980.2	0	0	0	0.651	0	0.218	0.287	0.097	0.43
MAPKKK3	MAPK	3847.GLYMA04G39110.1	3847.GLYMA18G47140.1	0	0	0	0.67	0	0.218	0.287	0.183	0.447
MAPKKK3	MAPKK9	3847.GLYMA04G39110.1	3847.GLYMA07G11910.1	0	0	0	0.762	0.043	0.269	0.3	0.259	0.496
MKS1	WRKY33_1	3847.GLYMA04G41820.1	3847.GLYMA18G44030.1	0	0	0	0	0.044	0.086	0.6	0	0.619
MKS1	WRKY33_2	3847.GLYMA04G41820.1	3847.GLYMA09G41670.1	0	0	0	0	0.044	0.086	0.6	0	0.619
MKS1	MAPK	3847.GLYMA04G41820.1	3847.GLYMA18G47140.1	0	0	0	0	0	0	0.6	0.27	0.695
BAK1	LRR-RLK_2	3847.GLYMA05G24790.1	3847.GLYMA17G36910.1	0	0	0	0.662	0.044	0.324	0.194	0	0.433
BAK1	RLK7_2	3847.GLYMA05G24790.1	3847.GLYMA06G09520.1	0	0	0	0.749	0.06	0.407	0.194	0	0.511
BAK1	PP2C.53	3847.GLYMA05G24790.1	3847.GLYMA09G07650.4	0	0	0	0	0.051	0.087	0.276	0.38	0.559
MAPK7-like	CDPK SK5-like	3847.GLYMA05G28980.2	3847.GLYMA05G33240.1	0	0	0.319	0.596	0	0.212	0.228	0.086	0.45
MAPK7-like	MAPKK9	3847.GLYMA05G28980.2	3847.GLYMA07G11910.1	0	0	0.343	0.627	0.044	0.364	0.403	0.34	0.692
RLK7_2	LRR-RLK_1	3847.GLYMA06G09520.1	3847.GLYMA10G05600.1	0	0	0	0.629	0	0.377	0.194	0	0.476
RLK7_2	LRR-RLK_2	3847.GLYMA06G09520.1	3847.GLYMA17G36910.1	0	0	0	0.619	0.05	0.487	0	0	0.491
MAPKK9	PP2C.53	3847.GLYMA07G11910.1	3847.GLYMA09G07650.4	0	0	0	0	0	0.193	0.308	0.083	0.443
MAPKK9	MAPK	3847.GLYMA07G11910.1	3847.GLYMA18G47140.1	0	0	0	0.629	0.044	0.364	0.403	0.493	0.674
ADO3	GRR1	3847.GLYMA08G05130.1	3847.GLYMA06G07200.1	0	0	0	0	0	0	0	0.554	0.554
ADO3	CRY1	3847.GLYMA08G05130.1	3847.GLYMA06G10830.8	0	0	0	0	0	0	0	0.783	0.783
ADO3	PIF4B	3847.GLYMA08G05130.1	3847.GLYMA14G03600.1	0	0	0	0	0	0	0	0.48	0.48
ADO3	PIF4	3847.GLYMA08G05130.1	3847.GLYMA18G14530.1	0	0	0	0	0	0	0	0.48	0.48
ADO3	EIL1	3847.GLYMA08G05130.1	3847.GLYMA13G03660.1	0	0	0	0	0.101	0	0	0.502	0.533
ADO3	EBF1_3	3847.GLYMA08G05130.1	3847.GLYMA14G14410.1	0	0	0	0	0	0	0	0.554	0.554
ADO3	EBF1_2	3847.GLYMA08G05130.1	3847.GLYMA13G23510.1	0	0	0	0	0	0	0	0.554	0.554
ADO3	CRY2	3847.GLYMA08G05130.1	3847.GLYMA10G32390.3	0	0	0	0	0	0	0	0.907	0.907
ERF.C3	EIL1	3847.GLYMA10G00980.1	3847.GLYMA13G03660.1	0	0	0	0	0.044	0	0.6	0.512	0.797
LRR-RLK_1	LRR-RLK_2	3847.GLYMA10G05600.1	3847.GLYMA17G36910.1	0	0	0	0.596	0	0.318	0.194	0	0.426
CRY2	PIF3	3847.GLYMA10G32390.3	3847.GLYMA19G41261.1	0	0	0	0	0	0	0	0.551	0.551
CRY2	PIF4	3847.GLYMA10G32390.3	3847.GLYMA18G14530.1	0	0	0	0	0.044	0	0	0.596	0.597
CRY2	PIF4B	3847.GLYMA10G32390.3	3847.GLYMA14G03600.1	0	0	0	0	0.044	0	0	0.596	0.597
EIL1	GRR1	3847.GLYMA13G03660.1	3847.GLYMA06G07200.1	0	0	0	0	0	0.495	0.6	0.595	0.911
EIL1	ERF1-like	3847.GLYMA13G03660.1	3847.ERF1-like.1	0	0	0	0	0	0	0.6	0	0.6
EIL1	ERF.1B_1	3847.GLYMA13G03660.1	3847.GLYMA20G34570.1	0	0	0	0	0.044	0	0.6	0.512	0.797
EIL1	EBF1_3	3847.GLYMA13G03660.1	3847.GLYMA14G14410.1	0	0	0	0	0	0.495	0.6	0.595	0.911
EIL1	EBF1_2	3847.GLYMA13G03660.1	3847.GLYMA13G23510.1	0	0	0	0	0	0.495	0.6	0.595	0.911
PIF4B	CRY1	3847.GLYMA14G03600.1	3847.GLYMA06G10830.8	0	0	0	0	0.051	0	0	0.618	0.621
PIF4B	PIF3	3847.GLYMA14G03600.1	3847.GLYMA19G41261.1	0	0	0	0.639	0.048	0.27	0	0.557	0.416
PIF4B	PR1-like	3847.GLYMA14G03600.1	3847.GLYMA15G06770.1	0	0	0	0	0	0	0	0.592	0.592
PIF4B	ERF.1B_1	3847.GLYMA14G03600.1	3847.GLYMA20G34570.1	0	0	0	0	0	0	0	0.599	0.599
FBXL3	CRY1	3847.GLYMA14G38020.2	3847.GLYMA06G10830.8	0	0	0	0	0	0.215	0.229	0.135	0.43
CML21	CML16	3847.GLYMA16G16060.3	3847.GLYMA16G19190.2	0	0	0	0	0	0	0	0.512	0.512
PIF4	CRY1	3847.GLYMA18G14530.1	3847.GLYMA06G10830.8	0	0	0	0	0.051	0	0	0.618	0.621
PIF4	PIF3	3847.GLYMA18G14530.1	3847.GLYMA19G41261.1	0	0	0	0.638	0.048	0.27	0	0.557	0.416
PIF3	CRY1	3847.GLYMA19G41261.1	3847.GLYMA06G10830.8	0	0	0	0	0	0	0	0.41	0.41
