# Supplementary material for: Comparative transcriptome analysis reveals key pathways and regulatory networks in early resistance of Glycine max to soybean mosaic virus
Source: Front Microbiol. 2023 Oct 19;14:1241076. doi: 10.3389/fmicb.2023.1241076 (PMC10687721; doi:10.3389/fmicb.2023.1241076)
Supplement: Supplementary file 1 [file Data_Sheet_1.zip › Table S2.XLSX]

## Sheet: gene_fpkm
Table S2. The expression profile of all unigenes.
Gene_ID	KF-1_mock_1d_1	KF-1_mock_1d_2	KF-1_mock_1d_3	KF-1_mock_3d_1	KF-1_mock_3d_2	KF-1_mock_3d_3	KF-1_mock_5d_1	KF-1_mock_5d_2	KF-1_mock_5d_3	KF-1_mock_7d_1	KF-1_mock_7d_2	KF-1_mock_7d_3	KF-1_SMV_1d_1	KF-1_SMV_1d_2	KF-1_SMV_1d_3	KF-1_SMV_3d_1	KF-1_SMV_3d_2	KF-1_SMV_3d_3	KF-1_SMV_5d_1	KF-1_SMV_5d_2	KF-1_SMV_5d_3	KF-1_SMV_7d_1	KF-1_SMV_7d_2	KF-1_SMV_7d_3	NN38_mock_1d_1	NN38_mock_1d_2	NN38_mock_1d_3	NN38_mock_3d_1	NN38_mock_3d_2	NN38_mock_3d_3	NN38_mock_5d_1	NN38_mock_5d_2	NN38_mock_5d_3	NN38_mock_7d_1	NN38_mock_7d_2	NN38_mock_7d_3	NN38_SMV_1d_1	NN38_SMV_1d_2	NN38_SMV_1d_3	NN38_SMV_3d_1	NN38_SMV_3d_2	NN38_SMV_3d_3	NN38_SMV_5d_1	NN38_SMV_5d_2	NN38_SMV_5d_3	NN38_SMV_7d_1	NN38_SMV_7d_2	NN38_SMV_7d_3	gene_name
Glyma.13G046200	5654.79	6508.44	7095.03	7605.02	8468.87	6064.74	1719.02	1820.4	1740.78	7172.69	4207.47	2727.61	7150.11	5998.78	8719.95	5869.31	6251.95	5062	4479.82	3639.63	5240.3	3329.47	3943.95	3009.87	20850.3	21629.7	15085.4	15535.5	12530.3	11808.8	3857.75	3778.73	2071.21	3255.59	6604.19	6213.49	18264.4	15615.1	14474.4	20036	22431.4	16780.2	16355.8	11608.6	9200.35	6829.58	12473.5	7764.59	Glyma.13G046200
Glyma.19G046800	4092.63	4991.47	5745.02	5942.05	6187.11	5029.78	2082.74	2428.55	2120.44	5553.16	3690.08	2490.4	4832.69	4344.3	6272.68	4924.72	5109.39	5068.47	4142.53	3600.8	4417.51	3312	3424.08	2854.32	12867.2	15943.2	9878.89	9195.73	7674.9	7567.12	3138.89	3563.8	2097.07	3141.43	5921.41	5585.74	11093.1	8651.59	9394.93	11880.3	14710.1	11198.2	10380.9	7267.47	6093.75	6102.65	8579.63	5995.39	Glyma.19G046800
Glyma.18G180800	2863.21	2924.16	3147.76	4398.52	4758.51	6443.7	4310.11	8025.46	5487.93	3220.57	3147.42	2681.65	2796.83	2956.4	2956.68	5890.71	5536.88	5754.74	3313.73	4654.69	4902.2	4143.78	2878.04	2821.98	2977.6	3987.47	4527.33	4960.63	5060.23	5302.19	4295.45	4521.56	4798.19	9456.03	9181.44	8347.72	3232.85	4780.84	4422.25	4301.52	2893.98	4682	1979.01	1974.06	5663.27	6031.74	4659.99	6516.24	Glyma.18G180800
Glyma.08G173700	1021.62	1170.56	1334.52	1882.79	2090.7	2809.44	2388.51	3753.43	2811.37	1512.85	1382.09	1181.68	1233.4	1070.44	1382.38	2731.37	2832.01	2757.33	1993.82	2636.14	2150.42	1510.2	1256.68	1273.72	4033.06	6332.82	3551.34	5486.31	4913.73	4714.68	3961.96	4041.55	3260.21	5285.75	6521.53	5869.76	4018.14	3454.43	3996.29	5393.24	5725.13	5053.95	2777.4	2142.52	4745.98	6305.79	3282.15	3716.1	Glyma.08G173700
Glyma.05G128000	576.956	784.449	1171.93	5066.15	5862.44	4023.68	1851.66	1664.13	2249.24	6184.24	3146.43	2434.42	1251.42	792.209	1436.28	4329.9	4814.19	3302.14	4288.89	3216.66	4416.97	3794.02	3401.07	2779.58	1261.55	1369.76	860.811	1885.79	978.63	1089.07	173.033	71.2866	67.9021	6978.17	12442.9	9749.55	736.546	919.642	797.536	1015.87	1197.72	683.39	1133.67	387.782	207.968	10687.9	14476.1	10067.9	Glyma.05G128000
Glyma.06G242900	752.011	878.49	938.907	1270.69	1374.75	2103.07	2796.1	2946.5	2969.41	1053.54	1408.59	1263.11	952.527	861.562	820.281	2014.64	2186.97	1933.82	1560.22	1910.11	1468.86	1257.27	1136.49	1314.19	3746.47	4751.16	4228.45	4751.03	4618.34	4795.93	4737.25	4906.91	3237.39	3775.97	3598.21	3440.74	3284.63	5944.66	4691.74	4199.46	3193.38	5368.41	1753.34	1525.61	5327.99	4864.89	1220.4	2240.87	Glyma.06G242900
Glyma.11G154900	6329.86	5958.57	4294.06	4967.29	4772.5	4706.85	2095.65	1279.96	2740.63	1523	1706.15	1643.93	4011.59	5520.41	6539.58	4610.03	3880.44	4345.72	2120.9	2016.89	2346.02	2699.09	1866.77	2514.25	1831.53	3045.62	1733.91	2209.79	2083.85	2913.3	1302.28	1037.74	918.96	928.623	1445.35	1054.76	3228.35	4584.37	2938.36	1944.1	2303.13	1794.06	1233.66	1142.67	1090.32	790.91	1161.65	1925.07	Glyma.11G154900
Glyma.16G049000	628.944	750.855	585.35	2864.2	3192.34	3941.29	5125.42	3686.96	5212.24	1130.8	1747.04	1626.41	736.387	633.546	719.62	5055.3	4910.29	4848.46	3875.05	4359.93	2714.94	2389.42	1573.71	2062.25	926.526	2159.62	876.44	3312.21	3174.3	2715.67	2621.48	2536.34	2579.61	4124.97	5250.38	3491.01	795.724	1067.54	1304.69	2062.86	1923.64	2636.99	605.409	527.989	2598	4795.6	1359.38	2470.17	Glyma.16G049000
Glyma.10G012900	657.602	689.311	851.825	1886.71	1879.44	2371.74	2518.32	3207.27	2386.62	1995.55	1869.72	1376.06	935.697	790.983	955.075	2109.59	1911.43	1920.07	1749.68	2217.7	2102.83	1700.16	1668.94	1532.5	1840.05	2108.28	1403.14	1690.07	1422.24	1153.25	833.12	896.638	1024.73	5551.9	5721.71	7498.63	1634.04	1464.52	1352.97	1516.15	1953.75	1480.2	1369.2	999.107	1034.7	4871.01	4505.96	3854.45	Glyma.10G012900
Glyma.19G007700	1322.61	1637.21	1817.55	1820.82	2078.1	1351.98	294.291	332.909	353.983	1867.66	866.358	503.839	1791.05	1406.7	2191.2	1225.27	1366.32	1048.67	1069.89	729.946	1149.52	664.847	890.407	634.397	4750.79	4707.68	3769.99	4212.51	2844.05	2610.59	668.798	557.563	282.089	765.776	1552.64	1484.96	3119.24	3928.87	3804.47	3662.38	4162.59	2577.91	4248.79	2553.91	1698.77	1804.6	2435.26	1550.25	Glyma.19G007700
Glyma.10G251500	1407.47	1377.73	1329.13	2950.78	2990.22	2697.88	2178.06	1840.94	1961.06	3003.86	2368.46	1860.65	1230.84	1201.36	1616.97	2602.69	2848.3	2630.31	2509.5	2370.13	2463.15	1694.61	1847.9	1724.21	2137.4	2269.18	1724.71	1698	1231.51	1188.67	716.836	817.432	765.704	1362.55	1729.15	2139.83	1435.34	1659.75	1576.82	1357.48	1941.68	1299.52	2383.99	1602.67	972.456	1609.76	2411.47	2073.52	Glyma.10G251500
Glyma.20G142000	954.45	1084.98	1023.1	2136.58	2104.36	2161.05	2727.7	1742.53	2148.89	2228.98	1968.28	1670.88	1007.19	897.73	1231.51	2334.54	2367.13	2234.53	2333.4	2147.3	2081.7	1499.3	1479.42	1387.09	1676.03	2552.92	1425.54	2392.98	1875.37	1628.64	1545.02	1611.34	1741.54	2511.96	2296.11	2876.76	1166.18	1390.73	1419.21	1606.45	2208.74	1470.17	1631.32	1306.66	1849.27	2013.92	2461.97	1965.35	Glyma.20G142000
Glyma.09G250800	608.926	680.126	926.904	1288.75	1443.41	1400.99	938.21	1235.01	984.395	1144.01	844.904	662.189	769.716	623.347	928.326	1460.64	1474.45	1193.87	1160.72	1173.08	1324.34	885.962	798.69	734.875	3147.3	3900.26	2298.74	2886.43	2552.93	2389.46	1439.37	1480.27	973.27	2189.89	3760.72	2876.98	3151.41	2364.88	2403.63	3104.56	3391.99	2916.65	2128.23	1578.54	2039.14	3473.86	2922.2	2547.31	Glyma.09G250800
Glyma.06G020400	1051.4	1195.42	1346.1	1628.09	1869.56	1498.59	881.636	819.577	909.175	1676.55	1172.06	817.332	1263.77	1020.41	1509.23	1558.53	1679.66	1495.99	1399.45	1286.99	1530.57	1045.66	1010.86	904.542	3392.36	3335.59	2332.09	2670.49	2067.29	1934.49	1166.49	1141	718.005	1361.52	2513.67	2242.01	3656.84	2735.49	2843.53	3067.25	3482.01	2685.53	2492.16	1665.91	1483.57	1998.42	2643.98	1921.88	Glyma.06G020400
Glyma.01G175700	1190.11	1333.87	1604.29	1360.26	1615.06	1617.67	1991.19	2219.78	2387.94	1531.03	1588.7	1451.06	1358	1107.58	1453.35	1739.28	2059.24	1539.72	1803.16	2005.51	2023.31	2043.69	1400.05	1531.33	979.948	751.558	1065.7	1630.29	2016.1	1497.66	1650.86	1467.4	2117.06	4161.11	3661.64	3017.56	461.019	659.79	793.839	1268.23	1229.24	1195.2	1331.79	1317.98	1614.83	4728.96	3096.8	3550.18	Glyma.01G175700
Glyma.15G253700	668.989	771.14	875.544	1171.67	1412.73	1510.73	987.973	1803.53	1137.68	1066.9	822.263	637.788	806.8	726.048	966.371	1543.07	1568.5	1394.48	1136.82	1331.76	1272.4	783.356	711.589	646.669	2565.51	3618.09	1987.62	2875.7	2450.15	2168.56	1812.81	1761.57	1134.59	1840.94	3088.1	2866.23	2580.67	2199.89	2161.15	2844	3179.8	2646.61	1645.55	1083.79	2300.89	2851.25	1901.69	1941.39	Glyma.15G253700
Glyma.04G020300	1149.98	1238.89	1426.54	1658.02	1873.33	1608.55	778.823	864.144	799.18	1889.73	1137.5	824.643	1268.83	1121.64	1684.55	1500.43	1625.25	1408.93	1400.72	1306.79	1522.78	1042.07	1029.52	885.433	2300.11	1969.62	1627.02	1986.09	1618.22	1493.94	822.461	799.528	561.695	1382.2	2723.38	2244.96	1896.01	1708.22	1719.13	2209.33	2350.9	2044.11	2356.33	1502.49	1165.63	2489.27	3358.08	2329.71	Glyma.04G020300
Glyma.05G007100	1023.52	1155.13	1270.71	1227.39	1227.41	986.986	255.237	288.063	277.573	1036.69	556.217	337.672	1299.71	1025.59	1578.92	948.919	1040.03	827.8	703.563	532.619	839.864	543.202	613.387	473.982	3692.9	4279.84	2832.4	3978.24	2734.25	2557.89	760.71	661.941	380.856	687.702	1292.28	1342.65	3098.96	3351.4	3419.92	3293.16	3737.64	2587.65	2987.02	1940.16	1689.38	1334.15	1790.29	1131	Glyma.05G007100
Glyma.18G241700	646.324	722.836	901.881	1319.5	1489.62	1467.22	1149.78	1298.71	1166.69	1026.02	847.35	662.231	848.628	665.257	941.22	1600.02	1615.53	1366.67	1228.82	1268.54	1326.89	824.966	805.714	762.861	2133.34	2724.46	1621.46	2450.82	2280.15	1933.35	1468.27	1427.98	1077.5	1896.51	3184.34	2511.79	2018.48	1683.6	1929.7	2260.1	2453.97	2096.5	1406.65	1172.91	1713.56	2544.32	2102.24	1930.17	Glyma.18G241700
Glyma.10G249000	681.4	791.708	950.033	1490.88	1628	1528.72	1035.49	985.016	1138.33	1215.75	813.731	619.087	905.983	713.249	1079.65	1814.95	1767.88	1494.16	1262.54	1209.65	1330.93	852.618	800.475	718.268	2370.63	2871.7	1742.47	2437.28	2085.42	1852.77	911.332	900.837	621.103	1615.92	2979.15	2153.89	2033.13	1754.39	1856.2	2098.54	2433.62	2006.11	1403.85	1050.01	1340.34	2218.78	1974.06	1770.97	Glyma.10G249000
Glyma.19G046600	565.881	1045.03	933.142	718.333	955.518	710.347	318.193	484.162	299.036	786.515	457.658	284.579	646.099	523.433	965.309	730.903	623.677	869.282	1568.16	813.669	544.433	574.88	458.974	358.796	4376.41	3576.38	2914.57	2591.4	1275.03	1853.99	711.272	835.844	339.29	669.854	1329.84	819.904	6423.11	3304.64	2820.72	3311.68	2451.25	2900.33	2592.81	2061.22	1593.09	2122.74	1965.71	1228.4	Glyma.19G046600
Glyma.08G082900	166.847	185.994	307.947	1907.92	2244.86	1408.22	658.243	711.102	853.463	2463.38	1179.75	1019.5	306.505	195.637	366.977	1588.39	1743.2	1102.51	1718.28	1264.88	1805.28	1788.85	1362.85	1117.36	352.585	310.891	251.693	363.959	188.341	225.213	48.9009	25.0372	20.9118	4031.68	7326.96	5617.9	254.717	237.638	205.797	217.398	231.016	151.788	247.891	84.4686	35.3957	6448.84	9206.48	5992.25	Glyma.08G082900
Glyma.01G115900	290.938	346.96	442.256	1617.39	1814.65	1603.71	1077.28	1454.29	1235.14	1314.48	867.46	668.161	435.326	321.171	492.401	1893.91	1895.02	1427.82	1388.6	1283.82	1468.45	1062.43	910.58	799.608	1165.24	1327.66	932.042	1357.02	1043.23	904.186	476.025	394.062	283.478	3134.32	5513.11	4203.61	791.465	878.417	926.703	992.256	1125.36	871.966	936.082	553.186	543.072	4143.25	4288.2	3644.23	Glyma.01G115900
Glyma.15G057600	805.219	833.26	1117.09	654.832	714.867	526.696	20.0358	29.7556	40.4357	1038.31	636.108	348.288	971.725	808.86	1342.42	368.822	413.853	328.556	592.316	511.323	752.611	501.004	633.7	537.425	4503.24	4665.24	3255.27	2515.44	1859.49	1953.32	271.045	191.304	92.0977	43.0578	252.463	299.733	5366.99	3237.51	3321.14	3378.98	3784.78	2612.18	3091.38	2269.18	818.518	870.334	1517.29	888.031	Glyma.15G057600
Glyma.08G126800	1082.98	1236.77	1420.07	1077.3	937.635	1053.47	432.148	611.436	491.983	1237.04	694.872	446.524	1076.88	948.284	1414.73	1071.81	1302.2	1043.37	789.517	794.59	964.241	732.778	660.423	607.695	2615.69	2723.93	2264.86	2190.66	1837.01	1739.41	924.489	902.082	772.212	739.62	1424.7	1121.8	2281.93	2250.5	2164.86	2250.73	2365.3	2118.23	2716.52	1463.62	1167.16	1161.62	1968.42	1506	Glyma.08G126800
Glyma.15G275600	711.893	822.409	899.154	982.237	1022.94	1111.25	520.618	802.471	658.191	872.139	614.017	479.183	769.387	652.962	919.213	1028.45	1144.35	949.485	820.9	849.012	1078.74	715.082	606.082	514.203	2426.25	2705.04	1993.75	2033.58	1584.93	1475.02	915.275	725.136	447.821	1297.7	2546.62	2038.79	2120.31	1914.37	1904.87	2013.77	2304.37	1836.87	2318.7	1338.6	856.092	2015.68	2256.83	1867.26	Glyma.15G275600
Glyma.07G132000	2066.23	1895.32	1461.96	1864.15	1886.66	2151.51	1440.4	1515.6	1614.78	835.529	866.096	795.849	1640.92	2152.89	1856.75	2215.62	1749.8	2424.07	1002.48	1526.97	1129.88	1143.52	893.567	1078.45	755.797	636.47	1081.61	965.851	1045.88	1120.14	886.082	845.829	816.202	674.509	711.729	692.423	1082.6	1459.99	1491.41	1276.97	978.061	1167.65	729.796	660.116	976.88	828.761	432.728	686.039	Glyma.07G132000
Glyma.05G022900	639.119	702.436	827.403	1378.4	1515.75	1159.3	645.942	646.764	697.548	1121.13	727.244	578.417	801.991	685.576	958.369	1301.02	1338.65	1079.45	1060.94	949.575	1169.25	733.424	723.827	612.777	1995.39	2692.55	1592.83	2021.84	1551.65	1384.11	634.651	593.682	340.605	959.708	1982.24	1513.25	1684.5	1540.31	1584.63	1828.22	2109.87	1593.38	1485.78	1009.06	893.692	1577.66	2087.34	1531.69	Glyma.05G022900
Glyma.07G112000	614.98	663.805	761.709	1254.91	1387.88	1115.48	617.125	496.751	664.485	1166.6	765.037	601.467	791.864	627.169	837.251	1047.04	1212.38	981.449	1024.03	885.245	1036.82	708.156	686.774	571.284	1599.8	2084.82	1411.62	1791.17	1466.85	1293.36	680.774	594.679	411.548	1255.12	2236.5	1726.52	1076.94	1343.61	1301.29	1728.14	2093.27	1266.54	1695.21	1157.03	759.629	1935.9	2430.88	1881.94	Glyma.07G112000
Glyma.12G199400	477.819	563.323	691.935	776.987	837.043	797.256	524.688	558.345	495.843	813.964	584.958	419.362	654.053	507.621	687.934	837.339	885.139	736.253	624.418	633.295	719.806	487.683	478.918	451.529	2013.72	2659.36	1684.31	2153.64	1780.67	1586	1100.3	1058.78	748.692	881.429	1482.26	1443.93	1828.71	1729.38	1918.72	1926.66	2078.25	1776.98	1622.71	1112.81	1711.75	1094.24	1186.84	945.544	Glyma.12G199400
Glyma.03G114600	548.113	598.109	655.147	938.367	1035.48	905.91	540.079	475.192	601.263	910.316	615.761	486.624	661.64	546.442	718.213	983.634	1108.11	908.504	821.632	759.405	847.451	607.312	564.003	481.225	1579.73	2194.11	1377.2	1860.99	1614.76	1437.89	773.892	690.506	457.525	948.42	1860.2	1417.06	1258.78	1325.02	1380.29	1751.44	2004.72	1443.39	1536.58	1048.82	1016.48	1511.69	1791.46	1429.01	Glyma.03G114600
Glyma.17G230500	749.096	718.596	460.743	930.681	1066.07	1909.93	1909.63	1773.14	2191.75	348.931	739.536	767.473	729.541	819.95	733.311	1395.18	918.293	1613.98	870.8	1107.39	685.721	1275.38	1047.39	1146.17	158.709	410.719	187.584	738.565	1174.96	1505.32	1721.58	1959.44	2404.44	2390.29	1445.33	1628.81	364.799	375.728	395.26	1025.24	922.447	1349.65	104.396	211.524	1543.41	1257.27	250.164	662.249	Glyma.17G230500
Glyma.05G168400	608.639	738.544	807.426	810.611	729.198	874.277	540.701	572.334	562.418	800.569	594.743	397.964	723.104	618.591	821.567	803.62	880.578	798.879	615.079	667.748	721.475	544.36	511.926	483.855	1834.53	1919.71	1665.35	1600.41	1555.39	1361.86	1012.18	928.791	907.685	793.712	1310.5	1345.22	1393.67	1443.8	1595.21	1755.28	1875.04	1410.32	1754.99	1277.16	1245.95	931.89	1504.93	1163.67	Glyma.05G168400
Glyma.19G106800	836.99	896.717	918.55	1232.17	1419.59	973.136	446.714	404.925	410.848	1167.19	690.706	516.41	834.072	783.623	1064.91	1088.63	1074.06	890.497	748.221	672.63	783.757	525.296	542.783	473.664	1739.99	1910.46	1418.06	1732.33	1299.69	1270.87	712.326	738.232	490.572	927.294	1294.63	1134.63	1373.22	1512.05	1463.84	1601.39	1616.33	1301.88	1404.75	962.759	1028.93	1095.55	1428.12	959.63	Glyma.19G106800
Glyma.11G181100	275.302	326.46	474.233	914.714	998.805	951.429	474.913	633.657	553.497	888.473	508.068	452.411	427.182	303.255	465.343	1057.83	1114.84	843.455	873.401	793.584	1007.66	627.892	552.398	485.209	1659.55	2249.26	1177.41	1587.44	1262.57	1139.03	426.397	321.598	174.987	1275.37	3036.23	1635.86	1704.6	1092.95	1439.11	1301.71	1635.33	1068.12	1030.6	663.517	468.125	2173.04	2212.55	1905.34	Glyma.11G181100
Glyma.19G161400	337.148	380.123	543.126	822.345	932.687	1034.18	646.74	1220.9	728.546	677.594	527.557	403.907	461.245	361.666	548.428	1003.88	1002.93	838.407	727.44	822.816	922.039	534.904	485.762	441.016	1640.04	1958.63	1231.72	1529.62	1328.81	1199.1	695.213	682.857	476.508	1225.48	2163.02	1715.04	1568.51	1266.28	1337.24	1419.06	1590.52	1395.09	985.367	688.102	1010.33	1951.09	1290.2	1283.5	Glyma.19G161400
Glyma.16G044900	793.784	831.721	906.822	929.437	981.681	730.524	361.703	308.17	337.434	1017.07	655.45	471.663	863.547	764.705	1016.41	754.734	804.75	666.338	662.251	591.606	695.192	479.958	521.253	449.198	1874.86	2133.01	1486.4	1745.51	1327.15	1257.79	757.231	774.955	551.323	671.518	1008.99	979.711	1576.05	1585.98	1686.57	1698.91	1852.58	1393.25	1515.75	1166.2	1123.53	859.933	1435.95	879.129	Glyma.16G044900
Glyma.07G060700	483.164	525.63	638.939	745.523	888.34	868.377	475.499	756.822	546.599	872.443	611.385	463.93	585.249	478.193	656.752	831.209	907.998	744.752	733.964	740.531	864.481	603.262	591.348	505.197	1675.9	1789.06	1287.35	1541.95	1202.51	1179.89	599.3	608.721	416.16	893.514	1725.96	1248.45	1437.35	1238.12	1400.91	1476.07	1635.27	1299.51	1352.5	936.712	892.087	1453.06	1596.24	1366.56	Glyma.07G060700
Glyma.04G055300	392.935	388.96	617.206	698.688	813.779	737.322	426.503	961.957	466.566	667.153	475.858	347.405	491.868	391.376	587.475	898.273	905.342	739.873	580.42	637.676	800.604	417.07	373.338	344.957	2002.22	2207.61	1363.49	2063.99	1600.57	1525.56	775.221	670.821	455.611	779.363	1470.17	1000.27	1957.26	1411.55	1485.19	1523.07	1855.5	1547.25	1183.84	732.399	938.495	1333.31	937.755	875.247	Glyma.04G055300
Glyma.16G029300	533.321	565.936	692.053	663.515	765.73	678.008	326.78	569.594	386.198	849.698	585.827	450.259	566.347	509.98	728.988	627.449	726.392	605.971	635.352	641.895	757.667	520.821	529.097	436.508	1931.93	1887.57	1514.61	1504.96	1094.41	1072.25	550.16	537.426	369.746	677.264	1267.71	937.851	1858.89	1593.18	1620.64	1619.74	1635.83	1353.68	1553.31	1023.97	895.978	1261.62	1599.79	1234.05	Glyma.16G029300
Glyma.20G141600	724.851	739.17	811.174	994.722	1006.15	992.578	1014.24	924.28	979.674	951.274	1017.01	977.288	807.362	832.769	838.973	988.104	865.529	864.945	938.556	856.529	941.412	982.148	1061.63	1059.84	784.555	795.943	755.238	837.515	921.103	913.885	732.813	702.975	688.599	906.283	863.819	1097.61	872.613	890.625	878.404	772.311	831.766	835.101	588.847	786.311	949.232	1003.71	1033.27	977.053	Glyma.20G141600
Glyma.19G102400	288.12	350.515	328.605	1152.82	1205.16	1276.64	1054.95	890.594	1206.93	431.427	444.931	408.06	384.401	270.582	394.647	1923.69	1955.32	1804.44	1179.13	1366.73	1052.71	725.173	408.491	451.347	754.028	1443.83	641.518	1550.98	1417.34	1129.69	814.244	723.82	678.105	727.309	1524.13	733.571	536.724	737.816	717.235	885.47	864.814	1065.64	408.364	300.881	1022.42	1132.78	506.158	882.826	Glyma.19G102400
Glyma.04G008300	422.503	432.186	474.419	517.918	503.626	540.065	374.743	551.801	349.735	409.123	335.912	242.059	415.576	399.8	516.299	584.11	563.356	521.728	403.22	519.243	437.769	267.004	224.643	240.591	1682.71	1997.68	1294.47	1659.88	1464.59	1270.44	1100.82	1096.36	716.423	963.993	1315.56	1420.96	1869.37	1448.57	1734.71	1701.17	1650.13	1702.2	1013.91	730.888	1447.66	1021.8	845.039	637.683	Glyma.04G008300
Glyma.06G055500	401.543	441.797	547.732	712.133	755.145	733.733	451.135	634.826	508.464	630.231	465.06	355.661	507.659	398.06	572.543	821.983	848.303	702.599	600.836	607.866	685.529	411.19	416.208	360.346	1614.73	2128.68	1139.79	1568.43	1297.76	1218.72	739.907	678.855	440.536	680.99	1274.06	988.626	1877.44	1222.13	1354.35	1506.12	1696.38	1520.11	892.258	672.614	962.802	1036.79	987.469	824.797	Glyma.06G055500
Glyma.16G205200	376.469	386.635	576.816	930.509	1024.91	928.161	441.234	444.381	475.821	889.86	565.773	390.934	531.675	414.278	591.908	898.321	925.808	736.079	727.736	636.544	773.767	548.532	523.652	451.197	1299.43	1666.42	1035.04	1319.35	980.024	882.024	368.84	328.836	238.713	1232.52	2100.91	1717.3	1211.71	1037.51	1222.4	943.229	1104.93	832.09	811.504	572.213	555.359	1546.76	1863.73	1428.71	Glyma.16G205200
Glyma.16G127300	344.838	379.688	407.478	703.971	772.108	828.03	868.274	677.557	814.459	576.361	535.303	434.831	439.681	338.693	443.568	925.918	914.252	846.532	706.625	723.819	653.903	494.549	429.818	435.448	826.821	1242.22	740.245	1419.93	1269.56	1013.17	1049.42	1008.49	825.632	1385.81	1577.87	1706.5	750.094	810.904	911.367	1135.62	1210.25	1053.89	738.948	604.282	1189.14	1418.39	982.433	906.407	Glyma.16G127300
Glyma.06G150300	256.707	279.711	397.8	659.66	733.643	706.689	346.758	582.866	415.375	623.967	385.05	277.503	354.788	261.326	396.494	788.513	875.065	657.002	604.99	576.497	681.759	456.956	394.448	360.935	1409.38	1819.03	1006.69	1543.11	1178.78	1101.19	599.106	500.886	307.188	1147.45	2292.59	1353.71	1323.64	948.471	1074.94	1197.93	1350.4	1071.86	903.842	488.535	634.695	1946.33	1588.15	1419.03	Glyma.06G150300
Glyma.10G177200	182.902	184.128	251.554	908.676	1069.81	1170.89	898.505	897.505	1049.03	621.332	490.841	384.168	261.748	179.74	242.575	1201.78	1161.38	990.31	845.747	869.882	926.281	527.024	476.326	431.691	537.369	858.059	407.44	902.812	812.38	648.579	455.711	417.647	313.324	1858.04	3410.16	2576.58	545.194	380.627	583.974	697.805	776.343	688.489	285.104	216.787	552.846	2296.94	1610.71	1605.38	Glyma.10G177200
Glyma.02G309500	302.6	337.308	429.634	796.6	900.832	880.479	518.741	595.05	553.257	745.086	486.351	347.171	400.48	314.113	459.322	852.609	860.878	691.348	675.005	640.932	753.241	531.829	465.877	423.68	1117.5	1323.03	832.777	1090.29	898.002	783.144	446.15	395.649	255.311	1464.18	2434.9	1991.67	977.096	868.019	974.014	960.866	964.162	801.449	630.389	408.813	617.599	1916.55	1804.23	1540.81	Glyma.02G309500
Glyma.13G302900	387.086	455.59	541.578	581.448	641.003	615.818	429.262	413.49	408.421	643.97	488.628	347.238	491.256	403.245	535.875	624.036	627.409	551.237	510.569	513.69	547.031	378.254	395.327	351.332	1474.48	1706.42	1205.88	1403.89	1242.86	1068.13	849.162	867.143	609.945	708.175	1037.59	1153.19	1249.18	1213.02	1313.44	1396.73	1587.19	1246.06	1233.86	904.954	1240.83	868.08	956.609	759.013	Glyma.13G302900
Glyma.18G114900	403.633	459.996	589.598	610.913	705.414	567.377	301.812	378.239	282.368	641.7	413.436	291.422	507.574	417.917	634.137	539.303	603.333	494.977	470.086	426.635	537.737	341.224	343.976	293.307	1752.46	1702.33	1572.13	1456.81	1093.77	1038.41	480.486	463.537	354.41	756.762	1376.37	1152.48	1064	1433.09	1242.57	1346.09	1371.24	1020.37	1679.85	1005.45	818.895	1145.18	1390.96	1036.48	Glyma.18G114900
Glyma.01G132500	1917.3	2105.68	1929.83	1903.41	1642.44	1296.6	582.152	242.74	880.205	1048.24	951.551	1057.5	1526.21	2072.59	2444.37	1191.54	1265.84	1179.31	1023.5	707.917	1077.17	1179.9	876.179	874.159	171.486	73.6455	329.551	193.488	263.967	386.335	373.11	372.46	353.285	330.105	166.645	158.367	705.889	388.586	464.074	203.514	252.61	229.709	174.654	499.033	386.506	258.998	446.257	731.807	Glyma.01G132500
Glyma.13G210800	461.051	533.979	522.052	564.81	622.627	473.429	262.146	217.27	266.522	553.624	358.407	313.26	511.204	421.861	553.539	572.654	623.525	515.21	426.93	373.136	472.403	337.784	335.109	277.869	1553.07	1951.59	1322.01	1660.29	1233.81	1104.29	674.311	624.432	402.337	565.336	929.361	835.551	1311.5	1379.8	1429.1	1625.67	1767.14	1385.22	1432.67	924.001	969.633	738.191	947.882	634.637	Glyma.13G210800
Glyma.10G032200	348.655	409.194	453.928	623.987	715.732	683.723	456.593	481.133	505.06	585.701	426.96	344.269	418.474	330.957	460.349	687.529	714.852	598.49	589.836	578.098	669.631	444.999	367.415	334.12	1182.52	1437.66	925.868	1213.07	1000.18	930.16	604.343	595.883	383.837	869.887	1609.78	1307.46	998.527	913.076	965.07	1375.99	1542.01	1210.67	1058.35	734.205	852.536	1363.6	1309.4	1039.47	Glyma.10G032200
Glyma.09G044200	491.478	518.492	550.792	509.476	506.406	600.035	605.713	903.694	743.227	450.531	520.904	513.766	437.946	482.636	490.574	753.097	720.478	700.969	618.848	864.987	809.803	676.038	561.77	590.206	881.502	1026.38	963.741	848.262	927.068	919.7	1239.93	1119.27	1134.83	999.04	857.724	770.603	882.009	1011.66	872.94	1048	939.684	945.658	1212.81	761.402	865.134	1129.69	758.39	826.276	Glyma.09G044200
Glyma.04G167900	221.567	225.579	318.78	1029.44	1232.52	1070.35	593.53	679.625	698.356	1044.29	643.027	484.512	276.303	219.513	328.511	1082.85	1036.01	831.709	906.31	806.945	985.13	803.463	603.442	567.999	553.898	677.233	446.77	564.973	383.111	345.754	174.749	146.872	111.876	1764.16	2909.79	2412.59	455.979	444.035	548.784	413.649	433.641	362.207	258.667	158.65	286.06	2157.56	2483.08	2041.1	Glyma.04G167900
Glyma.09G154700	304.506	315.492	465.345	1000.37	1163.2	869.174	290.798	312.939	354.768	1289.52	704.588	460.624	409.166	320.224	501.759	836.145	945.231	697.847	811.221	658.375	875.94	667.067	660.587	538.655	1065.77	1092.6	781.154	772.522	514.611	510.829	153.11	137.119	106.783	1007.18	2057.99	1458.76	978.634	851.017	808.08	640.358	754.787	540.984	754.894	391.47	241.507	1727.61	2418.4	1788.48	Glyma.09G154700
Glyma.02G047600	401.944	458.912	539.557	752.938	876.626	856.814	659.686	624.458	627.33	629.671	515.956	397.641	533.317	414.05	556.981	893.336	905.774	813.353	656.554	632.262	691.127	478.036	449.348	402.139	941.645	1239.84	784.425	1263.53	1053.56	888.838	724.936	725.205	533.969	894.484	1144.09	1261.4	785.743	818.094	864.141	1060.42	1120.6	940.198	777.718	623.494	944.2	866.886	873.821	684.88	Glyma.02G047600
Glyma.11G061300	356.107	369.01	451.495	708.937	767.407	767.988	451.407	465.543	494.124	550.4	400.839	296.531	441.557	351.107	469.777	889.118	872.15	754.866	597.894	570.504	674.221	382.913	359.71	332.907	1075.79	1406.91	881.755	1275.29	1140.48	964.32	649.523	584.502	376.844	897.583	1646.63	1220.32	833.9	814.628	958.623	1108.78	1201.05	979.013	774.945	578.633	753.812	1149.7	1081.76	940.97	Glyma.11G061300
Glyma.07G019700	310.479	330.102	440.399	542.074	622.79	678.668	443.68	566.396	493.535	559.247	448.76	342.159	413.082	310.484	447.752	617.632	689.169	570.605	541.987	609.347	644.245	413.692	413.32	345.11	1165.85	1485.44	926.845	1038.98	968.746	821.742	509.373	469.572	315.154	808.28	1491.77	1217.2	1350.7	881.071	1096.04	1176.76	1385.31	1015.16	794.332	596.726	668.793	1300.88	1198.21	998.871	Glyma.07G019700
Glyma.03G159100	328.83	351.148	389.797	588.203	645.335	670.142	413.408	485.309	485.905	457.001	356.686	283.462	381.176	325.351	434.574	702.739	721.104	635.631	524.171	556.43	581.522	372.245	331.716	304.333	1317.81	1638.08	1063.02	1101.04	943.573	878.689	506.017	495.673	320.945	745.137	1329.84	1046.17	1230.65	1070.56	1058.58	1225.83	1442.8	1149.13	909.076	644.465	692.083	1158.15	1043.45	882.561	Glyma.03G159100
Glyma.09G102400	123.368	157.911	234.973	374.013	346.666	531.084	996.749	1221.03	1000.45	295.762	422.667	415.962	320.32	242.546	209.779	631.18	626.273	566.519	537.976	655.293	454.707	368.582	324.67	361.874	461.767	909.734	541.291	1241.9	1287.64	1164.68	1530.05	1635.74	1272.39	1675.75	1296.53	1359.83	425.801	733.088	593.03	825.381	747.241	1042.43	186.98	181.352	1290.35	2138.84	283.19	638.119	Glyma.09G102400
Glyma.08G204800	311.956	342.754	417.612	501.689	592.303	601.503	402.702	505.163	465.505	482.882	381.567	312.916	400.025	311.846	436.529	617.906	662.689	563.697	510.084	546.652	598.168	402.218	376.291	325.361	1098.16	1316.21	872.516	1024.84	945.747	815.478	534.312	464.306	345.9	804.933	1439.21	1200.13	1149.71	863.719	1032.96	1230.64	1376.28	1003.76	921.645	667.282	571.795	1327.42	1304.7	1102.06	Glyma.08G204800
Glyma.14G093100	205.78	257.983	268.487	620.806	685.117	1016.47	781.613	1052.2	800.458	324.579	414.393	298.174	225.071	231.146	317.978	841.104	592.499	727.461	446.814	462.477	488.377	494.161	427.824	310.912	431.281	805.842	565.084	695.59	682.834	823.366	440.128	594.671	734.372	2620.52	2283.38	2818.06	434.286	999.552	607.001	830.415	738.198	858.335	125.116	211.775	1205.52	1207.2	505.705	843.958	Glyma.14G093100
Glyma.08G302600	356.937	407.135	403.125	461.607	490.352	521.569	392.194	363.724	322.375	254.558	238.529	139.764	425.898	347.363	487.752	637.054	589.349	571.428	303.209	314.38	313.296	189.729	199.788	189.396	1103.74	1543.78	860.556	1708.24	1469.43	1329.39	1254.09	1152.23	787.189	718.181	928.719	966.626	1090.21	1031.11	1283.52	1482.2	1298.63	1593.47	525.195	457.814	1475.75	465.434	453.551	370.464	Glyma.08G302600
Glyma.08G274400	291.47	312.584	292.409	547.472	564.358	587.785	558.798	690.308	509.117	333.972	293.269	238.337	309.804	284.658	352.697	719.725	682.123	637.339	458.759	512.443	432.544	258.633	224.327	225.293	840.555	1165.71	760.464	1319.46	1100.39	975.578	817.56	778.143	689.297	1325.71	1587.54	1494.02	596.81	842.24	843.233	1031.88	991.175	982.575	874.748	491.842	1121.61	1186.44	697.426	715.24	Glyma.08G274400
Glyma.11G099300	512.605	551.228	627.173	562.389	546.035	388.035	194.443	242.482	205.354	572.194	397.107	311.92	482.323	479.573	648.136	389.539	430.902	376.817	376.009	385.397	441.378	263.532	297.82	245.19	1741.77	1550.64	1313.56	1108.75	832.459	779.725	396.362	429.388	268.888	246.198	408.61	419.047	1573.69	1456.66	1352.46	1498.91	1671.63	1340.82	1596.43	927.37	650.984	531.421	790.906	452.302	Glyma.11G099300
Glyma.03G219400	399.422	420.224	464.033	573.993	591.47	648.274	610.3	840.457	615.452	456.655	436.747	338.403	407.9	393.704	477.882	684.559	650.418	631.12	534.187	647.327	592.611	397.439	354.216	363.902	915.754	1065.28	764.635	967.027	881.419	747.942	695.788	719.957	589.602	1001.74	1258.21	1175.42	727.612	834.034	849.531	856.9	974.561	835.924	692.289	523.794	794.756	1175.85	760.83	715.539	Glyma.03G219400
Glyma.14G061500	898.8	864.079	826.447	907.713	915.2	938.389	666.603	516.822	723.005	489.953	524.033	479.949	884.932	921.515	921.044	1004.9	937.444	897.978	628.202	624.271	621.123	557.294	437.066	516.387	677.125	673.646	782.733	647.763	833.098	824.331	629.536	541.921	505.171	654.403	663.81	595.387	912.123	630.679	856.935	693.39	651.875	656.966	409.424	469.973	637.506	501.23	357.824	468.402	Glyma.14G061500
Glyma.03G060300	193.5	219.525	290.482	960.725	1104.32	835.903	432.052	555.967	506.415	960.923	543.731	403.696	259.593	198.519	334.813	894.202	944.479	699.61	781.182	634.994	788.188	570.867	571.098	475.6	606.384	455.161	492.828	478.988	329.355	298.889	96.0249	81.4459	68.175	1453.9	2622.87	1811.62	355.147	440.112	376.118	459.879	483.097	345.011	573.039	261.543	120.112	2081.89	2434.74	1937.51	Glyma.03G060300
Glyma.17G254900	399.814	387.381	350.702	901.213	902.37	1111.98	1170.67	1141.2	1219.34	466.939	624.932	556.657	400.625	451.018	349.146	1234.21	952.845	1098.41	745.168	891.631	664.095	713.263	749.729	840.199	288.8	494.285	299.319	570.202	610.096	659.659	684.481	671.969	595.517	1125.83	1071.8	1096.41	554.501	422.011	523.662	562.504	500.596	675.853	153.404	175.385	821.89	926.521	314.694	567.213	Glyma.17G254900
Glyma.03G262300	331.469	369.41	480.752	727.751	833.719	827.506	451.361	530.124	552.64	626.963	437.225	348.607	411.336	312.392	452.11	888.502	906.739	730.558	688.994	679.975	774.053	491.696	436.34	393.692	828.273	872.694	659.541	792.706	698.578	578.17	410.563	377.044	250.542	809.552	1643.91	1042.66	632.561	653.224	714.324	765.646	843.745	681.324	747.839	509.955	516.143	1323.2	1328.55	1162.53	Glyma.03G262300
Glyma.04G112800	336.444	366.789	452.053	804.77	891.281	754.715	422.703	437.066	452.84	696.718	477.702	378.543	456.616	340.475	492.206	794.666	835.1	649.09	700.975	612.011	787.199	499.654	465.584	402.944	1038.67	935.78	780.392	808.745	632.132	584.244	262.69	209.001	135.779	716.398	1380.64	941.652	877.087	808.555	879.681	818.371	921.489	634.205	801.127	553.488	341.262	1188.56	1455.98	1107.19	Glyma.04G112800
Glyma.14G003400	244.22	269.074	341.997	698.371	822.001	774.561	500.351	563.643	529.791	649.549	437.35	319.894	326.433	238.353	349.04	756.958	735.354	616.113	685.889	593.697	700.288	529.331	458.072	404.928	755.646	871.539	530.56	809.758	674.818	581.834	364.751	332.16	218.35	1074.65	1896.72	1532.45	672.006	583.065	665.537	728.101	765.949	676.592	474.095	350.433	449	1553.01	1692.48	1412.59	Glyma.14G003400
Glyma.14G008000	138.078	151.45	203.772	1086.02	1302.89	856.832	468.203	368.336	534.971	1101.14	557.112	462.437	224.926	154.68	220.459	904.286	978.149	701.314	853.242	617.28	895.505	680.186	549.372	457.806	295.603	261.478	199.636	288.769	165.319	188.468	51.652	34.2702	29.8255	1744.39	3027.32	2032.6	233.183	218.207	194.115	269.933	304.101	181.812	271.029	115.48	66.7874	2534.53	2616.52	2169.74	Glyma.14G008000
Glyma.13G282000	184.758	209.247	321.61	876.896	1000.7	746.292	277.559	448.204	380.917	902.26	440.27	338.957	275.495	202.533	355.117	756.024	892.185	581.889	678.777	533.924	787.439	548.198	457.455	424.946	636.848	714.386	486.337	651.566	483.914	459.476	142.94	99.6673	67.1096	1315.01	2714.81	1477.61	400.852	415.969	468.641	360.3	463.872	323.668	315.648	169.911	145.634	2288.26	2222.26	1971.34	Glyma.13G282000
Glyma.16G143600	290.388	327.621	411.684	707.106	788.779	605.117	298.669	359.665	354.029	670.748	404.578	299.711	389.683	297.395	446.547	741.344	800.042	631.193	532.323	457.17	581.697	377.624	365.46	308.86	975.345	1104.92	789.291	1093.57	828.322	782.375	337.729	318.831	218.941	731.64	1314.4	935.666	711.125	780.116	806.057	838.06	973.784	746.694	954.706	559.8	537.28	1051.68	1180.15	929.56	Glyma.16G143600
Glyma.11G042200	443.752	525.314	601.953	414.394	473.501	364.791	149.741	168.635	159.202	506.46	323.83	248.452	513.844	432.671	637.825	357.523	409.322	342.716	338.353	352.132	456.919	287.124	293.789	241.731	1484.04	1441.31	1252.77	1299.13	1021.11	876.673	426.284	375.384	298.126	223.172	429.607	434.397	916.73	1233.11	1158.1	1343.56	1531.51	1004.49	1469.67	955.365	673.141	526.822	905.346	565.752	Glyma.11G042200
Glyma.17G186600	880.092	801.85	649.817	745.439	727.251	662.77	665.152	568.804	654.844	666.113	678.291	651.428	770.386	963.203	797.262	757.499	705.09	777.402	668.334	660.88	574.427	615.149	632.133	646.683	668.743	698.868	584.024	454.188	441.109	534.66	645.717	641.042	559.495	618.773	549.334	600.242	790.891	712.732	652.294	461.843	485.267	597.814	629.209	481.729	551.449	476.822	569.175	476.997	Glyma.17G186600
Glyma.08G165500	298.958	318.787	312.748	327.053	308.642	211.948	114.387	111.779	110.296	341.576	223.849	165.776	316.637	289.242	355.831	212.745	242.06	223.453	242.954	214.512	245.369	162.885	184.21	156.748	1611.83	1692.13	1339.55	1393.59	1038.51	983.085	584.025	566.926	364.24	353.252	691.573	625.753	1434.5	1453.4	1697.75	1264.27	1341.43	1097.47	1332.78	910.146	906.107	556.443	1066.75	665.696	Glyma.08G165500
Glyma.07G038500	523.722	543.763	602.134	416.452	409.929	240.955	54.2424	35.5601	37.1244	839.973	645.612	431.465	497.909	480.257	673.672	232.031	310.578	249.588	421.227	404.691	479.873	336.246	397.181	345.695	1738.63	1796.41	1472.08	906.948	680.388	661.633	296.912	317.116	244.284	8.59567	45.078	49.0237	2094.14	1230.53	1249.93	1114.07	1320.17	961.196	1711.49	1308.49	457.53	151.845	727.032	466.559	Glyma.07G038500
Glyma.07G150400	282.217	336.594	437.995	423.941	479.181	549.514	221.934	188.831	209.832	368.231	303.513	240.532	379.188	282.186	374.921	455.724	440.557	453.859	369.222	348.043	371.797	208.172	255.687	236.638	1147.84	1866.56	1121.58	1335.43	1177.99	1146.15	1535.7	1622.66	684.762	210.636	321.866	314.858	817.298	848.096	1192.67	1137.78	899.702	1153.63	514.478	571.134	1647.23	424.014	334.698	355.541	Glyma.07G150400
Glyma.11G117600	451.346	495.658	440.554	847.69	906.596	1020.82	814.116	964.92	874.012	939.703	909.209	815.653	379.783	407.15	418.971	866.533	876.334	843.227	871.482	880.711	968.585	860.718	831.503	751.184	411.096	447.632	398.875	387.993	360.995	378.998	276.431	328.154	272.762	868.816	768.84	654.179	391.165	308.689	324.239	356.3	427.64	481.63	431.763	335.847	328.961	1186.01	850.34	985.282	Glyma.11G117600
Glyma.19G203300	653.121	604.269	541.166	462.19	531.253	524.913	600.052	728.533	658.988	629.308	662.202	595.427	547.543	645.788	635.939	509.107	501.266	537.584	520.013	591.957	527.937	566.937	545.364	563.555	829.683	723.292	789.725	521.597	493.758	656.379	704.798	731.781	601.508	522.303	402.399	414.362	830.821	828.008	635.29	832.755	810.774	843.761	1088.24	616.807	641.007	575.322	681.88	561.221	Glyma.19G203300
Glyma.01G199700	381.834	450.157	496.614	386.458	403.042	387.654	200.309	208.672	204.794	408.577	290.433	228.407	421.618	363.212	524.938	389.542	432.122	356.923	305.624	316.688	391.199	242.688	232.306	216.62	1335.31	1602.27	1147.04	1275.16	1036.03	937.742	537.022	521.353	400.645	301.776	477.226	483.325	957.196	1135.85	977.611	1398.96	1548.09	1095.51	1402.04	862.216	762.523	481.063	715.814	471.568	Glyma.01G199700
Glyma.02G305400	163.782	210.76	288.193	1055.1	1238.67	784.447	325.387	276.195	390.448	630.385	269.118	257.834	365.635	232.908	400.876	1032.37	1168.05	830.264	677.891	486.416	760.514	395.851	338.95	264.49	565.034	807.881	407.597	1022.16	757.681	673.103	137.158	83.0317	85.1376	1146.51	2359.86	1138.87	397.451	349.02	445.339	480.762	637.421	374.895	346.494	173.943	131.251	1593.45	1494.18	1412.63	Glyma.02G305400
Glyma.06G194900	195.34	204.502	266.65	737.074	896.274	713.258	397.774	437.04	463.547	747.03	462.851	354.698	250.726	205.293	283.095	759.227	751.269	597.719	657.252	562.52	697.022	520.747	446.283	394.384	515.447	618.548	427.571	617.739	457.931	402.04	243.165	206.73	158.181	1265.65	2282.43	1801.52	418.03	442.856	464.257	458.469	513.563	434.423	353.242	224.896	343.91	1605.23	1966.67	1637.94	Glyma.06G194900
Glyma.10G042000	231.104	249.813	325.472	546.843	606.673	642.193	421.286	641.787	464.452	495.588	355.48	266.439	302.118	221.42	326.055	657.691	652.679	550.334	495.992	542.703	535.416	369.973	350.68	303.028	807.595	1205.51	622.558	959.66	801.386	734.23	495.111	444.398	275.155	738.639	1331.13	1002.92	865.067	588.407	699.162	918.425	1041.76	869.862	543.017	355.573	620.972	1181.72	943.72	864.356	Glyma.10G042000
Glyma.06G017900	449.709	435.624	415.118	517.434	484.834	498.477	407.216	350.12	343.182	348.926	297.67	221.88	507.353	494.819	501.329	566.026	501.665	531.723	369.829	336.798	320.535	220.544	250.253	242.475	829.396	1204.35	792.397	1247.97	1040.13	922.145	920.614	877.545	675.255	589.555	724.086	794.964	647.134	861.914	959.616	938.555	918.011	918.48	617.847	478.904	1172.21	467.619	438.167	370.432	Glyma.06G017900
Glyma.09G069800	239.132	227.947	244.068	689.636	684.969	1036.21	1009.91	831.901	1092.68	610.988	726.653	646.758	259.299	234.481	205.393	932.512	760.449	824.635	731.204	733.703	720.377	713.313	714.125	745.001	189.022	313.63	193.127	305.03	348.235	349.034	450.6	436.444	495.321	1488.95	1324.76	1696.47	305.417	196.77	274.076	437.784	395.236	465.012	143.083	223.493	573.74	1011.85	675.395	861.611	Glyma.09G069800
Glyma.17G239000	337.495	356.605	363.047	723.985	731.818	810.587	929.087	755.009	811.235	593.889	643.558	591.495	375.621	363.013	314.404	863.516	731.953	779.889	741.924	635.391	652.359	604.481	676.213	708.228	325.605	565.706	325.183	552.322	544.226	577.895	736.325	690.527	656.646	995.264	784.816	927.834	608.555	376.169	448.927	593.345	500.112	633.53	189.476	262.055	709.232	694.019	434.105	528.102	Glyma.17G239000
Glyma.15G174200	285.498	355.005	480.794	608.993	731.812	584.428	173.84	344.911	225.018	782.851	441.009	309.08	383.335	295.818	497.203	538.801	637.006	475.721	523.116	466.604	672.184	450.251	430.606	359.287	1288.41	1054.74	945.328	704.275	515.264	484.056	177.503	163.545	76.7717	404.723	1008.64	629.763	1080.45	804.797	860.608	831.061	948.211	650.329	954.628	554.445	238.567	971.907	1261.16	902.704	Glyma.15G174200
Glyma.05G172300	354.718	360.187	485.271	553.737	606.762	531.906	363.574	387.257	360.585	546.895	401.42	305.116	441.711	362.12	514.19	562.777	596.757	487.148	504.351	474.51	547.537	372.952	408.125	338.524	950.606	933.092	746.973	840.875	665.758	578.31	345.853	317.188	249.839	592.855	989.761	830.752	719.724	915.824	788.112	842.701	886.065	677.365	812.474	588.92	462.162	851.119	986.099	742.82	Glyma.05G172300
Glyma.07G226633	352.116	391.716	459.827	474.711	435.914	480.865	354.694	568.172	474.211	488.2	374.897	425.25	388.584	377.204	468.181	550.298	596.284	492.514	368.413	562.339	559.57	470.345	367.273	362.631	894.379	812.564	777.611	581.871	675.712	635.927	468.481	532.643	398.069	563.758	1044.65	899.952	745.384	771.543	691.6	776.734	830.557	706.611	673.683	555.104	520.857	1082.69	944.585	715.153	Glyma.07G226633
Glyma.14G092800	48.4996	53.1707	62.196	319.018	266.454	658.279	1556.35	1556.88	1289.61	266.615	531.941	513.427	77.4561	55.9921	43.8694	619.598	557.831	578.72	722.654	848.666	509.304	454.252	466.848	735.546	218.193	302.05	184.343	486.284	501.772	457.831	1100.98	1059.19	1512.84	1811.1	1171.18	1109.5	191.639	159.268	241.437	584.14	380.337	738.961	111.715	126.603	1084.54	1148.69	163.616	316.239	Glyma.14G092800
Glyma.18G057900	71.7898	80.9411	235.344	388.094	370.801	390.253	254.757	433.462	278.199	449.677	301.691	179.007	200.046	138.611	266.772	326.647	345.343	296.67	296.417	347.662	407.983	233.15	343.206	227.088	761.342	897.369	693.534	598.464	538.23	421.307	226.997	231.837	185.738	1782.45	2432.46	2961.83	522.534	748.095	677.448	676.317	984.725	574.068	274.072	236.315	204.702	1650.24	1582.38	1106.22	Glyma.18G057900
Glyma.16G007700	578.414	566.471	669.372	405.36	393.026	191.987	26.0069	12.7933	21.0465	750.168	560.958	375.095	561.603	567.629	699.886	162.245	244.247	176.698	459.581	389.498	456.802	266.678	309.953	273.191	1696.61	1338.55	1389.04	667.625	515.559	508.985	164.093	195.214	106.095	4.6913	21.3604	16.5619	2086.06	1117.49	1145.17	987.639	1290.72	860.461	1677.39	1336.07	317.298	125.549	567.448	308.583	Glyma.16G007700
Glyma.17G230700	24.0711	22.2009	35.0879	281.02	243.669	759.519	2017.99	1813.2	1736.48	494.331	875.417	899.579	34.9034	26.3801	23.3047	482.325	464.064	418.691	796.061	908.638	715.568	789.646	768.78	1151.69	18.4191	23.4858	17.3609	82.3339	148.883	100.493	686.114	578.138	1122.06	2495.58	1365.42	1498.93	24.8846	21.3256	21.53	139.214	98.7088	190.682	20.2747	28.2319	274.792	1628.49	316.472	559.991	Glyma.17G230700
Glyma.10G251900	357.85	343.571	383.101	682.569	633.497	610.788	615.294	560.36	602.668	605.594	579.422	601.404	390.318	438.62	425.871	584.119	518.799	523.432	583.62	513.727	572.9	622.615	688.688	640.559	432.501	486.562	404.719	506.057	537.254	594.422	439.141	422.423	416.922	838.989	856.251	994.335	477.096	572.708	530.095	501.707	550.056	538.377	423.553	532.365	451.932	873.721	883.397	882.88	Glyma.10G251900
Glyma.17G253066	119.181	138.215	202.525	344.631	421.024	603.974	539.436	1132.9	694.604	163.725	267.152	227.373	150.034	104.263	132.477	715.612	636.543	554.883	382.419	706.371	526.125	348.644	235.818	267.27	512.175	931.632	462.943	951.209	903.951	751.969	695.916	632.808	699.662	1360.94	1443.23	1216.32	394.198	555.771	620.939	620.183	639.178	676.671	344.531	304.968	763.424	1084.06	367.267	570.475	Glyma.17G253066
Glyma.02G141700	219.772	266.181	291.86	524.603	633.939	591.44	386.943	388.094	435.706	448.091	307.194	232.098	300.462	234.673	302.988	630.58	652.055	551.253	492.242	469.64	510.335	343.855	318.728	275.235	763.893	957.3	604.907	798.373	625.111	591.138	400.811	392.075	216.642	738.599	1405.55	1048.73	705.851	566.399	653.824	823.321	945.222	706.674	537.595	377.748	511.745	1150.17	931.678	772.74	Glyma.02G141700
Glyma.15G261900	453.568	477.935	482.025	543.446	552.087	311.93	128.273	117.755	131.996	554.87	327.293	236.769	502.584	445.001	578.628	298.587	368.465	307.872	369.402	289.69	367.962	233.331	278.613	214.036	1239.64	1190.76	1068.34	1035.86	744.822	725.442	345.131	330.693	232.679	262.876	534.325	426.965	900.755	1083.35	1170.38	900.065	1035.99	711.315	1043.98	731.7	559.216	483.393	906.147	597.479	Glyma.15G261900
Glyma.03G223700	136.728	138.269	217.786	156.647	229.527	280.146	400.339	390.932	328.196	127.017	133.192	167.153	271.954	298.431	451.202	458.176	333.802	301.607	264.655	384.039	298.789	273.014	176.613	211.521	1016.41	1640.66	1426.97	1594.41	1287.5	1350.61	797.806	868.287	648.559	375.663	230.284	176.942	336.52	722	1231.12	905.887	745.71	1005.21	380.411	999.803	1700.61	276.642	100.574	147.435	Glyma.03G223700
Glyma.01G025100	392.415	407.177	478.483	368.326	395.842	314.55	114.016	169.431	123.307	575.254	514.172	422.574	370.974	403.162	501.847	273.699	306.161	257.666	399.959	323.138	485.694	387.671	402.973	386.101	1354.83	1504.47	1161.76	750.808	698.733	696.614	266.041	307.436	230.28	171.962	279.219	396.568	1849.49	1041.08	1184.48	803.627	836.545	828.344	742.012	781.176	353.724	228.72	626.319	506.209	Glyma.01G025100
Glyma.09G093050	2367.56	1654.84	1048.32	1636.33	1973.65	1599.26	367.897	88.4727	356.883	135.559	70.7645	120.954	1688.18	2440.44	1887.71	1277.54	814.085	1605.72	218.189	197.067	98.0272	219.905	138.002	277.747	133.365	117.834	175.985	104.081	103.727	181.678	63.0403	73.1875	20.6772	18.4101	27.723	29.9579	935.189	486.395	608.065	181.53	127.097	174.618	20.8541	30.861	166.473	11.6034	13.8069	140.605	Glyma.09G093050
Glyma.09G164000	167.344	95.2089	97.7366	67.0487	98.8243	79.5657	117.867	254.66	82.2297	95.8145	92.0389	74.9306	256.385	160.129	172.398	127.973	150.476	95.3226	102.98	80.0981	94.122	109.491	125.805	104.707	854.787	1052.49	451.962	600.62	475.727	373.512	332.615	673.978	342.452	607.987	1218.37	1111.56	5298.99	756.885	1728.9	2020.53	818.303	859.044	593.404	680.145	457.543	696.573	561.672	618.731	Glyma.09G164000
Glyma.14G216300	320.67	302.479	345.618	504.783	460.768	596.241	779.778	707.539	742.914	490.884	565.945	510.578	411.884	394.123	339.82	552.205	452.566	550.283	487.572	518.614	516.762	511.473	565.532	583.987	266.414	396.445	295.201	453.897	484.622	447.527	701.875	725.186	739.772	1244.95	996.165	1486.08	445.9	325.391	449.631	450.449	427.884	531.693	157.671	214.591	751.56	666.067	529.058	588.443	Glyma.14G216300
Glyma.19G216300	296.391	327.408	363.211	447.98	455.637	544.558	410.868	642.829	450.55	311.735	267.718	215.778	325.86	310.42	407.783	554.843	504.171	528.839	359.035	467.462	411.341	260	250.429	219.553	789.507	938.239	729.829	853.612	813.634	706.332	472.224	505.595	402.947	685.108	945.71	881.361	603.863	718.536	755.038	742.583	850.88	747.493	581.6	415.128	625.025	763.103	519.798	526.297	Glyma.19G216300
Glyma.20G205800	2068.71	1732.25	643.735	1537.62	1579.82	2040.07	707.215	124.442	830.29	660.213	105.641	229.867	1488.41	2394.98	1118.2	1733.96	456.433	2664.77	295.064	43.9484	27.7491	500.332	783.245	819.955	1.78234	2.67638	2.48911	9.3959	0.163439	4.84905	0.647473	5.76929	1.93954	4.43126	2.08036	0.866307	147.289	10.0402	101.328	38.9083	254.601	117.132	0	0.290843	47.8993	0.279378	0.557534	244.516	Glyma.20G205800
Glyma.12G043000	374.909	404.326	387.998	581.8	610.977	703.022	796.825	705.923	726.246	753.265	755.301	755.416	344.957	353.378	365.01	577.349	586.502	566.837	679.413	635.314	625.643	706.976	810.304	748.335	413.367	470.709	422.123	430.273	459.844	558.856	524.44	637.618	513.671	486.747	401.018	338.336	378.11	418.847	321.481	488.41	458.69	521.357	418.816	413.201	535.181	547.267	397.998	466.077	Glyma.12G043000
Glyma.12G217400	246.811	511.99	692.956	692.318	518.589	842.5	699.029	798.401	1122.65	414.62	472.511	651.218	368.987	250.932	299.405	1021.94	1087.58	843.579	615.747	814.25	1303.86	815.431	479.611	633.555	171.954	129.913	270.799	223.424	398.563	236.476	466.333	402.245	487.504	1013.67	818.788	559.115	23.9417	185.442	283.056	98.3394	90.3172	179.816	248.155	265.4	307.936	552.36	703.826	1106.16	Glyma.12G217400
Glyma.18G067500	439.651	422.285	413.073	720.448	811.158	785.641	678.176	489.612	699.955	873.17	823.851	831.599	335.384	347.376	395.772	854.135	900.326	839.58	899.878	834.154	929.994	1041.76	994.741	904.354	352.363	427.643	341.395	236.642	227.643	307.814	246.362	255.53	275.461	349.174	442.612	380.724	269.6	272.71	298.116	266.474	318.971	269.721	369.85	366.028	201.064	366.482	549.769	612.344	Glyma.18G067500
Glyma.03G185900	481.553	446.973	488.247	405.975	412.335	337.729	136.263	153.249	141.688	350.58	233.643	202.06	449.881	493.616	612.638	334.485	372.1	302.005	301.52	280.889	332.27	220.712	193.101	189.397	1243.76	1552.5	1104.06	990.887	772.352	803.507	373.384	390.738	260.996	124.266	171.584	168.269	1596.23	867.66	1087.12	887.168	993.408	818.911	719.771	623.339	691.853	234.203	290.081	264.786	Glyma.03G185900
Glyma.07G226567	239.229	260.881	315.999	299.985	287.136	348.781	243.859	587.071	370.994	344.471	278.657	252.581	227.242	263.589	289.653	336.61	370.97	364.798	255.468	405.906	409.919	330.062	278.726	237.87	950.13	966.814	748.099	634.393	611.305	565.271	442.003	541.535	355.496	540.719	870.912	949.009	822.343	955.07	683.887	852.164	978.356	843.404	519.923	430.077	489.968	1001.25	765.836	648.872	Glyma.07G226567
Glyma.15G102000	322.789	371.805	348.708	400.66	407.58	338.818	202.678	154	177.727	396.858	284.364	236.758	360.878	314.982	397.847	390.86	412.589	350.99	308.745	267.056	312.12	220.652	226.418	198.461	943.549	1238.62	878.856	1062.8	828.212	739.684	487.247	473.735	333.488	395.001	565.395	584.118	605.885	842.137	821.469	900.555	979.606	750.565	1000.51	662.761	697.428	407.824	638.759	423.495	Glyma.15G102000
Glyma.14G085800	375.45	406.144	402.355	707.337	698.52	788.662	793.355	591.929	699.738	526.458	568.067	511.965	441.827	411.839	378.455	777.452	685.498	718.687	619.183	539.839	578.268	475.553	547.26	585.925	405.96	465.854	392.605	475.046	437.24	454.164	487.731	485.049	437.805	602.529	534.193	578.448	569.03	366.969	488.193	446.1	430.658	409.279	264.9	331.104	562.211	414.109	346.033	387.772	Glyma.14G085800
Glyma.11G117300	333.592	370.627	317.635	407.255	485.44	548.869	737.984	600.829	718.295	582.708	597.461	605.772	332.623	325.175	332.51	437.932	504.959	501.155	559.667	538.486	564.144	583.525	662.166	610.569	430.554	419.726	414.047	428.865	498.1	523.14	568.212	632.713	513.853	735.478	577.186	506.917	352.257	376.229	290.778	476.429	473.711	541.389	464.347	416.828	474.217	866.008	487.967	634.307	Glyma.11G117300
Glyma.15G250800	328.046	365.363	362.726	407.11	428.047	415.673	312.958	289.097	279.735	271.982	236.413	169.859	376.872	319.884	429.415	433.544	455.227	396.016	289.398	277.853	279.279	197.767	201.823	184.104	811.934	1049.23	689.356	1070.17	920.939	818.709	677.74	608.008	450.888	444.745	593.518	621.542	625.922	801.694	839.924	888.114	817.447	825.929	590.526	517.073	872.327	370.603	406.887	311.817	Glyma.15G250800
Glyma.08G175800	330.298	348.754	350.368	381.373	400.232	370.054	248.567	227.455	226.729	261.457	199.316	144.377	349.169	288.933	391.866	409.559	431.929	389.686	256.643	254.03	254.429	168.856	177.642	152.781	807.743	1109.37	690.417	1078.73	955.625	806.756	666.466	616.434	422.559	400.975	580.069	627.903	724.64	726.461	808.093	987.347	1033.4	960.568	609.702	493.347	909.757	412.964	439.948	316.516	Glyma.08G175800
Glyma.18G065900	281.486	345.349	452.203	313.855	313.933	325.527	169.714	300.557	162.72	315.247	232.099	140.963	343.45	294.247	462.598	326.174	339.477	286.302	213.62	251.685	287.417	170.201	179.97	156.185	1295.72	1333.85	1084.59	989.781	750.581	695.396	413.223	396.681	319.385	301.608	414.769	422.988	1026.44	1161.56	1020.44	872.091	899.584	762.937	865.593	566.379	613.394	384.146	470.172	347.785	Glyma.18G065900
Glyma.03G120300	335.647	374.079	419.273	370.08	372.973	292.198	149.86	187.886	171.054	353.581	258.132	227.246	298.48	299.841	440.691	306.546	351.175	275.43	248.167	278.416	315.178	207.105	203.404	184.603	1311.52	1170.41	910.836	773.014	576.811	579.615	366.765	379.587	251.157	195.433	301.113	304.543	1135.71	1042.75	908.148	1066.56	1183.9	978.758	1097.1	644.267	557.275	409.827	566.144	344.023	Glyma.03G120300
Glyma.16G165800	36.9752	42.1917	73.8005	448.706	597.222	379.246	92.2916	72.4019	161.123	450.819	176.116	150.123	81.907	41.9938	77.15	319.051	364.527	213.652	419.188	282.233	457.817	396.787	277.538	236.811	374.315	278.257	245.447	308.885	190.508	209.023	22.6948	9.64248	7.31974	1020.99	2845.6	1076.73	138.893	195.324	177.176	260.993	307.253	129.282	415.487	151.65	13.6884	2519.05	3899.9	3138.09	Glyma.16G165800
Glyma.13G129400	191.095	204.065	265.701	442.79	505.642	451.159	309.002	361.154	344.361	448.621	300.062	241.741	286.766	201.073	301.477	485.915	531.629	412.803	419.36	401.494	453.754	338.892	311.659	280.939	743.978	994.933	521.05	781.303	644.719	544.781	375.672	355.747	219.46	544.023	969.957	802.88	641.876	512.257	577.417	784.611	928.653	676.548	488.927	343.722	489.462	833.299	825.614	669.937	Glyma.13G129400
Glyma.12G037400	354.757	399.894	382.784	355.547	352.643	264.289	123.954	133.024	114.302	323.486	204.864	125.381	359.807	343.083	504.312	254.008	284.262	241.304	186.281	157.13	180.395	174.868	180.106	154.527	837.253	1052.93	669.665	949.128	785.218	713.437	472.839	472.311	300.084	605.889	799.563	810.36	728.344	764.624	794.841	940.177	891.265	859.728	674.05	448.217	696.556	602.514	986.063	611.913	Glyma.12G037400
Glyma.07G014500	1029.65	1637.76	3488.47	542.046	353.066	120.496	28.2402	6.46414	104.469	54.2419	16.2511	642.623	1550.14	874.755	1466.22	243.527	467.994	217.758	280.628	303.358	533.729	46.0828	79.3858	73.3276	720.215	81.2951	1069.78	241.006	229.601	287.508	11.1352	1.8669	10.2057	14.9664	49.3771	15.4383	726.927	1711.57	1100.41	439.458	327.89	316.739	791.832	689.513	1.99915	358.551	111.94	82.1091	Glyma.07G014500
Glyma.08G339500	627.532	638.094	390.471	283.498	285.086	497.446	169.708	288.49	458.707	121.201	165.196	253.299	366.496	566.717	354.186	362.653	150.041	394.788	514.831	220.952	89.3026	1747.28	1962.01	1217.23	79.6455	252.113	88.5967	342.285	456.738	877.243	353.363	698.101	702.213	993.92	983.978	1207.64	333.826	207.094	233.653	438.411	616.88	693.362	56.3332	459.624	198.666	182.273	449.297	504.282	Glyma.08G339500
Glyma.07G047600	167.359	169.877	224.259	393.741	430.411	435.953	348.656	357.833	356.972	377.187	292.064	235.329	221.608	169.026	221.44	449.649	470.544	386.374	401.306	400.124	441.687	311.193	292.431	260.536	639.924	792.576	501.792	694.932	632.599	513.11	339.516	335.964	250.233	769.757	1224.96	1039.8	535.394	524.362	564.702	678.095	714.063	591.352	500.804	355.488	464.966	1025.37	959.566	793.993	Glyma.07G047600
Glyma.13G357200	301.407	315.175	370.993	316.153	344.183	272.316	140.005	205.976	144.447	377.261	271.558	207.131	267.976	259.652	376.08	274.027	307.861	260.953	238.522	279.927	331.197	204.213	207.644	202.073	1203.45	1233.5	834.2	781.692	547.074	533.496	342.337	356.064	209.785	199.256	326.535	336.229	1417.65	1024.6	988.248	948.493	1100.73	952.756	873.759	521.151	474.808	361.438	558.453	332.773	Glyma.13G357200
Glyma.10G058500	379.444	415.239	361.66	506.721	538.505	348.069	284.186	247.97	257.193	572.04	403.083	346.069	323.275	332.195	435.877	393.617	412.616	376.068	404.707	363.83	378.636	308.946	295.094	264.59	754.144	775.137	600.109	642.485	443.571	464.956	403.772	430.522	343.956	315.269	424.744	486.591	665.916	648.975	578.577	754.186	823.538	684.303	966.673	540.451	632.598	406.004	712.807	443.353	Glyma.10G058500
Glyma.16G016100	93.7964	98.058	145.254	555.605	651.723	611.065	450.151	545.89	504.493	471.414	314.742	245.83	159.565	102.304	148.744	622.549	619.318	499.711	523.23	475.837	564.237	397.998	346.067	294.402	234.699	281.081	206.311	383.486	356.568	274.12	157.614	126.257	149.443	1311.41	2088.1	1396.8	170.03	206.228	228.708	274.872	293.019	229.666	234.668	127.99	164.926	1797	1442.05	1305.71	Glyma.16G016100
Glyma.02G012500	85.6163	112.003	153.629	379.023	442.385	516.95	526.982	701.769	437.396	423.978	386.839	247.585	161.311	105.313	130.392	499.268	443.504	392.853	365.773	443.547	449.246	357.232	302.217	312.026	473.847	467.562	315.17	420.273	365.401	307.689	203.894	201.914	207.646	1332.19	1433.17	1926.87	481.141	281.981	312.501	405.645	560.504	421.704	399.272	301.278	300.173	1347.66	1055.01	935.244	Glyma.02G012500
Glyma.02G268000	405.925	429.824	311.463	576.598	572.133	618.946	769.238	382.055	587.622	310.823	383.821	471.568	338.492	325.427	309.966	511.228	560.489	549.459	458.164	332.207	434.409	526.531	419.801	493.784	176.869	261.056	255.431	438.727	637.794	607.792	609.777	643.703	714.81	1124.8	880.462	821.779	189.048	231.537	263.342	299.599	263.903	394.2	197.769	383.502	487.508	719.09	485.805	646.995	Glyma.02G268000
Glyma.14G072400	313.017	372.613	357.929	339.175	335.112	314.115	200.461	376.568	222.174	253.342	209.981	190.123	269.653	307.26	415.618	299.907	317.142	294.483	235.249	290.358	301.821	206.052	169.769	176.837	918.448	1004.28	761.184	749.29	647.748	609.801	428.284	445.052	334.643	316.593	439.186	458.858	873.886	852.043	772.016	939.177	918.178	918.134	1015.7	552.867	544.481	438.284	512.898	390.671	Glyma.14G072400
Glyma.16G145800	194.88	211.721	242.28	690.633	814.893	667.405	392.417	355.263	421.479	742.43	475.474	356.107	229.845	178.203	262.534	677.802	711.561	563.334	611.392	498.269	590.885	502.76	451.462	403.342	338.729	341.313	249.236	277.889	225.777	193.942	103.541	104.026	79.5739	737.079	1313.18	1136.97	318.8	223.473	256.224	337.499	399.853	282.274	285.483	195.186	172.681	1110.9	1487.96	1139.38	Glyma.16G145800
Glyma.04G015900	261.872	261.435	297.18	418.67	427.113	427.884	334.862	265.947	294.299	379.831	298.559	220.045	298.382	251.743	328.518	451.378	427.376	389.74	357.46	333.474	344.383	260.364	258.098	243.532	610.537	863.931	557.098	797.724	672.117	560.849	444.479	430.752	371.369	679.595	920.159	1006.37	443.968	519.875	638.401	614.36	644.427	530.022	533.792	423.113	572.412	671.078	665.311	530.131	Glyma.04G015900
Glyma.05G204600	287.15	384.891	219.83	176.932	180.166	286.421	140.101	230.304	224.841	128.348	162.65	211.545	164.808	257.284	229.457	217.691	167.463	194.646	383.227	196.469	334.876	612.315	605.354	259.316	191.326	530.568	198.245	611.108	504.459	1318.23	262.168	392.96	298.644	1259.39	2091.45	1564.33	560.551	503.428	364.845	429.023	573.347	568.079	114.223	444.721	107.658	703.68	1292.95	1291.9	Glyma.05G204600
Glyma.12G219300	114.56	120.304	176.011	682.733	776.652	585.398	236.15	255.204	281.858	818.15	432.105	316.154	163.542	131.015	201.527	516.166	564.979	380.377	567.29	438.016	603.352	509.871	471.746	428.167	286.909	257.241	212.965	203.174	141.72	120.315	45.5359	35.937	27.6162	957.712	1839.97	1192.46	174.144	176.956	196.97	142.927	158.275	120.898	145.399	88.5564	62.3403	1524.59	2170.81	1741.75	Glyma.12G219300
Glyma.20G116100	330.562	377.283	399.472	384.04	418.691	315.048	178.235	213.197	183.856	369.038	269.189	225.795	328.265	320.954	407.681	319.143	347.933	299.858	272.488	283.484	325.538	204.647	206.494	182.002	897.999	930.518	676.547	608.723	498.928	512.787	286.806	294.584	217.349	234.455	355.022	403.195	921.281	758.061	685.127	1003.99	1091.98	943.822	960.565	551.088	475.753	391.792	512.03	324.517	Glyma.20G116100
Glyma.10G281400	256.513	299.908	282.922	310.739	307.448	303.187	174.739	172.241	180.504	193.278	145.946	106.449	271.099	235.551	319.357	341.239	363.841	339.736	187.324	202.14	198.903	133.555	123.462	120.355	821.425	1134.78	754.829	1106.55	890.643	806.285	610.295	571.783	371.416	290.339	478.082	471.919	609.78	736.198	854.194	905.844	865.982	861.805	637.108	437.668	874.924	325.579	374.996	294.045	Glyma.10G281400
Glyma.17G187600	248.105	264.114	218.948	308.453	324.609	454.196	433.235	668.545	460.088	218.543	253.168	208.363	283.973	292.862	279.623	475.911	406.307	499.519	284.964	375.33	285.921	253.509	276.359	268.566	414.41	624.175	373.107	553.726	564.433	616.359	493.04	656.238	459.192	661.387	765.58	1143.6	565.12	579.663	514.661	609.725	601.043	813.437	198.52	224.063	687.296	543.004	346.178	435.8	Glyma.17G187600
Glyma.20G008600	286.351	331.349	358.373	245.775	258.58	214.595	98.0044	111.743	98.8626	270.317	187.915	139.158	308.334	272.846	396.41	188.695	235.318	194.26	195.83	199.462	248.639	157.877	163.757	133.124	1122.65	1214.18	1062.96	775.52	596.006	591.472	276.414	261.958	203.084	194.055	360.143	319.76	848.301	998.668	827.803	943.566	1066.93	696.332	1195.58	712.279	398.674	393.164	598.44	424.812	Glyma.20G008600
Glyma.12G024700	575.327	513.671	547.487	683.594	654.215	601.093	429.588	443.719	511.282	476.947	442.076	440.917	437.229	529.41	574.113	613.466	583.623	594.283	465.47	466.969	503.957	441.907	520.33	404.881	330.621	271.618	351.686	307.118	295.991	365.398	222.757	241.037	239.457	506.548	698.851	578.274	277.217	471.994	418.178	284.705	282.748	329.992	280.801	334.544	216.546	494.322	493.3	503.298	Glyma.12G024700
Glyma.11G151300	279.783	315.937	338.232	304.39	355.988	263.055	118.404	143.022	128.746	326.595	209.529	163.295	287.262	277.457	369.233	271.839	288.464	251.957	217.872	222.159	267.296	164.619	168.128	139	988.666	1078.34	828.016	806.787	617.274	584.352	304.312	309.088	211.665	219.937	377.204	370.81	880.175	888.739	782.798	937.405	1058.4	811.166	906.227	538.485	476.219	420.247	536.622	375.249	Glyma.11G151300
Glyma.15G238600	920.811	1053.61	1325.13	711.901	721.369	489.237	83.7378	35.6453	81.5591	1176.66	1145.08	833.647	797.823	820.935	1042	323.991	511.26	415.538	768.987	390.03	775.104	896.079	1035.99	1028.53	203.576	69.4329	243.93	113.386	184.255	251.241	56.6816	39.5298	34.4338	96.3535	91.3707	86.8617	310.625	211.901	186.595	98.7387	140.331	80.8393	115.688	325.731	19.5682	53.0357	225.607	423.21	Glyma.15G238600
Glyma.03G261500	213.102	252.222	315.035	320.587	370.764	388.569	154.709	243.333	171.608	315.063	205.082	152.06	262.191	208.819	332.213	318.129	313.704	279.227	253.391	267.565	343.882	210.361	205.052	162.27	884.389	898.617	639.791	724.05	571.748	524.232	224.136	202.337	137.46	321.982	642.397	596.166	861.289	758.894	797.339	785.087	827.066	663.893	622.597	446.092	426.999	649.416	747.969	554.638	Glyma.03G261500
Glyma.17G012000	297.944	352.603	334.49	285.485	321.488	269.688	146.29	125.332	142.785	272.847	197.173	143.738	314.873	255.437	380.61	299.454	333.562	294.318	213.63	202.563	233.793	163.725	158.702	138.711	779.682	1065.98	653.493	927.423	741.84	660.316	478.448	465.996	325.389	266.316	385.262	392.804	720.347	683.362	750.519	910.6	914.037	807.308	694.13	521.591	696.13	304.97	413.909	289.719	Glyma.17G012000
Glyma.18G150000	251.128	262.887	262.239	372.302	361.918	371.873	358.468	399.458	311.88	258.292	231.05	172.011	277.69	246.375	306.917	424.058	419.208	390.701	282.843	312.677	280.522	181.502	179.821	176.119	540.472	789.65	516.196	763.016	657.444	585.077	556.432	549.264	432.281	664.4	774.442	857.154	367.711	525.004	593.973	579.467	548.837	536.932	427.386	323.925	717.427	540.635	391.206	343.278	Glyma.18G150000
Glyma.18G030400	274.737	297.765	252.751	351.033	376.221	313.51	258.311	177.578	213.439	283.519	224.52	161.516	319.297	283.026	332.187	314.076	326.189	298.566	261.838	209.535	246.964	177.644	172.647	165.789	714.398	864.035	633.385	731.716	610.66	552.742	414.516	436.058	296.638	568.278	643.8	699.426	503.085	639.44	624.456	755.384	760.394	631.97	620.635	422.413	539.124	528.418	593.715	429.363	Glyma.18G030400
Glyma.01G026700	193.436	205.374	229.097	282.505	287.092	295.408	249.363	248.321	226.022	237.488	189.498	144.685	237.59	202.85	245.15	381.164	371.03	350.626	247.988	284.342	242.869	154.88	165.65	151.295	648.529	939.052	556.599	901.145	766.292	677.292	594.555	553.416	381.761	542.546	755.534	622.604	584.143	611.789	668.158	687.04	729.292	672.446	423.863	333.197	670.914	458.598	393.406	316.915	Glyma.01G026700
Glyma.04G066000	321.428	337.973	402.41	385.894	438.855	336.256	184.431	282.45	191.899	329.169	236.175	161.016	354.103	319.895	444.804	322.652	326.015	288.61	252.134	265.075	312.736	169.024	182.755	160.699	818.518	853.467	595.991	676.53	533.008	505.632	295.335	305.451	196.455	279.167	407.589	427.703	915.889	681.084	786.132	740.653	847.202	648.676	636.569	424.613	432.15	421.68	508.201	355.496	Glyma.04G066000
Glyma.02G160500	116.293	132.718	170.906	183.035	226.864	282.199	221.471	287.38	200.318	125.252	114.948	104.856	203.134	222.48	289.071	312.693	243.868	253.952	160.393	183.208	175.137	111.279	111.081	104.772	713.302	1611.7	895.026	1235.61	955.683	974.885	476.944	467.531	302.93	317.675	322.955	288.567	565.47	960.911	1337.51	885.289	612.662	914.193	170.954	265.485	835.918	306.867	135.413	176.842	Glyma.02G160500
Glyma.13G145200	298.179	306.812	278.421	397.65	391.821	292.082	349.727	328.289	296.951	384.119	342.701	300.841	232.993	246.026	322.402	344.892	366.887	326.115	361.566	383.413	326.546	298.474	226.54	263.724	647.808	741.455	546.262	566.598	403.616	435.256	472.96	508.382	443.654	400.209	393.054	458.058	533.384	573.055	508.682	565.453	590.368	573.248	785.519	443.749	595.663	424.8	492.736	392.464	Glyma.13G145200
Glyma.15G194300	174.072	208.651	239.375	426.108	445.914	435.663	289.401	279.412	318.769	365.28	244.928	203.508	232.021	190.687	254.779	446.379	489.634	366.352	376.565	363.34	436.294	274.22	261.938	212.54	622.734	719.392	477.22	519.55	460.664	389.596	184.674	163.157	91.6738	545.218	1022.82	714.061	545.743	461.843	454.298	585.884	724.937	452.53	485.648	304.211	230.862	905.915	867.808	692.325	Glyma.15G194300
Glyma.08G180000	140.72	160.83	228.407	477.04	557.702	449.364	165.88	209.508	203.352	611.629	326.975	244.851	180.852	145.482	236.573	375.17	451.401	305.786	448.349	381.998	498.116	422.825	338.545	313.45	507.55	395.308	375.667	298.53	194.855	197.833	65.9105	61.9761	37.6787	702.988	1472.55	946.917	333.65	317.854	333.295	344.659	343.899	253.676	405.742	220.752	99.6732	1252.7	1703.18	1297.88	Glyma.08G180000
Glyma.04G249700	289.419	291.476	300.443	359.408	366.002	320.469	202.732	124.095	162.903	352.816	270.448	199.198	302.35	277.569	383.121	282.608	278.117	239.733	221.916	213.367	241.274	193.279	239.884	199.749	642.627	679.336	565.048	629.874	496.026	467.195	321.819	309.955	299.985	601.503	741.325	925.246	476.525	558.433	539.077	684.757	711.79	514.23	633.86	461.482	532.717	513.889	804.994	547.571	Glyma.04G249700
Glyma.19G154700	309.237	372.381	372.507	293.205	373.761	346.071	228.852	376.379	259.906	315.23	278.259	229.257	293.705	274.842	374.372	343.263	347.027	344.818	271.935	340.409	422.825	313.019	236.499	213.899	767.092	775.939	558.687	603.646	491.808	443.159	291.412	307.879	221.624	341.088	437.668	479.004	903.516	590.317	709.427	609.884	652.541	625.994	424.577	314.816	361.247	504.465	519.687	466.728	Glyma.19G154700
Glyma.06G015900	261.779	261.974	304.805	384.57	408.068	381.651	244.679	240.989	216.316	357.756	261.57	183.085	301.597	269.032	347.014	369.241	353.56	329.998	270.909	252.184	286.641	221.331	213.686	198.884	613.853	760.113	516.1	692.475	557.584	489.525	329.153	326.84	253.542	567.193	749.773	831.755	494.126	564.075	636.317	538.189	580.854	492.973	485.801	363.979	455.873	558.234	636.166	480.257	Glyma.06G015900
Glyma.01G180800	164.12	176.553	225.899	347.18	389.165	363.976	180.048	198.32	200.552	292.208	191.121	149.706	208.072	172.869	233.86	422.469	421.715	353.619	299.764	275.567	335.63	198.727	184.704	163.517	611.25	874.744	484.535	792.582	652.612	606.907	352.083	333.33	197.741	483.011	921.176	669.13	546.441	472.228	591.38	659.252	740.043	623.178	474.264	311.139	418.485	660.139	654.917	541.835	Glyma.01G180800
Glyma.10G089500	230.892	295.288	310.825	320.415	342.053	375.146	141.268	272.078	193.169	292.414	175.602	120.725	260.955	216.679	316.58	351.705	420.494	326.532	246.823	259.325	326.137	203.675	182.378	147.301	843.158	961.002	712.472	667.744	496.448	516.56	355.091	328.73	188.627	335.213	768.03	452.62	647.793	668.483	620.644	657.172	639.616	543.502	676.767	382.285	439.497	543.711	560.874	483.987	Glyma.10G089500
Glyma.12G154300	104.835	110.399	125.082	211.116	210.047	319.532	389.159	428.44	423.078	119.439	160.669	165.27	145.153	122.955	134.764	376.013	363.822	334.286	241.19	327.711	199.356	210.449	149.733	179.1	425.677	762.76	543.051	794.069	795.426	856.557	750.114	805.241	545.378	465.027	468.746	432.569	359.562	886.892	765.29	714.445	517.433	985.603	177.331	150.224	775.806	693.683	161.245	316.199	Glyma.12G154300
Glyma.20G212900	130.004	144.516	196.009	385.16	428.208	471.299	335.54	357.366	351.258	245.363	214.215	159.247	183.042	129.664	197.083	506.366	498.124	414.714	314.074	315.069	359.234	208.886	189.784	170.469	410.568	703.383	334.492	718.592	665.351	521.505	346.04	288.044	221.266	699.265	1215.81	921.898	438.388	330.391	483.7	500.453	559.498	473.82	214.379	182.595	392.563	795.667	626.924	631.557	Glyma.20G212900
Glyma.10G042100	101.999	119.024	138.034	278.498	341.078	379.213	291.372	486.508	319.783	231.838	199.671	147.66	127.716	96.9061	132.137	391.419	387.924	355.521	313.843	331.947	330.948	229.532	202.059	185.599	447.934	678.527	326.107	598.961	530.78	447.093	406.562	367.358	213.379	665.78	1162.69	866.727	559.776	357.248	433.17	578.932	642.575	660.348	275.077	210.005	474.504	954.346	609.729	673.894	Glyma.10G042100
Glyma.02G198400	288.653	326.71	373.257	268.179	299.34	180.435	83.6868	76.9059	89.1555	383.459	241.121	206.762	291.282	258.828	381.377	187.055	225.628	171.064	237.9	204.692	261.157	179.925	191.184	163.243	975.311	724.518	757.941	613.72	437.358	437.704	187.117	198.87	158.534	132.181	215.735	218.05	833.567	804.432	672.086	907.665	1035.62	756.601	1153.19	650.355	320.931	339.664	605.911	347.66	Glyma.02G198400
Glyma.08G063800	203.795	232.242	254.69	215.786	221.125	231.781	166.039	168.648	168.59	129.453	118.555	84.4821	237.52	186.236	244.489	260.008	284.814	267.621	148.49	179.615	177.275	107.875	96.0662	94.0611	653.703	888.317	603.778	1042.82	957.274	765.111	696.717	597.565	482.374	298.594	425.784	464.428	468.482	587.654	682.496	808.318	791.652	760.043	497.272	373.12	848.156	306.486	262.365	219.746	Glyma.08G063800
Glyma.18G244900	204.728	214.825	227.678	252.593	263.283	252.46	168.332	130.201	133.662	236.065	165.061	108.894	224.953	208.886	267.481	249.035	249.526	225.813	173.521	157.147	170.027	121.976	146.244	119.384	693.454	908.032	552.657	813.636	689.185	593.657	423.114	408.243	299.481	459.527	607.884	662.003	709.758	657.213	668.813	764.381	744.675	694.479	499.216	390.824	669.412	406.417	464.868	318.78	Glyma.18G244900
Glyma.13G175100	310.728	316.248	323.41	354.217	370.568	339.233	209.122	259.67	206.765	296.355	234.808	180.305	279.206	281.245	355.847	354.666	352.407	330.007	250.343	267.518	277.1	201.728	179.123	167.035	664.504	724.418	526.039	602.567	514.296	485.878	347.354	330.528	244.705	327.02	485.737	430.755	804.026	602.84	697.478	595.065	571.231	582.433	475.607	359.027	470.073	358.844	393.626	333.493	Glyma.13G175100
Glyma.10G002600	250.376	278.261	265.541	254.902	273.355	239.514	135.805	154.862	148.047	224.863	168.531	142.878	228.878	218.405	283.139	222.732	248.357	223.769	188.63	206.54	227.755	153.776	134.486	132.463	759.579	902.592	678.88	648.554	577.76	542.1	352.984	358.488	264.499	254.031	394.469	406.888	617.845	699.434	650.184	854.698	887.448	720.978	800.703	487.749	446.935	380.051	472.16	359.128	Glyma.10G002600
Glyma.15G052400	99.2588	97.2814	158.39	441.463	512.948	453.759	214.273	255.944	259.974	576.286	322.966	239.81	131.833	100.297	153.466	380.7	411.957	291.533	448.28	388.238	475.421	426.232	342.289	333.13	326.568	247.776	232.917	163.4	125.344	103.898	41.8303	34.5149	23.0378	797.16	1552.86	1189.88	246.308	216.496	222.009	203.582	214.577	138.183	238.323	139.573	47.1948	1301.91	1708.02	1311.92	Glyma.15G052400
Glyma.06G321900	237.64	261.624	301.129	417.509	489.241	407.949	218.923	174.249	216.159	388.768	255.478	198.322	323.471	243.766	326.213	408.34	423.666	367.096	370.778	310.725	405.464	247.896	251.659	215.057	622.388	631.676	478	514.325	403.67	370.023	181.779	153.685	101.288	330.09	611.939	468.953	468.516	496.42	519.362	525.245	608.881	395.069	507.161	400.112	229.227	504.76	722.321	523.157	Glyma.06G321900
Glyma.10G193500	26.1585	39.274	32.0134	145.495	203.639	295.009	198.829	172.952	195.532	48.7896	45.9303	36.3863	189.456	178.221	237.333	396.116	210.798	286.157	229.182	246.047	220.275	142.871	90.1896	109.498	409.663	1404.45	570.378	1113.31	932.534	882.448	504.645	528.735	411.504	271.828	353.448	392.324	227.835	616.216	1005.64	903.582	730.728	848.964	304.44	283.234	1081.94	136.91	142.458	114.247	Glyma.10G193500
Glyma.08G032500	281.92	324.971	390.016	252.15	292.199	306.177	302.25	361.291	260.926	240.733	238.945	225.204	249.754	248.627	280.627	278.999	321.334	363.668	265.095	280.141	297.113	250.416	270.768	233.144	576.467	703.592	642.868	554.1	507.299	616.159	402.203	421.398	360.948	331.731	376.817	375.095	592.062	602.329	637.738	535.324	454.383	507.043	424.448	233.273	513.612	288.386	271.699	376.827	Glyma.08G032500
Glyma.19G181300	257.527	261.674	332.54	278.851	287.638	242.485	144.006	177.881	166.073	332.535	247.865	217.733	235.331	227.19	298.812	238.51	246.879	223.983	267.672	288.128	363.415	236.153	207.903	200.462	811.434	855.064	685.743	569.457	443.272	406.539	167.808	155.42	117.788	256.722	420.243	454.668	882.91	610.746	700.361	617.118	713.204	570.571	653.907	490.827	249.944	387.563	535.703	375.406	Glyma.19G181300
Glyma.19G260600	268.71	284.441	321.682	291.97	286.168	296.619	146.216	149.039	143.644	255.615	175.176	127.2	270.776	239.307	341.014	271.038	301.225	244.401	211.737	213.983	260.477	163.074	157.575	145.957	759.624	876.75	579.728	705.393	562.559	500.734	269.899	252.448	151.083	231.687	430.9	413.017	690.752	643.033	666.14	713.573	783.747	590.785	588.146	393.429	405.379	428.254	496.581	355.055	Glyma.19G260600
Glyma.19G186100	437.028	448.445	613.696	359.54	392.559	306.617	72.8109	40.1921	95.2249	462.583	319.894	281.731	450.797	465.971	530.228	324.518	370.708	268.691	347.703	254.04	361.401	258.636	289.899	270.685	799.686	836.524	750.663	548.373	555.581	497.885	151.331	134.128	98.4059	32.1508	53.1056	41.6201	914.019	626.61	804.068	398.455	528.415	316.501	491.569	522.925	220.076	126.335	191.922	211.408	Glyma.19G186100
Glyma.13G129500	96.1617	108.151	149.521	216.816	276.005	278.704	257.226	435.124	301.643	217.024	171.503	146.579	139.751	103.465	133.067	351.267	322.804	321.215	291.116	334.489	270.99	227.318	186.733	180.375	535.85	741.834	393.886	535.789	534.805	472.443	452.989	423.528	227.642	384.583	815.729	701.876	708.06	434.792	501.358	499.653	635.944	573.59	289.813	183.355	543.286	736.411	431.478	583.79	Glyma.13G129500
Glyma.08G364600	326.44	350.075	348.874	333.05	342.228	258.14	174.332	164.582	165.457	291.879	206.823	189.738	344.549	318.102	397.46	267.896	279.723	243.314	247.089	220.96	257.709	178.862	195.624	182.417	699.648	850.692	509.987	488.499	403.657	407.818	269.688	283.669	198.096	211.031	279.297	312.171	879.957	638.236	577.216	761.937	889.511	660.27	573.624	392.033	337.055	260.811	403.24	258.114	Glyma.08G364600
Glyma.17G103100	305.337	282.613	313.305	251.023	263.627	272.171	266.237	394.818	299.191	270.104	281.193	247.488	277.411	309.047	318.096	283.254	288.422	300.47	261.261	317.094	270.394	256.612	266.977	263.685	571.039	533.954	489.712	438.149	401.693	448.376	413.422	427.347	394.401	371.802	379.623	379.81	580.813	556.827	508.347	498.195	502.236	536.111	609.966	422.255	422.352	357.366	347.996	314.24	Glyma.17G103100
Glyma.10G012800	331.36	389.158	351.91	252.197	302.542	348.148	211.042	377.079	239.001	284.812	263.483	249.325	311.397	328.555	371.651	266.64	320.679	302.433	268.889	287.971	311.503	269.496	276.652	262.059	609.846	631.853	548.833	462.461	358.988	402.341	300.255	316.467	225.726	258.363	266.072	320.574	686.38	716.063	635.277	510.846	510.536	449.299	504.703	379.332	346.929	291.211	350.844	334.953	Glyma.10G012800
Glyma.04G012700	161.366	175.358	182.059	345.863	401.518	502.114	499.162	783.509	532.853	494.171	449.924	410.28	150.628	141.986	159.856	438.669	402.807	419.287	435.651	482.895	501.546	494.351	394.23	361.934	211.64	238.38	191.41	200.259	179.586	177.26	168.652	206.244	163.808	859.571	671.335	779.649	326.503	231.376	212.105	179.862	195.401	238.823	165.65	154.349	198.662	1078.93	558.819	670.446	Glyma.04G012700
Glyma.09G087700	90.7714	108.853	175.36	233.852	280.114	269.8	142.995	345.785	177.662	247.317	150.836	110.303	129.13	96.6144	151.901	246.106	255.731	213.128	195.986	225.294	268.609	188.262	142.822	125.734	717.683	676.429	480.352	541.896	423.847	358.48	174.379	132.451	57.6619	515.156	982.563	625.466	840.19	569.408	547.88	548.966	602.029	465.798	435.805	216.386	215.257	1115.24	764.122	678.048	Glyma.09G087700
Glyma.11G030400	186.767	211.27	207.45	231.867	247.456	244.853	188.843	280.328	182.624	184.732	172.968	139.97	167.717	176.461	236.24	233.396	231.21	228.087	173.28	216.666	196.787	138.602	126.476	123.427	653.14	801.311	546.56	637.487	558.724	529.863	441.424	440.534	339.625	371.618	444.903	496.186	550.146	561.814	556.793	660.709	700.049	640.811	601.36	386.826	586.206	356.67	335.426	281.541	Glyma.11G030400
Glyma.06G064200	410.968	339.182	332.336	189.909	216.079	322.943	256.49	368.917	353.317	228.751	206.703	239.682	374.236	281.524	289.514	259.204	219.621	291.676	149.462	197.635	282.896	228.469	194.441	173.123	475.146	468.717	473.756	406.504	372.102	377.468	288.757	333.537	379.905	363.402	313.305	278.835	516.872	821.429	498.823	561.014	689.834	643.787	694.514	311.777	301.722	374.253	478.875	283.068	Glyma.06G064200
Glyma.03G063200	364.09	410.497	373.017	342.465	347.628	226.665	117.147	84.6913	127.161	356.803	243.586	192.035	351.207	342.862	459.887	238.458	258.541	216.245	227.893	205.593	249.403	173	185.485	166.525	747.257	692.976	556.821	447.096	362.53	357.222	209.249	218.816	153.697	101.524	165.152	176.398	805.727	670.941	533.803	765.169	869.456	628.705	696.775	457.84	289.398	200.876	348.436	212.183	Glyma.03G063200
Glyma.15G003200	169.45	198.624	231.897	204.286	236.442	254.784	200.443	230.952	191.572	140.447	128.526	95.1744	206.435	164.738	235.166	261.262	264.805	249.225	188.402	208.674	214.37	126.588	109.293	108.347	641.438	769.554	547.979	737.616	674.291	560.971	452.587	410.111	377.239	323.138	414.267	422.215	478.544	598.489	626.577	637.014	606.563	581.484	525.993	378.277	584.239	350.845	272.234	252.297	Glyma.15G003200
Glyma.16G040400	328.052	311.894	367.877	446.951	491.343	438.867	171.029	237.51	145.161	1007.53	786.672	496.488	397.354	413.88	442.975	249.843	303.021	252.797	399.758	403.138	488.306	448.84	526.968	440.08	429.165	310.709	385.777	163.11	180.662	164.788	105.12	137.613	124.88	219.426	308.434	422.183	320.993	256.212	245.695	127.708	131.693	134.981	233.294	201.581	89.3854	356.817	880.871	686.352	Glyma.16G040400
Glyma.10G094600	108.982	129.554	156.251	108.219	77.5735	89.3367	7.96127	20.4168	19.8768	42.0693	14.3672	14.7918	149.971	111.352	167.471	38.4797	48.4405	40.6487	21.5264	15.2929	46.0299	22.3279	32.25	16.3346	1640.29	918.72	1403.77	831.243	519.572	504.581	21.5285	7.19287	15.0315	281.95	523.306	486.085	866.6	1827.6	1184.24	570.368	610.165	214.999	535.86	487.962	15.7257	729.549	572.959	336.318	Glyma.10G094600
Glyma.07G241700	370.018	416.539	354.248	222.787	249.426	270.892	258.746	348.566	269.746	320.342	326.204	263.558	373.419	430.263	439.22	225.295	257.471	312.942	214.52	298.003	273.702	257.772	261.082	248.026	491.226	424.71	509.371	346.91	275.423	316.127	308.934	342.363	228.912	256.593	267.143	259.25	447.539	516.814	354.585	484.1	488.237	505.665	786.3	423.244	252.492	297.96	407.197	334.628	Glyma.07G241700
Glyma.07G029900	78.6376	75.0758	82.8614	271.131	310.31	384.716	377.027	420.647	373.349	162.718	184.598	138.227	96.6405	73.9466	95.6363	444.953	397.481	391.101	268.812	309.953	241.994	187.579	150.685	159.957	298.733	418.945	247.851	474.123	394.46	328.692	257.964	259.934	216.457	851.207	1084.28	1269.59	276.768	287.249	306.682	378.667	408.174	392.049	227.877	186.004	400.982	842.23	486.706	535.582	Glyma.07G029900
Glyma.12G073100	271.343	241.242	320.416	250.048	217.286	277.964	362.334	327.301	339.236	233.286	249.112	255.114	274.562	275.398	309.833	272.57	235.454	250.629	244.412	244.091	257.168	291.428	368.776	325.142	339.373	378.838	315.303	487.995	498.451	426.059	422.891	391.425	451.726	509.234	432.274	551.392	345.493	352.444	338.659	478.062	529.012	468.067	309.291	300.405	343.081	355.392	402.112	347.266	Glyma.12G073100
Glyma.13G267851	361.385	573.516	628.745	354.407	362.601	287.76	64.9357	40.073	125.995	447.778	253.748	341.182	370.28	342.553	412.332	329.475	391.904	282.345	356.662	258.315	364.53	196.638	286.221	172.19	639.363	536.902	738.859	257.58	178.087	208.255	47.9931	42.9121	29.0059	133.953	300.34	179.077	601.927	949.596	686.177	361.886	353.088	218.077	449.801	475.954	78.2482	471.972	517.632	375.605	Glyma.13G267851
Glyma.17G037700	214.104	246.291	247.35	275.855	286.627	213.131	119.313	112.491	111.671	252.059	180.579	146.19	214.095	209.427	258.59	226.112	235.169	210.465	188.061	188.873	208.392	138.196	148.453	127.314	616.184	811.03	519.962	558.912	449.375	462.296	331.347	335.81	239.547	186.169	284.072	321.282	701.65	543.741	645.838	703.298	718.246	608.369	561.272	423.103	489.926	257.206	440.434	281.531	Glyma.17G037700
Glyma.08G339400	133.661	168	98.7592	65.5637	66.7756	154.705	69.9245	101.897	148.983	51.6925	92.3969	111.143	64.2932	119.011	110.224	131.517	83.9684	116.743	196.622	95.3228	82.9019	323.912	150.258	99.6573	157.179	408.551	201.864	536.185	734.596	864.961	573.244	650.52	853.92	975.53	1179.11	1067.94	458.181	242.55	398.514	483.856	607.792	663.818	104.728	613.323	169.878	222.69	530.77	526.931	Glyma.08G339400
Glyma.11G082300	63.7208	75.7475	76.9627	178.06	184.115	250.537	219.53	344.047	257.568	57.2686	68.1483	59.3136	81.099	64.4823	79.4846	265.086	246.043	256.991	153.826	200.634	158.087	74.2643	65.8534	71.9234	479.288	933.279	451.842	693.39	557.941	526.821	369.487	347.06	222.153	729.515	949.944	740.167	390.687	544.892	591.727	593.507	586.352	625.763	358.622	161.522	380.233	661.826	215.826	298.003	Glyma.11G082300
Glyma.05G043200	246.739	265.046	285.968	328.211	339.275	259.819	200.53	157.621	192.995	401.499	289.561	234.234	235.902	239.46	308.767	282.912	320.672	279.471	286.286	281.707	275.123	214.359	229.994	207.734	519.775	495.677	460.537	450.286	362.719	311.538	227.974	233.94	208.998	239.111	359.39	371.796	387.699	459.655	407.033	494.495	553.343	465.507	683.311	427.478	324.36	316.152	467.531	326.407	Glyma.05G043200
Glyma.05G103600	294.149	252.196	265.918	567.918	506.434	676.3	573.517	387.133	569.616	221.226	263.682	242.029	330.238	287.519	290.526	676.862	654.553	652.626	363.436	304.794	285.314	270.132	365.928	378.623	94.5158	213.333	109.572	355.412	552.036	528.109	296.905	283.648	300.927	240.296	311.061	338.797	265.112	186.22	319.524	249.507	297.42	271.794	62.4943	107.133	317.553	154.476	164.534	216.506	Glyma.05G103600
Glyma.10G078400	288.535	309.473	299.862	267.086	295.138	166.2	106.89	83.7622	102.587	373.434	243.334	187.161	291.524	270.52	351	186.901	220.615	183.349	215.955	183.777	204.092	164.665	199.233	161.771	704.586	590.957	555.318	507.853	367.805	374.299	182.867	200.044	143.943	91.5795	156.224	158.257	603.432	640.752	535.705	719.911	858.944	584.481	864.487	502.445	290.651	215.613	444.309	251.804	Glyma.10G078400
Glyma.01G201000	225.539	256.439	268.251	230.101	251.477	164.793	83.2278	85.7268	82.223	242.963	174.852	149.558	236.138	221.608	284.521	156.811	181.183	155.067	174.286	172.033	195.544	135.085	151.636	125.375	758.857	715.963	588.264	513.094	410.385	396.264	209.01	221.817	147.883	136.57	211.375	249.022	676.176	629.968	539.234	807.116	908.226	662.145	854.946	479.67	324.623	272.521	468.84	276.469	Glyma.01G201000
Glyma.06G067400	172.28	187.484	234.057	231.22	252.081	224.876	146.227	229.167	150.048	227.603	162.112	114.505	202.428	165.905	238.703	220.341	224.338	190.869	186.76	207.622	242.95	129.499	142.876	113.931	650.64	739.502	468.291	542.26	448.603	386.248	249.002	251.754	175.029	290.774	443.073	499.964	743.097	517.881	611.685	599.227	693.988	538.291	457.204	337.417	347.056	425.702	425.942	299.435	Glyma.06G067400
Glyma.19G227700	229.436	281.158	266.5	280.575	299.787	253.35	152.024	110.703	134.989	283.825	201.403	142.971	255.299	235.619	311.405	246.68	276.86	239.479	184.231	185.866	196.985	156.694	152.43	135.591	503.767	679.684	408.216	611.559	522.231	450.473	344.841	335.91	242.187	282.197	372.386	400.555	476.518	473.842	505.73	611.745	598.865	531.385	473.467	343.957	476.87	258.678	360.27	251.729	Glyma.19G227700
Glyma.15G107900	263.286	268.698	281.149	379.289	395.332	317.498	226.501	236.48	209.002	284.606	207.867	159.87	284.454	257.244	336.075	320.091	340.869	302.352	280.686	248.524	274.865	171.576	189.723	161.143	550.721	541.157	466.114	470.565	337.448	343.276	232.301	238.321	174.64	306.571	397.917	362.357	418.323	509.806	512.089	411.436	453.777	363.773	486.285	325.523	298.987	383.928	388.604	300.778	Glyma.15G107900
Glyma.20G196900	43.7158	59.3357	79.3768	158.058	209.827	274.272	216.224	162.914	216.317	102.347	65.6729	68.9126	246.301	191.36	270.699	346.853	203.939	282.617	245.58	227.045	216.046	122.011	98.8354	112.573	292.953	1013.48	445.604	800.861	616.315	640.761	384.345	346.227	355.301	310.925	354.251	360.944	174.718	535.777	829.941	685.619	545.399	639.392	408.735	308.006	805.203	148.128	215.059	154.034	Glyma.20G196900
Glyma.01G010200	218.258	229.614	238.624	402.797	432.234	350.079	197.212	185.021	179.326	383.74	242.698	171.746	232.432	215.249	280.725	371.651	371.721	324.714	267.478	238.309	260.986	190.854	204.729	180.135	481.699	564.261	385.457	465.172	372.243	364.447	191.484	193.068	134.576	335.156	517.887	506.637	357.449	422.538	363.997	431.051	446.691	363.061	416.133	254.266	268.603	424.591	542.817	394.097	Glyma.01G010200
Glyma.12G135100	219.647	228.946	254.66	224.12	234.774	278.449	259.992	304.686	284.541	208.741	206.618	217.106	219.612	208.914	215.739	301.67	304.19	300.999	234.195	287.033	251.286	226.99	226.182	234.457	426.889	473.959	407.63	498.658	571.626	516.857	377.226	405.416	319.499	301.606	295.459	288.042	445.515	436.994	525.959	518.437	570.254	431.982	292.071	330.553	471.485	283.973	184.521	207.506	Glyma.12G135100
Glyma.17G101700	227.191	228.237	238.311	272.235	276.574	280.54	220.1	248.79	197.919	244.854	179.733	132.468	262.205	233.968	278.996	287.681	299.696	282.052	211.255	216.478	206.406	144.343	140.296	134.82	488.617	618.567	427.892	553.17	468.095	431.147	315.28	314.445	231.833	325.813	414.234	412.267	348.26	476.589	500.229	508.663	484.627	459.082	477.462	339.797	451.129	326.037	325.283	262.163	Glyma.17G101700
Glyma.11G121700	163.146	198.696	217.553	185.334	183.192	172.522	47.1591	81.427	77.8288	109.768	74.7971	67.9908	118.356	134.729	214.6	220.778	252.084	186.981	91.9122	133.295	139.064	83.1284	60.6737	56.6244	1016.13	855.016	918.512	592.368	388.375	430.884	223.87	233.001	127.32	106.364	219.867	218.279	827.885	1033.82	983.798	555.659	630.49	522.546	602.649	314.284	477.449	414.94	238.886	199.56	Glyma.11G121700
Glyma.06G089700	222.642	223.93	232.321	195.504	213.109	206.636	128.366	187.114	146.341	233.712	200.468	146.821	186.115	186.882	252.198	176.093	191.579	189.155	172.772	201.12	201.359	145.33	126.37	119.356	706.876	747.404	507.238	435.737	347.244	364.287	272.446	296.154	182.18	141.736	221.05	237.692	1182.05	634.388	692.287	644.988	713.417	673.641	466.98	292.2	384.57	230.284	317.135	201.743	Glyma.06G089700
Glyma.06G185300	106.599	88.8134	105.439	272.218	273.895	140.212	74.642	94.6155	72.4502	673.525	574.921	608.975	87.2879	113.059	114.641	110.3	230.221	154.246	460.884	363.877	510.743	374.167	436.81	389.509	541.519	969.772	583.98	377.646	326.267	313.736	53.663	103.899	76.7949	65.9732	193.355	472.368	525.699	471.72	494.429	189.821	263	187.491	615.68	483.92	138.659	218.106	612.871	649.741	Glyma.06G185300
Glyma.04G002300	255.701	279.039	249.7	249.183	255.083	195.433	104.984	95.5291	102.179	250.878	190.18	154.97	244.092	237.454	309.153	195.979	226.931	193.254	181.63	179.295	212	156.177	141.393	135.356	606.667	655.229	495.23	515.731	430.782	397.49	232.989	218.254	178.913	184.324	296.412	326.518	512.814	515.283	461.405	696.286	696.95	582.298	696.66	465.932	355.499	243.516	486.761	284.683	Glyma.04G002300
Glyma.06G165200	186.897	181.88	156.775	352.054	349.52	307.587	417.553	303.405	331.472	290.662	251.68	240.397	210.558	205.386	190.018	385.459	339.402	367.117	330.383	300.774	242.657	233.232	256.085	250.552	301.48	408.744	266.026	401.477	308.229	318.097	248.9	280.833	230.077	559.845	665.163	703.297	290.037	282.536	307.433	360.768	363.009	339.42	231.737	176.731	364.285	510.25	344.448	292.731	Glyma.06G165200
Glyma.02G282500	110.615	120.685	134.344	275.119	291.321	298.931	234.209	235.5	261.428	206.083	157.837	133.964	141.503	118.067	153.547	352.821	361.505	293.378	248.866	253.909	251.283	169.092	157.398	144.376	355.822	588.58	309.094	558.357	510.928	443.459	317.273	287.203	208.979	424.411	783.682	627.417	261.515	318.354	333.812	458.966	509.28	402.609	316.104	222.552	356.986	549.885	475.632	463.228	Glyma.02G282500
Glyma.02G039700	263.353	248.259	380	243.885	262.463	231.49	47.4707	47.2267	61.6046	381.731	365.745	278.361	321.683	319.339	353.044	167.8	191.706	153.466	281.553	178.415	304.771	204.347	290.52	255.785	768.11	773.65	732.42	393.799	420.918	395.527	135.084	119.741	109.01	58.089	76.5234	102.791	1027.69	606.931	625.442	358.607	396.155	338.677	422.18	535.821	140.537	75.3613	271.291	266.089	Glyma.02G039700
Glyma.03G050100	61.4645	23.5937	61.773	230.985	29.2466	247.718	408.656	501.825	719.969	58.9837	38.3235	42.0413	22.93	18.7173	19.405	464.445	393.483	307.329	251.096	398.735	184.976	250.615	257.396	267.849	14.7155	62.0023	24.3498	151.147	106.593	66.6465	217.221	172.208	553.361	2160.54	1631.19	2062.23	274.959	52.9191	45.2426	89.2343	87.7282	197.1	37.3987	7.80284	16.0026	1018.45	286.799	275.05	Glyma.03G050100
Glyma.11G215500	128.953	129.235	144.793	285.93	304.742	382.338	298.764	292.162	276.559	218.644	241.691	251.046	163.003	153.017	136.622	327.976	284.571	292.11	266.609	227.984	274.351	654.916	734.358	437.805	82.8533	207.479	95.565	287.248	311.984	410.82	279.562	307.378	299.288	934.75	782.872	942.81	124.522	111.234	153.052	216.687	220.96	310.463	75.2953	116.539	263.681	479.884	371.794	551.735	Glyma.11G215500
Glyma.12G169600	217.958	245.354	329.113	140.205	155.256	118.01	55.733	63.4949	40.1784	283.551	176.452	99.6847	267.963	207.235	324.535	76.3943	96.5976	81.8977	146.4	145.769	178.126	139.931	147.143	115.701	853.185	658.377	571.458	438.067	350.421	303.025	137.785	146.802	101.257	113.369	188.261	253.42	1036.57	620.423	620.488	764.391	852.038	619.579	552.449	364.221	232.994	216.236	487.508	261.008	Glyma.12G169600
Glyma.03G230000	125.674	147.87	164.695	228.526	246.92	208.574	135.393	92.4103	113.276	227.064	147.183	100.02	155.581	131.24	181.272	183.7	195.661	169.188	143.743	136.568	148.722	120.674	120.125	103.594	527.165	636.321	441.149	559.92	430.325	388.02	257.427	251.526	134.573	444.826	612.33	655.708	454.067	500.073	474.281	608.997	568.92	492.446	417.22	252.381	348.528	459.549	573.071	369.458	Glyma.03G230000
Glyma.13G221100	183.763	198.934	193.973	222.787	214.179	332.709	354.495	493.431	392.406	152.63	220.378	210.165	186.481	182.771	176.866	325.261	276.75	320.307	250.676	359.179	265.294	296.282	257.483	285.037	224.661	310.707	234.828	332.075	382.648	410.825	500.509	568.765	480.318	514.899	353.143	369.3	242.417	284.948	314.277	359.844	320.624	395.134	131.898	154.434	474.637	458.783	149.134	254.331	Glyma.13G221100
Glyma.08G074000	97.3485	98.8276	128.877	429.694	492.373	407.659	174.93	203.256	232.932	366.331	212.782	157.553	137.485	102.689	149.868	372.367	415.373	294.844	324.994	271.538	352.982	225.289	224.294	194.428	288.985	369.949	228.275	322.204	281.993	234.241	74.428	69.9908	48.8266	530.342	1151.18	685.277	259.47	225.553	262.306	216.988	254.462	184.428	180.673	125.208	109.406	764.624	874.912	750.731	Glyma.08G074000
Glyma.05G132500	337.891	332.829	312.692	225.261	234.309	246.327	231.744	300.867	268.912	361.594	338.791	301.235	273.944	334.892	365.992	222.019	257.589	236.905	232.006	283.393	288.662	273.678	271.384	258.523	463.552	271.246	445.969	187.87	168.939	240.511	202.763	210.397	198.259	227.23	179.638	191.74	375.454	448.087	296.711	418.123	431.481	463.991	770.044	427.881	198.115	233.475	397.596	284.629	Glyma.05G132500
Glyma.18G043600	158.256	166.649	220.075	324.481	351.437	343.673	407.259	262.328	390.593	315.463	347.675	349.067	162.779	139.095	154.12	435.997	414.929	396.384	364.808	333.861	362.482	317.276	297.756	312.057	111.484	94.9255	100.001	394.673	555.607	416.449	414.669	369.857	488.914	385.686	327.542	301.513	154.03	162.551	270.336	242.212	360.197	237.284	134.788	202.752	457.695	490.134	189.551	304.076	Glyma.18G043600
Glyma.20G027200	276.473	282.757	291.83	239.627	259.618	283.786	188.769	185.565	221.156	342.888	286.481	250.161	301.021	271.299	284.44	198.408	218.102	205.966	254.503	325.487	389.424	358.196	300.288	290.004	434	331.605	373.8	193.867	202.665	172.377	165.489	180.42	146.369	312.325	420.823	469.282	315.849	382.239	329.593	269.015	305.963	229.422	228.994	226.962	186.076	555.18	760.469	575.203	Glyma.20G027200
Glyma.06G175400	265.811	276.073	262.863	294.16	309.978	226.06	177.536	190.272	179.557	354.83	275.203	217.406	208.422	225.859	286.668	244.082	265.292	258.241	263.865	252.897	244.333	186.914	193.467	169.957	545.79	386.468	430.339	336.333	255.619	224.815	140.771	152.743	146.835	204.882	268.855	288.709	382.865	432.768	374.598	493.781	511.866	459.625	768.086	420.303	221.025	254.484	450.455	291.838	Glyma.06G175400
novel.840	349.004	476.487	699.614	401.553	520.687	272.723	17.8566	0.911036	15.6869	1712.69	1214.82	1008.56	412.2	354.749	451.901	153.987	245.283	168.914	1126.81	281.091	663.222	927.817	1107.36	1044.15	41.8664	10.4359	25.7855	6.02439	12.0573	23.5502	1.68499	1.08515	0.815121	10.0671	13.2674	5.17551	50.7418	20.1777	19.1258	20.8043	21.9371	14.0655	17.7964	49.2309	0.290504	24.5302	54.1681	94.6435	-
Glyma.07G163600	151.724	178.589	202.526	149.051	172.524	173.234	86.7184	128.65	92.9054	176.048	120.306	80.4818	172.537	143.161	218.02	159.78	191.456	163.17	121.244	134.762	159.123	114.433	103.788	86.2334	635.902	715.793	593.258	543.488	459.638	433.741	199.692	172.141	146.599	209.975	374.068	366.475	475.334	586.757	510.717	613.401	596.868	470.801	725.268	371.214	234.585	355.569	490.259	392.067	Glyma.07G163600
Glyma.04G003700	149.126	153.238	241.409	216.573	228.835	319.075	279.137	365.22	301.135	241.606	291.03	230.583	182.401	154.784	207.699	241.011	242.709	229.651	241.981	264.17	299.373	199.584	239.267	219.177	392.519	461.916	368.674	355.266	469.674	379.132	329.826	339.568	307.275	332.835	316.426	457.584	391.105	383.708	486.198	379.307	412.1	386.144	169.911	288.978	248.472	170.966	217.728	257.318	Glyma.04G003700
Glyma.02G184800	152.525	174.848	201.521	183.439	212.039	220.559	147.907	235.406	172.044	175.207	134.263	113.655	162.339	154.296	196.553	224.65	232.771	224.373	176.228	196.538	213.134	136.668	126.104	108.753	579.643	693.356	488.13	485.934	392.818	401.833	297.327	317.262	217.187	243.574	387.65	315.711	426.679	455.139	501.381	495.501	496.014	443.919	380.651	300.106	399.864	368.352	355.724	310.635	Glyma.02G184800
Glyma.04G229900	295.549	288.555	216.189	243.734	258.425	332.08	296.431	378.489	329.265	131.455	227.805	216.038	221.64	266.817	225.57	355.263	319.437	374.592	238.973	218.952	196.597	389.928	513.85	357.428	148.758	279.584	176.125	347.518	435.777	567.875	413.063	458.126	384.938	315.776	285.307	293.563	363.764	192.279	304.995	257.443	326.425	343.93	100.207	223.604	248.715	163.731	162.228	222.53	Glyma.04G229900
Glyma.06G012600	133.776	137.39	121.398	266.983	305.562	394.83	560.525	672.708	519.245	277.637	301.522	249.859	122.667	128.797	135.128	347.416	356.788	395.518	338.356	390.215	316.471	283.506	279.813	277.795	172.117	168.065	180.698	184.954	187.518	174.21	206.81	224.648	203.81	706.429	488.426	472.65	231.369	186.698	202.49	168.663	189.283	214.649	133.246	133.644	210.319	770.122	333.248	445.31	Glyma.06G012600
novel.836	161.805	185.757	231.962	183.847	211.879	244.871	277.279	310.038	322.148	215.73	214.834	214.817	203.825	165.746	187.963	260.303	284.94	230.81	251.053	261.129	266.765	281.617	216.433	231.764	198.347	189.446	232.968	351.528	401.168	344.19	417.005	375.198	530.943	630.088	529.763	452.912	127.223	176.132	157.644	268.497	256.907	299.541	220.802	281.245	373.548	632.865	298.163	427.902	-
Glyma.12G169400	331.405	375.296	342.424	350.87	332.815	135.423	8.69144	8.11566	21.0364	418.012	169.174	127.42	305.703	344.72	532.196	87.727	167.346	98.7245	188.527	150.505	206.821	126.334	152.383	101.905	837.709	620.444	689.128	327.595	167.957	232.789	11.0205	10.4639	3.86959	43.5829	145.049	69.1637	493.838	788.465	543.018	508.118	541.719	347.196	856.041	387.82	17.8349	272.686	480.591	287.499	Glyma.12G169400
Glyma.08G052800	180.781	203.028	221.959	244.367	260.226	236.376	150.888	133.772	156.082	231.282	185.15	144.508	203.069	173.5	219.839	231.712	237.432	209.816	207.883	219.438	239.098	147.731	148.464	150.673	567.681	698.732	468.427	476.184	376.543	344.33	224.01	242.802	162.867	153.342	207.175	219.381	426.259	499.258	527.959	513.508	572.82	404.081	502.787	375.65	358.908	195.212	276.136	209.983	Glyma.08G052800
Glyma.09G247900	202.76	206.59	232.764	274.046	280.371	260.504	205.473	183.848	160.554	238.173	183.444	124.141	218.22	197.761	264.127	250.308	262.494	237.683	195.881	181.304	195.383	139.672	159.574	131.328	401.908	548.599	352.946	481.614	390.472	354.74	264.597	268.441	186.653	335.802	433.288	484.322	335.981	382.423	417.559	418.855	446.189	371.915	308.922	253.809	351.328	312.002	350.239	255.015	Glyma.09G247900
Glyma.16G095100	184.816	188.173	207.943	310.473	354.966	316.811	263.415	241.713	206.653	270.554	217.71	158.049	224.768	194.828	225.65	278.933	275.197	261.123	262.229	245.141	253.335	166.673	197.879	171.026	472.935	554.53	417.458	403.322	328.071	314.512	178.78	183.929	145.962	270.222	355.116	381.266	373.294	411.66	423.065	378.076	374.916	318.39	321.554	278.352	261.113	283.137	324.191	256.221	Glyma.16G095100
Glyma.11G150243	230.362	200.892	247.427	205.772	179.375	232.5	275.818	286.112	248.925	193.891	203.687	207.243	228.263	246.39	249.471	221.167	195.485	213.521	194.192	206.233	215.821	229.226	247.347	241.652	299.869	379.268	272.048	375.389	381.904	320.287	384.38	354.365	387.875	365.02	312.255	410.636	358.58	323.371	337.627	402.208	433.511	428.658	279.247	221.365	366.824	264.552	262.791	257.653	Glyma.11G150243
Glyma.20G247850	395.083	452.566	388.773	415.729	358.281	311.515	222.3	157.367	227.296	282.254	302.9	289.542	358.755	417.19	310.723	322.414	338.584	340.094	249.289	202.703	300.201	204.37	224.559	248.775	308.375	303.374	359.405	255.834	318.167	360.477	200.026	242.915	189.257	132.882	171.939	172.609	310.841	442.868	506.721	164.52	139.338	224.283	205.498	284.788	151.956	77.7979	288.21	310.005	Glyma.20G247850
Glyma.20G206400	152.842	159.023	187.875	165.167	159.118	166.282	141.807	219.094	144.539	146.448	126.532	108.823	144.473	138.1	186.249	181.238	172.767	165.021	141.758	175.37	156.769	106.429	102.765	105.848	556.063	654.184	444.643	515.867	438.174	423.464	357.334	358.614	278.262	242.126	288.538	286.213	557.639	500.116	506.381	474.444	508.782	505.396	459.947	297.108	444.502	257.94	219.607	192.303	Glyma.20G206400
Glyma.19G090000	197.343	228.89	238.581	202.011	206.429	155.602	89.6001	83.7468	79.5405	214.073	155.634	129.643	185.144	187.15	266.948	152.002	147.486	142.232	149.72	150.798	169.475	111.373	117.625	103.059	687.12	724.083	532.92	378.716	310.407	299.348	209.944	214.644	143.647	68.9194	130.708	142.503	754.286	585.588	546.646	654.761	728.777	564.991	597.258	362.54	291.434	155.776	311.076	161.588	Glyma.19G090000
Glyma.12G084100	196.078	215.899	293.874	227.827	218.872	281.7	303.167	317.345	279.568	342.636	325.781	276.585	258.299	220.898	268.582	318.541	312.839	286.841	359.945	337.154	307.172	291.186	292.01	311.716	199.94	254.778	198.271	309.991	393.275	326.936	407.367	409.939	395.884	293.887	291.951	330.93	213.407	186.535	209.176	222.113	234.156	230.799	156.067	203.088	311.637	267.265	218.348	238.935	Glyma.12G084100
Glyma.11G221000	187.12	194.674	176.848	210.89	206.966	149.126	68.9903	84.8274	66.6585	147.835	78.7313	42.4743	226.848	199.538	272.337	153.245	142.783	114.811	98.7196	87.5714	93.7917	67.6006	68.6957	59.3551	541.182	432.133	411.423	501.771	350.678	329.685	107.628	120.216	46.0581	634.85	823.087	676.946	411.762	574.362	425.959	623.172	465.049	436.471	415.041	189.81	170.735	541.56	543.495	327.57	Glyma.11G221000
Glyma.13G071800	334.888	314.839	289.169	286.87	288.276	317.568	195.616	231.278	229.52	152.644	145.779	142.588	333.915	341.218	307.593	287.53	229.801	277.243	178.797	191.927	200.101	214.407	260.794	201.934	310.035	430.21	310.185	367.959	341.192	395.54	229.425	294.765	227.741	280.609	284.76	324.61	345.705	390.519	404.556	304.479	322.824	344.839	215.839	235.429	254.95	188.505	184.231	225.228	Glyma.13G071800
Glyma.16G089000	13.5707	20.2728	33.3713	238.395	278.663	349.111	262.499	253.704	216.46	104.452	101.889	64.9331	58.6362	35.0048	55.1965	341.488	258.712	281.628	155.552	147.429	131.879	61.8135	83.4551	72.9679	205.715	345.238	194.664	526.366	398.602	333.798	194.359	174.675	139.106	1061.04	1161.93	1184.27	152.279	218.478	269.015	396.294	342.973	403.786	63.4811	52.9103	368.202	700.91	270.132	310.914	Glyma.16G089000
Glyma.05G175600	190.592	164.252	251.738	236.345	206.544	275.34	269.647	300.239	307.128	219.541	220.421	235.048	183.78	189.469	227.087	246.038	228.795	231.604	276.29	303.267	259.8	201.497	190.762	217.02	335.254	390.276	370.796	361.571	439.803	363.485	490.601	524.305	395.02	150.11	158.47	149.972	283.546	340.341	378.526	294.644	324.21	283.813	178.211	265.402	486.022	162.861	109.175	137.597	Glyma.05G175600
Glyma.03G144500	412.59	334.053	369.813	305.046	263.272	223.448	84.9022	120.927	93.0081	211.737	146.326	120.879	319.81	368.837	386.201	266.821	252.583	256.278	147.063	203.814	207.352	110.69	122.193	110.979	565.462	678.017	479.841	318.191	253.254	266.733	104.123	122.15	70.5312	94.9646	144.193	123.853	790.982	578.33	659.601	343.127	366.528	342.165	305.335	249.51	207.914	154.053	173.898	125.795	Glyma.03G144500
Glyma.06G269500	139.665	118.04	141.031	162.004	177.075	186.243	173.591	260.179	216.416	107.11	135.698	137.087	139.407	146.899	130.779	270.129	297.214	291.527	185.585	309.126	191.145	162.05	128.208	145.488	336.897	505.646	302.859	509.629	594.058	469.26	402.506	385.56	248.577	242.724	353.45	258.502	305.144	370.405	423.129	386.145	420.921	409.892	305.169	216.449	372.97	375.606	157.849	216.503	Glyma.06G269500
Glyma.16G165500	52.885	61.1035	88.2413	573.543	706.6	323.39	67.8059	77.3308	124.657	791.761	291.474	211.075	91.1288	72.0575	140.565	262.672	364.083	204.182	446.089	269.427	409.6	327.414	369.831	267.823	216.711	144.633	143.923	190.428	91.506	119.662	9.90997	3.211	3.94398	221.077	699.812	236.653	94.642	117.862	91.3379	156.836	173.119	70.6539	214.339	77.9908	7.85932	664.27	1444.7	908.02	Glyma.16G165500
Glyma.04G188700	254.41	256.905	241.724	289.208	284.951	197.454	194.258	127.879	156.237	272.92	209.226	157.618	237.025	236.313	283.379	217.07	224.109	224.317	196.126	188.093	182.56	132.131	147.803	137.346	405.188	434.852	349.207	358.995	309.759	284.009	265.426	289.47	232.333	203.187	232.787	256.888	313.932	360.594	364.905	417.095	478.579	369.363	375.313	297.755	330.371	206.09	290.263	182.561	Glyma.04G188700
Glyma.15G275700	112.706	134.381	161.566	206.067	238.22	249.833	110.452	182.785	129.408	236.261	162.446	113.76	130.318	107.902	152.056	230.949	253.733	203.617	195.634	203.621	261.338	176.65	154.843	137.765	426.062	392.998	361.882	331.643	288.135	243.702	168.357	155.619	107.599	322.325	602.607	469.045	317.619	323.258	308.984	381.234	419.878	335.018	433.105	246.843	191.859	482.286	588.1	481.952	Glyma.15G275700
Glyma.12G047500	282.466	242.578	247.939	208.381	195.258	221.779	156.689	154.6	171.688	133.209	150.879	123.233	386.464	359.865	283.623	198.151	185.576	214.659	145.175	145.664	141.94	126.541	143.108	148.937	356.635	506.47	393.87	489.798	516.325	502.172	309.883	375.646	368.679	127.11	122.409	170.91	466.721	351.836	365.338	386.62	408.684	420.981	189.731	207.582	510.58	82.4741	99.037	122.464	Glyma.12G047500
Glyma.07G139200	256.304	202.812	146.744	149.455	135.491	200.795	201.309	301.123	247.619	59.7476	100.248	109.373	245.21	282.621	174.296	189.915	176.228	231.272	97.9588	170.541	83.0021	131.276	107.593	167.716	178.899	317.558	213.714	467.928	621.073	644.615	373.244	381.553	468.205	238.897	328.892	287.49	397.879	332.994	420.425	523.565	465.715	512.623	177.91	217.939	438.74	163.587	88.5726	145.729	Glyma.07G139200
Glyma.02G012400	209.067	262.391	220.121	210.326	241.004	281.131	246.142	322.567	276.564	195.781	230.162	183.321	241.521	259.653	229.264	251.785	224.133	291.86	215.52	236.797	233.684	250.599	293.27	251.076	248.518	307.379	253.908	225.71	248.629	296.861	262.216	258.479	208.796	314.174	288.294	343.375	327.785	316.326	307.996	323.392	320.276	292.984	245.583	217.347	238.828	269.91	267.282	282.48	Glyma.02G012400
Glyma.12G168500	332.74	302.072	286.422	206.54	223.789	250.716	262.588	278.819	254.641	172.566	222.533	217.683	326.17	362.197	318.292	210.811	221.051	228.318	204.976	213.403	203.007	289.099	325.493	303.717	332.148	416.604	330.455	265.687	262.017	353.253	184.616	209.496	238.02	257.099	208.274	216.01	230.344	404.953	300.964	244.191	227.408	226.317	258.31	251.749	171.812	227.871	203.581	255.739	Glyma.12G168500
Glyma.11G226900	170.488	193.992	172.599	215.621	223.06	182.612	140.443	94.2533	110.352	162.021	116.349	76.1966	221.053	183.143	232.62	173.175	183.723	168.035	138.872	107.772	128.541	85.2149	89.0786	76.2037	503.452	587.214	441.555	529.964	427.374	371.248	263.727	265.015	173.008	267.998	307.257	345.066	324.634	429.084	422.419	490.806	498.322	383.048	433.468	279.159	360.49	244.752	285.75	204.79	Glyma.11G226900
Glyma.11G099500	287.516	298.705	316.003	192.718	252.276	272.197	211.86	265.918	237.945	221.433	225.703	219.141	242.521	262.564	322.894	228.844	226.68	257.126	212.09	241.914	272.674	268.573	217.224	227.401	286.933	259.904	297.101	266.466	255.527	257.511	234.649	239.67	204.564	248.266	249.519	238.97	248.959	378.239	305.689	293.14	268.38	297.204	295.218	258.718	215.555	236.804	262.726	239.872	Glyma.11G099500
Glyma.09G047200	28.7164	40.1607	58.9434	122.719	137.995	164.712	168.526	193.382	164.656	179.001	201.613	150.684	37.7344	41.3329	38.682	133.348	158.319	135.637	169.361	165.583	167.416	128.187	118.345	158.053	561.942	1056.5	554.515	530.604	472.125	438.243	346.427	349.735	302.655	360.349	348.884	453.089	344.304	386.807	437.948	280.972	272.952	287.87	227.794	171.893	366.929	302.252	148.925	248.201	Glyma.09G047200
Glyma.09G210900	154.53	172.476	184.182	259.322	275.217	247.567	167.437	172.123	149.797	255.938	189.643	129.596	185.798	150.979	214.404	255	258.822	238.45	195.047	172.984	192.665	146.244	152.541	142.922	324.591	403.181	254.182	392.889	331.179	292.79	210.909	204.107	146.144	338.14	481.32	484.684	265.141	300.594	292.336	373.31	349.877	309.344	276.081	201.181	279.482	327.657	423.924	315.431	Glyma.09G210900
Glyma.19G190800	235.084	238.287	269.341	219.924	227.726	158.859	60.3281	73.9331	71.2927	234.966	143.812	125.327	219.323	234.889	316.064	137.097	151.788	127.441	141.744	143.181	179.884	107.869	115.836	93.0716	596.26	561.413	458.175	359.398	234.597	252.829	89.5544	103.015	68.8759	112.15	204.067	240.597	519.238	564.174	487.74	471.272	545.468	430.231	558.803	334.617	143.582	242.145	393.289	226.141	Glyma.19G190800
Glyma.04G016800	139.221	180.845	200.785	198.653	237.543	275.448	351.951	422.053	373.201	223.968	244.505	216.106	172.053	141.176	186.78	284.652	288.509	275.477	272.319	324.511	313.845	311.396	241.009	265.129	184.786	204.647	173.978	278.654	280.648	257.729	296.74	297.023	275.912	340.5	357.37	335.754	185.139	189.009	228.365	227.937	218.955	252.75	154.342	161.434	248.612	370.363	261.159	301.431	Glyma.04G016800
Glyma.14G085600	516.244	698.659	856.387	562.376	369.456	260.433	85.1871	31.7771	192.513	391.68	271.866	476.58	609.959	523.896	464.334	347.06	500.722	317.273	578.281	368.57	537.758	241.745	229.612	259.427	82.1808	34.5763	238.989	43.9683	96.9983	48.0888	13.009	12.0046	22.0183	90.2859	84.4738	35.4363	17.0768	172.448	129.487	13.8805	15.1113	15.636	208.523	548.623	9.5069	49.3677	230.74	308.664	Glyma.14G085600
Glyma.01G124500	51.9217	19.4138	79.8796	156.992	23.3321	145.918	184.967	237.98	385.045	65.2719	22.5077	22.6154	17.5586	10.0373	16.9964	304.377	269.126	198.281	171.301	288.232	166.203	193.289	184.397	227.967	63.9441	145.32	77.7954	225.977	160.548	91.3756	161.249	116.263	324.196	1351.76	1202.25	1512.66	611.955	149.825	115.131	155.36	202.46	314.41	142.51	32.9036	16.3879	857.107	354.847	305.721	Glyma.01G124500
Glyma.07G201300	213.417	217.92	223.567	251.214	256.924	201.892	119.404	139.314	111.131	231.977	165.863	132.352	205.036	199.21	254.977	201.959	211.969	197.914	170.096	164.786	185.536	127.772	134.714	116.097	445.992	487.818	364.685	403.573	334.679	300.348	210.419	200.158	140.592	180.213	275.952	258.09	435.576	410.161	433.359	377.61	368.389	337.351	321.249	233.466	286.635	227.414	311.551	231.945	Glyma.07G201300
Glyma.11G164700	186.21	199.577	300.769	356.776	273.676	303.408	177.024	158.448	206.042	215.058	192.892	182.703	252.016	235.464	302.503	229.493	207.57	214.336	178.423	191.658	234.949	145.108	244.707	156.594	233.703	169.908	265.434	125.539	191.726	153.671	177.951	194.099	194.658	551.425	581.5	1028.21	157.354	310.196	293.3	208.97	229.054	209.614	88.2578	130.381	123.906	244.546	453.258	339.917	Glyma.11G164700
Glyma.10G026600	153.631	171.87	167.463	242.247	261.582	208.714	119.924	76.5944	102.425	213.579	149.058	109.609	156.137	139.444	175.42	194.66	200.393	180.288	154.982	136.692	153.226	107.928	115.894	99.825	433.7	623.024	367.034	456.212	374.069	350.846	200.309	208.541	123.074	167.184	253.008	297.904	435.675	349.695	411.3	482.215	507.519	414.094	358.467	264.211	362.718	206.521	324.524	210.475	Glyma.10G026600
Glyma.18G116900	125.43	147.424	152.839	78.1324	77.6185	71.8379	33.9321	33.8218	27.0498	43.3446	35.9372	17.744	161.639	118.036	161.077	87.5475	87.8936	89.7876	37.2247	35.7319	39.5804	24.423	31.793	27.5909	522.44	715.283	393.682	863.779	694.863	630.03	468.318	423.609	234.305	55.1321	92.4267	87.7574	557.181	452.856	590.945	729.165	662.857	744.062	246.9	184.086	719.731	44.8796	66.1354	40.848	Glyma.18G116900
Glyma.06G193800	221.653	346.314	518.089	303.528	480.705	366.849	22.6238	8.00206	33.376	333.572	331.729	132.199	393.065	233.47	370.644	370.085	412.463	277.186	368.79	175.015	409.486	175.465	194.781	202.776	552.07	541.82	474.023	404.499	264.18	263.898	44.3955	15.8999	11.3714	4.87048	24.3074	10.3365	368.533	383.49	433.077	192.389	260.168	101.074	373.758	317.563	31.0326	61.5981	36.8334	88.6612	Glyma.06G193800
Glyma.04G226900	303.586	322.211	255.179	190.265	212.995	190.598	180.892	188.379	188.038	233.742	213.016	173.602	279.292	329.401	338.634	177.765	198.814	217.445	171.155	172.315	178.723	186.988	178.751	167.402	394.222	265.587	298.08	227.826	190.816	249.772	140.547	161.293	158.771	178.147	193.07	174.416	313.832	333.546	214.144	408.933	406.642	435.29	713.796	359.781	164.345	219.972	274.057	215.217	Glyma.04G226900
Glyma.14G086300	139.991	147.72	248.297	85.3939	79.9167	90.004	27.2132	35.9701	27.0447	134.283	120.599	106.609	151.473	112.615	134.976	109.615	110.567	108.595	90.5874	101.56	194.721	97.1075	76.7404	80.369	797.832	607.089	604.334	508.476	463.22	341.762	165.151	156.779	92.1693	101.548	216.161	124.588	536.211	412.83	711.759	437.148	528.732	354.708	581.218	517.624	228.9	212.399	369.648	246.593	Glyma.14G086300
Glyma.19G114700	408.596	409.217	366.975	309.419	284.414	242.577	147.48	112.607	189.892	114.146	110.167	137.727	437.959	464.618	417.468	295.24	320.475	293.649	110.284	138.9	137.225	158.537	124.218	144.796	231.81	278.678	293.246	365.878	429.935	461.603	242.398	360.349	198.359	69.8665	93.2988	63.0345	358.21	383.923	362.322	304.331	293.078	299.303	69.887	119.422	533.213	72.7186	67.9265	89.8267	Glyma.19G114700
Glyma.03G152200	177.158	182.063	164.15	160.311	176.935	196.899	151.839	213.381	151.37	127.947	136.135	108.571	165.592	173.118	194.004	179.145	150.588	215.879	120.558	139.9	137.841	123.115	119.278	116.68	433.174	451.285	328.376	389.942	319.886	327.072	213.17	230.563	162.299	303.788	284.303	339.986	603.084	372.848	412.486	447.275	443.986	455.553	296.853	193.566	293.568	318.264	259.572	238.791	Glyma.03G152200
Glyma.09G073900	131.603	148.252	175.928	221.626	258.494	230.351	91.8372	166.371	118.555	260.88	172.125	127.285	143.421	130.352	176.448	237.78	270.272	202.891	198.03	200.46	238.127	153.742	150.946	123.384	454.897	497.253	331.533	319.747	295.214	256.302	124.762	107.78	43.0915	197.225	477.511	299.963	517.435	313.177	358.945	343.131	412.455	319.028	342.41	233.558	142.83	378.017	463.839	339.823	Glyma.09G073900
Glyma.10G000900	138.004	153.753	143.253	157.758	160.789	162.314	103.177	85.584	103.415	121.9	108.659	81.9753	146.61	123.81	171.82	171.398	187.212	172.38	121.666	118.077	123.612	89.1248	91.1678	87.5388	457.788	648.501	387.588	537.18	463.509	447.671	290.752	308.77	220.463	151.189	220.792	233.36	311.319	383.914	331.657	564.979	613.836	485.08	379.428	295.764	408.586	187.409	223.723	173.635	Glyma.10G000900
Glyma.05G201300	138.99	178.757	211.972	105.63	124.992	56.4137	22.15	34.5125	27.0083	208.685	121.068	95.3176	134.392	123.869	174.774	64.5615	108.559	78.4524	104.503	108.117	134.267	93.3026	93.948	77.0002	709.081	613.559	610.29	481.176	340.73	319.927	146.063	138.066	83.5835	26.1228	85.2904	41.2389	432.734	490.073	398.999	681.579	746.606	520.112	932.787	470.707	238.628	206.827	321.277	186.678	Glyma.05G201300
Glyma.16G189500	79.6634	98.2843	145.096	165.803	182.082	268.034	218.956	272.762	205.714	180.842	193.853	151.184	137.997	87.9009	108.224	217.922	205.75	191.7	219.312	209.402	234.318	158.803	180.119	178.741	322.831	424.131	234.386	353.262	299.179	255.958	269.153	292.767	258.932	462.312	534.454	636.701	274.058	236.875	330.415	275.994	277.775	300.297	183.326	230.369	235.891	368.646	211.107	235.256	Glyma.16G189500
Glyma.08G200200	182.579	258.063	170.951	204.488	135.02	200.237	116.31	133.737	141.153	111.818	109.48	121.777	153.472	183.306	178.589	184.66	218.153	173.867	120.986	129.709	152.243	95.1699	85.2216	90.0814	404.135	475.066	673.775	376.359	494.345	394.524	241.168	246.968	189.627	263.796	272.823	226.297	144.819	705.945	657.085	162.484	177.369	226.844	307.642	392.061	385.298	162.712	257.741	296.977	Glyma.08G200200
Glyma.07G005600	140.967	155.189	149.525	140.372	149.674	212.46	210.622	393.775	248.363	124.014	145.384	136.644	139.408	137.34	138.247	199.464	181.953	213.255	159.234	239.842	168.824	175.762	164.459	166.165	295.525	345.197	300.745	330.406	331.29	351.058	375.141	392.574	337.957	370.753	293.199	324.483	333.548	337.76	329.469	305.651	323.171	364.319	196.103	176.921	358.124	303.647	167.476	228.825	Glyma.07G005600
Glyma.11G241702	187.503	188.015	216.289	224.182	216.395	240.448	239.97	321.87	265.905	219.279	268.629	255.094	175.502	168.46	196.663	235.048	235.391	242.755	224.123	272.868	267.19	286.927	234.764	275.635	191.721	217.82	202.827	197.871	213.673	223.297	274.369	282.324	272.08	370.726	293.924	331.321	180.474	160.743	195.453	276.621	248.636	270.61	227.808	221.011	243.465	310.141	346.2	338.256	Glyma.11G241702
Glyma.14G094700	156.421	169.104	149.24	212.689	199.159	171.013	160.451	166.049	112.572	193.888	153.704	118.025	160.748	144.798	171.113	186.572	171.242	173.8	142.646	143.199	153.835	110.518	126.699	116.824	352.351	425.116	302.206	440.022	312.007	293.569	251.771	262.435	170.304	388.047	455.011	556.435	395.091	312.977	390.181	360.672	338.382	350.817	221.813	186.043	384.806	286.129	321.909	222.954	Glyma.14G094700
Glyma.18G243200	52.7481	47.6833	59.0007	182.518	213.168	289.83	318.024	375.969	293.316	145.33	161.759	105.823	59.9634	53.8286	68.2201	223.29	213.016	200.294	206.386	227.541	218.423	143.351	121.28	119.796	126.689	198.145	106.831	184.744	165.457	148.969	125.574	153.693	149.65	967.566	1098.25	1272.16	105.75	113.752	114.437	153.953	166.168	154.038	67.0344	68.5971	198.913	800.277	480.624	516.642	Glyma.18G243200
Glyma.05G114900	298.814	291.219	243.493	270.637	274.855	226.511	258.503	218.705	239.717	372.096	345.459	320.613	279.746	328.578	320.962	246.888	261.038	253.772	258.106	233.98	231.189	235.963	291.102	273.883	227.012	201.187	205.278	161.435	142.291	159.458	143.981	157.527	153.68	209.939	206.959	198.716	242.111	219.457	201.575	228.091	208.063	261.692	362.928	221.314	150.274	195.937	311.497	257.739	Glyma.05G114900
Glyma.10G157100	162.749	169.643	190.205	199.853	216.301	184.776	120.646	121.546	126.298	183.516	140.109	109.581	179.841	153.541	196.45	196.698	204.71	188.698	173.264	169.3	176.238	120.768	122.904	110.677	405.884	474.855	336.942	399.99	327.744	298.432	197.313	204.818	149.478	181.052	296.664	281.266	351.773	378.349	374.927	408.904	448.312	343.767	382.904	279.654	252.561	277.405	324.291	258.601	Glyma.10G157100
Glyma.05G079700	189.641	173.504	170.166	161.411	145.737	216.197	242.824	285.665	260.781	130.885	179.983	214.226	219.042	186.345	147.481	230.094	223.541	251.491	138.477	133.513	145.497	161.771	201.883	218.717	216.903	274.441	271.107	285.121	392.845	430.394	343.403	476.825	317.685	395.761	261.907	423.221	200.189	193.948	222.324	255.886	259.708	266.987	137.34	290.895	296.522	195.291	251.047	200.539	Glyma.05G079700
Glyma.05G001100	195.379	211.079	205.481	197.006	184.856	118.705	52.9527	46.9005	56.7242	201.947	128.076	111.541	185.161	197.8	238.269	119.863	148.022	114.711	130.141	123.249	157.57	101.081	105.751	89.9986	602.879	571.059	485.992	335.786	245.411	257.374	116.023	122.227	84.2376	66.5601	110.957	119.579	478.907	533.456	436.064	532.341	589.41	473.009	671.845	366.111	191.662	170.333	310.861	180.426	Glyma.05G001100
Glyma.10G089300	106.812	129.736	155.449	250.174	325.177	275.973	79.2319	154.772	109.525	364.97	221.081	152.398	135.766	98.7498	161.98	200.281	250.755	191.7	231.453	199.514	325.047	236.337	215.689	162.725	352.35	252.947	252.454	151.452	96.243	95.3734	27.0546	18.4943	7.82067	256.786	628.957	401.972	260.873	294.454	204.285	266.405	269.935	190.001	363.902	175.613	22.1134	600.336	887.015	647.814	Glyma.10G089300
Glyma.08G206000	148.913	167.755	160.712	134.705	136.206	170.762	177.044	303.446	203.972	126.922	151.418	125.592	153.058	162.855	166.792	161.965	163.638	192.436	144.709	186.824	170.039	160.161	157.309	152.079	283.225	367.155	296.376	340.011	333.221	360.964	366.902	368.509	319.559	340.004	318.688	341.467	288.446	352.41	308.589	319.762	319.461	358.261	232.726	200.286	339.398	265.676	198.245	245.309	Glyma.08G206000
Glyma.09G231900	29.306	40.4904	99.6573	388.424	457.399	693.215	673.124	435.651	769.468	400.863	473.784	343.327	72.5466	29.4701	47.2757	661.5	671.625	535.315	485.526	421.492	480.514	385.319	447.546	450.161	3.90381	2.69383	2.62233	7.7396	33.7055	27.268	54.8839	25.0211	67.6626	432.566	317.56	255.539	3.28712	2.41053	7.52582	3.08518	6.71557	4.29078	2.25704	6.20479	11.822	303.573	116.3	233.044	Glyma.09G231900
Glyma.01G018000	27.0353	32.1091	43.1568	146.656	169.62	301.266	427.947	640.778	461.207	106.319	212.953	183.603	38.6463	26.3428	36.9059	284.12	278.321	288.398	218.495	371.536	244.836	186.308	135.301	222.729	58.9371	118.566	63.6411	194.334	323.022	246.257	562.973	579.99	508.412	605.776	462.075	473.144	56.6782	76.4461	130.48	143.602	131.792	209.887	22.0583	45.0364	436.429	494.98	124.183	264.551	Glyma.01G018000
Glyma.11G176000	159.358	164.948	202.189	95.8948	93.1599	101.801	55.2078	88.4908	41.5763	96.4598	73.4498	40.9358	167.071	158.043	220.495	90.7923	97.2189	95.0031	75.766	81.3934	98.3259	65.0429	57.2617	61.3545	704.174	764.249	545.87	490.939	367.725	336.266	164.224	153.489	108.728	102.163	137.47	174.87	718.756	645.585	615.644	498.188	491.473	396.384	409.083	272.98	234.125	144.891	243.668	154.9	Glyma.11G176000
Glyma.07G133200	131.478	144.703	189.572	182.426	215.523	163.355	101.136	123.041	116.263	272.32	172.466	156.127	163.035	143.706	189.374	158.849	193.548	152.89	186.52	179.214	220.482	185.104	164.806	149.736	426.385	367.537	318.73	327.182	256.452	235.294	111.335	113.229	85.8364	185.962	401.32	277.623	340.426	305.61	316.48	380.632	385.041	305.409	434.942	275.52	136.366	318.853	497.809	369.088	Glyma.07G133200
Glyma.03G132700	409.365	713.585	356.074	511.172	655.487	473.945	412.146	218.75	194.12	198.399	334.497	251.66	252.081	295.273	240.179	600.289	693.334	530.864	441.222	230.685	396.517	411.992	359.125	417.555	46.0286	46.3285	53.5242	80.8183	131.249	245.269	67.9285	62.7455	60.2447	52.885	78.6144	24.0339	108.412	21.8917	95.6704	20.3373	28.8681	6.75953	18.9734	61.2647	6.04336	42.1304	49.4721	121.62	Glyma.03G132700
Glyma.03G082100	315.724	387.217	205.542	401.867	432.971	484.969	174.809	115.664	154.056	142.009	90.8043	61.5162	394.075	589.613	147.699	412.661	141.939	668.73	100.37	91.8369	49.0383	116.592	164.062	204.239	101.11	225.822	152.122	156.584	189.621	228.374	119.479	188.615	165.953	286.397	224.552	296.607	321.498	216.606	315.824	399.913	336.919	367.283	56.7033	82.6416	246.645	139.91	66.3004	195.933	Glyma.03G082100
Glyma.15G055251	21.9183	34.7487	41.9267	42.1065	70.8835	122.107	122.389	105.506	118.322	57.8369	43.0312	57.7519	52.8973	51.2751	65.1975	144.832	134.394	149.011	83.7941	120.068	102.089	89.0224	86.7181	70.9709	258.373	604.902	561.067	552.28	479.236	617.802	446.996	517.49	385.892	114.504	112.156	62.7911	193.702	428.726	705.478	491.403	310.7	462.681	232.372	351.49	1066.96	52.9951	44.5298	69.1288	Glyma.15G055251
Glyma.04G169600	185.088	267.595	366.396	307.84	424.817	371.142	28.6508	5.847	38.2027	336.133	342.498	167.736	226.511	170.824	231.171	354.141	341.122	261.465	314.526	146.406	391.79	239.985	212.487	239.619	481.309	545.713	354.635	345.122	205.984	262.818	71.9185	34.297	14.946	12.907	41.6963	7.56994	385.721	374.957	433.171	161.315	200.468	128.146	251.977	324.864	70.8103	92.705	104.682	186.519	Glyma.04G169600
Glyma.13G204800	173.626	183.546	192.258	246.46	265.694	217.455	143.289	131.003	131.11	213.53	149.16	106.269	190.908	165.609	217.113	220.487	240.134	205.859	195.144	178.034	194.504	122.373	132.878	114.953	396.242	411.747	318.035	338.662	258.135	240.422	180.827	185.747	128.037	172.545	264.415	256.502	305.871	356.048	379.79	298.008	342.886	271.981	357.259	244.123	247.554	227.367	304.799	222.438	Glyma.13G204800
Glyma.06G017100	125.095	158.037	175.953	180.514	201.834	225.916	344.689	357.669	367.66	190.25	209.869	198.711	166.666	145.605	175.31	248.321	230.777	249.522	239.227	277.89	264.792	287.091	213.958	260.296	148.399	162.038	138.046	240.933	267.063	247.875	339.991	312.021	290.416	348.694	312.948	300.518	146.812	153.691	205.607	210.19	185.392	224.043	109.099	131.232	262.516	333.587	196.432	238.453	Glyma.06G017100
Glyma.08G304200	130.752	140.898	202.154	162.748	199.987	127.385	56.814	80.95	59.902	257.961	143.664	99.4352	160.681	137.87	202.757	134.564	151.585	120.254	151.444	134.798	174.523	112.476	122.018	97.0176	503.969	472.906	444.207	385.526	266.334	241.716	106.075	90.7851	65.3384	166.507	300.112	251.628	303.816	449.484	392.003	366.446	376.034	270.118	586.618	314.273	168.051	302.633	446.011	313.534	Glyma.08G304200
Glyma.15G026500	292.269	390.937	475.39	334.757	236.519	197.505	141.688	94.9467	221.825	283.669	167.152	293.068	317.598	272.624	264.271	214.609	294.539	240.595	305.01	302.137	433.196	238.95	166.757	228.124	197.644	85.1162	281.578	96.5927	120.419	81.0325	76.6788	86.612	74.6664	352.839	325.596	238.559	32.8966	355.087	356.9	62.3757	47.04	72.6428	211.645	321.337	79.5291	308.073	304.897	351.258	Glyma.15G026500
Glyma.01G161500	26.4436	29.7771	30.1424	116.762	122.623	196.871	229.508	300.851	245.406	44.7105	67.1863	65.6276	34.4236	28.0072	30.0659	206.429	188.256	205.129	146.106	196.773	129.107	76.7592	53.6676	67.0331	155.596	352.98	146.87	380.421	354.265	307.113	316.295	308.102	239.505	796.451	910.054	814.402	106.081	193.025	225.326	309.716	293.638	330.804	114.667	57.9323	258.578	644.458	175.117	275.011	Glyma.01G161500
Glyma.02G038100	124.512	129.153	129.006	157.415	148.563	150.316	136.48	145.667	125.718	116.317	101.924	82.5798	128.029	112.658	132.794	182.281	195.714	172.088	120.538	136.195	126.581	86.6336	82.8131	81.1214	318.012	442.334	294.125	467.141	423.523	360.176	362.22	316.025	251.774	327.083	436.278	362.664	264.763	297.393	336.843	353.399	353.865	314.741	219.258	179.931	379.572	325.319	218.867	185.665	Glyma.02G038100
Glyma.07G049000	137.026	150.484	181.265	172.163	183.535	178.63	96.8927	155.11	98.5347	163.499	110.704	75.6851	156.793	139.221	189.491	178.471	180.734	157.366	129.189	134.238	149.4	87.0654	99.2634	85.7052	418.405	533.757	326.786	458.962	366.045	352.349	218.519	224.22	127.757	164.735	289.228	241.008	407.346	359.977	392.01	379.537	395.773	336.788	313.427	212.188	308.295	243.795	233.816	185.691	Glyma.07G049000
Glyma.15G209000	151.264	173.806	184.052	138.956	144.206	92.1688	51.5458	43.6988	52.8399	163.96	114.873	106.392	136.978	141.994	196.248	94.027	113.617	93.0536	109.401	104.189	127.542	96.3549	90.9219	77.9478	522.819	427.038	454.005	360.192	306.912	294.223	199.968	203.159	157.596	133.336	203.237	202.139	307.289	409.907	382.889	506.312	473.752	400.423	631.066	409.446	268.635	205.963	361.95	249.062	Glyma.15G209000
Glyma.06G094400	98.1924	108.382	143.951	202.448	213.271	247.049	189.981	233.429	233.806	208.568	180.871	156.703	102.695	91.2516	126.016	257.631	235.876	243.337	205.503	267.66	227.367	158.682	148.753	156.267	281.46	401.969	252.055	366.772	361.581	330.375	268.58	243.559	203.522	198.526	248.181	225.783	249.279	209.502	269.29	292.664	337.827	345.458	235.943	181.613	267.719	259.087	196.217	200.248	Glyma.06G094400
Glyma.07G142700	116.995	139.361	134.446	156.458	164.8	144.121	91.7093	81.7974	88.8259	142.735	96.3956	62.0727	136.41	116.08	157.864	166.21	179.755	155.386	109.868	97.059	106.712	78.9004	77.8817	73.2628	408.834	547.207	349.872	545.289	419.216	386.334	252.083	236.217	157.149	195.521	295.843	291.105	338.515	363.81	427.865	408.412	436.976	379.107	327.677	218.417	377.26	203.622	246.812	165.29	Glyma.07G142700
Glyma.06G069100	82.3288	88.8368	105.919	192.005	204.48	228.836	213.299	251.246	227.603	171.305	159.759	136.208	98.2187	78.7873	110.186	219.035	229.318	187.403	189.48	220.475	233.159	176.165	128.442	139.632	274.386	293.936	209.123	274.789	216.173	175.56	155.601	152.82	133.052	448.13	566.537	560.427	245.228	220.875	230.63	230.838	247.745	207.501	218.6	152.558	191.394	580.727	395.534	389.195	Glyma.06G069100
Glyma.15G141600	56.6369	50.227	65.5206	116.229	115.682	175.627	278.889	392.279	239.2	108.661	150.609	129.488	65.1121	63.0012	52.0362	138.781	137.022	122.68	154.171	155.974	132.671	105.864	125.935	113.826	220.561	346.929	242.059	407.284	347.85	389.718	426.925	564.494	350.157	420.955	309.07	294.369	127.258	340.986	333.038	321.811	261.326	427.073	97.0344	150.575	488.722	432.743	110.523	178.841	Glyma.15G141600
Glyma.19G232400	65.215	58.9833	56.9092	191.284	197.436	321.588	393.416	580.058	424.578	82.616	182.883	221.81	64.7017	51.4167	47.0467	402.272	317.852	339.996	318.23	460.795	227.928	284.644	245.258	302.796	36.8815	65.6834	41.0664	169.019	220.322	260.183	384.279	331.902	389.2	485.313	373.987	321.565	52.7068	56.8351	83.9186	161.866	150.597	222.429	41.1308	45.0828	278.016	490.727	94.4628	204.556	Glyma.19G232400
Glyma.09G227200	170.867	172.067	166.584	198.218	209.872	162.666	148.341	145.523	126.272	185.398	152.849	122.623	162.77	156.065	195.849	169.902	172.908	157.86	167.435	164.761	159.755	125.283	122.219	115.042	377.689	372.762	323.992	296.853	237.587	225.562	165.228	171.203	134.152	235.895	292.934	331.944	314.378	336.092	312.719	390.745	420.056	331.025	390.717	280.205	221.231	257.293	294.934	203.41	Glyma.09G227200
Glyma.12G025500	270.111	305.165	276.794	221.175	240.462	237.045	211.016	197.447	223.992	203.875	201.656	184.925	243.865	260.796	281.253	211.569	218.608	232.682	192.987	209.674	249.552	231.372	218.298	207.873	235.419	232.465	278.877	232.168	197.764	247.735	184.471	211.17	194.398	225.105	195.707	203.682	238.637	314.785	207.736	185.63	197.401	222.903	208.079	198.176	182.873	180.183	202.332	205.047	Glyma.12G025500
Glyma.09G072100	232.471	254.594	185.777	186.606	184.873	115.314	104.993	66.7292	100.765	201.662	153.533	136.084	184.373	214.28	251.924	122.25	142.244	125.63	139.181	117.269	114.624	116.543	130.144	116.638	412.6	351.346	346.945	262.385	220.425	231.528	176.524	188.701	160.52	109.784	134.176	159.855	330.614	362.687	227.796	531.998	582.528	473.337	629.665	342.678	225.811	148.842	242.681	160.018	Glyma.09G072100
Glyma.14G010900	98.7687	113.947	147.381	149.64	168.058	159.804	73.4522	122.601	65.0034	155.148	104.771	52.7732	134.202	97.0124	157.462	162.483	159.499	140.148	99.9015	91.6171	128.844	85.4469	104.434	82.5686	429.228	504.32	319.813	532.06	415.167	329.486	267.043	235.167	146.601	182.076	356.707	409.687	366.477	324.191	406.833	427.21	433.52	419.011	214.678	156.69	437.451	155.327	199.146	160.001	Glyma.14G010900
Glyma.08G030900	196.6	171.498	167.226	130.277	121.996	130.096	128.074	206.435	157.768	146.962	160.982	134.157	165.894	198.729	206.868	123.021	122.977	138.292	122.485	169.815	130.314	133.894	117.855	139.478	355.204	317.42	306	220.918	181.566	270.441	308.148	304.693	243.215	199.191	182.723	201.81	356.09	434.896	216.17	339.767	353.28	428.572	609.021	314.533	213.511	205.655	236.487	218.49	Glyma.08G030900
Glyma.08G320500	203.05	226.338	221.253	183.095	191.852	240.918	238.344	244.597	271.541	213.365	222.091	219.657	211.1	231.327	204.452	195.254	185.879	212.474	203.722	248.438	232.667	225.009	217.941	209.498	213.656	197.784	239.535	157.85	198.708	210.48	168.183	197.352	191.799	299.396	275.396	307.311	193.04	241.693	223.808	218.523	248.516	202.781	240.834	213.28	174.689	260.743	237.261	241.129	Glyma.08G320500
Glyma.03G171100	202.888	200.316	222.329	233.167	220.573	221.282	340.537	179.98	259.267	338.094	331.669	352.856	312.121	298.181	243.564	212.047	208.883	227.175	279.312	199.863	208.486	223.064	322.759	295.28	82.3251	118.549	95.5856	372.994	383.698	287.716	218.584	241.171	237.827	171.751	143.683	219.865	87.9127	68.2218	102.659	201.146	253.857	229.621	80.6692	106.755	316.147	106.032	192.014	145.772	Glyma.03G171100
Glyma.15G076500	37.6995	46.0898	31.8477	213.9	224.256	310.261	383.09	428.08	460.197	109.379	216.662	219.575	22.5031	23.8316	7.55856	445.463	407.462	421.588	327.867	456.019	252.413	322.259	251.533	335.456	23.3359	113.166	24.3416	112.768	144.335	154.447	477.306	440.989	384.208	452.388	443.194	334.715	62.2016	49.1652	76.8581	89.5243	61.5874	151.098	18.0073	21.1659	279.043	422.726	47.9753	179.384	Glyma.15G076500
Glyma.17G258200	509.707	293.748	231.745	219.13	149.978	138.177	68.831	33.583	55.529	14.3368	11.7459	22.3397	719.234	730.72	418.848	186.427	213.553	193.275	23.8325	26.5229	11.8015	41.8232	41.0126	61.9521	197.515	696.808	204.033	620.522	527.533	622.833	247.574	363.276	232.643	14.2164	50.9009	62.1071	414.804	325.743	449.984	215.007	135.929	135.249	61.0459	64.7715	386.79	13.3969	10.4297	40.0535	Glyma.17G258200
Glyma.08G138200	30.4291	39.9297	158.095	126.978	52.6395	150.291	154.993	151.845	113.473	260.047	185.263	132.781	183.556	134.349	124.012	46.9934	49.5022	46.0339	121.642	149.95	160.225	86.3789	435.298	145.318	348.339	248.502	453.078	146.608	117.523	124.408	339.764	395.093	401.466	637.624	431.302	832.092	127.595	413.244	335.228	315.794	392.974	199.465	33.467	143.511	186.964	190.766	250.749	197.626	Glyma.08G138200
Glyma.11G187900	241.101	248.142	223.609	198.271	205.513	225.945	182.529	183.021	173.762	188.383	199.758	171.278	237.814	253.281	262.456	189.087	202.245	223.046	169.759	180.102	206.796	186.861	224.737	209.133	270.651	303.068	267.832	199.337	182.834	208.913	155.14	171.674	166.39	199.081	174.182	193.044	303.305	331.063	259.739	262.202	274.809	268.899	259.57	223.22	170.377	170.979	252.707	211.285	Glyma.11G187900
Glyma.13G024100	119.288	57.5809	60.9489	51.1278	54.7496	50.3643	42.5142	80.0374	39.3478	48.4946	54.8668	50.6119	129.711	121.996	139.376	73.7476	68.9065	50.6813	49.0873	48.4566	57.1409	59.2069	64.7541	62.7329	386.875	453.623	189.104	199.823	189.586	152.543	144.882	223.247	135.499	200.998	480.278	476.541	1213.46	527.813	630.573	831.357	420.823	393.423	246.378	308.867	197.819	277.774	276.23	267.288	Glyma.13G024100
Glyma.04G009400	202.956	228.662	276.509	308.18	320.125	357.331	284.217	191.627	306.305	267.234	253.352	222.957	308.804	270.137	279.009	406.278	385.643	315.117	265.082	253.393	253.304	224.467	289.565	319.135	128.851	121.989	172.387	166.923	254.698	230.649	224.98	186.88	153.348	148.336	141.579	143.999	140.131	138.018	187.365	101.416	118.155	125.304	70.4507	114.401	186.323	99.5078	115.856	158.047	Glyma.04G009400
Glyma.08G150400	132.939	154.945	70.9911	418.65	310.435	501.685	670.617	388.291	697.44	259.299	256.997	278.95	126.512	154.836	202.218	569.466	571.317	491.518	603.156	289.769	310.107	154.536	344.054	335.322	8.60692	5.50299	14.2969	12.1181	31.7141	24.3378	86.0847	71.6075	106.813	356.566	196.867	227.76	23.7725	45.1081	22.7254	33.0808	29.2482	16.8879	18.2747	41.9693	77.9343	288.844	179.16	193.444	Glyma.08G150400
Glyma.18G216000	121.491	123.72	150.842	147.643	136.93	160.626	143.919	233.394	171.008	119.753	136.207	125.488	109.417	105.121	124.707	206.542	180.279	177.97	162.058	232.777	171.892	148.241	123.691	136.281	323.801	389.188	277.466	299.491	307.522	286.735	311.178	327.116	201.601	194.849	216.182	201.254	456.325	317.246	343.727	335.62	323.202	387.9	223.55	179.431	298.342	259.725	131.502	158.857	Glyma.18G216000
Glyma.08G213000	69.0178	72.3888	75.5748	215.782	261.364	271.501	212.868	261.737	232.933	142.268	124.498	92.1196	94.89	74.6339	95.5115	309.194	292.788	255.677	181.941	204.445	180.342	141.749	122.048	106.878	168.726	180.085	150.253	232.43	194.39	161.94	106.223	100.3	97.6593	559.574	795.046	753.33	130.036	152.085	156.401	195.316	203.84	162.837	147.353	112.539	141.396	619.869	380.525	407.1	Glyma.08G213000
Glyma.11G192700	335.128	349.833	369.007	206.042	163.102	70.3303	28.3315	32.1987	32.7024	236.197	168.751	154.599	199.94	291.534	343.851	64.5259	117.483	69.0686	119.745	111.899	139.657	121.627	137.654	112.879	635.368	206.196	454.145	177.032	108.747	124.896	61.0401	52.2332	38.8557	29.7014	57.8283	76.2025	637.042	556.013	251.868	501.993	538.315	379.553	517.893	334.782	94.4169	78.8077	330.849	176.705	Glyma.11G192700
Glyma.13G177900	187.815	214.723	224.838	208.71	208.652	135.266	75.7449	74.855	75.626	203.548	139.299	120.614	180.812	173.953	228.504	131.73	145.89	130.632	142.455	140.032	166.106	105.643	110.167	92.3369	513.175	401	375.012	268.544	195.897	192.8	93.5816	108.759	73.5058	59.2754	90.0799	106.38	464.597	402.863	358.418	476.313	533.489	416.435	561.686	326.806	170.8	138.981	295.076	151.012	Glyma.13G177900
Glyma.14G205700	123.076	123.615	153.252	157.321	164.443	199.688	231.993	239.573	205.723	147.06	171.643	165.902	141.061	127.796	134.221	185.441	175.24	181.168	190.118	192.293	175.314	177.918	184.46	195.391	224.502	249.047	188.641	290.978	285.286	281.695	293.939	329.573	277.897	286.225	278.546	314.983	233.057	239.854	214.475	246.855	320.385	296.985	192.575	188.041	290.735	295.829	214.655	203.762	Glyma.14G205700
Glyma.01G188500	81.3612	83.2958	106.387	165.374	181.373	242.645	277.389	446.478	256.508	195.49	192.551	153.345	91.9198	82.3974	109.448	218.203	195.07	178.776	209.898	255.072	216.552	164.29	159.079	163.815	194.712	198.487	145.454	190.237	146.553	129.053	151.639	173.847	177.364	511.941	486.582	611.433	197.765	154.327	173.852	190.948	212.942	202.276	176.946	121.75	214.086	543.296	310.693	305.178	Glyma.01G188500
Glyma.14G031800	118.374	116.421	123.321	251.337	262.396	214.726	147.498	113.083	183.637	210.019	142.865	117.071	133.242	111.398	128.023	268.65	293.083	242.241	246.904	200.174	213.152	147.659	156.015	137.352	236.29	380.548	184.313	296.142	263.021	237.199	166.589	156.373	89.1122	209.294	493.822	294.126	165.602	191.793	199.491	267.265	331.378	226.074	238.108	163.881	175.143	373.23	379.46	345.356	Glyma.14G031800
Glyma.04G017500	108.493	109.481	95.6799	199.439	183.365	198.608	200.107	158.487	176.195	117.523	106.392	84.2874	134.038	119.448	129.157	217.832	207.159	202.192	159.101	138.136	120.725	97.9958	112.688	97.5717	236.491	377.448	205.542	415.444	356.09	304.509	306.252	277.59	220.655	326.078	409.5	425.867	212.196	237.785	287.301	314.258	310.832	318.533	156.189	142.321	366.782	296.138	177.252	173.978	Glyma.04G017500
Glyma.20G082800	160.824	158.548	163.58	187.864	196.16	179.66	105.493	136.013	109.771	165.992	120.406	89.5155	163.951	162.921	175.431	168.5	192.326	178.069	140.956	154.772	148.145	99.3288	103.475	89.8259	360.017	451.771	289.618	360.94	302.118	277.954	229.051	217.868	164.172	157.992	255.084	237.911	347.955	313.954	326.544	346.957	378.886	346.662	325.762	197.081	292.467	193.581	205.095	173.625	Glyma.20G082800
Glyma.12G222200	142.048	139.015	125.345	254.958	262.806	187.123	121.283	140.689	123.664	211.431	145.314	123.49	114.236	124.272	153.265	174.018	200.672	156.185	175.124	145.712	174.668	151.108	133.047	124.015	226.219	213.676	186.957	184.677	128.792	134.566	86.3571	88.7157	49.9294	433.29	690.89	519.977	182.138	236.491	183.933	232.924	243.64	218.033	312.302	151.69	105.878	578.928	601.972	506.732	Glyma.12G222200
Glyma.11G117400	43.11	54.8551	66.2328	94.9792	112.624	125.178	96.3212	166.417	116.792	61.927	63.7147	60.1865	51.914	43.5299	51.3571	134.83	134.382	117.748	88.2641	124.111	103.691	88.5805	76.6296	79.8119	237.356	471.104	232.468	466.761	408.41	414.81	427.981	436.108	308.249	277.027	383.054	288.198	344.156	253.885	311.119	404.342	361.652	545.938	159.67	143.71	533.425	406.552	99.5925	194.856	Glyma.11G117400
Glyma.04G063000	256.955	214.961	161.081	115.929	157.452	145.541	119.634	184.016	156.783	185.224	174.214	151.694	197.882	231.671	221.852	105.226	137.95	149.426	112.002	133.435	134.149	136.815	146.67	121.33	307.143	266.693	375.563	186.37	150.034	208.13	156.874	157.34	152.139	148.828	129.298	127.703	311.485	362.546	247.408	425.356	407.68	387.169	739.902	299.338	156.586	190.311	288.563	223.002	Glyma.04G063000
Glyma.18G205800	196.785	94.1759	162.696	198.696	68.3421	185.678	207.728	226.205	356.081	92.2028	48.9767	46.943	82.3797	108.924	89.1139	296.5	266.829	191.754	167.598	240.88	167.562	212.37	244.071	246.02	76.7596	152.935	89.5771	202.759	159.184	99.2994	125.995	98.0724	266.708	556.519	504.9	679.274	561.408	132.502	106.77	178.686	291.141	299.749	157.846	45.9456	15.4243	507.585	415.953	324.406	Glyma.18G205800
Glyma.10G166900	180.807	182.91	156.321	257.358	251.882	219.287	248.399	192.292	211.961	229.705	209.005	168.523	147.884	159.046	176.805	243.133	247.216	227.513	226.357	241.012	201.887	159.751	164.822	169.961	277.598	264.867	223.5	234.844	187.569	187.741	163.965	181.41	165.31	212.109	257.179	223.788	188.369	219.469	221.524	237.976	254.005	234.294	313.808	209.405	221.952	245.663	216.151	183.974	Glyma.10G166900
Glyma.19G000200	99.6046	105.598	131.719	139.475	146.778	171.075	138.782	227.456	141.152	112.26	102.445	83.9264	105.155	97.0472	123.297	175.146	188.877	176.878	122.365	151.704	137.488	96.8758	82.1078	85.7798	386.547	424.934	290.905	382.139	318.377	279.238	259.223	264.623	181.179	198.589	286.448	274.277	398.611	295.17	350.076	375.549	403.284	384.587	248.693	168.139	308.956	220.199	142.941	158.181	Glyma.19G000200
Glyma.04G035900	125.441	134.237	160.041	155.051	181.029	186.704	104.477	169.216	111.578	162.684	127.837	84.6316	134.619	113.225	157.445	158.16	181.443	161.835	142.532	153.895	182.196	111.11	100.322	91.9567	477.748	447.084	343.791	280.651	249.861	230.709	125.215	123.365	89.1302	129.865	248.602	215.831	439.391	349.747	385.327	379.526	396.974	301.271	344.01	233.951	209.051	233.39	279.995	223.561	Glyma.04G035900
Glyma.07G215900	219.976	244.942	259.063	309.338	340.586	237.694	74.6093	56.621	72.1366	332.531	314.012	261.861	151.785	158.713	186.535	240.439	298.984	233.486	267.816	214.2	368.682	242.602	195.123	235.258	288.61	298.15	277.997	176.156	179.791	180.887	108.081	102.779	64.0544	43.5906	127.505	70.2011	428.846	254.747	283.291	147.097	163.864	131.828	244.607	284.705	91.8095	51.7219	294.564	308.475	Glyma.07G215900
Glyma.05G026200	137.192	145.206	155.463	216.061	236.066	161.319	81.852	97.1196	96.2526	273.301	170.834	127.935	133.109	123.741	160.885	155.512	167.038	141.477	180.959	169.021	216.162	175.958	143.842	138.3	341.49	318.585	252.494	254.322	167.683	170.349	106.026	103.378	54.4517	222.334	435.914	335.194	290.141	270.069	299.02	255.003	259.797	226.994	288.73	154.243	137.93	385.164	552.824	400.588	Glyma.05G026200
Glyma.18G015200	163.2	136.286	177.256	174.152	179.988	210.782	229.124	288.684	239.063	192.169	228.599	222.385	144.999	147.01	151.072	184.28	173.661	185.125	191.079	231.708	219.044	234.584	230.284	243.827	152.197	155.855	153.774	151.192	175.854	167.083	202.344	218.513	204.775	368.368	320.27	360.091	185.76	146.489	199.407	224.334	195.916	226.968	166.382	178.403	204.748	306.251	329.913	310.19	Glyma.18G015200
Glyma.17G231000	238.416	198.792	231.287	165.316	169.72	129.286	56.0322	35.413	46.4862	446.188	408.128	316.582	246.345	283.791	247.587	74.3137	96.9064	96.8575	204.828	186.245	254.962	218.128	235.432	206.968	416.791	296.308	390.38	186.181	184.935	190.199	105.953	123.781	111.496	52.4089	66.7556	138.086	360.068	292.412	320.465	216.63	218.861	232.44	344.874	307.085	125.648	74.0636	261.77	230.867	Glyma.17G231000
Glyma.15G016400	189.376	201.219	210.717	179.722	201.979	145.157	82.9103	104.658	85.19	168.553	125.788	94.4687	162.606	165.468	237.942	148.403	167.392	146.227	118.744	132.012	139.262	102.022	91.9991	91.3357	534.049	467.731	378.829	301.812	233.459	243.548	133.791	137.469	96.9289	80.4253	121.472	108.423	515.665	417.101	437.383	360.833	390.255	350.347	371.1	225.102	198.67	131.445	183.652	128.883	Glyma.15G016400
Glyma.20G249300	150.886	159.722	170.347	147.166	165.276	149.482	123.553	154.266	124.487	204.145	166.161	139.788	140.043	136.773	177.524	142.931	161.342	144.19	165.059	166.482	155.865	130.191	138.647	124.817	367.372	327.733	322.148	281.863	225.471	203.303	160.616	174.203	171.332	197.096	235.872	245.392	211.468	300.369	252.77	334.329	355.66	314.461	464.539	291.639	196.662	228.596	281.559	224.013	Glyma.20G249300
Glyma.08G222900	290.086	320.524	253.53	171.575	222.852	224.701	127.119	160.862	146.799	184.768	181.366	147.759	227.601	270.016	282.886	158.549	175.837	247.671	156.83	152.719	182.581	173.894	194.06	157.347	315.74	293.791	273.825	204.287	202.291	241.162	172.137	174.823	125.645	116.153	114.004	129.546	337.947	359.718	321.586	241.09	267.09	255.251	236.682	190.427	173.388	117.873	155.593	167.113	Glyma.08G222900
Glyma.08G321100	108.368	82.571	80.1633	260.144	231.507	369.472	475.877	408.962	418.12	73.0756	120.057	109.931	98.5477	98.5389	91.4309	334.143	281.996	271.876	133.491	153.801	128.604	82.2286	84.2244	140.209	88.6377	148.627	74.3848	184.013	241.663	209.671	228.93	232.379	197.038	617.529	499.631	713.124	136.945	74.622	159.617	216.112	177.98	225.658	48.4555	70.1231	214.386	311.18	117.294	163.896	Glyma.08G321100
Glyma.08G181300	197.815	186.323	198.91	143.196	132.811	142.886	132.15	177.117	142.627	208.879	182.458	163.269	159.381	186.407	220.436	134.71	150.43	149.855	134.998	153.798	182.388	144.57	178.606	156.446	368.566	336.567	339.076	183.261	164.646	211.058	169.71	187.139	146.692	153.366	127.876	131.854	285.151	346.459	240.213	354.215	387.966	341.986	459.617	274.679	211.992	169.17	249.589	187.741	Glyma.08G181300
Glyma.10G013700	30.4177	33.8145	35.4139	180.645	177.18	263.102	327.833	346.358	322.301	69.9818	122.581	103.714	43.0873	33.1391	42.8582	279.436	270.067	264.569	215.254	250.497	160.898	136.233	110.259	134.106	197.589	424.496	152.094	329.571	273.406	266.497	279.957	297.084	263.707	317.65	428.463	410.724	213.965	206.93	228.848	226.33	211.166	291.402	91.5235	79.8962	321.404	311.991	49.0261	133.676	Glyma.10G013700
Glyma.20G243500	217.371	225.422	188.797	221.993	208.354	136.405	95.4789	70.0433	82.7604	186.487	128.053	107.403	210.718	192.481	235.186	178.653	204.247	174.082	152.828	124.286	138.856	86.4294	104.121	88.738	367.349	375.598	343.209	369.499	268.182	260.633	168.52	170.265	123.537	108.842	158.419	149.751	283.928	366.789	359.243	340.08	343.919	262.36	421.543	268.462	229.307	113.713	195.029	129.813	Glyma.20G243500
Glyma.20G150600	278.509	184.181	260.994	206.423	177.296	108.675	66.3015	67.4544	54.6288	219.52	212.183	135.983	220.131	228.191	326.1	93.4384	92.9455	73.0875	83.8555	84.7077	112.939	122.607	126.803	105.801	283.476	132.699	231.881	210.759	125.42	132.665	117.047	122.096	197.191	209.527	239.943	317.348	374.493	400.275	249.312	357.146	557.541	252.331	369.085	254.03	283.753	162.516	449.446	251.871	Glyma.20G150600
Glyma.02G061100	109.206	115.863	139.171	193.36	211.453	164.616	81.1372	88.25	96.8188	198.491	128.926	99.2536	122.24	102.347	142.529	177.028	203.336	156.474	161.466	136.047	175.715	121.923	123.189	106.961	344.239	352.49	272.513	303.168	228.115	207.072	110.227	109.222	67.2992	243.785	394.893	310.184	297.39	276.643	257.168	297.639	361.579	259.366	311.608	196.146	156.732	397.745	463.624	339.482	Glyma.02G061100
Glyma.12G025400	163.159	175.683	181.474	159.385	143.822	98.2085	62.2334	89.3764	62.781	171.409	128.346	102.358	121.085	143.212	191.339	111.151	121.534	110.431	108.462	120.471	127.431	77.5565	82.7451	75.4349	501.361	366.332	364.441	274.066	198.985	193.749	115.528	126.441	98.0687	91.3708	138.344	137.042	412.406	392.644	321.517	461.155	544.457	472.682	593.906	313.647	181.226	198.137	291.03	168.168	Glyma.12G025400
Glyma.20G045500	153.329	180.837	182.937	186.863	165.736	212.514	145.991	193.687	180.23	125.366	113.906	109.175	164.175	158.11	200.205	194.202	195.549	193.956	135.159	162.348	164.108	131.896	120.666	117.747	314.507	404.549	319.742	317.27	265.92	274.311	178.784	188.608	162.496	209.711	217.907	221.665	293.426	311.836	333.733	291.772	276.045	234.774	222.419	169.262	219.603	221.163	160.821	182.438	Glyma.20G045500
Glyma.13G336200	269.091	267.174	251.85	201.041	198.353	171.676	105.932	102.805	98.1188	200.096	170.422	154.271	231.715	250.523	282.323	155.22	175.056	170.442	154.139	140.003	153.422	139.88	157.393	140.263	319.297	310.638	274.626	248.817	221.827	225.134	175.626	176.891	129.518	93.1342	125.7	135.23	300.388	338.658	305.777	302.389	293.877	266.028	331.158	252.713	192.978	119.617	211.797	168.62	Glyma.13G336200
Glyma.11G135900	100.273	115.451	148.103	182.073	207.952	165.999	87.9332	103.963	97.6649	212.174	131.797	107.417	123.48	98.3978	144.794	184.983	210.637	164.802	170.063	155.474	196.026	136.36	118.317	115.373	358.799	431.415	284.582	360.879	279.31	256.479	153.869	146.495	87.4972	153.236	324.889	214.093	239.092	271.505	303.92	311.632	343.41	273.814	325.753	213.224	215.428	254.506	309.983	259.193	Glyma.11G135900
Glyma.06G295700	110.364	150.654	299.795	216.928	137.716	195.573	61.9912	79.6354	95.8451	53.052	35.3989	63.5525	234.664	175.295	263.059	160.023	99.3687	142.185	40.3741	49.6508	62.8125	41.0828	154.811	41.3882	372.769	150.901	468.637	142.147	158.814	114.545	81.7451	72.4151	88.9817	312.856	342.891	384.366	302.35	694.977	441.168	603.194	516.559	293.534	103.359	285.729	108.541	345.559	324.432	121.671	Glyma.06G295700
Glyma.14G004000	140.433	162.925	176.571	146.428	146.524	127.653	62.9398	91.4397	79.2315	138.499	107.994	77.3971	148.521	137.605	180.244	114.417	141.192	126.029	107.982	124.484	140.312	92.36	81.7859	75.1673	441.025	484.749	402.412	374.089	293.871	277.432	173.482	176.792	147.221	111.698	195.911	182.704	292.931	432.182	416.18	342.688	371.522	301.121	409.173	265.435	218.088	169.601	212.508	172.283	Glyma.14G004000
Glyma.18G255400	98.0335	106.529	138.717	134.872	160.771	193.447	190.513	266.117	196.175	110.62	131.499	108.327	113.528	102.777	114.229	190.84	179.385	163.884	132.799	172.618	150.917	139.513	123.019	128.885	234.546	318.151	241.844	325.828	321.154	309.641	277.1	291.198	264.59	331.279	315.61	339.178	198.243	230.486	246.273	257.428	247.027	250.095	154.623	151.399	312.262	295.923	157.053	174.273	Glyma.18G255400
Glyma.01G205400	164.886	177.997	182.985	144.942	144.82	110.339	57.9844	56.0463	57.7578	159.304	118.159	95.8338	143.504	145.362	193.104	117	127.198	111.614	106.8	113.439	131.556	89.4502	93.7182	83.2894	473.194	487.579	345.353	296.826	237.284	239.27	146.01	153.141	98.9093	67.7383	115.765	123.94	510.494	390.12	366.379	446.722	472.405	412.418	449.048	267.812	235.112	129.657	235.479	146.253	Glyma.01G205400
Glyma.06G236200	148.305	160.612	153.32	126.049	130.064	87.1639	50.6593	62.4056	57.1983	132.453	90.1293	81.2275	125.418	128.204	179.81	93.0223	114.434	90.7284	89.605	92.1469	104.513	76.1862	73.7816	71.478	512.134	460.527	368.648	315.718	235.394	247.708	147.297	152.366	105.766	89.9911	144.209	137.116	511.918	396.71	359.255	498.637	500.98	469.903	526.199	284.933	236.195	156.706	236.738	149.242	Glyma.06G236200
Glyma.16G072400	182.872	179.778	178.845	188.856	188.284	228.358	167.91	162.866	162.154	135.68	148.6	133.681	172.776	182.724	191.899	198.199	166.298	197.419	143.526	151.993	162.52	159.081	174.824	155.985	237.565	298.372	222.341	237.853	220.025	254.334	175.386	200.01	160.371	217.23	222.321	245.047	288.414	343.532	303.474	269.629	270.897	278.027	172.8	166.398	249.985	219.288	180.844	192.822	Glyma.16G072400
Glyma.18G164200	198.963	206.079	211.615	149.752	155.422	198.912	145.197	207.832	172.323	152.002	163.751	145.395	165.021	187.577	199.063	172.581	184.524	185.826	161.421	178.33	203.9	190.798	182.017	177.127	244.194	336.913	245.913	255.366	266.116	265.376	218.742	226.424	190.647	168.065	168.96	170.429	273.524	323.791	293.798	213.792	223.681	238.393	179.075	186.35	205.188	149.785	178.613	223.527	Glyma.18G164200
Glyma.05G236300	54.752	56.2894	49.0738	59.4592	65.2576	81.9093	38.951	45.7521	49.4784	58.1293	63.5292	56.693	49.6068	50.0707	41.9861	77.3264	74.1022	81.0859	61.0905	47.4524	53.6795	70.2358	104.269	69.121	347.801	609.562	302.789	552.622	501.411	489.867	320.261	379.358	304.754	159.386	337.545	345.456	310.175	296.828	340.938	420.7	439.551	485.396	205.528	292.783	289.386	139.121	204.133	196.175	Glyma.05G236300
Glyma.05G024200	180.873	195.669	184.418	155.676	174.325	162.326	170.565	190.988	179.005	151.162	154.782	143.607	156.637	180.979	194.688	154.925	158.748	172.36	147.41	170.878	170.042	156.462	167.84	156.337	286.393	254.969	269.741	241.459	214.519	234.598	199.775	220.315	199.213	197.136	200.789	202.314	246.21	296.868	243.452	278.561	282.033	264.386	330.116	229.217	216.851	179.836	204.159	183.957	Glyma.05G024200
Glyma.18G046900	178.732	181.223	208.887	227.103	239.612	226.967	195.758	213.275	200.583	201.429	217.627	185.437	164.926	164.723	189.984	226.521	207.861	198.955	203.711	199.669	233.253	191.361	215.04	201.11	219.204	259.924	218.674	208.711	196.212	197.725	147.667	161.045	121.356	163.312	170.701	178.604	384.188	224.51	295.378	215.379	236.847	205.87	154.617	168.38	168.667	157.461	191.632	180.255	Glyma.18G046900
Glyma.19G172400	185.344	200.098	202.85	122.131	128.165	162.639	94.0242	137.94	134.83	133.068	144.57	163.512	164.048	183.115	193.313	116.035	135.473	129.12	123.532	161.144	191.274	183.545	171.696	154.806	294.224	260.407	294.979	208.254	220.746	312.87	172.21	210.827	150.731	147.623	192.591	190.832	231.989	301.644	248.154	368.165	324.966	317.058	340.692	309.425	162.118	200.647	267.941	248.803	Glyma.19G172400
Glyma.08G105100	172.476	175.001	179.367	144.187	151.823	166.877	142.146	210.474	144.523	125.224	132.808	122.903	163.507	185.446	172.567	165.81	151.801	179.8	135.293	158.891	155.884	145.437	164.988	159.801	249.241	310.076	255.235	273.465	265.182	299.719	227.68	244.294	227.175	236.764	243.748	233.623	261.201	290.113	286.08	258.279	254.825	261.002	218.679	205.934	223.884	209.819	163.23	169.462	Glyma.08G105100
Glyma.03G171300	181.114	196.909	178.189	134.551	131.689	159.742	149.91	176.085	166.79	147.484	141.172	136.614	181.696	163.341	174.152	120.27	156.165	188.422	131.689	165.918	162.778	191.626	192.822	160.066	234.519	278.614	276.697	253.367	235.637	256.394	201.707	191.953	175.235	165.784	196.646	164.83	335.759	310.037	306.253	289.273	265.533	250.335	261.78	200.308	187.92	199.649	179.291	264.615	Glyma.03G171300
Glyma.17G100700	150.093	170.12	170.277	225.697	247.381	169.2	85.5375	75.9138	83.2512	254.64	158.093	119.455	166.948	141.211	193.311	173.744	193.14	157.837	174.045	137.227	187.791	144.018	148.296	119.059	292.291	346.02	252.483	301.976	204.607	191.455	125.035	121.724	74.0444	144.481	290.203	221.26	219.598	264.187	258.454	264.908	305.216	236.686	255.176	173.911	182.084	255.844	443.39	299.189	Glyma.17G100700
Glyma.07G006900	272.939	371.177	565.302	263.687	186.384	183.201	166.803	148.322	230.151	284.886	177.18	316.521	311.355	263.739	314.573	227.828	306.632	228.389	295.95	333.799	477.51	246.57	192.45	233.544	147.642	65.6159	215.245	58.9054	79.8889	48.9371	52.923	48.141	56.3376	204.933	206.306	133.746	18.7561	290.412	277.064	29.0892	26.311	36.8605	134.841	198.979	30.1966	156.196	199.14	208.13	Glyma.07G006900
Glyma.13G054800	81.7255	97.1227	124.629	180.207	197.893	218.583	168.439	218.926	211.407	145.649	164.412	130.199	98.1513	80.8843	102.408	221.009	233.009	195.401	178.623	175.319	235.174	152.319	133.565	145.759	217.848	306.416	207.572	247.318	245.889	246.945	226.96	234.649	181.524	363.037	453.751	287.842	185.912	227.668	239.563	152.323	149.323	165.17	117.707	130.302	157.701	276.78	230.716	315.299	Glyma.13G054800
Glyma.02G000900	146.172	152.406	177.304	142.886	152.525	151.963	103.402	171.222	100.293	150.018	123.474	94.9292	156.606	149.101	192.942	141.957	145.655	124.453	117.332	129.634	135.133	112.002	108.693	94.7953	409.221	381.404	310.867	299.553	237.871	243.699	148.012	164.345	122.802	143.515	172.538	182.622	414.894	348.128	326.429	319.486	340.61	326.897	334.994	221.826	213.049	177.739	192.178	147.328	Glyma.02G000900
Glyma.12G014300	132.594	124.857	106.34	127.213	119.97	156.037	195.736	151.238	145.077	81.1795	99.2606	90.047	124.766	144.086	133.686	132.481	115.183	146.957	105.47	108.669	75.3206	131.505	143.063	141.914	209.529	359.902	193.863	292.412	259.886	257.42	311.697	362.096	361.83	355.035	287.458	432.728	202.836	249.146	237.016	303.23	283.434	325.243	154.485	119.119	431.849	181.678	115.557	127.95	Glyma.12G014300
Glyma.08G108800	357.91	333.293	381.849	289.377	277.155	209.594	181.968	155.368	145.526	428.662	489.177	457.25	466.792	471.798	424.774	166.919	179.229	186.934	316.37	231.896	300.793	417.35	540.509	411.543	63.195	28.8304	74.166	30.9093	46.1122	49.5179	42.3991	43.8027	51.9193	72.5755	63.4173	72.361	112.226	82.2057	61.483	60.1661	52.0594	48.7532	69.7644	95.6474	35.8793	80.218	137.584	141.782	Glyma.08G108800
Glyma.17G254200	225.614	209.957	199.426	161.153	141.302	166.233	88.5858	119.774	102.364	73.6144	77.8384	82.8123	189.238	212.326	208.472	137.75	142.267	125.384	72.7155	107.506	112.778	77.7546	91.2306	81.5182	321.28	320.485	444.404	236.145	235.137	266.171	143.294	146.643	122.243	150.048	177.298	256.037	388.873	554.323	493.083	277.274	215.178	302.866	237.223	191.697	223.076	139.148	168.263	187.947	Glyma.17G254200
Glyma.05G102100	77.2435	83.011	139.367	91.2518	85.4974	47.5649	6.86715	8.84906	7.64579	180	146.745	124.977	80.2372	89.8858	121.685	28.4295	58.1796	43.2263	98.42	87.6581	123.684	79.9347	100.39	83.4043	734.114	892.169	609.643	375.214	278.692	258.341	61.2162	64.5589	46.3746	16.454	58.7254	153.149	764.35	494.931	438.705	297.447	343.482	308.482	354.488	258.053	66.4508	77.025	278.547	177.558	Glyma.05G102100
Glyma.20G169900	187.97	184.523	151.991	130.922	146.845	142.393	146.246	173.992	166.381	184.681	189.693	162.713	161.62	188.291	188.031	132.279	142.228	164.813	139.958	161.815	155.4	137.888	151.477	145.939	266.1	236.372	246.322	162.473	144.574	178.614	204.473	227.452	195.007	192.098	159.221	157.508	226.372	277.642	205.492	269.941	297.235	326.451	466.159	260.296	185.845	179.066	221.928	189.518	Glyma.20G169900
Glyma.06G105700	305.855	307.465	363.866	181.449	198.817	145.687	56.5697	38.7686	58.9909	297.304	275.306	265.064	287.221	286.742	355.723	106.84	140.342	127.736	217.815	181.732	276.048	252.945	234.268	214.359	283.971	199.555	317.333	106.927	110.716	128.506	74.7137	89.2206	72.5942	42.6437	45.2171	68.8108	332.705	267.211	225.496	185.112	208.049	142.908	289.365	325.229	65.0614	71.4342	268.018	212.756	Glyma.06G105700
Glyma.05G157300	185.839	212.358	232.835	224.919	230.84	184.747	137.542	120.168	121.053	295.783	260.899	241.303	165.762	188.971	245.067	161.992	176.749	161.996	228.034	203.426	227.767	192.293	188.152	183.959	282.005	305.227	257.102	166.147	156.112	158.047	138.539	157.964	121.145	139.28	117.631	144.369	264.556	232.9	229.268	181.393	171.925	203.365	253.26	206.021	145.089	145.285	182.065	161.51	Glyma.05G157300
Glyma.17G171100	132.226	136.872	150.911	142.56	147.011	171.034	194.963	193.328	193.46	139.118	158.866	229.359	106.119	110.07	128.669	168.123	172.559	170.454	148.912	203.099	170.459	192.087	147.428	173.672	157.781	180.005	157.731	246.046	327.934	273.328	286.647	298.427	238.288	133.492	162.875	145.946	193.457	185.467	244.703	312.45	360.619	238.286	152.344	195.239	321.644	137.497	174.554	178.881	Glyma.17G171100
Glyma.11G111400	147.704	146.836	143.918	153.936	147.701	136.158	69.0416	79.0149	66.7074	125.842	88.7212	65.5245	127.817	137.236	166.533	117.118	133.482	105.579	95.8861	81.3161	86.6608	79.3512	81.3596	68.4189	339.397	377.012	278.701	326.94	254.926	259.29	174.941	179.267	113.376	236.78	297.09	303.996	289.895	305.376	306.723	343.735	316.133	305.783	285.581	182.747	252.309	228.448	326.895	236.342	Glyma.11G111400
Glyma.04G167400	93.7736	100.059	110.259	100.089	108.209	110.682	60.5948	83.3601	59.7326	82.4603	66.9845	48.5955	111.271	87.7859	117.946	109.694	114.282	107.112	77.7714	84.5732	95.2485	63.5303	59.4809	56.6028	372.034	525.468	328.254	418.386	397.538	352.103	288.544	283.98	205.415	70.4792	118.045	138.717	317.614	314.118	345.974	403.142	463.702	388.242	330.771	265.463	354.508	99.8553	139.841	111.386	Glyma.04G167400
Glyma.U031805	143.097	145.038	143.894	160.688	161.198	200.575	165.896	217.775	187.408	118.628	119.632	115.426	125.569	132.94	151.528	179.502	165.535	167.393	134.668	155.971	156.038	149.914	119.893	111.27	251.364	282.696	255.286	238.924	230.907	250.496	181.262	191.471	187.362	240.232	247.801	241.875	254.337	311.946	294.831	254.486	219.839	234.49	214.275	157.648	240.526	194.924	156.647	160.598	Glyma.U031805
Glyma.07G262100	165.589	184.181	172.908	143.916	151.8	112.357	69.7807	57.2649	66.1762	161.881	115.69	92.6337	168.063	148.543	193.598	121.21	143.659	116.864	121.417	101.756	126.34	100.684	104.939	92.8684	308.93	361.493	254.735	342.119	265.206	231.935	209.676	207.39	139.303	96.4959	147.687	182.941	288.459	270.812	294.091	363.387	421.415	295.984	308.352	253.671	265.281	132.631	250.24	159.186	Glyma.07G262100
Glyma.07G260300	262.445	327.679	386.965	332.478	284.299	301.721	221.305	131.429	262.654	296.488	275.766	235.866	266.583	262.745	328.425	281.244	332.533	286.863	271.024	212.369	307.068	291.271	264.998	299.392	71.9104	48.7075	94.261	82.8194	152.084	158.824	188.951	115.605	156.611	101.094	76.2282	83.7878	178.295	116.141	122.529	77.5302	83.3041	61.9658	45.0373	90.3674	95.6662	34.625	38.6818	73.5272	Glyma.07G260300
Glyma.08G175900	200.721	213.819	131.671	173.013	144.977	71.8124	88.5166	40.2365	73.0895	230.809	164.494	152.859	184.731	202.448	189.944	84.5781	109.503	100.86	135.668	102.241	97.0626	89.359	115.836	100.276	332.97	301.955	273.235	275.732	198.573	197.474	247.528	243.963	215.695	64.8555	77.7507	94.2205	272.614	319.379	249.068	318.081	399.764	288.306	467.89	303.447	324.038	78.5346	212.122	114.8	Glyma.08G175900
Glyma.11G242200	81.598	83.2873	101.971	223.669	216.322	322.36	367.481	446.093	378.439	153.343	207.244	193.513	94.121	79.0652	79.8028	306.61	277.947	253.696	262.14	297.38	225.022	199.623	176.938	223.038	73.2912	104.198	69.1085	140.619	211.572	164.968	259.057	223.3	258.887	284.989	228.624	202.472	113.325	86.2562	133.995	109.549	154.369	119.04	47.4517	96.277	255.703	292.179	55.9784	124.905	Glyma.11G242200
Glyma.18G065700	88.8086	89.9346	85.5158	242.2	235.186	214.133	181.763	135.472	159.288	322.704	265.928	248.013	81.3443	78.064	94.0076	195.91	207.436	173.132	239.765	226.667	271.287	229.396	228.114	201.028	165.191	178.734	156.027	133.929	122.395	105.435	107.338	107.464	114.162	230.483	271.954	319.838	142.966	114.399	132.487	177.301	216.131	151.434	161.817	148.563	134.909	275.513	511.587	382.143	Glyma.18G065700
Glyma.13G098100	81.258	86.6495	100.003	186.43	197.274	246.977	242.869	283.077	224.431	159.49	158.385	124.62	108.432	90.0235	104.455	227.792	205.907	195.667	199.479	214.877	200.252	142.152	129.569	125.132	161.118	194.472	138.196	177.016	164.129	137.514	111.072	110.237	102.665	413.818	476.823	502.437	137.193	149.125	146.984	174.52	177.793	154.562	146.734	106.928	142.828	427.128	299.74	268.666	Glyma.13G098100
Glyma.15G179400	102.235	115.571	139.288	120.928	141.922	107.76	49.8461	53.7657	54.8922	117.228	79.6354	58.7719	110.956	93.0374	143.04	123.491	128.478	122.315	86.8213	80.7895	99.9637	65.1403	70.0237	61.6229	412.515	436.756	371.811	430.772	327.099	298.233	170.255	171.487	124.9	83.8476	163.116	139.121	324.354	357.636	377.926	372.499	411.514	320.167	371.066	248.863	300.068	141.786	185.191	139.252	Glyma.15G179400
Glyma.20G144700	113.119	121.728	144.404	225.765	240.233	184.633	116.84	84.135	129.015	218.573	134.256	114.908	143.58	109.038	159.893	207.337	225.238	171.458	196.609	163.792	205.79	133.936	139.995	117.556	295.218	316.186	222.309	225.813	186.272	167.83	96.4695	92.5827	61.7824	151.966	276.875	217.997	243.96	228.079	233.157	265.229	331.486	217.246	245.698	175.007	121.095	248.566	315.756	221.664	Glyma.20G144700
Glyma.11G067100	157.048	174.258	176.89	161.129	158.465	163.361	96.905	159.501	102.952	121.743	96.9662	76.9975	138.157	135.413	191.419	162.199	163.327	148.45	109.51	135.564	138.485	82.8693	78.2642	67.3045	357.439	332.191	278.834	323.899	270.043	247.499	175.595	173.486	131.615	108.579	174.966	172.626	283.197	311.772	326.494	297.9	315.974	291.74	281.162	191.375	233.19	145.34	163.39	134.519	Glyma.11G067100
Glyma.05G139800	126.568	139.241	149.75	116.017	125.553	113.627	58.3877	75.338	61.7816	99.855	74.2744	52.5247	129.082	116.734	168.923	115.222	135.463	116.176	86.3154	91.1027	96.4446	63.3799	65.3375	58.5665	420.094	474.648	319.668	385.481	290.081	281.152	179.521	192.219	122.559	83.3325	135.514	138.135	370.191	356.581	357.872	407.181	426.327	354.733	358.207	206.299	274.704	118.49	134.472	92.9227	Glyma.05G139800
Glyma.01G050900	117.616	120.874	133.165	144.551	132.613	126.827	84.4735	93.3635	87.8141	100.585	87.0076	58.3684	118.473	108.897	153.341	144.176	162.665	136.417	94.5456	100.397	105.339	66.9004	71.0415	70.3454	342.822	429.936	273.92	403.719	329.302	275.048	208.459	220.566	154.419	127.501	189.831	200.486	267.764	316.785	313.471	355.292	384.14	342.132	276.44	185.419	281.008	142.607	145.859	116.569	Glyma.01G050900
Glyma.14G021800	136.509	127.967	166.083	131.56	123.171	164.365	185.704	195.872	176.068	166.781	207.804	175.614	154.762	136.922	161.264	127.812	121.786	129.473	151.483	173.135	168.295	164.508	149.537	167.14	150.979	176.875	123.696	213.919	259.461	211.129	208.246	222.307	225.237	323.917	314.318	368.431	160.105	164.546	205.826	209.331	200.056	202.295	121.285	175.316	192.986	208.798	264.378	222.985	Glyma.14G021800
Glyma.15G190500	218.927	219.73	264.513	207.638	197.901	208.421	209.365	166.559	219.963	295.986	268.132	272.871	278.34	256.481	272.009	149.103	160.648	169.103	213.624	159.463	202.177	283.608	362.9	295.668	148.837	114.49	160.641	89.4684	112.704	92.0148	113.24	116.126	130.913	199.898	176.394	261.439	156.216	176.08	156.49	123.022	134.386	99.0995	101.102	111.914	81.7297	102.646	159.883	170.598	Glyma.15G190500
Glyma.13G113200	114.433	135.406	165.068	130.947	150.489	98.7664	43.8758	55.4397	44.3529	159.824	110.161	84.0228	139.899	113.316	158.215	92.4395	110.962	90.7954	111.91	105.311	141.251	96.6985	96.6474	77.1493	418.635	397.432	372.97	354.037	243.978	226.182	92.5105	84.2161	66.0264	85.058	163.111	155.98	274.483	383.75	350.671	350.81	389.494	252.061	429.069	274.417	157.852	195.577	292.464	202.151	Glyma.13G113200
Glyma.07G215300	170.076	165.436	207.162	170.924	167.285	156.457	157.604	187.691	150.522	179.109	166.562	160.82	193.862	198.409	204.45	168.258	162.365	167.685	166.359	187.894	173.325	175.892	175.933	167.57	248.026	187.249	230.342	183.319	177.088	167.791	164.21	160.198	159.858	196.166	221.001	184.798	220.229	234.629	201.676	191.094	180.342	193.3	230.667	177.854	162.212	193.704	200.983	171.813	Glyma.07G215300
Glyma.18G028400	107.438	116.406	148.494	175.048	174.409	148.88	45.4038	41.2217	48.8565	119.423	68.0657	40.2923	138.34	109.812	175.019	138.89	145.128	121.326	93.8853	84.4716	109.912	49.7279	65.3922	39.4992	414.776	552.625	340.992	414.296	311.586	268.279	126.326	109.569	57.9809	63.1608	107.755	106.493	432.184	359.653	419.038	369.882	436.714	317.404	281.356	187.312	257.147	108.886	147.431	87.0682	Glyma.18G028400
Glyma.20G132651	195.533	207.241	151.676	117.49	128.086	131.989	115.622	137.361	135.502	183.655	171.213	149.65	167.834	195.81	193.23	102.043	122.716	150.584	117.24	133.542	145.162	125.344	141.743	130.319	288.305	249.641	272.196	167.304	133.725	186.408	140.73	155.686	117.185	120.497	121.01	114.736	301.327	302.441	212.407	307.666	340.581	299.753	444.853	235.827	138.094	156.667	219.773	188.467	Glyma.20G132651
Glyma.18G052600	16.3713	12.4946	9.75041	98.1372	122.192	195.746	124.843	150.162	128.03	44.3288	76.5261	105.201	20.0163	13.6309	6.10915	122.576	40.0015	163.976	195.254	100.894	62.0937	779.629	593.688	456.531	0.67039	40.5247	1.69522	156.906	163.999	373.737	305.769	477.148	590.794	328.987	232.611	312.52	27.3672	13.0115	16.2017	242.613	372.765	434.679	0.073691	7.41451	268.651	395.031	26.7956	328.25	Glyma.18G052600
Glyma.11G079600	132.467	135.568	148.43	159.643	168.694	189.453	159.143	171.327	154.792	131.567	139.429	131.296	130.865	135.969	137.526	184.34	171.264	190.824	149.37	164.283	153.556	145.199	149.225	147.957	217.945	287.834	203.911	237.95	246.688	258.707	242.892	239.813	184.265	153.794	191.145	167.67	250.341	242.031	239.178	241.386	242.946	256.661	150.595	134.52	249.266	160.165	126.295	136.453	Glyma.11G079600
Glyma.06G044400	13.194	12.6857	17.9635	43.4391	45.8288	32.618	5.4924	9.58015	8.4844	210.14	89.3941	30.0514	39.442	37.2691	40.1775	14.1094	25.3355	19.9734	57.0827	42.49	51.0518	26.1666	84.1863	64.5554	705.066	1071.68	631.828	452.322	394.49	286.249	65.467	66.0984	92.955	51.3515	122.485	452.197	568.435	475.286	376.506	203.784	345.658	152.155	370.145	210.068	192.241	215.376	58.4472	147.543	Glyma.06G044400
Glyma.15G148900	147.544	148.216	140.85	123.745	118.783	146.916	148.113	185.821	168.11	120.052	124.906	134.22	139.732	151.348	150.565	162.059	154.231	153.226	138.254	171.999	156.797	144.503	146.794	149.202	194.109	250.173	238.731	201.276	202.627	225.802	244.709	236.016	266.014	216.094	186.71	188.279	157.473	248.227	178.373	237.737	228.157	223.329	296.275	204.54	216.763	191.831	183.155	177.847	Glyma.15G148900
Glyma.10G257800	126.578	119.964	109.649	144.746	151.727	159.606	209.068	190.316	167.673	121.525	117.017	102.433	135.144	130.402	127.259	160.839	142.744	158.062	137.26	142.2	123.99	109.055	131.391	131.699	227.506	239.068	181.155	221.147	190.322	174.37	176.167	198.704	196.608	335.188	273.391	336.736	210.524	228.388	217.674	251.422	250.2	245.196	189.033	128.728	267.984	286.892	170.192	167.052	Glyma.10G257800
Glyma.19G223300	157.683	143.246	109.277	235.359	236.7	287.422	279.854	218.402	258.992	134.163	168.972	188.405	135.466	151.842	127.701	283.121	238.479	274.965	202.478	198.25	148.041	194.586	220.321	214.079	100.883	141.226	96.6442	150.795	150.377	166.838	159.655	151.526	152.644	280.493	257.818	314.486	168.929	112.561	141.908	167.302	155.795	169.006	72.0609	75.2155	179.318	217.679	139.63	167.632	Glyma.19G223300
Glyma.06G004800	63.2426	67.7399	89.8213	105.05	98.9365	111.776	95.5785	128.851	106.355	65.0729	72.2109	60.4793	77.9863	74.3916	79.2251	130.717	124.326	119.949	81.0928	113.973	92.0552	67.6508	66.8095	71.2341	315.604	406.033	257.708	325.191	334.401	294.58	329.287	333.026	271.923	121.225	188.242	208.529	451.917	310.451	447.345	295.391	304.891	348.563	143.007	124.619	416.54	106.497	66.985	83.9815	Glyma.06G004800
Glyma.05G048000	124.921	134.064	159.398	175.621	184.086	153.53	97.3461	89.5373	89.8334	163.451	126.039	84.8218	132.841	114.232	168.445	157.632	163.552	144.28	134.057	122.195	144.408	88.6847	99.3145	86.0983	325.362	339.344	248.759	296.283	234.684	213.465	130.162	131.815	100.322	122.912	195.02	181.757	284.829	264.836	263.143	293.017	377.303	256.211	293.677	212.894	177.73	170.249	234.19	163.542	Glyma.05G048000
Glyma.08G334500	81.7813	87.5011	86.3915	235.303	256.69	326.177	233.794	300.866	285.556	267.541	273.501	238.912	71.544	75.5384	80.2592	344.39	356.733	326.629	305.877	343.585	294.312	290.525	269.837	244.226	95.7372	107.182	89.848	63.4406	55.5863	69.9802	59.7338	67.3344	75.882	190.05	311.402	216.2	77.4333	94.7684	79.569	77.8922	82.0297	87.2014	124.083	92.5704	49.4783	235.921	247.307	311.643	Glyma.08G334500
Glyma.17G228800	143.494	147.328	130.262	185.321	166.434	148.248	139.602	133.306	97.6212	142.552	110.449	85.5488	162.008	134.137	157.597	147.718	145.561	141.867	121.99	108.386	120.32	84.5702	105.964	92.4395	252.87	277.035	202.765	283.439	213.91	193.51	173.317	172.307	122.733	280.79	293.536	347.862	245.991	199.158	230.906	270.503	270.967	242.316	168.184	157.396	231.235	207.599	231.701	174.126	Glyma.17G228800
Glyma.06G019400	122.085	121.928	96.6614	232.306	221.653	191.644	184.19	98.1413	140.123	161.121	143.428	117.16	122.9	114.635	121.782	226.743	206.151	210.724	148.404	129.22	134.914	92.7131	115.532	102.797	190.417	296.117	171.987	266.443	202.5	190.822	141.2	158.761	124.644	258.614	302.556	387.84	233.011	183.741	213.224	234.647	250.834	230.662	133.63	114.584	248.963	172.022	190.075	138.369	Glyma.06G019400
Glyma.11G165600	110.05	114.325	119.225	218.846	229.893	269.459	236.819	242.367	237.935	165.869	193.386	150.118	110.879	108.881	124.069	257.904	232.983	234.76	173.151	172.397	189.097	163.171	160.371	158.398	110.833	162.474	117.781	123.302	121.623	129.35	92.0171	99.6405	89.4611	406.205	399.132	485.919	152.953	152.813	147.705	109.593	115.098	104.627	86.7575	74.9062	124.318	334.617	221.058	253.696	Glyma.11G165600
Glyma.02G249600	169.417	173.177	145.135	228.827	211.169	128.324	66.0435	51.4385	57.5675	177.38	107.216	68.0169	164.754	162.763	187.854	124.937	137.972	123.652	95.0728	71.1658	82.1619	71.825	75.9382	69.8879	323.694	329.007	277.547	262.306	196.884	198.038	123.08	135.893	68.2747	187.01	222.625	218.718	302.705	343.934	308.302	309.646	285.625	263.114	273.451	171.649	187.343	175.611	279.844	169.512	Glyma.02G249600
Glyma.U031117	102.727	98.0577	109.239	136.006	140.235	175.363	244.484	156.866	230.544	141.877	151.274	144.523	93.4777	89.2342	104.292	189.346	188.407	174.548	179.283	185.856	168.043	151.969	147.168	143.415	151.02	186.445	142.371	189.249	188.951	162.084	180.588	195.948	181.07	306.899	311.99	384.428	138.857	166.421	180.122	188.713	214.706	173.058	134.815	140.594	202.02	310.12	258.886	218.869	Glyma.U031117
Glyma.17G130100	108.988	113.496	138.781	163.136	184.111	153.47	109.635	110.879	104.008	159.221	117.447	85.0499	115.79	97.4113	138.462	146.788	153.124	139.984	131.225	132.457	147.844	90.3238	93.6038	83.377	329.87	338.987	247.699	265.044	215.383	177.626	113.922	117.359	90.3026	150.677	232.271	228.343	293.512	256.457	267.629	290.664	367.254	256.502	272.69	186.431	158.273	220.296	259.555	189.303	Glyma.17G130100
Glyma.17G071200	141.975	157.286	170.03	140.426	143.119	112.393	56.2869	68.1453	59.5562	133.36	98.9315	79.8032	133.367	133.651	170.451	102.543	104.631	99.4782	98.5782	105.709	118.794	77.5204	76.2668	67.6182	422.188	385.92	348.303	242.811	199.128	195.278	116.253	114.08	79.2534	74.9641	120.316	120.613	449.971	352.555	358.479	366.467	362.056	329.451	376.527	225.491	183.345	140.582	189.477	126.257	Glyma.17G071200
novel.117	187.707	211.953	166.572	110.879	119.447	130.17	99.1659	125.056	127.504	162.829	162.693	133.8	148.188	185.7	195.328	99.5308	118.635	128.022	99.5906	114.588	140.105	128.944	120.418	112.074	346.905	220.204	294.948	145.953	112.629	151.091	110.53	115.494	98.4652	91.8136	88.3149	87.796	360.446	366.916	272.064	333.402	304.576	323.94	523.062	237.853	129.552	131.922	192.428	146.097	-
Glyma.13G347700	319.374	444.489	473.129	277.779	191.595	149.498	149.052	107.959	197.984	184.719	115.334	203.338	296.532	283.443	309.41	176.962	245.473	205.277	190.403	236.014	301.417	167.079	126.759	166.394	110.261	57.3878	167.354	66.0279	86.7844	65.8307	72.6613	77.2705	68.3989	243.93	213.881	172.49	34.6243	290.194	270.142	36.3034	28.8647	47.1124	106.178	153.29	77.8456	188.983	151.68	186.846	Glyma.13G347700
Glyma.06G113200	159.409	128.042	140.335	171.915	165.73	117.06	49.4649	34.5043	44.0735	179.134	113.899	68.3827	151.924	136.4	207.538	91.4198	91.8466	85.1503	79.96	71.6568	87.2938	71.3637	98.4188	74.2415	343.936	236.775	244.119	238.995	179.654	162.186	77.0863	79.7053	70.9944	203.096	312.31	354.46	266.806	281.698	247.422	365.918	388.199	250.307	289.864	199.085	166.001	221.498	426.287	254.357	Glyma.06G113200
Glyma.13G277900	143.149	130.472	146.647	168.279	178.387	172.172	136.811	147.275	125.46	113.386	93.5805	77.9583	155.359	143.137	171.122	187.783	189.231	164.011	136.469	135.295	123.374	91.7155	99.9582	89.3617	274.756	319.825	245.252	288.488	241.331	218.147	160.516	152.599	121.474	160.485	223.871	208.744	239.843	262.708	271.811	236.496	283.753	208.302	208.723	151.815	179.749	176.913	150.553	135.343	Glyma.13G277900
Glyma.20G160400	224.58	208.099	192.399	138.046	150.929	132.183	146.335	179.789	167.309	184.751	193.963	177.019	178.231	219.206	229.004	121.781	146.352	161.982	136.977	164.954	158.892	176.65	161.083	157.703	180.03	135.234	178.625	136.662	96.4125	128.838	117.761	131.977	130.402	142.366	135.855	121.758	128.894	181.349	119.002	240.705	256.137	247.43	493.872	263.889	108.056	170.7	267.34	196.303	Glyma.20G160400
Glyma.07G185400	147.778	171.831	150.253	140.266	150.409	133.631	90.9996	70.2635	81.9777	93.5124	67.5209	50.4717	165.646	146.406	185.762	148.89	153.502	151.393	91.8789	88.9668	94.3487	58.7249	59.8477	51.6628	255.606	344.434	234.009	399.132	358.499	286.407	291.778	272.084	194.594	89.6154	122.642	139.513	176.669	236.372	275.478	325.493	311.545	299.458	214.902	159.42	367.73	89.0346	121.187	88.9323	Glyma.07G185400
novel.572	164.455	195.122	163.637	119.408	120.897	149.641	133.776	174.609	173.653	152.152	146.645	135.577	186.875	204.617	171.351	125.241	130.204	146.222	117.268	144.059	163.629	163.113	153.758	149.877	241.702	166.548	237.789	135.574	127.049	181.074	118.149	137.434	116.894	166.079	158.499	173.589	212.481	283.85	193.608	256.006	263.699	233.582	371.389	181.476	112.153	185.779	223.811	203.503	-
Glyma.09G123800	173.192	172.625	97.2823	126.3	133.312	126.938	177.281	165.668	175.879	68.7096	64.5664	87.7433	253.088	303.423	125.35	170.618	137.53	222.457	93.3651	128.73	82.2793	68.7329	81.1618	99.3106	184.607	210.661	161.346	314.132	372.049	297.946	187.454	201.614	189.397	121.441	117.868	119.348	285.56	186.254	234.684	320.164	389.94	256.036	147.733	113.067	298.105	168.525	65.9196	76.0749	Glyma.09G123800
Glyma.15G062700	2.68387	2.78208	5.02825	3.63871	5.92035	34.4473	11.4695	31.0762	19.2773	10.6062	21.0765	32.2961	5.23606	3.2716	0.825531	18.063	9.28491	11.0353	126.93	21.8052	21.443	766.116	592.086	127.484	3.45718	64.3212	1.78818	308.633	256.503	1067.24	57.4122	163.343	143.622	788.499	865.416	556.199	11.7271	4.9772	6.68215	315.451	561.271	570.828	0.549674	16.9747	14.729	113.284	245.963	303.67	Glyma.15G062700
Glyma.20G231600	101.192	104.064	125.343	125.464	141.07	124.121	84.4485	77.7359	81.5199	104.873	83.6658	65.8367	119.044	93.5091	123.875	131.669	142.03	124.789	117.578	115.151	141.602	83.5024	77.7125	73.8833	324.123	420.45	274.006	312.377	268.662	216.396	127.47	130.603	84.401	135.655	232.598	199.098	267.36	298.011	300.76	309.624	326.615	246.686	268.49	199.087	155.34	217.289	239.798	194.348	Glyma.20G231600
Glyma.14G187800	194.402	179.911	160.21	144.597	147.532	138.329	164.227	153.577	165.689	190.965	192.359	179.18	173.582	208.332	198.983	137.517	140.218	160.975	141.184	152.287	138.291	147.641	166.048	163.058	215.583	197.82	186.405	136.599	120.626	152.592	159.359	161.831	165.358	143.455	136.806	141.04	239.072	188.131	167.862	219.009	218.104	245.003	325.798	181.605	159.259	152.566	191.506	159.768	Glyma.14G187800
Glyma.09G019200	151.911	158.805	169.275	169.638	178.659	198.639	206.096	220.291	200.265	174.704	167.597	165.825	167.6	163.252	160.577	192.789	183.934	185.151	184.821	179.888	178.128	177.627	203.917	184.858	153.391	137.236	161.295	165.742	181.549	177.464	165.273	156.432	155.615	214.919	202.796	201.741	153.637	168.949	183.181	140.287	142.686	132.884	136.534	134.753	149.205	205.271	159.241	183.119	Glyma.09G019200
Glyma.13G230600	146.122	157.939	182.297	126.326	124.525	86.4406	41.1467	60.6999	45.995	122.973	94.6116	79.1803	133.995	130.632	188.378	84.0325	109.253	84.727	88.521	98.5781	107.174	70.2536	66.8424	64.2045	459.284	384.173	334.608	268.51	192.558	197.782	113.311	113.54	74.6035	50.9788	87.7502	80.0981	395.817	390.61	342.976	357.832	372.471	333.62	424.107	249.15	195.765	108.022	170.452	93.217	Glyma.13G230600
Glyma.02G255000	275.17	252.887	225.136	237.777	226.382	216.343	201.001	118.7	195.489	121.112	129.399	131.753	346.912	325.88	246.663	228.208	232.378	226.123	165.939	147.189	148.496	134.221	113.553	141.845	144.207	127.893	195.404	165.953	235.208	187.341	113.931	110.162	99.9878	155.714	145.168	138.148	205.876	145.501	196.69	193.911	194.119	106.239	88.1662	143.921	132.107	100.526	55.8736	89.6308	Glyma.02G255000
Glyma.05G051300	79.2276	78.4045	98.6304	173.043	201.462	205.313	186.237	191.934	183.22	136.853	117.448	90.3186	97.9817	80.8961	102.872	206.524	212.064	179.533	171.684	171.865	164.733	110.269	104.593	98.89	177.838	219.102	147.832	210.714	185.555	156.666	132.506	142.919	126.305	311.015	419.17	374.266	142.055	156.339	180.639	175.363	170.867	158.815	115.396	88.5323	168.334	356.315	251.732	222.973	Glyma.05G051300
Glyma.09G077600	151.913	177.331	169.487	117.117	112.072	60.6322	22.7991	17.57	27.9253	156.12	99.8217	89.6605	124.078	127.189	176.007	58.6481	77.0356	62.8634	81.0251	87.8619	98.8899	74.6266	72.3859	58.4876	461.082	378.224	357.298	232.486	165.942	162.347	75.5803	79.747	51.0496	21.4975	38.1616	51.363	461.616	361.03	317.932	413.942	503.5	372.132	475.303	284.438	156.025	86.4739	265.163	131.1	Glyma.09G077600
Glyma.15G031500	5.63178	6.62676	20.0737	181.411	151.499	316.976	575.607	986.177	814.523	79.5946	173.918	222.33	13.4952	5.47929	8.42729	410.693	455.579	376.581	253.87	556.119	235.791	138.452	158.885	128.652	3.59222	15.7237	5.86746	57.7245	95.1802	48.4695	64.7324	18.9159	94.4933	294.566	359.905	156.037	2.15056	11.9206	45.9955	9.49632	24.664	7.71135	3.92788	8.02141	10.213	285.29	100.343	123.704	Glyma.15G031500
Glyma.01G029200	173.097	168.056	171.721	140.171	142.71	131.673	137.115	195.106	146.964	174.935	171.155	153.663	159.035	188.529	212.998	139.817	137.476	142.34	127.479	162.475	153.162	147.465	168.248	154.719	227.616	178.688	212.48	134.272	114.172	160.375	137.645	150.059	130.997	139.465	119.315	117.257	255.031	262.878	182.721	214.132	228.204	243.35	325.096	196.276	141.239	137.372	169.474	146.574	Glyma.01G029200
Glyma.07G135300	109.682	113.946	144.353	125.119	146.611	152.726	89.0633	151.405	94.6449	141.41	125.414	86.4822	121.344	111.007	128.216	138.373	151.631	130.944	105.978	126.504	139.332	100.015	103.159	92.1681	303.121	304.065	214.278	259.825	220.728	209.909	158.106	147.126	107.298	178.303	259.639	240.126	260.047	238.397	246.817	240.051	258.656	223.772	200.241	155.952	177.766	199.346	203.296	170.456	Glyma.07G135300
Glyma.08G139100	100.303	107.52	115.333	131.456	136.442	112.069	76.0528	89.1971	73.1532	111.298	86.4623	70.1952	113.76	93.2742	133.443	114.098	121.939	102.934	105.485	102.353	109.928	62.7824	70.2811	59.7534	359.343	455.053	286.716	310.509	256.196	234.63	157.452	171.674	120.166	99.5158	155.988	155.154	304.558	283.025	284.458	296.556	353.994	248.196	315.148	201.446	213.722	155.576	163.678	122.489	Glyma.08G139100
Glyma.06G277600	95.9284	101.388	100.622	182.288	179.592	184.578	195.714	120.231	179.063	176.941	153.661	133.978	109.107	95.1443	116.725	181.918	187.948	181.5	183.975	173.813	173.467	133.925	133.557	125.415	190.609	217.471	195.938	180.935	179.577	152.661	125.926	125.498	140.742	227.887	264.681	336.988	112.873	163.979	170.397	171.764	186.357	146.944	192.712	169.048	150.018	210.713	256.607	218.794	Glyma.06G277600
Glyma.01G198500	92.8101	97.0766	94.9893	159.935	178.094	187.01	183.878	186.118	175.478	132.421	122.087	98.6518	112.187	95.1521	96.262	206.274	202.977	185.331	169.78	172.466	155.639	130.511	120.436	121.578	165.039	165.299	127.634	187.152	166.163	137.931	130.801	122.406	106.226	335.069	490.245	357.458	106.077	138.181	161.149	145.992	147.637	129.154	122.091	115.583	119.477	355.761	267.533	285.749	Glyma.01G198500
Glyma.12G081300	264.556	296.54	315.92	131.858	109.974	26.7393	8.01297	10.4496	11.8799	171.824	144.647	110.568	122.174	206.729	251.904	26.0327	75.6767	29.0161	86.1302	87.8782	112.663	104.283	105.56	93.8927	578.003	106.365	357.572	114.261	40.9697	55.93	16.6762	13.9097	7.9136	12.0977	25.3198	45.3761	650.537	433.897	147.634	462.95	499.06	365.85	456.665	262.998	26.189	48.5882	256.959	151.658	Glyma.12G081300
Glyma.17G223900	109.96	109.1	100.733	157.071	154.475	147.309	109.147	100.083	106.905	124.052	102.149	76.886	110.21	109.051	116.862	146.231	138.554	130.711	119.404	112.931	110.128	78.836	83.6071	78.3832	275.357	321.529	257.212	278.326	224.081	211.132	135.504	140.976	123.767	202.678	273.335	274.699	182.104	282.35	224.573	240.463	250.937	200.241	265.313	142.621	187.568	235.151	208.265	170.494	Glyma.17G223900
Glyma.08G007200	148.429	168.438	191.14	66.0038	68.5185	48.4193	19.4198	26.0357	14.886	105.082	92.1558	61.1781	140.841	123.678	183.094	51.4838	72.3936	56.9592	61.6549	65.9353	75.8404	62.2811	59.7563	54.2678	449.797	429.231	377.917	332.802	272.741	247.826	153.062	157.705	106.286	4.52381	15.639	16.2509	359.82	403.274	389.323	395.583	420.415	309.057	458.149	306.53	247.754	31.516	84.1673	45.6416	Glyma.08G007200
Glyma.06G269600	120.855	122.571	144.082	165.995	190.23	208.106	173.945	197.627	185.83	141.229	160.472	153.063	122.517	124.338	126.619	214.138	210.954	200.039	158.429	179.956	187.802	156.072	148.545	154.952	164.728	231.778	142.749	209.45	196.994	194.305	156.984	172.925	129.077	150.345	175.924	175.243	187.375	201.435	204.33	168.682	161.381	169.69	102.639	102.043	189.173	184.67	132.77	143.913	Glyma.06G269600
Glyma.05G178000	156.155	186.296	183.626	132.449	147.976	88.4861	41.1778	51.1942	45.9703	156.387	110.002	89.0764	140.502	149.654	203.565	88.3953	104.111	87.6771	96.6784	104.134	124.518	87.0115	75.8587	69.1285	380.962	290.262	304.976	215.901	151.374	143.711	75.5111	76.8905	53.9477	50.6582	74.9342	93.9967	296.305	312.978	266.815	364.153	398.964	306.151	508.712	270.833	136.193	116.939	236.498	138.016	Glyma.05G178000
Glyma.04G027600	110.511	113.317	104.428	187.188	183.842	185.656	156.636	143.766	163.231	122.446	127.637	121.932	102.149	100.591	105.583	210.055	180.746	194.962	159.087	150.496	157.929	132.954	149.054	144.169	159.345	267.038	158.621	241.008	213.978	231.888	173.569	167.522	129.774	168.406	215.294	212.504	231.885	197.334	238.935	196.254	200.388	218.328	98.6591	108.14	197.461	158.684	129.844	151.285	Glyma.04G027600
Glyma.17G237100	127.2	167.008	161.976	74.7325	68.7209	25.3283	5.06766	5.45511	8.9357	223.393	109.332	99.4327	118.896	105.805	147.068	16.1757	57.3467	32.9362	70.5237	59.618	75.3572	42.9582	77.72	42.8899	699.968	672.887	669.956	193.87	164.131	174.098	21.6867	34.0534	10.7862	6.86782	27.1322	44.3035	480.266	490.508	272.953	360.545	415.28	219.932	459.656	323.455	24.8601	56.9	153.58	72.9057	Glyma.17G237100
Glyma.03G232700	34.651	32.7309	36.2637	121.368	137.664	175.118	180.001	382.71	209.571	139.108	154.695	141.876	35.8869	38.8024	34.828	156.348	165.371	148.549	143.791	198.79	180.749	169.679	141.524	147.256	86.9477	113.199	74.7171	92.7502	83.7003	76.2172	69.5734	68.4768	81.9154	485.194	550.209	603.635	90.9054	87.185	95.7729	83.3944	97.6778	104.343	81.432	68.5303	77.7298	600.51	437.05	451.752	Glyma.03G232700
Glyma.08G351700	98.32	109.44	121.64	99.0033	109.888	161.826	129.317	202.341	143.878	97.1411	122.496	112.885	100.88	91.8252	108.608	137.365	131.83	138.701	121.859	132.446	137.185	133.324	136.712	128.562	191.279	241.254	188.701	241.557	224.586	221.334	205.855	190.014	179.516	235.26	233.775	237.509	213.877	220.083	225.586	203.172	224.863	230.675	142.601	137.619	194.427	246.824	153.302	178.543	Glyma.08G351700
Glyma.09G045000	159.39	159.39	155.811	111.571	115.327	122.283	117.184	135.814	130.942	145.708	149.208	131.708	144.708	167.909	184.773	106.543	124.483	119.132	114.7	114.875	135.292	119.665	129.184	128.011	249.409	184.829	220.994	149.961	136.4	176.605	142.574	153.651	140.43	137.806	125.074	127.765	223.896	227.063	174.734	262.371	266.607	261.228	392.969	229.366	140.869	153.695	244.722	181.697	Glyma.09G045000
Glyma.19G167800	170.816	161.045	152.312	120.501	135.29	136.084	152.105	189.451	166.055	134.292	149.236	146.55	165.04	186.856	179.116	128.544	128.583	156.956	128.951	143.246	155.346	130.198	138.752	137.682	222.105	175.781	182.08	144.686	140.762	167.206	180.443	185.206	170.902	168.866	146.112	158.472	231.084	206.476	188.01	193.035	216.983	219.555	239.869	157.855	153.177	156.172	159.11	148.574	Glyma.19G167800
Glyma.10G236200	177.51	153.377	111.817	223.168	222.459	265.842	368.375	299.849	327.132	117.7	198.2	192.637	138.069	147.462	108.237	270.271	237.648	267.318	195.532	206.644	164.14	203.128	197.476	244.43	40.919	66.6419	50.3833	59.7501	80.9938	95.6233	128.193	146.729	149.447	359.825	251.86	263.441	104.053	59.5856	87.6107	67.0531	53.0592	77.5414	25.9942	36.9778	132.632	285.226	79.824	155.619	Glyma.10G236200
Glyma.11G228800	88.9961	100.777	151.058	156.14	183.104	146.113	37.324	44.749	46.2175	111.979	56.2986	27.7428	152.093	110.253	201.608	123.765	109.343	102.268	79.2506	68.0014	85.0808	30.9496	66.2182	29.1736	387.993	427.594	303.691	360.415	272.785	212.476	76.7172	49.9618	35.0741	91.3239	166.923	187.116	378.488	336.536	360.816	334.317	398.482	245.726	237.178	180.205	135.512	147.123	147.866	85.9241	Glyma.11G228800
Glyma.11G061100	28.0869	34.0125	35.7247	46.5368	55.0196	71.8496	58.3415	117.396	67.8746	38.2693	29.031	21.744	41.9828	33.7476	51.4479	79.7878	77.5541	75.3174	48.7046	63.8284	52.5834	22.5022	21.5883	22.2295	339.419	633.971	304.012	376.233	283.737	326.733	286.341	336.54	176.306	216.274	315.527	229.898	241.44	398.121	353.25	312.421	263.168	354.519	132.036	73.6891	242.275	230.439	116.044	125.08	Glyma.11G061100
Glyma.06G050500	44.3547	43.8293	40.5336	23.9886	24.333	17.7335	4.17243	4.98439	3.3197	30.6823	24.72	25.2766	49.5082	60.3288	53.4756	10.9566	24.7261	14.0553	24.2887	16.4064	22.1976	17.422	14.6996	14.2782	802.47	792.953	615.076	399.38	338.418	333.911	86.1589	116.56	74.0413	9.78932	9.28809	12.5133	946.467	545.244	445.723	372.144	324.742	391.671	220.948	177.915	169.319	9.41607	28.1864	26.9467	Glyma.06G050500
Glyma.02G112400	230.788	183.454	179.315	199.181	160.96	228.083	94.419	141.677	109.657	40.7874	46.0127	34.1721	281.583	324.093	172.178	181.877	107.378	209.19	52.6657	77.9592	46.9395	57.7926	56.5128	86.9537	137.337	202.539	151.217	242.914	240.875	261.962	121.658	169.247	149.205	154.763	162.816	252.341	221.805	246.308	286.745	315.733	259.979	314.412	62.3355	73.7834	286.835	88.8511	37.1067	95.0122	Glyma.02G112400
Glyma.15G177800	58.6143	56.6993	54.2837	154.342	135.769	259.031	288.47	254.706	303.651	95.5343	151.261	145.053	57.1933	58.2915	42.5013	235.191	161.928	214.511	158.804	182.661	144.915	204.438	200.335	204.381	17.2049	48.463	25.1504	94.5296	116.65	125.76	177.253	180.395	229.4	532.444	371.304	562.198	46.8334	33.9597	51.6411	147.573	125.057	199.28	17.5491	35.0647	279.222	308.269	81.6806	208.39	Glyma.15G177800
Glyma.19G205100	148.822	153.348	170.319	103.354	112.621	98.6554	86.7484	128.328	103.672	136.869	134.323	124.515	133.007	147.017	180.401	105.721	111.887	103.662	104.266	120.574	128.094	107.389	100.99	105.405	269.771	220.371	250.551	165.929	160.031	169.775	153.61	148.117	112.827	124.321	116.432	133.869	269.07	286.105	249.672	251.524	224.786	253.01	412.125	223.031	137.139	145.779	183.694	172.47	Glyma.19G205100
Glyma.02G036000	196.713	176.647	184.472	167.589	163.555	167.58	174.457	181.223	187.307	191.868	215.826	195.889	178.683	214.688	217.592	162.467	156.547	165.717	153.539	165.03	187.808	162.278	188.84	185.753	176.72	112.458	146.924	83.1484	80.1281	111.223	114.418	117.492	100.563	143.688	105.591	110.871	168.526	182.592	129.603	165.092	188.329	196.886	247.664	168.394	105.56	140.035	178.758	154.604	Glyma.02G036000
Glyma.15G176900	209.573	213.96	187.661	188.05	195.203	132.931	46.6252	55.3569	56.6621	329.423	272.583	233.574	119.051	153.201	223.945	122.06	158.93	123.366	197.983	223.944	257.386	200.007	186.641	179.571	153.367	44.9903	125.296	26.8716	15.07	24.3	7.9635	14.1025	10.2676	53.5847	93.4342	87.2199	175.577	92.8558	73.6543	266.117	293.667	270.686	387.011	219.616	6.74855	147.585	562.417	327.212	Glyma.15G176900
Glyma.09G038100	160.734	182.495	134.546	88.0489	110.676	119.466	120.81	162.475	147.932	140.008	157.318	131.454	153.891	162.894	173.809	108.494	109.832	125.796	110.712	130.712	134.937	134.428	126.186	128.734	239.465	169.411	194.421	174.58	142.812	165.722	126.02	127.248	103.761	139	108.721	118.669	190.47	233.292	168.994	264.389	308.453	272.534	404.59	204.695	123.874	146.839	192.915	157.338	Glyma.09G038100
Glyma.10G134100	125.573	127.556	135.349	147.832	143.946	139.119	94.0938	116.246	88.4854	132.918	101.445	73.9911	132.71	124.681	148.72	128.943	130.157	126.813	109.736	113.183	116.087	78.4409	78.75	69.3447	273.325	322.547	250.636	275.273	222.997	211.485	149.481	144.224	119.339	141.248	196.079	182.342	185.516	247.723	259.347	228.933	232.286	200.796	268.323	174.872	194.855	149.777	181.324	134.92	Glyma.10G134100
Glyma.10G225400	75.5032	80.5509	95.0676	124.475	151.73	155.8	88.2286	135.788	93.1871	52.0163	44.1893	26.26	80.2127	67.7898	104.749	170.886	169.99	155.963	74.2683	98.8452	82.7923	38.0256	34.4228	35.0685	260.915	432.069	225.31	402.598	314.046	286.375	182.499	148.849	104.79	182.839	268.468	221.21	252.351	256.531	310.385	267.296	245.069	251.656	158.705	105.78	279.067	170.418	63.6513	92.6655	Glyma.10G225400
Glyma.06G190900	99.3542	99.271	108.162	130.944	124.871	173.174	186.71	254.388	193.018	115.102	151.64	147.9	91.6321	97.418	103.574	177.403	157.285	164.177	148.898	200.086	152.909	150.073	142.29	169.5	155.255	177.575	133.905	155.053	181.235	187.021	242.615	237.168	201.692	219.082	177.253	188.218	185.685	176.818	171.527	190.486	166.811	192.553	120.424	99.4049	191.687	194.153	98.7056	128.36	Glyma.06G190900
Glyma.08G259200	189.35	219.407	299.364	160.564	168.275	167.267	106.571	61.1913	111.305	299.878	269.455	238.467	212.143	189.67	249.201	134.88	158.139	134.631	211.417	151.845	232.474	244.409	252.666	241.349	133.407	98.2483	155.64	85.7964	139.659	125.625	136.259	114.625	148.377	97.7137	84.5576	118.062	213.644	157.204	180.177	88.893	105.153	73.4365	101.253	163.513	77.8334	56.0257	144.156	178.768	Glyma.08G259200
Glyma.02G113800	88.5049	92.9606	117.334	79.433	85.7366	84.0355	57.1241	87.5558	58.4108	100.643	87.9354	64.9788	93.0316	92.6392	117.073	82.4919	94.18	90.007	76.2136	92.4391	90.6895	67.9533	67.2952	63.3435	331.14	314.545	272.774	285.656	217.833	214.488	164.302	164.112	143.409	110.857	169.399	165.056	245.533	257.597	274.448	308.644	301.802	271.288	353.209	261.252	234.115	174.828	224.187	178.574	Glyma.02G113800
Glyma.04G165500	157.472	153.763	150.497	149.652	144.909	168.937	145.812	172.198	160.886	141.149	149.188	138.872	125.509	136.595	151.207	163.967	155.927	166.011	154.19	164.801	159.097	148.585	142.038	146.75	185.492	195.777	173.794	162.035	142.967	176.705	173.134	175.819	153.965	158.781	159.052	171.937	192.369	216.982	179.386	172.821	174.874	185.157	157.616	139.958	157.62	132.723	133.08	129.159	Glyma.04G165500
Glyma.12G078100	175.148	189.963	155.202	153.82	143.224	81.9157	66.3913	46.5672	59.3057	192.205	136.042	117.283	156.469	179.409	195.219	93.5853	111.278	105.283	109.14	92.0308	99.0442	81.6612	80.0112	79.7796	293.678	244.667	236.367	211.183	154.263	150.004	117.241	128.746	104.517	71.3846	79.0748	94.5152	257.045	260.785	208.07	287.358	311.507	288.231	470.852	271.3	159.24	81.1423	169.043	95.6975	Glyma.12G078100
Glyma.15G199700	822.008	538.646	278.618	570.504	704.749	509.935	219.636	14.6256	180.836	42.3235	10.9706	41.5	483.929	706.871	585.161	436.566	260.488	535.791	105.408	81.1476	38.3389	48.0117	29.3045	70.0886	4.60735	9.26146	6.18985	7.55727	0.987638	5.32197	2.82576	8.2504	0.511604	0.175016	0	0	85.4856	37.2937	68.7747	40.4577	18.6738	17.4497	0.0591957	0.0488201	11.6361	0.125055	0	3.7286	Glyma.15G199700
Glyma.08G239000	40.7363	53.6618	59.787	51.388	58.5498	65.723	34.9051	63.7201	45.4428	48.3066	42.2527	30.5259	44.1455	40.1925	48.3815	65.0316	76.6428	72.2355	42.9011	56.6987	59.9439	40.403	33.9216	33.3236	383.661	487.747	302.946	358.216	282.173	268.576	199.348	205.933	127.18	169.393	214.479	214.337	328.73	338.054	344.166	332.871	386.616	331.03	244.09	163.018	268.898	211.69	134.935	132.453	Glyma.08G239000
Glyma.04G065600	364.806	250.544	254.018	247.575	225.941	123.33	11.9902	10.518	15.6565	389.257	252.795	161.639	248.848	313.901	359.723	59.6579	99.0639	61.2123	136.619	158.644	191.667	189.969	209.95	193.207	206.014	111.042	174.783	25.0778	10.1905	13.0424	0.214737	0.539586	0.0262553	38.9929	101.218	201.711	192.84	147.894	78.8328	73.7374	94.7392	67.99	188.338	113.353	1.70302	259.297	618.156	384.827	Glyma.04G065600
Glyma.05G000300	116.731	137.62	149.452	145.095	151.129	147.801	99.9926	107.553	98.2962	117.144	96.2669	60.5785	122.477	109.496	144.653	158.419	160.034	164.594	93.5678	107.047	111.633	74.0711	72.3133	72.8187	270.152	281.32	204.067	281.406	248.226	216.998	186.924	191.228	139.184	89.2641	133.631	146.998	238.012	234.529	259.241	268.385	276.87	266.504	194.002	136.452	228.375	94.454	110.307	102.548	Glyma.05G000300
Glyma.11G053700	57.4385	53.9847	66.6413	152.532	164.852	203.31	222.06	337.882	208.865	168.198	161.131	143.461	50.3512	50.9792	68.5552	195.104	177.24	156.655	164.93	217.96	187.607	163.444	132.99	133.668	106.468	105.108	79.2196	85.0626	78.1797	77.1535	76.7613	86.7729	97.4585	391.627	406.195	462.993	96.4554	84.943	80.4089	88.161	89.6543	102.149	100.514	78.2517	84.2394	480.675	325.143	312.196	Glyma.11G053700
Glyma.18G036400	63.1463	72.2335	72.8444	183.459	206.757	180.409	118.146	155.889	108.899	101.049	60.1437	44.8124	89.4586	67.8101	99.8476	209.348	179.756	141.3	117.606	114.253	107.909	67.0089	60.6777	53.0614	162.502	123.668	120.095	184.177	121.167	109.053	45.3957	37.1918	29.9306	615.022	683.852	570.664	110.456	153.301	128.716	160.533	150.578	114.166	122.454	51.4868	50.5167	573.583	279.613	238.765	Glyma.18G036400
Glyma.10G263000	91.5662	100.445	113.638	113.455	129.86	134.761	90.8077	113.126	80.2444	108.575	91.7161	63.9076	95.7328	88.2537	114.562	119.578	116.465	112.576	98.0519	105.782	118.884	75.5117	85.8187	67.7953	280.93	312.486	233.739	236.076	205.189	202.328	133.673	146.64	107.457	154.356	237.576	252.1	233.278	235.324	270.886	276.86	296.533	237.284	211.147	166.355	187.383	191.882	203.895	160.08	Glyma.10G263000
Glyma.01G154900	44.8525	47.507	47.8736	175.309	193.592	246.554	348.952	363.692	326.585	87.1141	119.987	112.044	49.0037	41.6959	48.3077	283.817	227.206	237.239	202.797	244.724	187.361	129.757	97.8967	127.473	28.7133	53.3521	25.861	81.7393	71.0424	57.9978	115.032	113.999	94.363	533.877	552.207	508.484	33.094	35.6337	51.0987	61.863	59.2036	79.7502	17.4535	21.5041	105.44	556.883	127.453	219.598	Glyma.01G154900
Glyma.15G038200	95.5069	111.627	138.47	108.892	147.124	124.556	65.1241	116.183	75.5328	132.243	101.758	65.5828	114.06	98.341	142.653	108.373	126.603	106.926	107.704	111.76	139.711	95.6249	80.5555	77.2804	317.973	266.746	253.371	253.184	198.744	179.437	84.3145	82.2577	58.0719	117.158	220.219	157.369	267.683	245.306	262.444	251.967	251.265	196.263	243.956	172.974	125.766	269.944	284.364	237.047	Glyma.15G038200
Glyma.06G221100	68.9124	66.7036	80.9437	89.2312	89.6479	107.204	110.674	194.129	101.206	61.5902	58.2799	47.0081	103.999	91.4061	78.8093	114.272	96.4084	97.0025	80.0482	100.019	94.4757	76.1084	63.2652	64.0942	209.901	204.161	235.202	289.887	261.309	258.461	192.915	202.133	195.062	222.457	258.753	235.937	201.048	326.558	330.937	242.955	196.785	253.847	148.859	126.085	268.979	239.267	149.61	184.636	Glyma.06G221100
Glyma.06G177600	18.1295	17.3247	22.9653	63.2842	38.7722	71.0335	230.605	152.567	204.844	74.8823	91.1371	84.6053	23.3425	25.0563	11.2139	65.2018	45.4417	76.3739	47.1467	42.9408	79.5113	38.4803	78.8048	78.1263	42.2234	82.0988	91.5438	134.19	148.42	265.92	237.348	431.542	327.923	671.536	438.044	539.489	34.1199	150.748	114.98	173.334	81.0336	244.331	34.2006	55.2637	477.316	636.839	163.998	310.559	Glyma.06G177600
Glyma.11G155000	129.191	89.1223	52.6774	431.1	541.157	585.553	290.944	119.079	375.066	64.4852	85.174	166.022	104.724	126.127	153.202	607.922	277.322	592.683	241.71	246.636	116.505	360.042	354.318	501.8	1.75647	7.70971	2.97991	15.0467	13.0142	59.623	36.8807	73.9563	22.5544	26.7154	12.3755	9.152	36.2826	22.2218	43.6728	62.0961	34.7583	53.659	4.03142	6.07637	124.865	7.70903	4.9816	193.663	Glyma.11G155000
Glyma.12G032300	91.5234	98.827	89.3097	113.104	117.735	119.256	110.653	110.042	114.529	83.9371	87.2066	76.6305	84.0068	86.2861	96.9651	134.484	135.386	139.861	102.88	102.853	90.507	88.7927	83.7306	83.0113	192.573	295.267	184.37	278.14	243.457	224.554	210.753	208.794	165.884	202.685	251.176	246.274	206.171	203.944	228.636	244.455	268.182	246.559	161.214	120.678	244.955	179.274	113.368	123.206	Glyma.12G032300
Glyma.14G061100	206.577	189.398	177.323	161.286	167.089	144.208	164.515	152.267	158.601	213.196	210.806	180.46	206.792	231.809	224.039	136.687	133.521	151.929	149.764	145.867	161.527	159.794	168.902	167.827	164.095	101.087	134.086	92.0706	86.253	106.947	93.5646	104.662	99.738	139.719	109.043	100.476	175.444	142.086	122.842	162.312	178.402	190.458	273.351	176.431	93.4241	129.774	183.629	136.415	Glyma.14G061100
Glyma.02G275600	168.048	162.267	187.676	133.832	143.661	143.497	99.877	105.429	101.867	145.798	141.172	134.95	179.825	184.87	184.788	124.687	125.589	135.192	118.818	132.253	146.419	139.323	162.349	148.847	248.427	202.378	222.004	166.575	151.284	172.875	128.139	138.756	114.007	89.5758	85.9569	94.1693	235.847	246.686	219.728	186.637	186.605	182.505	215.53	194.015	137.441	103.355	143.787	126.118	Glyma.02G275600
Glyma.13G100300	105.532	109.282	119.966	110.707	103.022	123.711	106.927	137.198	101.018	66.693	71.5061	64.5556	94.8366	112.661	119.256	132.197	110.223	109.626	83.7587	109.533	84.0564	81.5585	82.1707	93.2841	264.993	336.372	213.906	271.245	229.187	244.506	170.941	170.459	142.96	112.993	122.545	131.61	295.306	267.646	251.546	293.363	302.748	277.746	213.477	131.304	265.085	107.337	87.196	91.7636	Glyma.13G100300
Glyma.04G055400	91.1353	110.356	116.953	110.179	122.286	122.684	75.1952	87.1867	80.0037	104.783	84.8629	58.2481	116.888	92.3728	121.156	122.46	130.626	121.175	93.4562	100.095	110.037	74.8424	67.3862	58.7545	280.158	360.35	230.086	290.948	253.944	227.045	187.982	195.614	145.306	105.93	162.931	188.364	168.184	182.896	210.113	259.982	270.346	220.862	224.482	178.479	238.736	138.847	179.624	148.58	Glyma.04G055400
Glyma.19G052400	223.031	197.319	166.505	200.401	204.888	148.542	182.449	140.732	162.687	270.044	238.328	230.914	222.063	253.366	237.56	161.653	170.906	175.858	185.333	153.504	147.053	152.687	192.539	180.709	121.843	112.37	112.96	94.8699	87.0835	97.5061	92.8078	106.969	102.894	117.665	112.941	99.3759	125.963	114.974	106.442	115.382	106.403	142.441	185.647	119.765	95.0163	109.804	178.358	143.655	Glyma.19G052400
Glyma.05G089000	215.784	196.768	163.848	167.457	162.882	147.172	173.595	158.452	170.894	162.957	172.928	163.648	189.579	229.043	194.095	158.695	147.052	166.557	159.925	157.958	145.417	152.917	160.458	157.039	157.899	150.939	127.455	98.5664	96.6173	113.646	154.547	158.487	148.968	156.368	126.359	133.202	208.373	171.65	155.738	109.4	117.381	131.55	140.065	105.261	144.481	112.023	138.821	122.987	Glyma.05G089000
Glyma.03G158200	110.714	119.664	130.693	113.284	123.425	128.118	105.588	119.462	105.315	97.6223	96.7912	72.3205	111.662	102.448	127.175	126.419	135.021	128.009	107.609	122.75	124.145	80.1059	74.7116	68.9278	241.358	288.707	225.386	237.914	207.057	197.498	167.813	170.347	147.962	141.163	179.561	178.911	186.476	211.014	215.972	246.034	255.307	218.42	223.313	160.102	189.88	142.557	148.213	123.037	Glyma.03G158200
Glyma.11G111100	106.573	103.969	98.3535	119.46	114.339	83.1403	40.1602	44.8193	33.0661	117.861	66.3763	44.5511	101.416	94.7362	133.619	77.3017	85.2296	70.3696	60.3283	53.8875	53.6404	54.0315	60.9366	45.6816	275.285	374.508	207.4	310.356	222.176	223.231	136.834	147.591	88.2207	166.703	223.083	213.342	241.329	252.252	252.72	314.468	288.776	302.477	246.084	134.077	220.19	176.356	277.146	173.842	Glyma.11G111100
Glyma.14G222500	69.6374	78.142	81.7201	165.811	175.447	167.919	158.27	118.07	142.065	135.412	109.621	84.5348	77.7559	73.21	89.3208	156.565	143.654	134.294	139.737	132.531	134.248	93.9485	96.6673	79.3056	185.934	254.818	164.766	164.191	139.402	120.062	81.9897	91.9594	76.1905	274.62	332.854	401.086	186.452	161.664	169.57	178.083	200.068	165.529	134.276	97.7189	112.981	306.889	276.087	202.974	Glyma.14G222500
Glyma.14G087200	49.3903	65.2266	69.7948	10.9138	6.85512	4.52628	1.21782	3.13364	3.96794	19.903	10.6387	11.5136	76.8266	83.9068	49.3174	5.10684	6.95251	9.49498	4.41215	6.75084	4.26942	2.3201	11.0413	5.16333	675.709	818.176	598.542	262.962	222.507	258.461	23.7826	45.8923	19.7302	1.17539	2.20307	5.01318	817.512	588.143	378.136	456.665	641.704	301.921	323.739	215.847	49.7461	8.11857	10.964	6.45583	Glyma.14G087200
Glyma.13G160400	176.598	199.891	298.751	101.52	103.662	13.3984	1.0026	0.132006	0.940963	303.643	299.957	248.055	110.482	111.48	162.509	6.34752	73.1306	22.4784	230.075	219.638	311.771	218.54	125.904	158.401	330.099	75.6063	340.801	39.7625	20.67	17.2085	1.15175	0.412739	0.0953951	0.358974	1.99681	0.795362	179.945	178.229	219.628	198.249	207.19	177.035	609.426	390.09	0.147325	40.2276	404.467	304.753	Glyma.13G160400
Glyma.05G180600	99.3196	136.591	150.373	151.494	101.113	160.731	159.073	150.473	133.854	125.479	150.45	132.877	148.329	171.129	162.211	117.296	103.784	105.554	74.7705	95.4442	123.59	56.9718	178.743	98.6781	164.373	154.489	244.782	112.485	153.885	148.926	349.696	369.267	316.204	166.291	132.959	172.674	64.4136	157.169	174.183	140.357	185.102	195.902	62.8062	234.944	221.8	38.4953	88.9624	83.9617	Glyma.05G180600
Glyma.16G170100	350.959	179.046	69.446	609.2	718.647	629.324	178.949	35.3803	138.966	100.03	25.0688	58.4565	235.805	308.846	292.132	613.519	191.646	635.84	100.236	64.201	27.2774	287.952	556.205	402.046	1.32403	3.50479	2.16864	2.96884	0.910588	26.0348	2.5051	24.49	2.52998	22.7521	0.70246	1.1262	41.6673	21.3262	31.1075	33.5713	27.7907	16.0321	0	0.180046	55.7277	0.691793	0.115047	83.9555	Glyma.16G170100
Glyma.03G110100	153.283	160.451	151.834	146.321	135.061	102.136	71.0734	71.2767	71.7987	147.012	113.113	88.865	134.701	138.68	167.749	118.273	126.328	118.728	111.91	108.969	113.188	76.7079	83.013	74.1128	312.803	256.393	249.87	188.831	141.821	136.089	86.6041	96.7533	76.9698	50.0066	69.7825	66.7578	287.211	254.859	228.408	285.456	358.55	253.07	366.879	213.135	109.395	87.1891	145.909	97.4293	Glyma.03G110100
Glyma.02G147300	92.8969	103.581	105.974	144.14	163.581	118.524	58.172	36.2624	47.0906	148.209	92.8554	65.9979	108.386	90.4781	123.321	106.519	113.591	104.67	102.062	86.6222	104.418	68.2242	80.9869	62.1469	288.775	370.802	243.025	275.129	210.15	191.193	87.1767	86.1602	46.0412	78.9476	131.738	153.755	251.739	232.071	256.102	291.146	325.157	226.282	267.289	185.291	170.796	116.98	242.377	134.103	Glyma.02G147300
Glyma.20G249800	83.8236	87.1384	85.9608	131.854	136.819	148.535	168.116	172.56	152.145	123.059	116.205	104.754	82.6408	77.9887	94.9015	145.851	152.608	142.534	146.692	156.24	131.866	114.309	117.653	111.854	171.84	200.545	152.572	183.148	169.913	158.556	136.503	151.487	131.725	209.354	247.904	242.533	148.326	172.175	169.613	181.988	183.672	173.406	132.965	113.137	181.307	240.266	172.027	177.887	Glyma.20G249800
Glyma.03G244800	77.0894	73.9306	77.7954	108.2	105.497	102.95	84.4325	76.385	79.2889	93.3734	83.2077	69.6587	79.5895	77.866	85.3628	106.216	103.438	98.7613	101.935	86.8701	95.2682	86.2057	87.4576	73.8599	250.905	324.154	222.339	253.935	231.353	220.779	141.791	159.544	125.728	181.435	221.338	232.881	221.542	192.254	212.769	230.085	291.771	234.133	241.044	173.453	153.572	188.986	193.975	171.618	Glyma.03G244800
Glyma.06G183700	138.223	136.731	135.559	125.431	128.689	136.433	120.804	125.048	131.807	115.216	126.186	96.6879	129.76	140.541	152.839	133.741	116.079	124.618	127.269	121.57	119.67	124.287	137.874	126.574	204.557	224.665	209.072	185.868	186.902	167.079	138.328	163.322	133.453	137.982	151.47	146.157	186.925	224.616	204.799	209.669	191.241	172.067	187.325	143.085	156.342	131.485	137.08	115.823	Glyma.06G183700
Glyma.17G039100	106.535	96.2488	76.6403	115.976	97.8935	111.051	141.864	143.59	137.982	81.0982	83.919	107.797	112.642	122.021	86.6281	171.444	151.256	164.993	105.25	154.496	103.314	169.471	156.5	140.208	156.119	277.478	129.463	178.126	181.697	160.793	247.934	215.434	131.107	204.773	259.56	166.001	204.818	168.602	148.287	161.278	193.107	198.04	150.82	86.9979	151.905	186.41	117.268	160.733	Glyma.17G039100
Glyma.12G166200	176.88	178.495	144.001	149.568	140.148	84.6193	88.7379	67.6373	76.4944	209.414	147.841	129.039	160.01	171.515	180.393	102.203	114.77	107.428	114.198	97.0995	99.8796	88.6017	117.886	99.6864	231.05	194.185	183.191	192.651	143.252	135.078	112.316	130.756	122.842	83.2741	99.9034	113.906	231.665	215.061	177.203	226.794	283.607	214.146	286.696	199.167	163.529	94.7596	178.69	108.216	Glyma.12G166200
Glyma.07G127500	149.752	145.824	146.257	105.727	122.456	126.394	141.263	200.345	166.817	157.735	167.848	150.112	138.878	162.891	171.351	125.341	127.071	142.748	131.938	150.633	155.982	146.856	139.706	150.409	171.581	139.723	149.157	129.507	119.399	136.13	159.41	158.096	137.749	128.929	113.282	117.37	167.728	164.531	125.624	174.555	182.361	203.58	251.608	150.755	128.291	133.709	143.878	143.242	Glyma.07G127500
Glyma.20G107800	94.8704	101.957	101.791	93.6553	95.494	99.034	62.6554	69.5332	56.5767	52.6078	47.7829	31.7297	98.143	84.7035	114.732	100.343	109.61	99.2373	55.0144	57.6172	55.7993	38.6239	38.0305	34.946	276.347	375.405	251.377	347.489	302.195	279.356	200.318	201.427	118.792	114.334	153.226	151.2	218.79	278.378	296.37	304.547	279.414	279.02	198.997	130.632	305.104	109.088	103.013	84.0978	Glyma.20G107800
Glyma.08G153600	233.822	193.668	218.882	142.46	169.988	220.917	100.788	76.3419	147.888	212.402	208.408	207.543	473.192	371.259	237.243	247.889	162.097	285.115	96.5772	68.4568	88.3441	125.366	256.832	230.058	98.6539	50.8266	134.064	60.6836	135.144	132.139	114.229	78.9741	153.755	123.905	77.072	154.204	157.012	70.7142	120.752	61.0374	64.3183	75.7021	42.1404	79.5902	71.0917	56.0601	125.388	130.388	Glyma.08G153600
Glyma.06G123700	78.3624	69.8133	53.1457	121.267	113.697	162.939	210.007	260.101	225.894	69.1277	114.548	122.409	79.1303	77.6908	67.396	193.15	190.939	207.716	158.767	208.576	128.757	204.032	160.063	174.029	65.4307	91.6396	51.1604	128.992	140.094	129.774	81.8185	95.6454	119.486	328.577	435.574	479.094	68.6417	70.3275	74.3607	109.406	123.505	111.686	64.6417	70.3844	77.018	314.643	200.451	241.858	Glyma.06G123700
Glyma.14G052000	1179.48	846.787	228.451	527.548	330.413	208.107	54.0865	2.62239	101.395	28.988	8.11579	30.3288	401.596	867.048	856.09	230.775	344.34	253.916	38.9972	28.557	68.8942	42.3186	21.805	66.1988	4.21124	4.09628	15.3621	2.10967	0.0677484	1.00501	0.134195	0	0	0	0	0	159.168	19.4729	99.2367	7.35046	13.7898	11.6769	1.608	4.52099	1.06426	0	0.539252	5.53899	Glyma.14G052000
Glyma.11G037500	116.846	136.928	139.366	104.722	106.493	69.6334	23.4768	29.0358	31.1991	134.288	84.799	72.1512	105.2	104.975	148.906	60.3897	83.312	67.0144	76.4349	76.7147	95.6522	69.3506	68.2927	58.3068	378.538	344.859	292.813	167.538	132.689	131.289	81.5234	79.422	50.9088	40.8081	76.1798	88.3445	408.922	317.004	277.804	312.903	349.28	276.225	402.429	236.993	125.042	102.967	234.73	143.106	Glyma.11G037500
Glyma.03G255400	92.7154	93.8146	108.521	93.4508	96.4699	128.687	131.415	185.083	132.744	97.4325	115.81	106.74	91.8789	93.5074	100.786	127.776	125.842	118.178	123.967	147.949	119.608	128.561	115.021	121.616	196.137	245.822	159.066	177.157	179.387	187.246	219.336	228.253	181.465	159.452	155.294	159.291	197.367	182.714	183.674	170.317	171.809	190.481	149.465	123.319	212.488	192.204	127.079	138.14	Glyma.03G255400
Glyma.10G017900	133.715	131.541	136.361	138.081	131.882	110.189	77.0617	74.1626	70.8267	122.873	93.0005	78.2492	123.344	128.455	151.563	117.781	118.151	114.699	97.5332	98.9649	103.656	71.0034	81.4428	78.1749	266.338	305.125	213.749	248.983	188.931	179.757	127.062	133.282	105.894	99.5291	121.93	141.937	239.14	232.459	252.088	224.604	259.643	207.897	243.346	169.755	188.41	99.3554	144.877	102.061	Glyma.10G017900
Glyma.11G226800	199.908	195.776	157.362	132.87	130.697	132.53	120.072	117.223	127.183	157.166	145.978	143.402	165.098	198.313	204.021	107.684	126.658	135.934	108.447	114.263	139.548	125.571	132.034	123.795	205.249	148.643	186.698	95.4077	85.0725	115.431	90.8233	98.4787	80.641	106.014	99.677	96.9735	170.395	210.429	129.828	218.008	217.06	192.927	366.056	185.709	80.6065	95.731	201.271	151.844	Glyma.11G226800
Glyma.14G070500	98.1558	119.985	161.105	87.6051	97.5636	111.712	99.1238	142.132	115.062	106.05	122.258	117.736	99.8605	86.7807	122.246	96.4741	117.445	94.2096	106.491	126.595	165.5	128.297	103.54	109.45	172.912	143.565	215.138	137.102	173.588	156.542	173.16	123.942	171.135	369.31	223.477	295.814	152.458	164.136	219.358	131.751	149.119	104.266	138.273	153.412	115.506	172.032	218.652	239.193	Glyma.14G070500
Glyma.13G232500	106.857	115.157	113.346	163.33	179.121	102.234	43.0748	34.6791	46.7179	227.703	116.815	95.1245	106.545	105.866	145.841	99.8289	118.885	95.6786	128.69	110.162	124.675	91.914	103.433	87.7793	262.429	244.457	214.139	163.066	116.856	116.723	55.7784	58.7257	39.2367	88.956	212.996	150.531	221.988	238.698	208.109	219.196	234.397	185.499	296.981	168.894	93.2149	196.474	358.125	217.525	Glyma.13G232500
Glyma.15G125300	128.365	125.866	152.119	144.19	149.178	172.284	172.641	191.149	161.106	145.807	148.256	136.997	139.695	128.87	133.265	169.246	147.734	149.629	163.541	161.832	157.873	154.357	184.616	164.405	131.101	142.408	125.715	134.356	151.321	160.311	157.048	149.114	136.228	166.232	141.234	152.126	149.666	146.635	156.113	128.244	121.471	125.227	96.1425	117.11	150.799	154.173	107.243	132.424	Glyma.15G125300
Glyma.14G115500	86.6428	110.689	184.746	118.394	142.796	52.3694	1.4717	1.12628	3.85199	310.5	245.498	151.69	113.775	102.12	156.307	23.365	60.9118	32.7328	162.425	134.865	204.483	204.99	158.171	138.343	255.091	81.105	228.079	41.0173	19.4708	27.5751	0.845312	1.36948	0.723481	26.2605	68.1477	73.3461	145.907	175.155	130.97	42.9863	34.1502	26.6338	220.537	210.787	1.62361	338.847	1161.59	786.971	Glyma.14G115500
Glyma.03G254700	122.605	123.849	137.322	121.615	130.41	145.184	147.1	192.484	155.893	114.288	118.531	109.333	127.664	133.897	139.284	140.454	124.803	142.159	112.613	137.503	133.286	123.165	111.298	113.017	154.726	145.107	147.46	156.987	172.372	155.565	146.917	170.94	128.762	151.882	145.876	157.13	212.171	161.628	183.39	199.759	212.02	210.606	124.737	105.774	171.549	157.077	132.156	133.662	Glyma.03G254700
Glyma.03G247400	148.514	144.716	143.129	128.234	114.457	138.166	98.0581	89.2145	103.596	135.826	132.598	118.603	136.483	132.535	139.062	133.888	132.512	126.409	124.823	119.434	138.919	120.291	128.387	135.445	178.622	191.22	169.929	199.086	184.127	180.64	185.015	187.308	168.548	101.808	110.17	131.017	139.733	164.825	160.237	186.489	174.152	187.869	141.975	163.046	186.582	121.874	173.711	134.477	Glyma.03G247400
Glyma.13G237000	35.9334	32.5779	13.6773	99.0048	86.7556	130.444	239.824	257.259	291.755	53.2853	124.816	126.378	12.0186	23.8918	7.40182	243.299	212.749	222.324	189.004	305.17	121.167	188.768	140.883	214.389	23.6243	103.801	22.2558	114.211	122.912	153.025	490.467	505.466	345.328	213.74	199.227	106.219	59.6403	49.3582	62.041	92.6949	58.9213	166.892	12.3438	8.45858	300	306.838	9.23141	79.3231	Glyma.13G237000
Glyma.11G192500	131.166	152.911	154.193	109.631	107.464	66.6693	32.3171	42.4594	37.0956	133.197	86.1468	75.2699	120.392	128.269	165.154	58.7952	76.9591	62.3448	73.3157	75.9395	87.3851	61.0424	68.3253	54.1001	382.757	271.763	340.011	182.983	130.094	126.925	71.1916	77.5424	58.0652	50.5875	78.1894	76.2025	233.34	342.82	255.642	295.957	270.145	245.461	491.685	275.016	114.546	103.191	211.613	124.97	Glyma.11G192500
Glyma.08G115100	196.846	204.384	199.57	183.844	188.47	140.263	94.3786	53.1603	74.9317	222.993	204.894	205.031	151.794	176.802	199.247	119.309	135.59	126.448	187.759	136.313	179.065	168.204	152.194	160.322	193.865	193.903	186.968	114.848	114.979	128.754	126.097	129.384	109.523	50.5284	53.3349	62.9336	209.243	165.884	171.95	121.595	116.425	122.427	164.342	168.036	118.766	54.181	116.116	104.604	Glyma.08G115100
Glyma.17G150100	62.1221	70.3909	64.9509	93.6278	97.8148	99.4229	136.237	147.982	106.881	82.6574	76.8386	61.3801	85.4799	69.6966	66.9464	134.394	143.927	154.362	88.3649	105.481	75.2181	66.0023	73.9942	76.5866	236.532	336.75	179.779	348.922	277.138	237.718	283.77	282.477	205.603	50.3847	72.3822	89.1992	227.73	240.469	286.263	240.647	241.581	247.251	121.004	91.4646	281.403	48.6811	37.8766	34.1659	Glyma.17G150100
Glyma.19G032500	44.7907	49.7814	73.8802	178.627	190.212	243.933	199.985	219.253	209.127	151.178	183.364	134.751	66.0715	48.903	66.502	218.153	219.414	191.497	174.302	168.601	188.548	135.789	131.683	143.887	85.6592	146.096	85.6834	100.946	108.374	106.65	98.8417	96.7074	116.684	307.552	404.581	338.454	75.5666	96.4325	108.527	54.0578	47.9011	59.7513	46.182	68.2779	74.5711	230.077	196.758	246.874	Glyma.19G032500
Glyma.10G039900	194.42	196.817	167.458	118.315	129.547	121.798	151.684	170.871	158.067	170.226	177.118	147.468	184.644	212.08	204.392	123.089	127.066	152.99	129.204	139.678	170.325	131.665	132.435	126.215	154.955	102.937	146.71	88.2863	90.5611	127.784	109.018	125.178	118.377	116.47	100.912	96.327	133.234	145.127	110.632	139.718	163.754	182.586	277.647	163.529	96.5482	105.808	158.278	134.442	Glyma.10G039900
Glyma.07G053300	47.4824	55.6085	62.8071	52.8037	63.1343	80.3891	88.6944	148.171	115.172	39.7602	52.8304	56.5261	40.111	43.3011	45.1289	142.777	122.857	117.92	71.5136	99.6549	71.2888	67.9708	51.5922	45.3368	115.047	291.995	113.603	381.72	368.003	362.674	202.21	182.575	159.992	211.354	328.13	209.367	257.005	166.557	311.605	228.502	270.28	239.513	54.4014	67.4751	233.658	153.292	101.297	131.123	Glyma.07G053300
Glyma.13G084000	58.3079	58.4776	58.7907	58.8698	46.5369	47.366	35.4195	26.1243	23.0893	24.6974	22.846	26.2901	49.5098	40.9648	43.6354	54.617	72.5458	58.1003	34.1118	36.0549	22.7384	23.3768	23.0296	28.3238	560.019	556.938	490.451	340.058	210.794	204.834	238.738	232.018	111.972	17.8079	18.8045	21.9785	427.809	316.522	470.854	272.872	295.326	243.701	340.705	208.411	309.161	26.7097	10.7964	15.0341	Glyma.13G084000
Glyma.15G051000	136.982	140.898	131.037	93.1206	89.4506	91.0766	80.9655	107.85	102.175	128.626	120.67	113.831	105.848	129.696	137.774	89.1591	98.3573	96.4374	89.6378	99.5323	121.445	102.977	100.061	94.5398	245.916	188.239	231.862	117.142	104.819	127.045	90.0635	113.962	86.7484	108.737	106.048	89.1199	131.164	226.959	138.773	320.494	314.666	276.27	467.545	213.246	103.33	137.528	222.753	150.475	Glyma.15G051000
Glyma.19G168300	66.3726	69.3533	89.6042	95.2181	91.6109	111.159	144.892	167.333	114.668	85.7304	95.367	81.3414	104.669	85.989	94.0869	107.041	96.713	101.019	89.7319	84.5025	77.4325	58.275	75.8955	75.8866	155.732	196.05	151.083	291.857	337.941	249.638	173.51	224.716	171.186	206.549	146.493	238.165	149.213	123.582	165.554	249.762	304.61	230.207	81.9015	95.1128	288.275	149.356	142.877	124.348	Glyma.19G168300
Glyma.19G160500	93.5876	93.8866	108.107	95.8908	96.4998	109.021	86.4931	109.057	88.2037	79.3159	82.9318	63.0292	90.8447	92.0819	113.969	109.71	111.326	113.715	86.9883	106.198	100.774	66.2634	57.6315	57.7926	246.612	325.041	206.088	246.639	201.439	193.388	159.603	160.168	115.886	139.251	182.197	179.799	192.69	229.738	241.226	252.609	222.536	219.296	210.841	153.024	203.871	143.078	140.287	118.234	Glyma.19G160500
Glyma.12G013400	103.786	106.63	118.343	123.519	141.058	130.803	83.9214	111.22	74.7634	115.898	92.4328	64.789	123.766	113.548	137.446	126.732	123.524	109.083	111.202	105.589	116.691	89.474	99.0267	85.6691	240.843	250.973	189.271	213.391	167.662	159.101	90.3465	99.7908	82.4146	152.791	205.842	234.844	189.638	201.819	190.581	202.266	207.528	162.534	167.349	138.495	133.387	186.353	231.514	188.699	Glyma.12G013400
Glyma.14G026100	29.1672	29.2563	32.3134	177.148	201.131	259.062	258.031	267.977	286.981	111.695	124.588	101.895	31.4973	29.0726	33.2474	311.961	297.091	278.766	198.979	229.68	175.825	147.007	105.829	112.242	69.2087	129.79	53.9026	93.0952	78.9509	67.6803	57.9667	57.6501	68.9519	348.918	405.742	390.563	66.1178	67.1843	64.9175	43.1773	50.2028	57.4774	44.8549	32.2982	60.4387	375.028	147.439	230.065	Glyma.14G026100
Glyma.07G115900	123.038	140.466	121.802	102.233	103.635	128.01	143.304	131.346	159.638	129.663	129.234	129.891	116.968	129.679	143.41	122.135	137.097	134.157	111.65	122.829	150.412	133.17	129.606	118.458	149.931	128.18	156.506	129.406	119.432	149.772	140.298	133.164	141.492	147.621	159.656	145.806	90.3825	151.182	106.105	205.412	194.059	177.175	320.694	173.653	143.448	148.212	207.191	179.08	Glyma.07G115900
Glyma.09G214500	67.1511	68.06	93.2154	70.27	95.9552	111.34	107.076	182.533	98.2821	76.2235	78.2849	50.449	83.3207	77.95	80.5424	96.2687	92.0471	98.4505	73.8083	94.9514	94.8024	58.1632	58.2547	52.1629	247.568	243.287	229.483	270.389	223.615	218.114	152.748	173.624	159.513	192.455	211.594	205.06	210.4	304.666	254.789	241.08	191.686	240.594	110.37	123.143	231.532	176.348	92.1867	120.72	Glyma.09G214500
Glyma.13G205000	19.6975	23.5711	40.9494	110.35	81.2857	192.92	229.554	403.258	217.138	104	137.671	115.176	27.4953	23.4372	25.8209	130.583	134.697	116.118	153.632	201.917	143.793	81.79	97.3181	91.9905	46.175	67.7437	41.8735	50.6464	97.8265	63.6905	190.233	161.993	205.139	597.945	580.128	593.671	33.9012	36.1981	55.6973	46.1655	57.2881	46.105	39.6892	69.1836	114.62	420.483	146.816	215.684	Glyma.13G205000
Glyma.09G255500	137.899	143.985	140.37	131.35	143.862	81.2018	43.2296	39.4208	48.8876	130.057	85.88	86.302	108.693	116.729	149.696	93.3227	119.565	97.2749	100.992	94.0621	107.819	77.4349	73.6609	63.7799	337.409	335.902	312.236	202.056	149.369	152.87	67.7224	71.7344	50.2862	55.6977	100.425	76.4365	217.616	262.23	249.398	254.952	276.304	219.358	376.529	190.958	97.505	108.303	180.046	117.669	Glyma.09G255500
Glyma.07G247500	72.1258	85.186	113.09	102.196	107.448	127.191	79.7809	97.6891	72.767	122.538	130.757	93.7132	87.06	76.0463	105.237	138.202	133.462	119.675	89.5737	86.3029	116.829	93.932	96.3343	96.6347	250.69	336.698	229.892	225.091	200.055	190.453	192.858	195.571	123.134	77.8628	92.5978	107.204	331.648	237.804	274.139	197.757	191.605	216.609	119.587	125.993	179.619	82.3153	128.161	126.885	Glyma.07G247500
Glyma.17G149600	124.266	137.163	121.218	86.7282	95.1971	105.31	105.962	133.339	114.884	138.12	133.63	112.765	118.481	136.866	138.087	99.2369	116.847	108.529	89.7685	114.883	120.189	115.664	111.342	102.815	218.345	205.797	198.27	129.398	116.576	136.597	122.852	117.84	115.033	124.553	136.625	132.705	187.838	210.451	152.239	221.768	236.541	208.246	345.308	168.719	123.185	134.145	187.473	160.03	Glyma.17G149600
Glyma.18G075900	134.239	154.298	160.711	142.626	137.202	171.776	135.607	128.074	142.773	125.643	135.241	118.529	145.046	150.454	141.001	148.369	134.499	145.069	139.019	143.221	145.727	146.06	152.698	158.472	156.77	184.768	150.001	149.174	153.815	174.686	145.454	188.149	152.706	116.483	106.454	126.027	115.932	175.439	126.652	153.354	135.7	151.312	112.472	157.201	150.839	85.6626	105.232	126.811	Glyma.18G075900
Glyma.13G255900	97.3477	104.28	106.391	48.6225	48.9217	58.713	48.8815	50.8838	54.1479	74.3594	74.0436	72.1964	91.952	82.7416	85.7472	55.5279	59.954	59.3626	62.1287	58.1525	69.644	72.7889	57.8231	60.4469	271.455	295.699	275.655	309.136	328.161	309.978	158.541	193.851	134.257	103.6	128.412	127.966	292.212	264.653	297.613	268.755	290.564	255.288	158.053	190.317	193.531	104.056	126.237	101.177	Glyma.13G255900
Glyma.04G122900	116.245	118.886	142.624	97.4935	110.117	116.178	98.5957	107.937	104.231	116.559	107.55	90.0788	117.466	113.813	120.556	91.1625	99.1904	108.998	109.403	103.712	122.976	99.9525	97.7038	91.2415	235.618	191.66	224.718	204.313	181.417	168.533	125.349	132.647	131.809	136.244	136.282	142.031	196.877	286.95	216.628	221.231	188.19	198.083	206.624	162.235	161.497	155.223	101.39	120.523	Glyma.04G122900
Glyma.05G225700	84.6293	92.9244	116.584	98.1263	116.85	138.499	120.077	159.8	121.222	95.3088	101.859	97.9632	100.74	109.804	114.184	133.209	119.994	120.535	114.455	115.656	120.711	110.951	127.801	110.78	174.477	196.918	174.273	187.776	197.619	198.525	171.938	176.657	160.117	135.636	150.543	150.961	210.731	198.952	204.777	189.665	192.967	191.498	116.505	124.151	180.912	136.599	119.206	128.21	Glyma.05G225700
Glyma.02G109100	232.151	243.508	293.632	315.811	327.941	392.447	51.2424	12.9319	43.2435	274.063	248.716	114.417	241.018	180.538	225.358	321.405	236.709	232.54	140.22	81.3122	118.258	72.1478	167.065	170.338	144.354	77.1387	136.733	54.3838	31.8382	41.5326	23.9379	15.7459	7.24863	12.0228	16.4786	18.5428	182.828	147.413	159.969	126.853	165.7	62.6338	191.188	277.342	28.6919	36.0407	54.4852	58.8692	Glyma.02G109100
Glyma.07G258100	18.2461	20.9955	36.6432	53.1267	64.9959	72.9897	61.81	72.7292	54.0471	53.0038	72.601	45.5755	17.5358	9.67831	14.0414	108.245	113.947	95.2658	60.6889	72.788	59.5281	50.0097	31.8669	43.1149	235.548	429.563	274.192	348.239	254.947	292.712	396.448	447.43	382.574	68.2365	68.2136	62.2844	154.759	219.966	240.463	195.097	165.78	236.549	79.815	71.5821	738.418	60.1025	25.4895	55.3754	Glyma.07G258100
Glyma.01G019800	87.7065	90.0293	83.9402	167.513	190.749	216.633	230.778	184.781	210.492	83.6681	78.856	87.0834	105.073	116.264	143.299	255.955	218.679	219.508	168.691	171.53	132.893	122.541	142.681	134.689	115.399	233.653	124.971	185.069	137.964	157.649	148.465	157.091	100.292	168.572	176.684	153.054	73.815	128.974	135.056	126.444	99.7839	159.194	47.0578	80.951	183.782	144.693	43.6281	77.4488	Glyma.01G019800
Glyma.03G230600	192.473	215.329	244.35	212.324	218.687	229.251	160.183	107.164	180.178	276.599	264.296	266.464	190.137	200.965	228.802	159.51	191	192.269	230.994	153.571	254.983	267.33	243.091	230.639	52.33	37.2155	62.201	48.0061	73.1395	99.9233	85.8555	60.1002	99.1096	125.384	57.4144	58.7831	84.3453	54.0888	58.1045	51.7361	59.5826	48.3374	44.6645	82.0993	47.7908	56.3281	93.4371	138.734	Glyma.03G230600
Glyma.13G285600	147.146	162.515	154.775	129.314	131.279	91.2505	50.2218	46.443	53.4634	148.11	91.4984	81.5939	131.447	133.346	176.49	87.0736	110.984	94.7736	91.1556	89.9474	100.197	73.9019	77.2106	66.6618	285.143	260.527	269.021	197.432	159.651	154.901	95.1743	106.187	80.7384	52.0738	79.3059	79.4532	162.533	238.864	209.981	273.863	293.387	211.242	341.794	210.577	140.771	92.1755	172.014	101.361	Glyma.13G285600
Glyma.04G247700	128.289	133.583	130.885	144.244	149.071	89.4807	51.1279	50.607	54.4228	159.845	92.2132	81.1114	133.683	131.611	148.717	83.9451	96.4488	85.6545	107.077	90.1711	98.5805	74.2602	89.5625	67.5959	319.545	253.349	246.555	164.195	102.097	125.237	62.5941	64.5698	48.7378	88.196	143.216	118.26	202.981	271.355	183.438	247.366	284.838	184.445	316.777	185.075	86.6477	179.094	269.635	165.805	Glyma.04G247700
Glyma.16G165200	23.4681	34.3057	58.5889	263.632	343.086	161.301	17.9726	22.7266	32.5994	462.181	157.668	112.227	76.2251	37.6988	82.7906	125.832	220.687	121.257	285.16	145.325	245.21	178.911	171.926	131.58	136.585	75.6481	79.1495	118.304	58.5979	76.0111	3.92202	1.74692	1.47254	92.4526	380.686	100.477	78.2486	71.7983	64.5506	80.2207	92.8047	41.7295	132.363	38.8252	3.02608	407.155	600.296	530.339	Glyma.16G165200
Glyma.20G240700	151.452	144.764	137.78	104.58	115.097	106.988	106.795	142.696	125.626	148.981	141.615	116.357	138.049	163.224	179.045	97.2803	106.099	115.02	109.805	122.135	116.662	115.119	124.366	116.156	208.653	149.419	162.288	116.171	102.59	129.131	121.195	132.023	106.329	103.203	106.951	97.1132	211.446	191.062	147.917	201.111	194.749	227.396	318.425	166.538	123.159	116.521	159.856	121.604	Glyma.20G240700
Glyma.13G205600	137.89	131.912	110.384	158.748	151.766	147.806	155.182	113.424	148.963	148.825	154.256	143.618	136.425	149.806	118.004	160.681	145.552	163.81	150.937	154.083	142.11	148.432	138.98	154.955	140.57	129.832	126.001	132.866	133.243	133.196	167.734	159.926	147.666	139.595	130.409	123.607	144.986	139.797	139.317	133.725	139.338	141.201	136.894	121.521	138.635	129.611	130.938	121.6	Glyma.13G205600
Glyma.20G167700	85.8945	89.9594	98.2071	103.17	108.864	117.725	117.388	137.382	116.776	102.799	100.212	89.7325	87.855	85.7144	97.862	119.286	115.086	119.482	114.549	128.638	113.79	94.2584	93.1289	93.2004	233.037	246.37	193.457	185.57	162.074	156.721	113.532	137.184	119.458	135.705	166.983	177.184	162.511	217.701	189.172	224.073	230.755	201.671	199.672	136.846	165.591	160.888	156.601	127.364	Glyma.20G167700
Glyma.18G001800	87.1111	91.7894	109.699	126.978	141.937	123.21	77.4591	98.6987	84.8343	108.603	77.1219	62.6204	101.639	78.2048	108.01	133.728	147.283	123.446	108.341	102.143	120.547	82.7204	74.1859	65.8347	206.859	240.647	204.623	238.685	194.131	172.003	104.402	98.516	92.2757	144.852	219.062	193.962	177.891	177.118	195.164	189.179	218.664	161.415	194.47	144.787	146.827	221.077	185.933	162.946	Glyma.18G001800
Glyma.02G292800	158.791	156.631	211.244	100.647	96.0475	128.273	55.0348	66.0872	54.7504	99.8435	115.191	82.6515	196.226	168.143	184.137	106.424	77.8921	89.29	90.0084	87.2212	104.323	80.684	77.0136	82.8308	264.447	193.833	207.185	193.259	191.419	178.579	99.3941	93.5618	90.916	84.1503	102.268	93.3463	256.248	224.026	300.56	213.364	222.702	183.71	156.868	243.084	128.405	82.553	125.329	116.663	Glyma.02G292800
Glyma.15G091400	110.097	120.346	112.801	127.58	126.825	180.35	192.348	259.119	209.721	90.3484	114.957	111.914	117.145	108.884	98.4813	170.293	151.349	168.712	134.514	190.063	138.439	157.83	160.704	149.983	79.5574	128.418	102.429	135.715	153.749	165.675	192.174	207.196	169.66	202.868	143.694	175.879	85.9432	121.563	127.789	111.177	115.264	132.964	46.1837	62.9906	174.122	183.654	67.0835	109.317	Glyma.15G091400
Glyma.08G174700	134.314	138.728	142.667	139.611	135.712	108.197	44.5349	48.0268	69.4302	92.3015	72.7733	71.379	115.421	116.596	132.382	138.656	161.207	146.343	82.4156	107.394	107.161	78.5075	62.3662	68.5353	266.728	293.155	238.233	340.558	239.997	220.113	75.8124	84.827	60.1867	18.5419	47.3689	42.9289	227.889	309.171	359.563	153.57	203.174	165.626	202.718	153.238	234.623	75.9364	79.945	65.2955	Glyma.08G174700
Glyma.09G227100	105.521	109.697	126.717	147.903	148.05	132.637	80.7322	104.898	81.1792	105.321	83.7048	72.3411	95.8269	99.326	118.358	134.392	130.826	125.452	102.693	117.06	123.313	94.3855	88.1575	77.4678	268.076	289.121	227.584	191.404	137.727	150.984	74.5469	79.8636	53.7222	123.352	148.975	131.901	241.03	254.172	253.168	195.427	197.323	179.565	226.749	132.177	93.4933	136.278	138.796	117.284	Glyma.09G227100
Glyma.20G177700	148.74	155.654	150.562	124.893	136.058	124.571	102.069	112.783	103.502	142.004	127.203	122.861	141.826	141.619	151.516	114.136	116.799	115.405	123.025	126.009	140.807	120.087	127.214	118.55	196.211	173.416	169.764	130.11	122.893	142.144	112.965	119.08	104.121	108.202	114.82	115.837	189.818	226.684	183.445	157.299	166.763	166.95	193.365	161.732	125.645	112.353	138.427	123.132	Glyma.20G177700
Glyma.12G002100	108.141	105.206	106.221	127.588	133.941	142.165	124.565	113.323	117.045	103.513	113.801	87.594	97.2289	100.331	111.555	134.064	133.389	129.403	110.959	112.2	110.374	100.354	114.436	110.797	187.966	168.39	163.455	165.753	157.179	156.696	131.991	145.542	127.411	215.037	220.714	220.698	166.146	168.34	165.26	169.125	172.452	166.359	144.783	106.458	157.783	165.454	119.081	123.533	Glyma.12G002100
Glyma.04G191700	106.755	115.097	128.499	115.414	125.868	90.2621	44.23	45.1319	46.6238	136.47	94.2143	68.354	113.138	102.562	143.272	90.6903	108.291	82.2686	93.245	80.1243	88.1321	63.5948	75.2919	60.2099	296.939	268.088	257.649	229.345	174.197	155.068	82.704	83.3832	63.6537	74.8917	111.126	103.796	206.006	275.828	244.651	266.36	260.796	215.423	307.862	182.781	132.003	124.538	177.347	112.127	Glyma.04G191700
Glyma.10G293900	106.746	103.696	120.742	125.321	133.367	116.192	62.2008	95.8327	61.9399	133.205	97.1958	69.6053	85.7186	92.0706	123.374	103.081	108.538	99.1556	83.4555	94.9411	94.1402	66.1723	76.9138	61.5866	299.405	246.681	249.667	190.753	138.035	145.221	87.0812	99.1414	83.8894	92.1084	137.641	142.066	236.988	260.241	227.184	215.512	230.937	209.76	238.283	139.165	180.159	148.388	170.225	132.611	Glyma.10G293900
Glyma.04G229000	133.544	124.894	117.666	93.686	95.6078	104.173	102.592	160.445	113.857	122.062	135.407	104.25	119.856	157.466	148.094	96.4826	92.8117	107.306	85.0563	105.317	105.522	96.4004	117.337	101.443	220.818	168.63	189.473	113.962	100.982	148.582	117.631	126.511	116.39	127.078	113.392	110.142	218.446	205.323	155.702	197.231	204.656	224.913	278.211	160.413	128.28	122.573	166.502	153.016	Glyma.04G229000
Glyma.15G038100	203.373	197.585	183.996	152.982	152.317	136.564	102.816	92.959	93.5062	134.46	126.859	118.799	181.126	209.338	217.921	123.713	127.465	134.089	118.536	103.526	116.508	107.82	121.915	115.249	170.482	160.205	165.233	129.27	129.63	133.292	110.694	116.04	94.7095	82.0985	95.3517	95.6792	172.307	190.333	187.155	145.973	144.415	142.886	167.121	142.736	115.976	83.8723	129.749	120.149	Glyma.15G038100
Glyma.20G213200	117.679	154.875	130.551	101.606	99.2672	115.215	85.0136	129.138	90.9858	86.0247	64.2649	50.3019	120.152	126.942	173.551	109.626	120.499	98.7722	87.0228	113.496	97.5512	72.5515	66.6864	51.813	206.33	230.295	183.311	210.348	162.71	177.647	106.028	127.143	113.895	134.749	160.023	180.175	158.965	187.889	155.093	187.757	239.499	167.777	259.99	160.39	147.389	150.325	174.417	150.482	Glyma.20G213200
Glyma.04G253300	123.545	141.241	128.896	107.286	107.762	81.6492	37.9437	48.5099	46.7311	107.436	73.5301	63.4065	116.256	121.752	156.133	69.9587	88.8706	78.9637	73.5324	73.4452	87.9113	59.6659	62.4661	49.8448	299.478	305.681	274.561	195.971	156.483	151.839	66.3698	70.7933	58.9585	65.6078	105.578	113.877	179.224	258.122	205.461	291.543	313.9	214.574	387.871	222.045	104.015	123.332	191.691	127.792	Glyma.04G253300
Glyma.08G024900	133.923	153.288	166.595	133.699	138.465	93.0805	49.123	41.4187	52.5784	152.736	110.873	85.5006	125.182	127.678	170.21	102.306	118.062	95.7014	104.085	109.742	118.757	85.888	86.437	80.3951	311.496	209.272	264.554	165.515	105.959	117.318	42.1247	50.408	43.5946	41.0783	76.6316	63.1573	184.507	261.629	200.529	253.499	267.732	191.353	402.582	240.676	66.3939	92.6689	188.399	113.303	Glyma.08G024900
Glyma.08G171000	47.9778	66.1716	96.9865	37.3003	63.7448	36.7422	0.991872	0.910887	2.01129	109.618	53.442	42.2995	69.7461	55.8909	81.0884	23.5825	34.457	16.6819	67.856	49.644	79.1575	64.2831	40.9633	41.5515	761.429	397.804	485.015	205.032	113.437	116.316	4.44373	0.316449	0.975198	3.05808	37.6751	25.7339	666.884	260.525	359.543	127.731	297.248	67.803	417.167	325.315	1.92024	301.675	230.373	190.198	Glyma.08G171000
Glyma.04G215800	57.2592	60.3203	78.9084	145.111	154.987	132.273	72.6021	71.3408	75.6641	163.56	94.2366	66.4789	80.7163	56.2616	80.8581	131.578	142.841	104.242	135.979	112.997	137.909	98.4855	97.4196	87.3546	197.46	242.989	155.506	182.243	134.706	130.935	63.0044	50.7697	32.8865	169.109	323.381	259.893	187.854	146.976	157.779	179.218	187.744	141.353	152.176	92.6703	71.8376	271.272	347.843	261.532	Glyma.04G215800
Glyma.19G195500	149.358	146.26	139.381	105.364	113.471	112.526	111.615	134.856	117.667	155.28	157.623	144.739	131.514	152.811	162.583	96.7541	103.401	115.811	102.824	118.857	128.849	111.144	117.09	118.605	183.874	158.492	163.094	100.847	86.2624	118.028	129.443	130.664	118.646	109.974	102.124	107.465	181.208	183.319	140.981	164.151	171.963	201.925	265.413	165.483	126.299	111.452	173.216	136.004	Glyma.19G195500
Glyma.06G276200	89.2791	94.149	90.6927	116.742	126.715	143.902	142.693	144.887	140.531	107.204	111.052	100.074	97.0954	97.0864	96.2262	134.024	121.202	133.821	129.85	128.814	133.199	115.766	118.234	112.346	146.507	164.534	129.087	159.848	142.61	147.659	121.715	136.656	108.594	200.107	205.709	213.521	112.443	164.336	131.605	170.345	174.374	160.538	125.132	100.185	123.587	244.431	197.828	170.846	Glyma.06G276200
Glyma.06G153400	75.6555	84.4912	119.467	95.5992	99.6337	82.9632	34.7313	59.5857	40.4859	84.6357	58.0677	44.4163	91.1248	87.0353	120.801	77.9708	73.0193	74.9167	64.9806	65.2679	70.1641	49.1002	48.2667	44.9032	330.957	349.675	272.997	243.451	199.793	177.565	95.3192	111.978	75.5092	62.5144	111.369	130.449	307.833	281.723	288.783	290.916	305.489	248.507	238.81	168.365	191.494	105.152	146.374	92.4016	Glyma.06G153400
Glyma.05G025300	75.2257	81.709	80.6371	148.086	163.924	183.324	150.134	196.822	130.912	103.135	81.3608	63.8333	95.26	94.9605	101.337	180.385	170.335	150.766	113.829	123.365	110.839	77.5781	72.0345	69.1963	145.672	183.987	141.341	197.749	155.001	152.464	102.046	107.441	87.6517	257.314	286.533	262.99	106.133	162.102	142.612	158.629	135.656	144.836	120.405	68.3122	137.989	213.059	148.002	134.569	Glyma.05G025300
Glyma.18G015300	96.1263	98.739	109.918	111.896	115.041	133.939	133.917	174.076	136.87	126.007	131.15	119.55	92.0218	88.9937	103.599	119.925	125.192	112.994	119.202	141.521	146.639	135.192	129.422	126.774	153.285	151.692	164.561	120.078	130.62	129.898	124.78	134.943	126.899	178.592	186.708	177.431	127.114	133.434	132.95	182.527	165.724	159.996	161.083	137.12	136.973	153.028	195.679	168.035	Glyma.18G015300
Glyma.03G226300	87.8923	83.5783	78.4313	175.098	175.409	208.829	227.505	158.695	212.722	132.916	150.117	133.924	93.4419	93.877	75.6549	217.283	199.805	197.472	174.072	162.158	156.26	148.299	171.65	169.778	70.8246	108.853	76.2032	108.667	116.481	120.627	112.924	110.133	106.988	210.685	194.214	215.96	129.535	85.024	91.8528	110.9	122.667	104.976	58.0236	62.3872	116.148	177.081	127.664	132.919	Glyma.03G226300
Glyma.06G195200	85.5269	97.2774	98.9695	80.2394	89.2334	83.0376	64.7026	71.8821	64.2911	72.2592	55.6719	41.9275	93.0166	77.8671	104.271	91.0003	103.014	93.9567	75.5609	85.3881	83.4452	55.9468	49.8983	51.1183	262.322	320.865	232.136	285.098	255.948	200.01	138.668	145.296	103.089	67.0589	103.745	105.344	237.056	229.256	241.971	292.781	338.743	255.046	263.209	163.349	172.749	88.3099	101.112	76.1822	Glyma.06G195200
Glyma.11G077600	85.8944	93.1627	88.4816	135.584	139.301	125.991	100.305	74.89	87.4936	103.868	82.1558	68.8178	95.7893	85.2741	98.1841	131.352	150.51	133.749	105.9	99.0472	93.6223	66.6741	74.6269	65.1061	215.555	245.351	180.798	250.473	204.873	177.943	126.144	132.553	102.578	113.333	163.875	140.374	160.037	195.086	196.069	200.288	223.634	183.023	184.871	133.034	172.86	148.55	176.887	133.415	Glyma.11G077600
Glyma.08G223900	131.698	139.498	111.256	117.788	123.039	97.5008	84.2893	63.2897	72.5173	96.5103	81.2503	70.8463	124.391	129.249	144.528	101.019	91.1197	98.2134	81.7605	79.2074	82.589	65.9407	67.66	66.6929	280.215	274.912	201.023	151.11	137.39	140.725	99.5396	103.127	73.725	95.4447	108.534	132.328	378.743	212.656	211.121	265.52	297.525	256.236	204.062	140.922	123.611	102.236	134.552	96.398	Glyma.08G223900
Glyma.15G082000	111.104	118.875	121.326	94.511	100.103	69.9676	34.5134	41.8307	37.8093	98.6576	73.6983	62.4192	99.3094	102.732	137.158	73.6579	85.105	67.7991	69.4557	71.2539	84.8133	60.0476	58.183	55.5183	366.397	357.089	252.662	172.725	145.281	131.253	86.058	91.2721	62.0251	45.3615	65.1717	84.6105	359.883	297.857	257.762	300.59	324.62	245.842	277.992	187.794	134.397	90.0976	160.638	100.777	Glyma.15G082000
Glyma.03G166700	163.909	143.691	134.393	103.665	117.485	125.399	124.085	143.19	138.356	127.817	135.088	117.728	149.818	175.566	169.238	110.105	101.32	121.761	112.185	116.604	134.612	119.834	120.759	122.136	177.106	141.939	154.403	103.626	99.7054	128.108	125.477	136.815	116.544	114.841	105.645	104.707	194.5	173.464	153.628	144.609	171.929	183.245	231.151	140.114	117.002	107.944	142.942	123.723	Glyma.03G166700
Glyma.02G087800	96.5554	105.906	113.963	124.08	122.435	95.3068	71.9045	51.6296	64.5417	144.256	102.98	72.8853	107.398	83.765	115.432	103.271	115.44	94.2017	102.588	93.3242	111.879	74.6432	85.1047	75.0036	254.468	244.923	204.755	196.644	161.721	146.232	99.1009	106.373	75.3036	77.1171	114.448	111.999	190.803	200.5	189.213	247.228	313.3	210.949	267.603	167.36	154.53	128.14	189.843	108.597	Glyma.02G087800
Glyma.16G017600	87.489	98.6615	109.808	103.713	103.846	99.9059	57.8786	71.5165	51.2674	88.039	64.14	42.9749	94.0432	83.2116	112.838	93.2079	94.0631	79.525	70.9397	70.4207	82.2697	48.7504	53.7235	44.9943	239.994	292.211	209.631	277.396	235.177	204.445	159.52	152.054	86.3811	131.717	195.241	178.365	182.491	183.267	224.108	241.429	220.914	204.357	179.598	134.119	206.904	141.114	159.115	117.95	Glyma.16G017600
Glyma.08G339600	80.1363	95.5848	63.356	35.3558	37.9652	94.3556	22.2033	67.6599	98.6757	20.3299	23.7804	26.8981	42.1149	72.8507	59.7823	71.3998	27.0165	57.8725	131.767	54.749	32.4775	295.365	117.46	70.414	19.8697	67.1983	23.7169	149.712	183.867	306.873	119.723	206.972	232.334	535.26	598.959	482.604	112.028	56.2806	45.6918	161.015	299.659	301.376	9.16703	149.257	40.5941	91.8386	298.022	273.079	Glyma.08G339600
Glyma.01G095232	230.58	241.386	225.762	85.6371	63.6028	25.9686	6.73251	3.12263	9.37884	15.8625	8.85679	20.2965	184.664	223.938	337.324	47.8198	64.395	43.9863	19.9687	29.8196	37.2092	18.4434	19.8041	12.7895	290.538	259.841	239.421	133.894	89.7195	102.226	9.47499	7.77975	4.29827	4.45697	15.3343	5.62642	570.006	680.398	481.799	409.472	454.103	216.937	232.833	113.517	18.1884	60.945	58.8513	19.7419	Glyma.01G095232
Glyma.05G246900	59.274	60.0466	70.9729	70.8728	70.6848	82.1693	53.2012	102.662	63.5479	67.4423	56.9699	40.6823	56.5863	52.6511	75.0695	81.4381	89.2358	71.8404	59.8068	74.1415	77.1366	54.4319	49.1709	44.1153	240.686	277.281	213.989	248.939	214.901	199.133	159.442	155.324	126.373	162.66	241.667	229.179	157.001	202.545	188.67	235.979	239.982	189.807	231.579	140.511	222.841	211.957	200.318	172.875	Glyma.05G246900
Glyma.05G067400	125.729	129.616	109.655	81.6488	92.2209	91.245	96.1636	115.157	110.282	131.575	119.704	107.424	109.538	133.632	140.061	82.4581	97.8176	103.646	93.923	109.018	98.5716	105.637	110.743	99.0507	200.279	175.356	197.102	115.941	92.0227	128.353	96.0292	97.9555	101.058	109.343	99.7725	103.453	167.432	188.28	124.156	228.132	236.832	231.587	402.362	196.117	96.198	123.536	185.835	155.969	Glyma.05G067400
Glyma.08G334000	63.387	62.2545	65.5154	185.35	196.674	197.133	212.351	199.261	189.092	171.998	144.183	129.782	73.2495	72.3706	68.0586	194.156	209.538	178.353	176.641	166.303	181.832	131.383	127.431	117.863	63.6829	86.0764	61.469	85.3658	71.9969	64.086	77.8328	81.0202	85.2096	238.882	309.598	327.419	57.9645	61.5316	72.2298	66.04	72.0172	67.6781	57.3535	57.7978	79.8351	277.35	255.769	227.837	Glyma.08G334000
Glyma.08G205500	145.503	129.447	133.469	94.1069	107.027	107.06	111.558	172.244	123.617	140.631	152.79	127.085	137.589	148.357	161.192	100.353	99.2486	112.867	101.232	124.342	123.47	121.378	132.889	119.82	181.392	150.624	159.183	107.75	104.242	128.779	109.6	119.54	99.6942	109.309	98.8596	106.583	199.864	177.782	151.407	153.966	176.32	197.392	219.384	137.311	113.249	120.773	135.282	132.179	Glyma.08G205500
Glyma.07G243500	146.441	120.944	41.0673	234.436	251.923	241.451	67.0616	24.4081	43.6699	31.0977	13.3415	27.8378	156.143	210.47	82.6684	226.208	39.8911	343.531	38.0967	11.3893	6.02408	460.93	1792.26	1313.42	0.118888	0.686627	1.7833	0.522279	4.6878	117.623	1.83551	19.2414	6.56108	24.8634	8.19984	1.50242	24.2741	9.89212	13.4197	8.15338	17.2988	11.9408	0.411656	0.485003	50.7886	2.91954	2.04541	151.64	Glyma.07G243500
Glyma.09G238300	227.617	314.694	428.835	191.194	248.68	132.024	10.8182	2.18475	15.6478	401.858	322.959	239.812	196.605	175.744	250.966	112.732	257.896	110.83	362.627	164.1	487.641	352.077	247.312	231.217	68.0632	17.8642	109.706	18.4726	15.7504	23.4916	14.2397	6.59131	2.93606	4.16924	8.92373	5.40399	85.9324	53.7023	45.1098	23.8881	22.886	16.7146	40.5421	92.6904	5.71074	38.2809	53.8773	126.156	Glyma.09G238300
Glyma.15G102550	114.908	113.637	95.3686	89.8871	92.9537	100.705	116.881	153.153	140.227	108.412	124.312	121.736	92.3082	109.224	111.06	96.7059	103.432	112.851	114.42	139.91	109.963	132.354	124.307	130.448	152.018	143.999	137.602	119.04	114.239	141.772	170.64	183.047	158.631	139.907	113.566	109.59	182.61	159.065	138.788	172.354	178.97	179.338	241.353	158.377	147.144	141.493	129.367	124.368	Glyma.15G102550
Glyma.06G109200	16.9099	19.3569	22.8634	73.2876	63.0236	63.0293	42.8225	41.3078	35.1198	43.3419	36.41	38.9346	15.1948	12.8087	19.2465	56.5658	57.3561	45.7967	49.7798	40.8593	32.0223	28.7097	22.3111	19.2071	431.44	473.992	426.903	290.795	177.379	195.62	225.581	253.616	127.868	112.405	155.019	119.486	241.62	219.401	310.456	233.156	236.115	214.942	217.127	185.837	277.604	140.677	90.9525	118.146	Glyma.06G109200
Glyma.14G092500	123.921	112.854	169.21	87.573	100.059	59.3266	18.2289	14.7673	17.7002	229.801	209	169.239	159.219	157.707	156.873	33.8425	57.0504	48.1525	135.452	109.861	167.243	104.865	124.036	103.195	290.792	221.077	277.287	177.521	168.221	156.665	49.38	60.974	55.5838	12.0759	27.1115	53.8401	228.517	223.11	217.695	182.465	212.308	175.064	298.394	231.792	86.9641	46.6433	132.557	112.251	Glyma.14G092500
Glyma.19G229700	61.6057	55.7256	72.7991	117.699	130.533	170.85	130.16	288.902	146.577	134.218	122.541	117.181	57.4853	51.9982	69.1163	135.147	129.446	124.553	123.788	166.176	168.525	144.415	124.067	125.375	111.87	126.178	90.2865	69.6448	62.6187	59.6141	40.3441	46.2035	46.1118	251.405	323.482	378.198	111.638	93.5695	100.422	88.6865	107.763	93.3358	90.6115	68.4676	49.5269	394.788	308.06	282.316	Glyma.19G229700
Glyma.05G143700	150.973	173.038	139.383	123.843	125.623	135.4	137.751	131.687	168.204	132.988	142.691	138.31	133.242	156.09	145.429	147.922	160.047	162.443	131.349	145.149	144.626	160.111	156.762	134.843	124.365	107.928	151.859	93.0503	89.4756	115.434	118.286	103.096	97.9368	105.221	85.7416	78.0208	123.996	137.212	119.782	136.642	153.649	148.465	229.263	131.057	96.6724	101.054	122.181	115.151	Glyma.05G143700
Glyma.10G055300	166.236	156.731	107.561	193.764	182.409	230.048	214.937	215.435	248.212	97.187	126.239	132.18	183.419	194.93	120.326	250.414	207.071	256.301	121.525	140.031	98.5026	132.596	166.91	216.175	35.6354	45.0555	35.5117	70.5674	86.0459	74.3608	117.863	104.053	121.223	188.207	185.669	178.388	51.6461	45.9347	60.6687	76.5502	57.9884	92.6998	42.3322	42.3214	100.956	158.227	76.7528	125.323	Glyma.10G055300
Glyma.07G183000	128.691	123.978	130.589	120.22	122.294	119.554	110.838	136.905	115.5	103.853	106.336	103.621	125.473	146.502	149.064	109.606	90.4742	113.197	87.4076	100.659	106.871	105.578	109.298	110.459	180.073	159.879	163.439	126.744	122.926	144.46	99.5505	117.753	110.53	159.195	136.558	162.545	246.038	204.516	184.154	148.743	163.276	151.992	155.03	120.103	128.025	119.326	131.582	116.608	Glyma.07G183000
Glyma.13G217100	132.149	139.79	115.815	103.874	111.97	118.5	121.991	129.606	135.154	141.785	152.855	140.604	123.37	136.677	135.926	104.52	111.193	120.378	114.564	121.161	135.649	117.813	113.378	115.091	165.979	132.708	140.155	94.5674	96.723	122.777	129.538	125.367	119.656	130.546	105.698	111.209	152.929	150.587	122.592	165.518	157.727	180.897	251.384	158.06	96.9997	122.102	163.062	137.092	Glyma.13G217100
Glyma.06G235100	41.5021	43.5585	44.3422	176.637	195.303	247.23	341.863	382.882	342.552	125.293	156.911	150.347	49.4112	42.1188	44.6995	281.38	278.465	256.011	229.908	285.07	211.245	176.989	138.199	158.665	22.0702	37.8673	18.2065	50.6893	47.4931	46.8622	60.4236	58.6467	70.3724	261.672	268.972	267.397	14.522	22.1043	27.2347	25.6751	31.6849	32.0317	14.4631	16.2984	56.7095	241.951	91.9663	132.579	Glyma.06G235100
Glyma.12G095700	85.373	80.0709	79.2353	122.739	106.583	114.4	115.94	134.013	115.829	79.4252	92.6606	87.8266	115.232	125.177	74.6046	135.88	117.786	142.79	116.544	151.304	92.0386	83.1736	90.6104	108.559	117.056	219.219	105.137	207.095	206.717	181.233	236.673	248.651	181.8	126.947	144.429	166.937	129.583	122.768	135.679	157.678	184.575	206.842	112.785	100.576	185.876	121.8	70.7164	78.6193	Glyma.12G095700
Glyma.11G098700	222.839	195.807	196.304	179.871	163.806	138.023	87.6784	100.816	90.2102	143.78	112.944	107.351	193.068	223.59	237.705	128.135	101.933	131.295	102.547	109.41	116.509	112.804	120.874	96.5266	136.638	94.3168	125.874	111.632	103.046	118.239	63.1174	62.6616	66.0636	89.4644	140.404	146.243	137.242	205.243	149.665	132.928	111.604	140.597	144.603	124.379	76.8407	105.286	183.093	132.822	Glyma.11G098700
Glyma.02G258800	151.967	138.269	151.036	112.147	122.893	137.04	124.017	137.213	118.194	141.063	157.781	134.683	155.247	145.78	172.206	124.142	110.844	111.191	110.291	129.165	148.123	165.438	175.153	181.945	127.051	105.424	83.4185	100.523	105.092	63.4879	108.085	120.771	114.274	135.249	127.936	142.663	147.467	155.442	103.44	146.264	164.441	130.344	135.183	141.529	88.2405	135.205	151.672	126.481	Glyma.02G258800
Glyma.17G247300	131.934	147.759	154.672	117.374	134.199	86.3632	42.5472	48.0496	44.0143	151.339	105.724	84.8346	115.485	126.531	172.972	86.7872	101.896	86.9353	92.5997	93.3525	105.715	73.5066	72.0621	65.9312	279.369	200.862	210.533	160.241	120.017	118.972	65.0567	73.212	53.9595	36.283	66.7823	73.1201	258.597	208.124	191.918	258.596	246.543	235.524	324.669	191.983	99.4687	95.4576	192.641	106.494	Glyma.17G247300
Glyma.04G174400	58.9494	66.9933	79.1102	95.6558	104.88	112.035	77.7063	129	79.6833	104.804	76.5255	56.5466	64.9644	60.6306	81.9068	92.0062	87.6321	82.803	83.6388	98.2939	99.7687	83.4584	68.2142	65.6735	191.976	188.348	150.529	141.371	120.176	109.805	89.6891	97.0489	62.987	231.508	332.374	328.526	223.541	178.001	193.09	170.849	186.093	179.167	142.341	81.5274	107.755	298.207	274.699	219.67	Glyma.04G174400
Glyma.09G273100	93.0318	93.3037	103.943	88.84	94.6036	110.963	106.075	137.266	124.182	89.8925	93.9725	92.1163	82.2878	85.7808	90.8363	122.069	113.517	110.7	104.159	132.491	117.264	106.843	89.0255	97.2045	166.004	195.159	140.923	168.025	170.305	167.316	196.394	198.393	145.876	145.31	135.947	136.902	208.408	156.272	189.852	169.242	171.554	191.417	125.857	113.556	180.365	140.001	104.315	107.153	Glyma.09G273100
Glyma.07G134500	12.0709	19.8117	29.3155	50.7303	70.887	39.6567	10.6578	15.7026	18.4719	43.8686	24.4259	17.8346	19.4386	10.2371	15.301	62.0376	87.4014	67.8086	36.1019	40.8121	57.1842	36.5551	26.8653	25.9697	519.713	470.041	396.81	317.638	168.606	173.75	94.0042	95.8166	43.3459	66.0397	174.797	68.5934	441.108	302.95	451.278	247.921	300.588	252.329	310.327	160.428	151.034	100.881	73.7122	80.7406	Glyma.07G134500
Glyma.11G249700	118.13	118.168	109.262	90.5864	92.7561	92.0143	97.8444	111.883	100.484	130.388	120.979	109.979	112.497	135.987	133.518	88.5286	89.9527	94.4062	81.4272	93.7005	98.4973	93.9367	99.8548	92.3653	215.438	175.575	165.628	130.36	103.021	130.141	126.02	132.625	107.752	102.883	106.236	107.964	203.022	195.656	172.847	197.264	213.748	222.5	286.45	149.374	138.552	116.271	166.664	121.884	Glyma.11G249700
Glyma.06G028600	155.119	161.942	153.725	93.7968	89.7849	97.5978	70.4574	93.5793	73.5623	91.4277	81.8981	88.7299	136.341	143.418	150.662	84.0284	85.019	87.0841	73.1043	92.4991	106.352	96.0379	80.4526	83.8668	181.909	171.307	185.81	139.815	141.528	134.01	112.218	138.174	121.569	153.606	143.511	175.498	156.013	258.986	205.469	177.702	171.738	159.167	153.823	145.367	143.355	127.925	169.769	148.118	Glyma.06G028600
Glyma.18G119100	124.085	121.298	125.338	89.852	95.86	101.579	89.0693	151.178	107.017	97.8659	106.937	96.9317	95.5388	117.788	129.641	106.04	113.981	107.913	99.7312	126.366	123.492	113.826	105.851	106.39	181.207	179.481	156.313	127.462	120.699	157.341	184.402	195.215	132.247	99.0549	95.6693	89.1513	162.142	182.035	149.148	193.134	190.649	213.886	235.253	135.687	129.93	110.176	106.473	91.952	Glyma.18G119100
Glyma.13G167300	57.3697	65.2481	68.1686	85.2195	89.3208	105.243	76.1826	126.594	79.7385	70.8788	61.4353	48.5615	57.0974	53.9654	69.8495	95.8369	94.4005	88.9595	70.3109	94.6955	88.9781	54.8664	49.0654	46.3711	220.595	277.996	228.199	218.504	197.981	171.893	126.543	123.863	119.722	164.056	214.665	218.267	163.13	184.196	206.357	210.569	202.337	185.015	205.666	147.176	192.998	176.244	162.349	150.566	Glyma.13G167300
Glyma.13G250700	65.9856	77.0099	93.0888	50.0115	58.4892	47.3433	31.1149	39.7637	32.3592	62.69	69.1519	52.8053	72.9992	59.9575	78.0066	69.6211	93.3866	72.5088	44.5957	39.4702	48.7163	46.021	36.7207	45.8405	531.705	636.232	514.064	272.147	179.049	172.129	79.6418	63.7703	53.3129	39.4902	44.8028	43.6452	379.658	321.688	331.069	175.87	195.363	153.123	260.646	131.876	109.742	46.5182	85.4621	55.4343	Glyma.13G250700
Glyma.01G242200	105.997	126.759	173.045	128.094	153.251	128.318	130.579	135.218	111.213	168.737	176.934	159.691	110.629	110.197	130.195	121.78	129.968	121.989	162.55	133.707	178.906	151.717	147.126	146.284	140.196	126.794	140.86	90.3524	95.7305	101.135	85.552	86.9747	81.6987	131.603	124.444	143.199	125.131	124.16	136.781	124.732	141.954	132.64	154.411	129.346	66.8101	122.554	154.258	156.201	Glyma.01G242200
Glyma.18G045900	103.229	113.892	99.7026	150.31	159.135	160.929	143.619	94.0006	142.054	126.819	120.454	114.463	98.3784	95.3913	112.445	154.617	159.758	154.662	136.592	121.982	129.12	114.966	100.848	113.413	145.074	152.693	126.521	148.852	141.619	134.681	133.112	122.704	132.654	157.873	156.006	169.929	94.8447	135.952	118.684	134.85	128.775	121.409	129.504	96.2664	141.426	135.81	136.82	120.981	Glyma.18G045900
Glyma.11G134200	65.7812	72.7159	95.3097	86.0638	88.6044	98.9998	82.4254	116.008	95.1311	75.4746	86.2174	65.9215	71.0299	61.541	79.8337	110.348	101.036	99.6347	85.327	108.36	106.897	73.356	66.9178	78.6757	214.207	262.604	166.616	199.073	184.557	157.796	225.823	211.257	144.449	91.0084	130.12	130.645	264.92	195.665	233.819	183.862	206.623	216.221	142.786	114.612	204.329	101.71	82.3348	85.4749	Glyma.11G134200
Glyma.08G087000	137.026	141.588	125.414	108.067	106.736	107.712	128.144	155.41	139.43	148.531	150.538	131.863	129.831	154.967	154.866	106.466	115.026	119.549	102.281	132.322	105.725	114.749	142.022	124.816	161.549	129.435	146.788	85.2461	77.6239	100.369	89.8137	103.535	94.8077	125.513	102.163	104.986	153.815	146.665	112.074	139.76	158.674	179.802	273.086	145.783	87.088	123.032	153.783	136.051	Glyma.08G087000
Glyma.13G357300	40.0978	50.6726	68.388	107.777	135.265	121.666	52.0422	107.682	79.4245	109.479	63.6293	49.8964	57.2047	39.3427	75.6063	137.549	147.495	108.34	100.774	104.717	118.581	66.8047	72.8716	59.1372	224.71	278.703	145.743	219.918	189.768	149.73	63.1578	54.3694	25.313	114.157	291.566	153.885	275.841	148.712	177.366	204.633	232.658	195.125	150.377	76.6329	82.2617	242.25	230.371	201.184	Glyma.13G357300
Glyma.12G064100	80.5232	86.3321	87.3015	105.196	109.116	90.1897	67.5004	76.634	67.601	126.083	91.5078	74.2952	74.9907	73.1075	90.967	100.519	106.011	96.217	89.1926	87.6055	87.1488	75.2238	74.1298	69.3351	196.549	207.752	167.272	198.305	170.91	148.69	119.594	118.363	105.523	128.779	183.698	177.966	157.558	177.388	156.236	207.747	211.401	187.831	215.533	151.069	167.333	168.812	214.617	161.911	Glyma.12G064100
Glyma.19G123800	66.1068	65.4248	68.6156	161.587	174.523	119.039	61.2492	62.067	61.2449	220.841	121.647	86.7411	79.07	70.6466	86.6467	113.394	127.149	97.1551	135.186	96.5041	122.922	112.62	117.459	92.7763	140.814	135.749	104.189	111.68	76.6775	66.8367	36.68	29.4239	15.8383	187.609	357.024	293.436	125.668	123.406	113.862	126.162	116.763	100.271	123.161	67.1546	34.1758	315.082	512.474	347.678	Glyma.19G123800
Glyma.18G237400	136.754	150.307	129.243	118.4	125.362	75.6999	42.3396	33.2546	48.662	125.953	83.3115	77.9678	116.045	120.025	162.07	83.6809	102.915	85.3845	82.9079	78.6636	83.8397	69.7451	71.101	63.4108	262.755	250.431	207.306	148.164	124.074	114.161	71.0375	83.574	59.485	49.2097	71.9711	83.4817	220.029	247.635	184.127	273.206	291.714	208.143	313.911	190.932	108.476	91.04	160.734	97.6561	Glyma.18G237400
Glyma.14G040600	136.345	132.492	149.119	117.622	128.266	125.137	105.042	109.47	102.127	117.251	130.84	117.431	135.89	146.849	147.846	107.054	100.453	107.468	111.104	108.843	128.269	128.905	143.121	129.618	167.714	160.608	172.5	112.508	109.629	135.474	101.371	116.283	108.253	110.596	107.017	105.697	198.57	186.938	164.944	144.814	142.429	132.767	138.23	143.172	101.106	100.774	126.076	124.679	Glyma.14G040600
Glyma.09G036600	32.0793	35.0288	54.8597	46.8609	66.5293	69.2165	74.549	124.363	67.2758	95.5035	83.2344	58.5501	60.2625	40.2818	38.2812	79.7478	83.2431	69.0671	80.1534	92.4903	90.8189	73.1622	66.8103	49.2255	235.791	249.569	214.705	219.766	247.17	213.535	127.009	135.55	100.359	152.947	301.407	236.64	184.488	288.301	296.203	158.719	148.781	167.058	101.613	112.052	103.095	238.616	163.268	149.726	Glyma.09G036600
Glyma.09G185300	60.3541	59.9966	72.1211	86.3973	96.9645	97.94	86.7574	144.583	87.2043	90.1604	75.2825	56.3784	59.0573	57.0759	66.2832	100.124	92.8981	93.7766	83.1139	95.9802	85.3458	56.0712	56.5112	54.8405	225.182	216.516	173.262	198.682	173.014	152.912	123.221	135.459	105.722	171.801	246.71	219.877	200.18	201.432	186.313	184.461	189.895	192.331	156.461	106.368	187.131	199.676	143.221	146.311	Glyma.09G185300
Glyma.18G283400	146.929	164.798	226.045	134.876	135.485	134.494	93.9933	69.778	103.326	215.16	201.386	182.498	168.209	153.753	199.682	112.433	127.389	111.389	162.463	124.499	183.596	167.666	162.059	169.135	122.419	79.667	131.467	73.7355	119.516	99.0484	112.34	99.8142	114.207	83.1885	74.1384	88.9247	159.972	132.286	155.846	86.9905	100.261	73.6411	94.2606	133.222	71.6196	58.2367	111.172	117.948	Glyma.18G283400
Glyma.02G067400	119.036	117.419	94.6476	74.1838	82.9335	82.2735	77.1117	104.218	85.6238	102.548	95.9164	86.1616	89.7147	112.228	119.643	74.3132	89.9186	88.8768	75.1884	90.4106	86.4081	81.0156	93.2727	84.5082	226.213	168.572	206.916	125.517	103.244	126.846	127.982	127.848	118.655	99.5585	96.0607	92.092	172.8	240.07	158.655	237.319	209.232	232.243	365.982	180.835	129.398	120.585	145.016	121.621	Glyma.02G067400
Glyma.10G066500	148.861	140.692	120.306	98.3498	110.819	106.339	104.672	99.1697	110.253	127.818	134.877	112.634	133.397	155.997	150.771	88.2804	92.7458	102.929	95.2318	105.427	100.195	99.9023	106.042	102.887	176.645	136.415	148.494	92.9828	86.9321	120.838	102.072	111.824	99.6249	105.522	102.446	112.846	181.914	178.28	114.198	179.77	198.012	179.915	254.794	166.147	92.4235	111.204	184.678	140.483	Glyma.10G066500
Glyma.03G247200	154.516	142.745	111.349	116.962	109.856	99.5345	74.831	98.3523	81.5544	84.9736	81.0151	72.3216	107.677	135.667	139.346	113.906	115.384	118.028	81.3778	101.427	88.3986	85.8193	83.2966	75.6851	199.133	194.643	135.525	126.616	129.369	122.949	74.139	97.2732	64.0264	116.475	151.524	123.533	281.647	169.35	158.852	217.419	235.816	197.206	171.73	116.31	115.074	160.518	145.994	143.343	Glyma.03G247200
Glyma.07G219500	140.219	135.923	140.873	117.706	132.66	118.903	135.615	161.38	148.518	158.423	171.841	146.774	117.75	150.801	158.092	108.849	107.53	115.63	117.64	130.6	140.047	130.154	130.932	128.692	143.986	103.628	120.199	74.5707	75.855	99.5679	94.7218	115.479	85.8087	106.526	88.6638	97.9027	194.171	138.508	124.891	133.71	151.205	166.382	170.71	126.5	90.619	114.3	142.344	115.46	Glyma.07G219500
Glyma.08G135000	84.8433	108.925	98.5837	81.1132	85.802	61.1415	33.8715	47.1886	39.3852	91.4622	65.5164	54.255	78.3615	81.881	109.912	57.5683	70.4197	65.4084	62.9483	69.9445	75.7212	48.7817	45.3351	42.9911	313.837	277.473	264.349	170.007	125.647	136.23	77.2179	80.4629	61.9131	48.3679	77.4118	81.17	256.948	247.47	218.914	312.303	338.024	250.963	395.711	230.032	122.288	93.0082	177.035	102.287	Glyma.08G135000
Glyma.07G198500	120.714	126.414	125.904	114.863	106.68	63.1998	31.2979	31.936	36.5234	104.437	77.1524	58.3848	102.639	106.511	141.816	68.2321	77.4945	66.9749	67.8341	65.9216	72.4921	52.1577	55.8087	47.6051	311.799	285.765	233.528	179.262	138.552	127.672	66.9815	79.9259	52.4813	34.9342	55.4209	65.3443	298.508	264.762	248.645	277.248	324.928	241.726	289.536	185.963	116.616	72.2072	152.559	86.9879	Glyma.07G198500
Glyma.06G176900	130.822	139.79	112.935	130.561	126.14	77.635	68.7001	37.5877	50.5897	128.992	91.0336	70.17	136.099	116.217	144.203	88.9334	92.8993	92.0586	95.5379	82.7273	90.3268	66.3839	67.754	58.8891	212.679	208.346	186.237	186.405	141.492	135.248	118.289	122.023	83.7844	75.3171	93.4163	94.2693	169.847	170.019	188.606	231.495	285.312	190.277	224.99	175.754	143.634	85.811	180.18	99.0206	Glyma.06G176900
Glyma.02G147000	90.8619	102.901	109.395	101.432	108.387	82.1885	52.3462	57.2864	55.4085	121.306	87.6749	70.1111	89.4338	88.8815	113.738	73.7109	87.2808	70.3171	73.5696	84.6856	84.7503	65.074	66.9855	56.9344	252.849	248.438	228.415	189.289	150.782	143.006	91.3077	88.902	69.3784	83.0455	120.819	121.108	189.495	231.656	208.848	218.07	228.397	182.312	307.97	178.782	141.917	121.074	174.29	121.497	Glyma.02G147000
Glyma.08G283700	73.3041	74.6004	66.7879	170.333	171.998	161.754	196.283	147.643	170.187	144.951	117.622	109.247	87.492	75.5643	77.2391	155.274	164.946	151.314	158.887	141.952	136.842	121.294	116.76	109.262	90.4705	115.388	83.1136	126.412	114.903	94.5769	96.5607	88.0594	100.876	181.745	218.304	218.267	94.4683	90.6465	111.437	105.982	109.952	99.563	73.9579	68.4212	122.988	234.576	171.755	171.859	Glyma.08G283700
Glyma.08G285600	126.644	133.333	144.228	101.814	114.97	112.926	100.119	116.697	98.8005	121.521	119.01	118.471	142.861	142.906	148.318	106.478	96.4242	101.117	107.14	117.243	117.54	121.139	135.73	126.523	158.035	141.174	149.763	135.582	124.801	140.421	126.651	141.95	126.449	105.685	98.5719	105.863	143.987	152.01	139.662	150.65	148.253	145.167	156.622	160.994	131.298	100.291	120.787	106.904	Glyma.08G285600
Glyma.20G024400	93.2369	100.947	97.0891	92.7901	103.016	95.4616	85.9205	83.9439	85.3848	106.044	92.2196	75.3453	80.5821	84.5604	108.737	96.5939	93.7633	93.6452	90.3599	101.608	92.1667	74.6114	67.6825	67.0047	232.9	201.294	206.96	182.013	145.553	135.417	132.961	139.004	119.238	107.636	125.363	129.611	153.964	193.001	171.839	177.131	190.468	183.486	285.801	160.43	177.464	116.652	140.814	106.632	Glyma.20G024400
Glyma.08G196500	130.92	123.085	108.275	84.8608	91.6301	83.9615	99.0561	124.678	108.468	123.63	117.243	105.584	123.742	134.819	143.425	81.7821	86.8349	91.9614	86.4017	103.876	104.034	96.4303	101.565	97.4656	191.943	127.561	178.221	110.599	80.2434	131.527	93.4541	112.124	100.706	108.191	102.118	106.964	159.275	191.506	118.718	189.136	206.122	217.941	323.67	162.044	94.5649	115.123	165.81	136.596	Glyma.08G196500
Glyma.10G069000	81.0532	85.576	83.014	80.0779	79.9013	112.736	98.0581	160.594	111.834	71.8704	81.3115	73.5774	80.5406	80.8472	88.1503	99.9857	90.8214	96.9886	81.826	110.174	102.046	90.2373	85.465	88.8219	145.593	179.027	147.681	179.934	171.209	178.304	158.958	176.902	153.02	158.389	154.635	179.214	143.601	179.198	173.519	181.146	177.928	184.039	142.805	114.73	178.36	144.055	117.082	135.904	Glyma.10G069000
Glyma.17G105900	139.326	135.529	128.519	102.043	110.31	101.062	106.706	123.505	110.165	132.51	129.791	113.747	118.075	148.977	148.347	101.431	106.772	111.198	104.749	117.978	112.472	106.219	109.252	103.989	178.288	130.652	163.505	106.553	84.9193	108.98	97.6067	102.804	92.6159	93.7319	95.4551	81.575	163.876	176.982	136.126	167.884	163.989	156.111	288.013	156.267	106.664	110.678	146.753	118.46	Glyma.17G105900
Glyma.02G001300	97.073	117.016	91.1774	83.5156	103.034	99.9337	80.8322	122.444	94.6903	82.7566	79.7672	67.5149	87.2345	84.8426	96.3042	82.5263	103.017	103.676	73.3054	92.0814	91.9438	68.832	64.7611	64.5522	212.674	245.908	216.167	155.195	125.377	138.273	102.172	114.036	87.6158	133.093	151.68	171.841	210.881	225.235	193.474	176.546	185.711	171.35	203.274	112.891	147.952	141.395	153.374	139.924	Glyma.02G001300
Glyma.07G130200	131.348	133.972	138.591	106.598	108.828	116.724	87.5789	120.523	103.621	116.918	117.806	101.762	121.126	131.207	145.564	100.657	112.967	122.642	96.7506	122.447	124.788	116.634	120.903	107.245	174.617	163.976	149.213	123.653	118.062	128.197	101.825	110.052	85.6376	95.1927	105.308	107.101	206.022	198.299	173.575	158.109	157.461	156.65	134.737	126.932	112.233	102.518	116.488	115.369	Glyma.07G130200
Glyma.01G170300	99.6488	99.4267	106.516	115.562	113.05	157.839	208.672	233.076	184.649	96.4309	98.4742	73.2607	124.102	107.761	107.198	158.082	151.448	133.239	125.258	115.27	111.619	80.1518	87.8549	83.1654	120.455	102.374	123.534	154.328	149.728	141.319	131.136	149.147	131.058	147.932	167.973	161.484	101.05	155.254	154.91	112.942	112.474	147.94	30.1169	59.2727	155.041	187.69	62.8355	90.8077	Glyma.01G170300
Glyma.13G100900	69.649	82.9618	97.5532	75.7057	93.4519	84.5369	48.1459	75.0664	51.6946	86.7008	72.8836	52.6357	69.6316	70.7198	87.7191	78.0117	87.9597	75.7736	76.9554	81.9684	93.1422	63.5354	57.7917	52.4741	271.884	262.222	207.106	211.074	166.266	151.455	105.428	98.0661	70.2529	71.5928	133.934	128.701	249.946	222.456	229.459	242.062	263.586	214.947	239.809	152.222	141.676	125.45	160.528	108.454	Glyma.13G100900
Glyma.08G139900	81.3023	98.3749	108.446	110.101	116.751	128.14	122.983	156.218	154.524	111.279	112.082	109.405	82.5319	73.0622	104.685	127.673	141.9	133.009	131.888	152.847	157.896	158.156	114.812	125.181	98.2816	105.851	85.8487	134.552	148.062	123.863	131.521	136.167	99.18	153.948	211.401	193.829	101.579	91.9646	105.793	124.715	128.001	145.326	95.77	90.1238	125.362	178.541	135.44	156.174	Glyma.08G139900
Glyma.05G177000	79.0905	80.6022	115.395	89.7171	101.241	92.074	54.3631	69.4851	46.3597	95.4521	62.5664	40.9767	93.9462	73.7847	102.383	81.8683	86.2366	73.0046	71.7126	69.4183	82.3363	48.2117	58.5438	47.8464	262.399	313.788	206.857	249.746	202.488	172.929	93.1927	87.0599	56.7506	95.1613	149.266	162.593	212.09	216.781	251.228	213.949	211.998	175.27	180.009	131.615	146.303	134.705	150.973	111.036	Glyma.05G177000
Glyma.18G243000	65.1891	71.3581	91.3281	94.0781	101.672	111.718	75.8793	113.049	88.3234	80.2417	69.6883	50.5936	65.7127	58.1135	77.0354	104.795	107.877	95.8534	88.1643	99.2911	93.2249	63.7356	51.5907	50.574	218.89	264.358	180.614	192.648	173.905	147.209	111.748	115.231	87.9598	126.598	199.358	173.603	206.23	171.513	213.117	188.571	206.505	178.723	155.056	120.628	164.946	189.319	127.828	119.452	Glyma.18G243000
Glyma.11G134900	138.944	145.344	135.131	130.217	129.183	141.241	99.1378	116.467	108.99	90.9438	86.1959	80.6944	132.635	133.628	143.515	126.759	109.542	131.494	94.8898	105.118	97.6525	110.641	114.067	97.1418	169.94	171.969	157.741	122.88	103.682	131.158	90.7194	113.715	88.5863	118.419	111.253	137.063	168.451	198.932	172.918	162.354	155.163	136.881	134.03	106.494	137.182	108.857	104.216	98.6307	Glyma.11G134900
Glyma.12G066700	120.551	130.568	114.207	78.0986	83.3559	85.2162	81.7152	113.235	102.849	119.939	119.127	99.6891	112.135	136.578	135.38	77.5365	90.5553	96.4123	82.6269	93.9087	96.6103	97.3695	100.23	96.0996	190.636	127.219	165.874	91.7078	85.3791	113.089	94.4595	100.824	99.3506	114.45	104.675	102.655	137.077	199.297	111.47	224.041	196.918	205.322	369.789	170.493	94.9148	118.357	174.566	140.343	Glyma.12G066700
Glyma.05G110200	168.884	180.536	235.19	122.043	118.745	82.0007	53.135	40.4622	45.473	190.874	169.871	169.406	190.973	181.369	197.546	71.7123	93.1475	82.0168	148.422	110.066	171.49	145.36	143.211	139.952	194.517	162.773	178.29	102.424	97.5695	101.308	69.1296	68.0021	63.6225	38.9562	44.5809	48.5299	182.565	169.176	156.813	104.934	127.927	95.7839	191.331	190.971	59.7429	44.1497	121.951	104.973	Glyma.05G110200
Glyma.19G077800	117.781	123.442	106.144	148.04	149.833	134.519	150.449	97.4144	122.958	120.999	114.605	107.128	118.928	110.241	117.826	134.181	133.777	132.273	138.802	115.736	114.143	96.0006	103.748	99.0844	136.505	165.94	124.245	146.591	125.389	119.965	105.21	111.189	92.3609	132.759	137.723	147.345	133.111	125.437	140.931	145.021	162.322	129.151	124.504	109.67	116.196	109.788	125.097	94.5898	Glyma.19G077800
Glyma.15G111400	44.0258	49.1674	56.6899	87.8733	96.3004	139.158	200.99	308.802	224.983	90.3397	118.258	91.7246	58.6856	52.8715	58.3891	146.638	157.023	157.017	135.34	211.196	145.219	97.1998	85.1195	100.707	78.4245	111.854	73.3475	126.486	131.831	101.656	133.41	136.483	151.695	195.93	220.552	235.031	48.3904	80.2505	95.623	99.2116	116.12	107.848	92.2346	76.7712	125.695	247.085	134.382	132.426	Glyma.15G111400
Glyma.02G260800	47.0428	44.3519	46.8878	54.4275	51.887	59.3441	56.8082	68.4077	64.8968	38.1264	46.5312	54.0592	31.1655	28.7122	31.7997	87.2707	96.0015	85.7961	55.2305	66.9516	59.3433	53.6572	47.3499	50.6668	197.512	216.444	171.86	262.883	282.961	246.011	227.424	221.018	182.717	74.2432	121.784	167.538	279.845	198.366	249.542	258.598	315.267	242.776	123.394	128.657	250.893	71.4299	80.8676	59.7016	Glyma.02G260800
Glyma.15G158400	147.193	133.057	123.611	100.136	94.9704	85.2244	88.8717	97.2532	86.5332	123.387	113.13	107.08	142.203	172.877	173.382	97.4043	94.4305	98.2134	81.0376	96.7702	86.5867	88.5041	116.084	100.492	175.088	152.165	171.708	103.994	95.2488	126.818	106.877	114.785	99.1688	79.7102	81.7524	72.1015	143.761	177.754	118.515	180.689	179.303	195.221	322.182	165.459	102.358	90.8564	132.199	111.163	Glyma.15G158400
Glyma.07G044300	87.3078	102.566	89.3065	123.525	113.628	103.567	213.801	191.597	151.018	94.9115	116.927	144.121	87.4486	86.9262	77.4926	112.82	111.082	108.565	141.659	132.567	131.515	133.113	104.936	120.268	84.0094	99.5463	116.377	90.6625	100.277	123.449	151.472	189.795	199.022	321.152	205.075	201.801	55.1896	89.446	81.2215	59.232	59.8441	63.3542	91.5116	99.6682	113.598	194.645	122.473	147.94	Glyma.07G044300
Glyma.01G055400	89.2197	89.444	100.583	64.1341	64.6244	67.3805	35.349	54.5589	47.925	65.4118	56.3279	48.0044	73.5935	74.4864	100.862	67.9525	71.4711	66.0871	59.8547	61.8029	69.5117	52.9916	40.3257	47.6808	272.65	269.867	234.493	204.065	164.917	165.661	107.745	109.604	97.6738	67.103	96.5767	85.2568	195.981	278.528	225.681	264.511	236.575	220.263	301.779	204.08	161.679	116.223	172.744	115.32	Glyma.01G055400
Glyma.08G067000	151.553	134.682	158.337	116.981	125.187	129.676	114.927	131.423	109.189	114.641	113.849	98.3868	144.571	155.453	182.549	122.63	104.722	118.328	96.0297	109.759	112.917	109.255	119.189	105.082	153.233	121.249	139.84	118.643	101.997	118.523	84.7538	91.7429	83.3458	97.1629	96.862	107.49	167.923	212.482	166.289	138.66	149.019	139.324	154.835	118.549	97.914	92.3484	107.479	95.6841	Glyma.08G067000
Glyma.13G202200	90.1166	85.4293	84.3574	97.3799	93.0422	96.495	70.5593	79.26	61.186	86.4661	76.4886	58.4911	107.476	98.586	105.383	94.206	83.6319	91.0239	63.4047	59.0716	70.9863	56.2572	64.8448	56.9981	172.971	206.184	159.085	199.148	154.721	143.02	109.787	116.039	105.099	253.154	277.724	331.09	165.563	178.705	201.745	170.679	165.392	154.606	85.5986	89.0414	156.539	125.572	155.04	120.532	Glyma.13G202200
Glyma.04G200400	95.5975	101.829	69.2204	154.247	147.931	115.126	156.674	64.3253	112.181	123.477	96.3574	95.0547	128.716	119.226	86.861	139.186	122.723	142.384	131.224	96.6858	90.302	92.4802	112.875	103.299	125.663	154.47	113.7	159.497	128.104	129.506	122.98	132.384	103.804	174.175	184.296	183.749	102.995	105.457	121.365	134.556	149.85	123.968	118.534	93.3739	146.861	152.448	133.12	113.648	Glyma.04G200400
Glyma.14G075400	92.1857	63.706	121.316	104.572	102.633	148.24	190.758	147.278	230.504	103.28	104.414	112.339	109.157	92.8256	108.504	130.16	154.684	125.037	131.118	121.18	151.607	128.803	149.825	106.456	42.1725	29.906	40.589	147.744	313.045	183.777	74.661	71.3624	127.801	239.678	226.011	163.983	15.484	39.7275	45.1242	98.7446	106.87	66.4083	39.3448	73.6082	101.89	296.772	154.463	169.963	Glyma.14G075400
Glyma.06G109300	112.584	133.75	123.363	109.845	114.573	73.2539	32.2018	27.252	36.1409	127.35	93.4173	75.3656	105.812	103.835	142.337	62.6374	86.1489	68.4877	83.5074	75.0109	98.4344	70.6435	64.9778	56.2887	269.231	250.533	237.689	141.306	112.607	110.032	54.4452	56.8562	42.5115	47.7264	74.6424	69.5569	170.479	219.938	160.042	250.308	298.854	197.992	339.351	202.458	89.8293	99.5908	186.71	128.863	Glyma.06G109300
Glyma.01G182600	127.209	124.881	136.251	112.133	129.143	112.424	66.7588	115.887	65.5415	144.396	103.458	71.4422	116.366	121.457	155.779	84.0004	108.427	92.7196	86.4237	89.0558	111.514	75.7546	85.8686	74.2263	247.731	155.379	166.186	125.752	113.908	107.959	55.5298	75.7583	46.8261	96.701	133.448	163.236	176.657	151.146	139.728	163.815	195.245	161.052	210.187	136.325	69.5355	142.99	203.211	136.739	Glyma.01G182600
Glyma.16G109900	72.6589	68.0747	63.9045	81.4964	86.9371	106.486	112.111	151.904	112.38	39.5396	51.8906	48.1564	82.079	76.5277	66.1339	102.418	92.4343	107.266	65.1249	74.4506	63.8375	79.034	91.2326	80.0201	111.174	156.462	129.97	185.757	203.37	199.904	170.919	194.455	159.617	237.588	242.785	227.595	123.696	144.172	144.106	143.913	138.934	161.877	75.1291	101.708	183.765	204.171	121.631	145.417	Glyma.16G109900
Glyma.06G172600	162.135	158.153	162.691	171.352	175.388	142.711	154.288	124.468	124.552	182.098	158.988	142.281	195.18	220.956	183.241	124.732	120.26	121.251	152.744	141.247	145.497	135.74	163.692	150.843	86.4975	61.6026	93.5303	82.9139	74.1142	76.5167	70.9101	67.9976	67.5024	118.955	118.862	124.042	85.3895	114.709	108.69	67.0561	59.559	67.9625	75.3468	92.2649	73.2939	110.682	132.023	133.811	Glyma.06G172600
Glyma.02G203700	97.8401	104.477	106.229	98.2308	101.326	123.06	104.333	132.128	97.3192	88.9304	90.0803	83.125	94.8927	98.6838	97.4723	106.346	108.229	110.094	90.0372	111.257	102.673	90.5069	98.9194	94.0554	161.165	187.422	153.657	166.014	149.792	166.009	147.508	158.344	136.404	129.736	145.836	134.667	138.175	184.155	168.616	148.65	137.808	153.298	100.543	101.877	167.494	110.544	90.2936	102.945	Glyma.02G203700
Glyma.05G110100	163.391	165.091	151.383	125.193	126.338	140.538	136.759	102.753	130.368	140.78	142.436	130.866	152.911	162.634	166.663	123.28	124.634	131.62	122.862	126.504	134.802	140.5	143.094	136.014	133.651	135.285	135.058	88.2453	91.026	109.513	79.4744	83.6816	83.6166	75.1509	78.9749	70.8902	103.059	123.799	110.073	128.243	135.359	117.172	143.503	136.308	75.5233	77.868	121.846	104.569	Glyma.05G110100
Glyma.15G087200	84.5534	82.9485	95.6939	113.713	119.018	118.174	87.7441	115.29	68.3786	112.753	105.641	71.6384	97.9856	91.8738	107.328	110.504	93.9412	104.73	74.347	80.1231	84.67	77.2193	78.2011	76.4977	168.618	181.531	135.885	160.379	125.586	125.32	97.3675	94.344	80.6054	166.434	179.588	203.515	180.007	157.374	159.684	157.913	162.292	163.998	129.297	106.256	143.489	166.374	196.953	164.756	Glyma.15G087200
Glyma.17G037900	156.332	175.611	164.109	132.703	137.608	110.186	61.4111	64.7569	56.3494	128.283	84.2985	63.1363	149.248	143.362	205.756	123.938	125.842	117.97	84.1161	79.7997	92.7552	63.7502	79.6246	68.0085	207.161	189.255	163.801	170.054	118.21	111.318	78.4188	76.2412	51.6639	68.9034	101.923	104.904	152.154	194.997	183.613	174.23	173.661	150.819	206.049	121.124	96.1524	79.2206	126.865	86.2711	Glyma.17G037900
Glyma.12G009600	88.6775	94.9538	98.0865	89.3994	98.1852	71.784	52.2717	49.2528	50.3301	95.2939	67.3305	58.5089	81.4357	71.8228	98.2599	80.2238	93.1828	82.1943	82.9597	81.3649	79.9449	61.8382	62.0236	54.8132	222.132	206.485	178.282	210.714	156.05	156.877	122.261	108.835	78.4869	116.408	166.597	129.689	167.653	203.809	199.519	246.814	228.907	220.328	236.998	141.242	128.535	126.721	144.923	109.39	Glyma.12G009600
Glyma.03G066800	254.882	227.781	125.071	154.105	144.33	162.438	121.174	116.947	125.599	53.9883	61.8128	65.358	340.561	339.869	180.622	154.995	111.317	167.628	61.95	66.0837	50.9174	93.2095	120.478	134.609	53.909	54.9723	59.4396	90.8578	101.627	92.1695	97.4535	89.283	106.604	178.828	179.493	199.531	104.06	61.2557	79.7915	113.123	98.8355	109.847	49.2848	64.504	105.574	146.054	72.4594	102.254	Glyma.03G066800
Glyma.19G189600	120.643	117.129	108.309	90.8713	95.9472	95.3207	103.655	114.438	111.938	122.003	120.964	119.876	109.883	125.603	126.815	86.5043	92.1204	99.0667	96.2438	96.9404	76.0417	100.876	112.395	105.256	174.425	145.695	134.142	98.8047	93.3119	109.085	109.434	119.435	109.858	105.729	107.837	111.341	157.039	143.919	110.504	175.253	180.819	189.081	257.932	150.814	105.832	121.606	157.55	126.001	Glyma.19G189600
Glyma.17G075900	83.8588	79.9637	101.796	82.4402	86.2358	86.7888	64.2075	96.0645	58.8505	88.2715	79.1047	62.4072	71.8235	71.9924	98.5008	79.595	80.0548	77.7421	74.4217	83.0893	89.6944	62.3811	62.0998	56.1021	233.112	213.965	172.897	163.365	139.125	130.676	98.9336	104.818	81.4867	100.661	124.672	150.958	216.254	198.481	213.659	245.352	231.015	216.282	236.53	157.338	143.47	123.554	157.386	111.885	Glyma.17G075900
Glyma.03G128300	79.0612	85.9338	77.0495	135.252	119.889	112.048	106.676	107.257	90.5447	99.5265	77.616	74.4454	85.9959	79.9024	82.5672	118.345	122.722	113.115	99.6242	100.518	87.7726	62.4395	68.208	62.0951	160.225	224.392	153.253	229.381	182.069	171.405	129.917	131.614	109.202	127.207	145.512	143.624	153.506	143.746	184.19	165.6	159.275	157.398	117.392	99.117	175.091	140.006	101.033	90.1607	Glyma.03G128300
Glyma.10G256000	62.0721	74.8724	72.649	70.5386	72.0481	78.31	36.281	65.4708	42.1177	56.1273	50.1447	39.6365	59.7892	53.6398	69.852	69.4724	87.3857	65.2932	53.946	69.5135	84.9006	51.9499	38.389	39.5262	278.819	319.077	238.209	201.362	179.696	160.584	98.9685	92.986	64.5751	80.4237	147.027	137.708	230.037	217.42	238.134	241.239	251.73	191.166	274.742	162.836	136.107	136.082	153.863	136.491	Glyma.10G256000
Glyma.04G014500	70.5963	85.4521	104.003	81.1245	95.0747	76.8771	37.3422	56.0088	45.535	91.9343	66.0589	52.0139	81.5793	70.9799	95.3279	74.0157	85.6179	77.3116	67.8058	69.3135	83.1033	56.198	54.9113	45.716	261.1	262.82	205.177	218.43	185.986	152.509	98.6533	99.3271	70.2844	81.9244	131.623	136.793	195.634	208.114	215.898	212.492	238.036	175.93	234.997	159.016	158.585	120.827	164.74	117.796	Glyma.04G014500
Glyma.18G090900	200.508	143.415	122.162	156.144	135.905	151.429	146.664	108.777	135.085	60.7066	81.2578	71.5753	154.795	166.515	146.808	128.949	107.83	121.387	61.2309	72.3039	72.1414	45.5542	61.9207	90.2195	108.193	134.926	101.695	124.529	136.017	137.608	93.7554	97.1174	81.2063	170.947	143.551	217.98	240.427	136.416	172.923	164.171	136.823	151.85	83.7364	90.3936	93.7406	85.3962	95.6414	76.1765	Glyma.18G090900
Glyma.03G211000	128.806	128.011	110.607	115.13	109.982	98.6956	133.847	126.546	143.183	127.783	139.339	122.963	112.085	129.698	131.965	106.534	106.306	122.254	117.039	127.142	119.342	127.99	128.901	132.212	127.051	118.575	108.632	81.8057	78.4623	106.43	140.485	136.447	119.23	115.484	100.735	115.086	127.023	122.611	104.606	130.577	133.171	139.946	178.744	121.98	114.969	120.451	117.791	110.794	Glyma.03G211000
Glyma.03G207500	151.978	142.068	125.456	112.298	119.125	101.974	101.588	101.309	108.651	143.713	136.754	123.043	133.883	157.497	169.186	92.1873	96.6772	108.486	96.5395	102.102	114.065	106.593	115.349	105.42	145.978	119.366	128.71	74.6349	71.8845	89.7876	85.7211	90.0452	83.7826	95.5382	88.9142	93.5567	153.937	137.581	113.025	161.059	173.595	176.827	244.083	153.72	88.4122	95.0362	161.38	121.968	Glyma.03G207500
Glyma.U031121	129.529	130.324	109.847	178.768	164.926	157.325	165.177	97.8258	141.79	130.799	122.647	115.525	148.945	142.149	122.738	160.188	141.75	148.743	142.017	115.663	115.722	131.572	170.467	142.943	80.8665	92.5102	75.2821	115.442	107.193	107.11	92.8157	92.6752	105.432	163.589	150.558	170.28	64.6611	79.2011	71.1137	94.4021	112.757	86.7155	77.9198	81.9588	93.2652	141.134	113.214	113.565	Glyma.U031121
Glyma.05G223800	152.402	134.319	117.702	112.985	108.717	101.114	130.09	141.334	137.903	142.202	142.726	131.045	140.827	171.901	165.949	99.3477	102.256	119.536	110.163	126.205	106.777	112.505	121.956	130.628	130.051	116.953	121.19	81.0526	61.0721	101.553	105.985	120.187	98.5219	112.465	100.275	107.467	124.384	132.407	105.147	108.378	113.646	138.116	195.587	128.995	106.688	101.103	120.12	118.738	Glyma.05G223800
Glyma.10G058200	105.487	98.4271	146.236	91.7488	91.0654	71.9942	120.952	102.598	112.75	207.633	205.001	224.123	95.2688	103.877	106.012	90.3141	77.9794	99.8664	152.509	134.182	169.255	244.964	257.041	220.278	79.7718	51.1999	74.6803	52.5265	58.3544	44.7955	58.3673	47.9647	83.7214	280.75	257.825	163.812	163.288	78.4049	78.7905	62.8281	76.174	50.7001	96.1127	113.164	32.9525	141.543	153.672	167.465	Glyma.10G058200
Glyma.05G066100	132.701	127.28	125.392	125.094	135.661	99.586	47.1244	35.8624	46.6461	143.71	92.2864	76.3398	113.708	114.173	137.712	86.8072	94.6019	86.2125	93.3171	84.5235	96.1563	80.6789	76.5814	73.7182	214.684	175.986	160.587	138.087	121.564	114.455	63.7922	62.8882	46.3633	51.9579	115.131	87.3251	179.942	155.288	147.908	221.81	211.22	196.16	236.988	145.478	93.4019	122.197	235.022	158.659	Glyma.05G066100
Glyma.10G258502	122.554	134.088	96.2261	75.108	91.6259	103.922	88.5411	122.194	113.274	95.0863	110.519	93.2758	105.076	118.223	114.53	86.4692	104.123	114.38	81.5632	99.7757	104.723	98.5135	102.24	80.3394	169.792	150.33	181.356	124.93	107.608	131.457	130.729	128.478	104.996	93.0472	80.409	87.8937	197.13	188.726	151.405	161.017	169.041	158.548	227.802	120.449	107.533	110.042	120.005	121.424	Glyma.10G258502
Glyma.18G242200	102.81	103.126	105.277	137.632	141.407	166.017	145.209	146.68	137.87	128.602	124.799	127.565	105.413	106.912	104.349	159.865	148.623	140.873	126.756	146.126	139.008	136.239	116.507	118.757	104.88	103.821	102.199	109.337	89.895	106.219	96.73	100.057	85.4075	177.597	157.071	157.315	78.502	106.383	116.181	93.2223	76.1256	72.145	82.8988	91.6901	106.264	163.999	132.023	131.852	Glyma.18G242200
Glyma.06G172700	137.491	140.376	125.257	141.506	132.739	129.072	148.243	149.703	131.693	134.204	145.553	140.498	133.735	151.665	152.7	128.59	107.31	134.251	140.033	116.743	106.983	123.234	113.569	122.559	119.728	90.7301	116.334	89.0215	60.2369	78.4048	85.5224	93.0008	81.982	147.068	118.722	113.548	117.444	134.45	107.384	94.0884	78.0257	97.3815	135.063	114.239	101.161	125.479	110.472	136.296	Glyma.06G172700
Glyma.20G048900	141.308	136.278	145.537	135.764	127.694	129.521	109.94	105.821	106.333	141.362	136.997	132.452	137.174	145.206	146.944	119.826	119.594	117.374	124.85	133.344	139.945	131.087	147.45	135.289	132.025	103.419	133.675	87.9289	86.4202	101.605	78.1409	92.9385	80.3285	81.8251	83.1567	87.2416	132.359	135.533	142.643	114.697	111.458	114.551	121.347	121.924	88.7074	94.0039	129.883	114.945	Glyma.20G048900
Glyma.06G114000	163.95	126.349	106.535	96.875	94.347	120.569	101.684	125.136	102.223	50.4692	59.9679	75.3034	246.04	196.593	129.864	121.832	76.3131	116.417	41.3665	61.0728	47.2985	61.4762	85.6176	97.5042	98.2348	113.317	90.8938	154.203	160.599	138.307	150.296	160.201	191.301	112.403	106.333	197.933	131.961	79.1808	140.8	149.899	140.961	156.159	67.8074	64.2489	258.806	78.7449	178.222	90.5184	Glyma.06G114000
Glyma.03G086400	135.155	133.754	121.579	97.7134	102.559	94.6071	107.113	121.051	113.25	155.48	145.425	132.742	125.329	153.91	158.975	88.0625	93.664	114.96	111.657	107.643	117.656	99.9381	111.805	102.337	156.037	105.205	129.53	80.9034	70.9568	98.2204	96.6346	99.173	91.5959	99.5546	82.6623	84.8708	152.199	134.402	105.019	140.459	147.028	160.113	259.692	138.062	91.7735	98.1494	138.307	106.541	Glyma.03G086400
Glyma.15G203700	83.1148	93.3796	130.23	108.138	128.143	141.985	143.668	182.035	146.033	132.694	144.712	121.138	111.197	86.8324	99.4224	134.369	122.758	123.84	141.977	155.811	165.875	146.436	145.949	168.744	145.259	89.7068	111.645	98.207	113.508	92.7284	90.4102	86.9266	77.0087	111.105	96.0577	95.1499	165.303	93.0312	167.205	101.397	118.75	95.6477	101.062	115.402	79.6665	91.1306	96.5863	119.951	Glyma.15G203700
Glyma.10G184600	145.166	121.384	50.0932	340.122	370.39	549.081	267.397	31.753	219.744	256.239	35.7729	71.0417	105.379	171.345	85.8035	537.284	101.654	886.89	92.8383	13.7404	7.65929	161.799	497.273	417.803	0.656031	0.541265	0.290848	2.26441	0.171878	0.196132	0.170226	1.65469	0.509923	1.64473	1.69056	0	10.7669	2.42171	6.56944	7.51358	26.991	36.2181	0	0	11.8127	0	0	54.5673	Glyma.10G184600
Glyma.06G197300	95.8524	89.108	103.291	94.335	103.725	117.945	118.222	156.416	127.418	84.6877	98.0271	95.7016	100.316	89.4037	106.791	121.047	122.991	116.943	104.772	131.762	106.53	113.731	112.087	114.4	137.122	139.366	124.196	129.958	131.524	146.262	144.251	135.608	127.177	129.937	124.503	132.135	154.236	158.341	164.283	125.779	122.274	137.044	113.714	92.645	124.29	111.857	76.9239	95.2996	Glyma.06G197300
novel.1060	132.595	148.439	112.608	66.704	82.0561	88.245	85.1106	109.352	109.953	114.536	119.832	102.981	99.1139	121.004	126.207	70.2551	79.7735	101.19	74.0613	88.8171	131.721	96.8397	81.6548	78.326	189.592	115.128	176.493	97.1623	72.1853	103.1	79.5922	81.2698	75.9407	61.4813	57.3371	58.6782	218.841	194.785	178.44	206.974	207.737	211.723	338.702	149.695	83.8518	78.0343	124.474	108.052	-
Glyma.10G112000	26.8939	24.8098	40.2889	43.7348	46.1176	70.19	91.8074	120.679	76.9206	54.1077	46.1871	36.026	48.1201	39.1032	37.0699	65.1942	56.6311	57.7146	51.2448	58.7712	67.9681	43.3555	51.9445	46.7241	180.53	180.265	271.409	223.192	216.463	223.992	178.172	207.154	154.71	158.585	177.368	159.164	159.707	249.954	282.088	195.134	141.212	212.004	95.8212	156.5	262.462	133.407	68.0778	94.7377	Glyma.10G112000
Glyma.11G155300	43.3135	41.2838	50.9818	89.6729	95.3403	114.299	167.273	195.092	151.14	85.1385	94.8642	83.6288	45.8807	41.2697	56.043	116.963	111.419	108.016	123.469	126	101.517	96.5055	90.9603	89.5388	109.149	129.578	86.0276	132.412	117.223	107.413	117.165	136.481	152.437	260.675	270.372	310.882	76.1534	114.544	105.722	103.487	113.441	100.444	85.2707	75.6761	127.793	229.863	143.455	151.277	Glyma.11G155300
Glyma.11G107200	94.0116	104.923	93.9142	91.4635	100.675	87.9868	74.7199	62.1919	74.9574	85.8133	71.4158	57.5393	96.8909	93.8081	107.548	96.3077	98.7526	92.9485	76.8683	73.7699	70.153	67.5813	70.3751	65.2795	169.587	219.629	149.306	210.088	178.83	168.632	145.188	146.009	108.097	82.6723	104.243	109.622	169.482	175.143	180.959	197.997	207.2	188.838	165.74	122.393	190.413	86.5331	102.69	84.8325	Glyma.11G107200
Glyma.13G074800	112.92	108.66	135.693	92.9721	102.754	105.198	95.281	145.535	101.24	118.518	133.45	129.155	113.968	120.396	115.742	100.319	90.3535	101.928	100.626	123.791	122.605	127.758	134.42	128.093	142.495	96.7086	131.226	102.75	102.115	106.08	90.5808	112.79	90.7265	107.121	108.283	118.679	167.762	144.128	163.476	130.66	116.157	131.779	121.811	135.892	106.227	113.8	141.279	126.484	Glyma.13G074800
Glyma.17G067900	62.6325	76.0762	85.3384	64.9032	73.2246	66.741	44.9901	76.8222	55.1886	68.2296	59.7217	38.3555	66.6202	64.3551	77.5016	76.2633	84.4942	81.4214	52.5923	63.912	62.3885	42.4431	43.5413	40.5992	274.173	297.088	241.518	236.927	192.469	173.501	137.89	130.688	118.673	71.8077	97.7081	90.1849	207.386	236.315	237.029	198.214	217.713	196.871	230.44	142.803	171.821	85.4703	86.3245	68.7938	Glyma.17G067900
Glyma.06G131300	105.898	113.395	134.176	100.869	107.866	70.7429	28.1914	25.4862	32.4757	118.166	68.8673	60.8262	127.669	109.782	139.354	74.243	97.4124	70.9282	78.3366	70.3956	98.835	64.8475	65.3069	51.9547	269.451	282.044	208.316	177.472	156.845	136.26	70.3588	60.9779	38.0528	27.6959	69.9042	66.3912	219.12	208.653	212.569	213.83	250.43	154.407	258.36	173.446	92.3068	76.0197	135.895	90.7318	Glyma.06G131300
Glyma.11G032800	113.912	113.561	92.5851	85.2605	93.7903	99.3037	96.5255	117.001	113.994	112.775	121.312	102.218	99.8007	114.877	116.481	88.2612	95.2916	99.795	88.2496	109.583	93.3463	101.376	114.895	111.85	147.696	129.884	138.527	107.598	103.834	135.795	127.249	134.028	102.174	104.545	92.5691	105.001	147.84	162.43	124.643	150.462	160.166	176.806	199.4	120.907	115.686	114.212	131.826	128.753	Glyma.11G032800
Glyma.06G170900	144.261	144.534	120.871	110.395	112.56	101.014	93.1702	88.1524	101.968	114.339	116.095	98.8889	124.307	150.315	158.448	95.3915	104.22	115.039	94.0198	93.06	92.2561	93.3571	104.685	98.0918	155.151	127.793	145.279	119.705	99.7752	132.193	100.306	101.448	100.637	101.836	97.1574	92.6982	121.367	161.528	123.708	135.561	131.616	138.47	217.698	142.99	110.912	89.5122	113.014	106.215	Glyma.06G170900
Glyma.20G218200	82.9625	82.063	97.1951	92.891	87.0718	89.8863	48.6165	82.7572	55.2312	79.4059	61.6187	47.0932	78.7132	77.5511	97.6143	97.9712	101.867	95.673	66.6701	82.2201	83.0864	47.5255	46.3113	43.1525	230.698	276.613	202.453	213.542	181.561	159.469	126.677	119.571	86.3228	72.6797	107.161	88.3686	196.295	192.596	225.572	189.576	190.942	174.749	193.137	134.676	157.395	111.145	97.1948	81.2388	Glyma.20G218200
Glyma.16G100400	272.229	267.603	270.394	152.614	145.058	137.49	34.2208	28.422	43.8204	87.8176	64.149	82.661	285.722	311.061	252.577	136.15	126.564	172.85	61.4035	73.4891	88.7017	67.8266	80.4381	63.8559	136.904	69.1316	181.668	93.6714	111.19	121.996	33.4935	30.4685	19.4902	12.9375	39.0361	33.3601	240.25	206.961	244.048	110.671	106.25	88.4614	92.3453	109.983	99.4457	25.342	58.4931	62.0154	Glyma.16G100400
Glyma.15G273600	170.857	158.029	145.7	100.221	107.708	87.3926	67.6827	60.5688	58.4372	143.575	133.837	118.733	210.251	214.216	188.55	87.7137	79.5764	87.0839	84.5683	77.3561	80.3689	116.272	209.182	172.241	154.266	118.894	140.208	93.5921	89.7848	97.7865	67.9799	74.2678	72.4856	58.3331	60.7706	77.9303	166.892	157.45	133.258	145.428	131.137	137.299	180.361	148.882	80.4737	61.356	119.229	106.064	Glyma.15G273600
Glyma.08G312800	89.3263	99.6267	100.822	90.2191	81.2879	71.779	47.9733	46.1526	46.5889	91.4549	67.5405	54.9856	83.0062	87.711	107.371	68.3041	73.7925	67.7738	62.022	67.478	69.9623	51.9092	54.6642	46.1766	240.46	247.981	204.435	165.716	145.182	131.364	101.152	112.752	75.401	86.4324	118.785	124.929	214.159	201.63	191.455	222.828	252.667	204.542	223.108	148.415	160.582	92.0463	138.727	96.1735	Glyma.08G312800
Glyma.14G004200	158.477	164.425	235.964	117.913	117.602	114.21	84.5907	55.4577	92.1045	193.947	166.816	150.091	175.262	170.38	240.613	79.2414	97.2983	84.1422	136.07	106.935	157.185	143.427	163.561	150.809	141.803	131.626	148.229	81.9326	123.082	108.634	93.503	97.2568	90.4459	57.6958	35.1332	63.8817	192.942	128.966	130.919	66.9496	81.7815	61.8558	53.5447	91.9323	60.2345	34.7239	83.5828	89.971	Glyma.14G004200
Glyma.08G348200	88.3446	97.4438	90.2857	65.8889	68.5569	83.929	90.8984	137.061	104.805	72.382	80.1303	75.4855	84.7459	86.6218	93.6834	85.4626	92.8122	86.2411	80.1393	88.832	92.3117	78.6135	78.1866	85.013	151.556	177.675	150.988	129.154	138.757	163.947	131.688	153.166	121.599	140.33	148.932	131.228	117.232	180.049	149.23	179.997	166.073	166.687	202.271	110.239	140.417	141.067	117.154	108.468	Glyma.08G348200
Glyma.02G103600	129.934	121.671	122.35	100.429	106.575	94.4055	110.03	123.139	105.231	120.936	136.326	126.586	115.665	149.892	146.085	98.5451	97.3884	100.201	97.3707	110.233	119.342	108.135	128.356	117.863	141.825	112.493	116.823	82.1789	94.7414	114.013	108.938	115.804	101.29	107.579	98.3314	99.3163	140.437	121.307	104.191	129.319	128.977	148.312	168.21	121.538	96.6977	105.86	134.017	123.742	Glyma.02G103600
Glyma.06G320200	106.002	98.8902	101.865	105.366	110.554	105.767	104.174	91.2541	97.8929	99.3937	92.4095	86.4691	106.596	114.605	114.557	104.943	97.4703	102.066	97.1778	87.9396	88.5837	77.4786	92.1471	88.2124	154.197	169.148	150.324	146.064	129.695	128.161	117.786	123.691	106.206	115.202	115.952	129.053	129.253	164.339	162.847	154.597	147.051	137.451	157.396	117.646	132.391	124.931	113.445	102.586	Glyma.06G320200
Glyma.07G155200	115.115	43.0769	93.4359	119.874	32.6922	99.7292	89.1831	102.623	174.682	43.9523	17.8686	17.9482	41.993	58.0264	52.5899	149.941	145.775	89.6151	64.8586	111.994	96.3844	105.2	128.066	125.392	30.2286	44.1111	35.7668	119.066	105.772	52.5307	78.8551	58.8361	155.819	339.432	294.069	512.936	294.794	56.8359	40.7761	96.4164	162.304	179.014	74.4974	18.0494	8.61741	238.776	282.859	195.945	Glyma.07G155200
Glyma.03G245100	93.274	94.447	117.956	129.718	142.04	126.393	75.874	101.681	76.8971	113.74	86.2788	62.1445	93.6576	81.1924	118.667	126.473	125.596	115.332	96.4557	105.959	103.103	65.1814	76.6075	66.5788	202.847	190.393	163.203	152.33	120.306	116.933	70.3952	72.1237	60.6752	92.5039	144.967	129.453	173.347	165.162	175.844	144.927	147.375	125.734	152.662	117.01	107.416	113.914	137.655	113.499	Glyma.03G245100
Glyma.11G239400	148.395	166.892	213.453	126.346	133.065	153.125	117.687	132.859	146.352	92.641	107.209	98.3572	144.141	155.772	197.759	152.395	139.586	143.017	111.995	125.321	133.072	105.147	95.3289	102.444	95.4637	98.5265	140.517	91.8189	117.862	111.507	111.264	126.68	89.143	84.8729	80.4048	66.505	124.736	144.083	172.425	73.475	72.4043	98.5927	43.7534	63.0167	116.665	67.0345	63.2938	87.7723	Glyma.11G239400
Glyma.04G001500	147.598	145.807	162.169	172.772	197.065	131.918	60.8599	35.1346	50.2446	206.177	130.736	99.0047	129.516	126.265	161.734	111.002	124.313	110.124	125.601	112.113	139.091	98.0505	97.9845	86.0383	135.925	134.62	134.194	130.686	112.19	102.761	62.0875	55.3923	49.5426	86.5626	126.05	135.979	67.8857	108.056	105.071	112.639	118.466	91.6928	157.193	134.4	96.4753	73.052	173.054	117.719	Glyma.04G001500
Glyma.06G192500	121.862	111.854	111.601	100.494	99.6673	103.176	108.354	94.8892	104.977	114.665	121.37	120.395	122.91	143.545	130.117	98.2569	93.9117	100.043	97.8433	99.683	109.967	105.775	110.781	114.088	147.005	117.323	124.149	86.6347	88.2854	107.135	117.234	111.563	104.679	108.956	103.333	104.223	168.207	137.515	118.317	131.769	144.131	142.126	198.437	136.174	103.44	97.1433	131.02	107.392	Glyma.06G192500
Glyma.19G208200	101.543	97.1382	88.2823	88.3547	89.9253	98.2717	125.19	133.92	131.647	108.473	119.975	124.154	86.4931	95.9854	98.9785	97.3563	95.9247	105.305	99.5547	116.321	112.772	111.679	102.629	119.217	135.488	122.535	107.76	100.155	94.2049	110.837	132.078	152.539	125.69	131.217	110.138	115.994	146.857	131.633	113.356	137.24	142.097	154.094	172.178	116.923	127.248	118.634	117.599	108.258	Glyma.19G208200
Glyma.04G060000	101.539	101.994	112.422	106.807	100.964	108.612	67.5655	78.301	70.8716	64.4899	59.3082	45.2591	99.7993	98.4067	125.996	114.659	104.011	105.326	67.679	76.8637	77.0051	52.7347	48.1672	52.6585	222.478	266.278	179.33	184.018	168.516	179.661	98.2028	102.954	65.2336	66.6488	95.4582	83.9422	215.632	208.972	206.949	193.858	203.416	199.637	127.878	98.3656	142.538	77.6808	72.574	66.5582	Glyma.04G060000
Glyma.18G269800	101.624	127.177	227.701	42.1895	56.7105	43.3506	3.6936	2.74103	4.49979	176.31	165.412	142.065	115.632	89.6811	116.09	25.5321	44.8542	38.3723	137.207	123.481	191.401	142.411	126.378	126.833	336.302	143.157	305.979	95.5323	98.0696	78.4869	20.1352	22.997	11.6869	2.23617	10.3657	5.53261	353.645	177.71	360.336	122.913	190.687	67.3883	200.262	258.449	19.8079	48.9109	122.586	139.612	Glyma.18G269800
Glyma.12G192200	113.701	115.495	117.48	110.482	109.595	135.413	127.43	123.04	128.196	87.6684	95.7607	91.3926	106.042	111.564	108.896	129.791	119.486	137.029	104.841	114.213	111.588	101.731	103.748	97.2295	121.895	162.36	110.842	126.624	140.004	134.833	134.725	139.637	133.343	111.103	97.2257	117.141	112.846	117.518	135.488	125.909	123.51	125.45	92.0757	94.7003	146.278	80.0156	83.1203	94.0332	Glyma.12G192200
Glyma.05G148000	107.508	95.1143	106.973	63.9752	78.8455	82.8751	76.0283	90.1047	78.9348	61.9257	80.4176	82.6888	111.009	109.46	116.647	83.1546	68.4528	77.2981	77.8775	80.801	77.3259	97.7397	113.55	107.249	214.179	272.266	182.047	141.544	133.275	141.033	138.951	145.868	114.338	95.9828	75.3522	74.9693	235.028	239.888	203.498	131.488	148.131	136.693	142.863	110.306	121.065	78.535	66.8138	86.0755	Glyma.05G148000
Glyma.06G101500	108.865	99.2935	120.137	106.983	108.293	88.3678	77.7078	56.3887	64.1536	136.771	121.858	106.658	109.377	127.971	129.692	80.9827	87.8626	77.2883	102.281	90.7912	100.297	90.1791	102.055	97.9273	188.486	213.192	186.56	180.466	168.359	160.75	111.814	111.581	111.985	58.7533	60.7199	67.3516	130.482	178.76	161.901	141.501	137.285	132.408	169.835	133.638	124.201	58.4179	90.6022	81.817	Glyma.06G101500
Glyma.06G011000	98.5219	100.492	92.1282	85.5644	92.905	94.2198	106.658	115.027	114.02	102.345	105.937	83.9454	101.647	115.539	121.597	93.6374	90.8711	96.9972	81.9431	96.5917	86.7599	88.8052	103.265	91.7707	160.296	168.866	132.025	123.216	113.942	133.382	122.595	123.836	109.128	102.357	107.99	107.614	169.144	147.868	136.731	151.201	166.751	158.976	170.208	115.7	128.728	103.894	120.495	110.38	Glyma.06G011000
Glyma.19G252400	91.4211	96.045	106.193	102.667	108.297	132.649	135.338	227.374	148.4	87.4233	107.066	98.1608	104.563	107.789	106.696	118.029	99.6109	128.273	94.465	129.155	112.455	98.6988	91.4626	97.7684	134.594	122.25	110.034	118.437	121.962	113.583	91.4625	107.86	91.5637	93.7663	82.9143	109.586	195.93	127.423	135.344	159.834	169.834	164.762	88.381	84.3811	141.603	96.3112	75.0248	73.9586	Glyma.19G252400
Glyma.13G270800	86.9773	79.8045	89.7453	89.8441	94.0425	117.089	96.8807	145.421	101.808	84.6588	89.2824	80.3742	81.3922	85.6239	79.4711	96.5548	96.1795	111.06	84.1013	103.575	91.4732	95.292	103.513	93.0996	142.732	172.284	119.233	121.839	139.149	153.164	144.652	144.917	121.356	147.467	141.496	146.551	159.335	159.398	157.062	138.882	134.061	141.448	92.7728	95.8036	152.514	129.928	95.9133	104.469	Glyma.13G270800
Glyma.19G127700	90.3599	114.212	132.098	125.527	134.08	115.078	86.8119	80.6944	81.8829	207.95	160.442	136.855	90.7366	90.8764	146.981	103.796	129.166	101.642	142.212	118.153	141.779	114.736	119.688	106.511	160.19	145.707	138.063	81.31	74.8153	65.4922	74.6281	71.5738	66.0339	98.0706	117.294	119.779	150.911	124.423	131.03	75.8104	74.7338	85.4318	142.664	109.465	55.1108	103.093	221.821	165.233	Glyma.19G127700
Glyma.18G049600	89.7803	97.0913	101.588	67.6583	65.5889	61.4957	32.9853	44.9186	25.4684	57.9054	42.5039	24.1095	97.8278	82.9069	119.317	54.5567	62.293	49.6639	39.4015	47.6675	51.7145	34.7291	36.8136	30.4	291.395	277.841	211.72	247.376	179.11	168.888	102.444	96.3055	60.9923	62.9454	88.817	106.461	225.679	241.885	239.439	250.632	248.946	209.737	217.503	151.242	152.011	75.5627	112.695	79.7989	Glyma.18G049600
Glyma.04G222100	122.9	146.411	195.553	269.998	313.432	378.389	95.5053	32.1841	97.846	196.298	249.368	141.749	158.065	101.84	109.725	351.135	246.67	247.226	140.456	102.183	147.676	115.565	189.961	230.926	79.3741	82.6067	60.5125	33.5519	28.483	35.1297	26.8157	8.44441	4.80704	43.3864	44.2581	22.6009	118.953	101.94	122.47	33.8207	44.4215	21.5259	43.1957	45.4506	19.9272	54.762	20.5575	29.7451	Glyma.04G222100
Glyma.09G139200	36.9664	41.8618	71.2881	62.1774	72.298	96.3448	86.8137	80.4418	85.9585	117.129	105.028	87.7881	52.709	41.4999	49.3135	74.202	72.6558	67.7051	104.706	94.0377	109.817	90.3147	97.7486	96.8122	187.35	191.587	169.521	194.103	185.661	144.141	94.0233	96.8766	110.742	177.425	181.514	243.855	117.023	116.815	147.805	166.53	169.441	148.367	106.408	114.264	118.754	180.794	127.463	119.486	Glyma.09G139200
Glyma.15G018000	83.4239	84.8585	94.5483	84.1223	90.8333	80.0763	38.5765	56.6984	43.5831	76.5658	54.5232	41.2252	75.0321	69.4809	91.5129	84.569	90.8189	82.5195	61.1492	64.6959	77.6007	45.081	43.0953	41.5635	264.551	293.386	209.989	233.171	173.053	150.19	92.5429	98.2157	70.037	46.4194	82.237	82.4598	203.452	214.88	223.854	199.507	228.884	167.224	236.252	145.495	156.232	87.5168	98.7254	81.6479	Glyma.15G018000
Glyma.09G040100	126.824	125.73	102.509	114.913	105.997	102.247	94.2308	70.6619	87.3175	102.089	90.2719	99.4549	117.349	132.02	111.445	99.9949	107.505	111.181	94.988	82.6102	102.437	87.1495	106.8	95.7052	135.666	162.972	137.452	132.06	111.831	137.108	107.561	108.754	106.474	100.438	106.274	117.114	144.293	155.621	151.443	134.727	133.895	127.505	144.169	128.611	115.836	84.7658	126.716	112.947	Glyma.09G040100
Glyma.04G232400	67.0442	72.2128	84.9257	145.555	151.612	128.539	93.9322	103.476	90.5395	159.74	107.719	90.3009	78.2573	67.0618	88.7882	113.053	135.059	98.3556	135.377	117.823	134.332	100.839	100.742	83.3094	130.661	94.7829	99.875	88.2218	59.3479	61.7643	25.7643	33.5974	29.1247	181.819	241.305	208.661	67.3144	111.931	87.3134	99.9355	121.627	83.9305	170.004	88.9355	47.9697	262.611	317.434	230.677	Glyma.04G232400
Glyma.15G062400	10.3583	9.37287	6.04818	42.1439	62.4665	68.919	57.209	3.38326	29.8267	173.834	17.0777	17.2239	6.08868	9.00558	4.1824	182.08	11.1558	106.221	21.2175	5.38859	1.0457	657.018	2478.27	1194.11	0.355421	0.49265	0.661813	0.93683	1.95551	81.1504	5.22913	15.479	7.34862	28.2768	5.5062	4.56067	4.68969	0.808208	2.41814	8.6514	20.9003	17.3958	0.0703239	1.10196	16.7675	0.668538	0.444717	83.8844	Glyma.15G062400
Glyma.15G251600	275.724	268.808	194.507	206.612	201.099	209.446	47.4681	39.1846	57.11	87.1739	63.6292	70.8622	348.766	369.562	229.779	243.866	93.2361	235.853	67.8342	55.544	80.5191	81.9674	99.6956	98.7543	74.212	87.0348	97.9483	56.5741	49.5395	75.3734	22.8532	27.5315	19.9647	56.5073	76.6845	80.756	121.662	108.79	148.85	68.7077	91.4476	62.6733	63.1508	82.5888	37.2042	43.7273	96.4048	105.294	Glyma.15G251600
Glyma.01G222100	122.4	115.15	104.502	99.5076	107.206	97.6765	113.702	103.408	114.408	132.63	126.161	117.255	111.272	128.963	136.078	95.3681	96.0754	94.7683	98.0702	102.678	105.906	103.759	116.541	109.886	124.902	100.632	117.187	89.2671	74.0869	94.5362	94.9786	110.332	96.8005	102.736	94.5741	99.5938	132.799	127.15	101.849	131.752	165.569	145.287	200.365	130.747	94.1561	109.922	157.639	130.141	Glyma.01G222100
Glyma.11G001000	102.107	116.262	105.706	82.133	74.0279	53.3915	33.4404	31.8724	35.6843	103.342	83.491	73.7075	88.8845	90.0635	125.793	50.1614	62.0927	53.2091	67.3455	70.1404	77.6044	60.7706	59.221	58.2968	233.673	163.297	187.392	124.634	101.444	93.6635	59.5218	64.4823	54.4529	47.132	73.2081	87.7241	186.262	201.787	149.908	282.025	296.057	239.759	392.777	199.376	89.9145	92.0114	190.89	108.23	Glyma.11G001000
Glyma.06G195800	78.9388	80.8023	79.3438	83.3919	92.3017	100.09	99.7423	120.106	101.634	76.7783	80.6161	69.9756	65.493	60.7937	78.5905	102.605	99.332	91.327	87.7375	104.758	96.7522	89.5463	73.2	75.9535	158.985	192.389	145.337	136.763	140.969	144.94	133.976	147.034	120.659	130.791	124.967	134.982	135.67	161.437	164.451	156.137	154.883	154.25	132.443	104.608	139.819	140.253	117.82	110.35	Glyma.06G195800
Glyma.04G104600	158.162	169.322	196.615	88.9387	90.2425	68.9844	20.2418	11.9085	21.1183	145.78	132.919	133.2	155.22	158.144	196.365	50.1227	72.398	58.2605	111.559	87.7746	142.52	135.693	122.958	109.58	244.084	160.34	275.58	88.0802	85.1705	96.8851	42.7255	45.0065	32.7679	15.1007	20.6458	26.3951	261.123	187.002	171.533	131.838	135.654	87.6009	182.194	204.005	40.1767	38.9955	147.415	114.42	Glyma.04G104600
Glyma.03G216600	120.153	115.273	113.499	88.0834	90.1683	79.2489	72.5335	81.796	73.8986	120.695	110.588	85.0009	108.981	125.402	131.791	77.8942	80.1126	81.5342	77.9232	82.6802	78.5329	67.9584	81.95	77.6348	209.677	190.054	176.863	122.329	103.38	113.776	96.8005	94.6903	90.0418	70.8027	70.4704	69.1125	190.494	183.131	167.285	154.842	162.619	175.08	261.749	134.706	112.015	83.9643	121.141	94.3301	Glyma.03G216600
Glyma.10G080000	128.652	127.574	136.38	139.967	150.501	167.327	146.891	126.803	161.378	134.634	147.076	143.815	111.343	108.195	129.999	157.2	164.579	151.108	153.576	134.06	147.128	147.048	149.088	151.404	82.3224	60.1936	77.8169	55.1777	78.2389	76.4387	78.4366	73.0531	86.0373	80.7725	80.1409	59.0296	101.464	81.25	74.963	94.6657	88.2969	82.2024	80.1897	109.663	60.6403	87.377	166.941	139.947	Glyma.10G080000
Glyma.05G182300	86.5917	98.4	103.806	106.405	107.004	116.156	117.512	125.961	137.537	93.8351	113.015	104.946	87.3228	73.327	102.252	114.913	119.997	113.087	111.005	116.427	130.636	135.637	109.734	115.359	103.626	107.739	84.0508	121.437	122.123	108.673	110.535	116.873	86.8373	127.674	163.981	175.387	106.022	93.6318	103.986	129.937	113.291	120.965	95.8411	95.8827	107.808	133.554	136.234	138.41	Glyma.05G182300
Glyma.09G071400	83.9015	88.0412	96.776	80.2566	104.82	54.3004	14.6403	19.645	16.7581	65.4307	40.8307	28.0335	79.4245	65.9467	105.159	67.0084	80.2354	69.2736	44.4287	39.8363	47.8597	29.8731	39.8076	29.6921	303.014	326.574	246.388	277.793	189.023	172.224	69.1187	55.8868	26.4523	24.9929	62.514	62.1256	224.167	281.358	247.665	217.083	256.925	184.997	271.876	143.628	137	73.619	113.551	80.6429	Glyma.09G071400
Glyma.13G126400	170.904	155.165	148.464	90.9315	103.364	98.1927	85.6353	95.4636	95.5383	146.641	129.897	108.346	157.72	170.849	181.026	84.9039	85.2161	95.8294	92.3489	91.5646	121.279	88.4341	90.0872	85.2122	160.157	102.225	145.776	68.6515	57.1871	75.3607	59.8684	71.2942	70.0879	66.6789	66.9447	65.1409	130.727	153.984	100.361	141.235	158.02	160.643	293.114	149.924	69.2852	74.7286	124.073	93.379	Glyma.13G126400
Glyma.20G175300	105.142	118.897	106.176	86.9848	97.3038	64.027	45.7175	40.7462	43.4809	99.0488	67.1756	58.4352	92.2661	93.9025	133.26	62.9784	75.2101	67.5039	71.089	66.93	72.6896	56.8528	57.2047	51.9731	237.402	208.133	176.606	143.151	108.261	109.026	74.0367	79.6841	59.8656	52.1403	69.8867	77.0589	220.153	202.325	172.347	244.933	289.429	203.666	273.593	166.473	115.138	73.478	151.437	88.493	Glyma.20G175300
Glyma.20G135200	57.7757	51.7875	67.1333	65.4296	63.1158	91.6217	165.729	183.793	155.361	57.7289	88.556	89.867	68.825	60.3613	65.5631	97.2004	77.1102	90.4789	89.6228	100.356	83.116	150.175	166.37	157.527	89.6452	106.071	92.4844	118.18	161.959	196.327	148.793	220.531	143.762	162.972	112.636	154.075	107.767	111.307	112.51	148.094	147.521	148.993	66.3546	113.211	168.192	106.36	55.8476	79.6423	Glyma.20G135200
Glyma.11G246700	64.1767	60.9632	64.433	76.4957	85.7572	70.5403	59.9218	89.3258	55.3798	68.0955	58.3503	41.4124	55.3819	56.2683	62.9482	69.8671	76.552	64.2869	64.3372	74.1346	68.3171	48.8844	41.3362	42.5261	192.014	200.71	168.667	170.792	136.69	132.96	98.5455	93.7933	83.6992	207.087	238.736	227.478	183.083	175.506	177.865	170.071	171.658	151.819	180.868	94.0415	128.635	220.817	148.479	139.623	Glyma.11G246700
Glyma.08G086600	90.6616	83.1949	84.3408	126.628	122.688	97.3909	102.657	70.8938	80.5453	121.118	100.345	76.1388	120.868	110.018	89.5334	108.485	109.968	101.389	97.9854	81.2286	91.0676	67.6963	85.5617	72.2548	116.743	144.763	104.999	145.133	108.435	94.5317	92.8334	98.2497	79.7783	183.377	211.735	245.013	121.154	106.159	129.766	120.227	137.427	110.073	93.2306	76.4162	134.243	153.729	174.633	127.966	Glyma.08G086600
Glyma.09G129000	135.172	138.778	139.759	102.684	113.495	105.831	91.4886	93.0842	98.2841	110.678	105.886	99.4802	109.987	125.401	143.894	95.428	88.7953	101.843	102.933	110.444	118.358	107.725	96.7754	96.0357	137.665	128.185	120.89	110.125	103.91	113.533	95.4995	118.161	90.0027	88.2413	85.0335	98.8399	174.928	149.828	147.566	122.377	130.828	137.986	121.898	105.935	99.7915	87.3072	105.948	94.7646	Glyma.09G129000
Glyma.06G183900	31.4559	35.4317	30.4685	77.0202	81.1997	92.3235	127.33	129.603	114.228	76.1295	74.3936	68.2921	32.1394	27.9613	35.3783	103.337	101.867	103.943	97.3055	98.5996	78.502	72.6593	65.929	69.9861	83.235	112.922	70.7473	155.664	135.812	125.164	157.962	181.079	165.98	278.824	278.48	297.639	73.517	75.8948	76.8732	146.38	141.455	143.275	90.8085	63.9321	169.335	236.262	156.265	148.071	Glyma.06G183900
Glyma.18G227000	7.15065	5.6398	8.56541	3.84934	4.62921	9.20134	7.47984	16.0435	6.32537	3.28739	5.18816	3.14766	3.56718	2.718	8.0902	10.6142	10.1009	4.93069	5.18228	11.2593	11.8352	5.59993	3.57139	3.3417	203.514	392.982	175.574	317.454	300.823	273.163	246.377	282.146	205.915	141.004	155.097	151.286	311.438	230.112	246.813	225.114	307.303	355.378	57.8796	66.7969	326.121	150.724	36.8437	63.3561	Glyma.18G227000
Glyma.07G140400	111.737	104.679	106.794	137.828	129.177	169.769	110.454	112.596	113.904	98.684	101.909	91.2495	211.872	172.653	100.402	162.611	112.747	154.759	84.0692	91.6854	78.6156	92.9059	104.004	113.186	68.3535	51.5313	54.7021	106.434	146.503	109.056	129.521	128.78	147.708	109.907	153.976	173.637	77.2842	60.4117	87.8925	101.726	113.977	94.7073	37.6806	93.9529	149.958	98.9503	113.052	99.5465	Glyma.07G140400
Glyma.18G227200	66.9725	66.3277	72.4644	77.724	80.8261	104.028	101.497	120.881	99.0472	52.645	66.6528	54.6502	75.6636	74.2202	76.9211	102.366	97.9919	107.278	81.9506	92.3078	64.6905	59.0974	64.2345	65.7533	148.767	198.627	130.612	194.116	176.474	167.387	158.426	161.016	147.601	107.686	128.432	128.513	133.417	144.014	165.383	185.057	171.618	171.926	104.102	88.7938	202.412	99.876	64.9614	70.4777	Glyma.18G227200
Glyma.20G167500	35.3521	45.7789	71.924	84.2428	81.6469	90.2583	80.6824	78.5854	116.399	47.5755	49.6158	54.0299	90.6932	61.7565	60.9475	150.542	152.921	126.787	90.8409	147.482	85.4306	71.6589	42.2671	46.1295	118.314	246.326	73.7524	166.444	138.765	135.254	308.198	353.325	216.624	95.8136	141.791	78.6747	108.401	102.879	116.717	141.646	125.144	172.03	10.6489	9.03959	301.393	165.146	31.088	52.8845	Glyma.20G167500
Glyma.16G168000	77.893	79.7155	88.3924	87.065	102.812	86.0505	47.8098	57.8059	45.7236	85.8735	58.918	46.0442	76.7483	68.3191	92.9285	83.3936	93.5844	77.8694	65.7778	63.4914	81.1399	56.8705	49.4894	48.4114	205.654	189.685	179.794	224.107	176.008	156.058	95.8789	88.9569	70.8584	94.4945	158.711	136.34	124.365	159.038	165.062	195.656	194.848	160.796	193.774	134.311	148.296	122.251	148.081	128.392	Glyma.16G168000
Glyma.01G229800	64.5274	68.3427	81.3807	105.229	118.815	101.904	71.2174	54.6075	62.5756	103.761	73.635	48.3844	78.6832	67.8105	91.7623	100.147	98.4851	82.2381	68.872	68.7641	73.5859	58.4297	53.3167	49.9622	173.066	224.258	146.407	179.164	151.07	139.797	99.3762	96.6134	77.8755	141.002	179.295	194.533	134.575	149.166	158.017	162.582	165.232	126.545	141.738	100.084	146.205	152.947	152.976	125.075	Glyma.01G229800
Glyma.15G180900	113.056	118.888	83.9776	81.357	70.3195	51.7029	57.5365	38.5416	51.7714	107.367	86.5592	73.9221	82.9625	96.2598	111.955	50.0353	60.3967	60.4656	76.2598	57.2828	63.1938	55.3586	61.2492	55.8066	199.233	170.085	166.832	131.923	99.4621	102.416	107.729	108.635	93.4051	60.019	56.8537	76.5766	145.435	188.735	114.304	265.124	316.341	245.262	348.612	190.607	123.34	64.1767	139.014	75.2395	Glyma.15G180900
Glyma.04G139200	76.8894	80.0475	84.4324	76.3013	77.7882	83.6243	53.8181	59.3561	53.2674	76.6796	59.3446	48.0292	78.5834	74.4482	90.0895	80.0421	79.0402	68.4664	65.4761	70.0064	71.1182	54.2506	50.945	47.9227	203.398	230.226	171.45	167.614	156.648	137.425	104.484	109.108	78.0509	72.8119	103.727	119.419	206.837	173.678	175.956	219.729	240.749	215.725	198.091	147.426	135.132	92.037	127.135	96.8314	Glyma.04G139200
Glyma.10G019600	70.1547	73.8933	91.519	59.104	58.6236	57.0825	41.9374	55.25	45.8502	71.0065	59.0391	55.2824	68.0398	74.1482	85.1929	50.7669	55.9001	57.3947	52.0328	63.2352	76.626	56.5493	50.5622	50.092	266.136	265.248	229.979	172.685	140.137	146.061	99.1747	103.784	74.8263	61.1053	80.9734	77.1063	271.242	247.407	223.383	230.43	220.775	174.234	230.948	160.605	121.789	70.1033	103.095	88.7506	Glyma.10G019600
Glyma.10G244100	94.535	86.4136	85.1371	107.153	117.501	135.491	139.723	140.014	134.379	75.282	91.6292	82.8345	108.84	112.338	96.2033	133.965	106.748	133.916	99.5123	102.043	99.7086	90.2292	102.475	102.071	88.3324	104.554	87.6612	113.026	96.7607	104.887	104.915	108.083	112.023	177.327	193.887	194.127	114.257	125.448	114.003	103.013	93.5176	101.85	65.924	68.3348	116.69	172.172	83.2169	114.468	Glyma.10G244100
Glyma.20G104000	44.5577	48.6444	60.1174	74.427	83.6622	97.2384	65.2538	88.5726	61.7671	65.0148	53.3971	37.6922	52.4948	42.3317	60.2915	98.8808	85.8237	77.0753	68.6391	74.1413	72.3721	37.7321	46.1553	38.0024	191.121	252.245	129.732	205.895	184.702	160.217	119.472	127.225	82.3097	127.324	182.633	198.477	186.536	161.898	186.133	180.776	197.18	182.419	113.117	84.7284	178.347	146.161	112.15	100.488	Glyma.20G104000
Glyma.19G250167	216.801	263.836	305.034	60.9878	59.9413	5.68073	0.69533	0	0.16719	546.189	355.687	369.109	132.743	157.439	209.846	1.55962	24.1815	11.5466	514.512	160.055	367.962	478.598	397.696	407.651	14.872	0.738855	16.708	1.49283	0.146639	0.250997	0	0	0	0	0	0	29.5584	3.96692	2.143	17.7634	12.4365	9.78356	18.5888	57.6041	0	6.09941	19.342	46.4766	Glyma.19G250167
Glyma.07G020000	124.563	124.067	95.5257	106.684	101.163	87.2724	104.446	81.2958	102.777	139.966	127.817	116.031	111.918	138.018	126.324	81.4765	91.9426	99.6704	92.1817	86.8083	109.292	97.8959	105.92	101.429	132.316	117.105	120.956	75.9844	64.7385	93.3588	92.6228	97.3719	97.1207	91.0225	85.0864	91.4403	116.181	137.546	99.255	138.385	146.096	145.674	227.754	135.42	86.823	86.5892	144.701	116.547	Glyma.07G020000
Glyma.08G336100	58.4738	59.3685	58.2436	89.9477	106.694	117.46	106.807	98.6808	112.362	52.9615	66.0205	48.9832	53.5544	48.1749	60.1778	131.11	130.168	119.949	88.8732	97.1644	84.0479	58.7386	56.0851	57.5039	147.595	188.577	121.915	159.742	115.849	124.489	108.639	127.932	101.678	174.173	217.753	211.907	131.084	156.603	145.131	131.307	136.32	134.336	114.285	75.4638	129.691	173.818	98.4822	102.673	Glyma.08G336100
Glyma.02G138400	63.1215	69.0434	60.4958	87.5401	94.4406	95.8454	95.7977	75.079	84.6382	77.3785	78.1121	65.3903	65.4586	63.2687	68.592	106.666	102.423	99.4785	82.976	75.2744	65.9027	70.2336	63.9103	66.3585	126.808	162.842	106.235	183.766	175.6	157.714	146.862	149.552	126.571	147.221	156.701	176.393	107.326	111.683	118.882	163.951	174.234	158.242	124.141	97.9474	183.35	133.07	116.271	104.781	Glyma.02G138400
Glyma.03G109500	128.109	126.417	113.136	100.902	108.828	101.967	126.809	97.4788	123.438	139.389	137.626	121.688	123.885	142.145	137.434	97.3277	109.788	118.509	111.258	99.1528	116.951	109.935	113.839	113.68	109.438	82.8014	110.019	75.1931	70.7145	87.7099	70.3394	79.5506	89.3383	104.084	90.6507	79.4622	81.234	117.898	76.7986	128.702	128.862	116.582	214.079	136.343	62.9686	96.6319	142.219	113.149	Glyma.03G109500
Glyma.12G215900	117.391	136.754	115.656	100.572	99.1988	66.2083	31.4104	40.0288	42.4407	107.237	79.1556	69.2336	99.3681	101.409	132.348	63.7242	80.8364	66.8317	72.2495	78.1208	91.5854	62.8115	60.1569	57.9872	215.215	206.683	173.146	144.04	116.575	110.102	84.6459	83.6796	61.8988	43.8945	65.0987	70.0349	159.059	174.131	171.294	200.55	214.984	171.373	254.039	167.807	121.392	72.5219	142.508	80.9517	Glyma.12G215900
Glyma.07G019900	87.0891	90.5964	87.0772	97.7954	97.4278	107.37	78.9762	58.8305	75.5177	74.8318	73.7533	62.0702	79.5525	79.9972	88.3708	99.1276	95.6412	103.446	83.5375	77.3875	82.4095	65.7304	61.2899	64.9232	154.134	221.266	134.109	156.298	154.331	140.878	116.729	127.473	96.3227	83.3353	106.544	122.58	182.993	148.729	187.877	180.95	174.027	173.571	118.797	104.207	154.021	79.5084	96.465	78.4023	Glyma.07G019900
Glyma.U031221	115.264	118.828	119.045	83.6113	86.3822	75.9668	89.8766	127.004	95.0624	122.511	111.152	97.4521	103.794	128.058	148.493	77.3518	81.5488	82.8727	74.3506	96.9493	95.8253	89.5542	103.175	88.6798	151.087	92.2326	118.144	86.0714	72.2637	100.3	73.3072	89.9504	68.759	85.484	68.0222	74.5774	166.12	139.173	115.757	167.615	178.934	196.632	261.338	137.466	77.1361	89.4402	129.514	109.843	Glyma.U031221
Glyma.10G243800	95.4746	75.1354	140.754	104.614	102.451	68.279	32.4678	42.6842	22.3353	230.57	183.389	99.9563	92.0523	86.7347	133.237	62.3697	53.224	43.1159	65.2598	67.3977	90.5513	102.065	114.831	81.5954	145.304	55.0775	117.217	88.9131	44.9939	52.2551	19.324	15.303	31.6829	106.826	154.617	209.981	180.968	177.639	109.935	165.56	240.17	105.293	187.017	103.076	62.4091	149.537	345.411	202.879	Glyma.10G243800
Glyma.08G339300	78.2851	115.652	55.1561	29.2366	28.5259	70.892	17.1427	39.7268	65.1569	21.1064	22.2391	31.7065	38.8458	79.4803	64.0916	57.5057	31.1155	52.5292	82.4562	36.528	21.2657	254.734	128.265	57.7698	36.1397	104.194	51.941	148.814	211.476	256.041	166.47	188.952	266.826	290.717	332.859	284.986	180.985	55.9818	97.4577	140.005	202.508	219.335	26.505	205.226	32.7106	55.0872	121.088	101.528	Glyma.08G339300
Glyma.04G019100	65.4576	61.4343	53.9144	136.64	133.686	118.062	140.719	87.5884	104.353	117.382	103.187	78.599	72.1946	72.1269	72.0651	123.736	119.858	118.542	100.26	84.686	89.575	72.0751	85.4763	79.5053	104.668	161.367	98.2147	125.754	95.2694	93.4276	79.9097	84.6386	73.6988	201.237	210.353	252.26	130.777	114.107	128.804	109.992	121.12	98.1869	77.1403	55.4189	110.807	166.352	138.305	108.119	Glyma.04G019100
Glyma.13G321700	192.093	278.364	375.842	106.378	82.1405	69.4941	22.896	14.0512	31.52	88.6397	67.1849	127.814	173.654	158.209	189.297	76.5335	100.268	75.4082	69.7941	97.8616	148.61	124.785	97.4797	93.3256	122.313	81.6778	154.924	120.645	147.316	114.636	58.8828	55.7339	54.8938	28.0919	41.3415	21.7495	95.4864	192.918	211.306	93.066	109.549	67.3522	107.912	146.861	94.1713	81.6135	77.5365	82.1677	Glyma.13G321700
Glyma.05G245200	83.5003	89.9002	107.679	102.035	111.702	98.3372	68.1828	65.0038	72.5896	101.397	87.0336	66.7174	85.3469	77.9616	98.6068	99.3027	94.9541	87.0475	94.3065	97.6174	112.234	81.5333	72.6654	77.1358	198.886	205.412	165.39	139.731	112.16	100.813	70.8519	81.6756	63.257	67.2069	90.6634	103.006	153.898	152.438	170.869	164.908	199.15	130.985	167.366	137.682	115.893	101.013	110.542	85.6894	Glyma.05G245200
Glyma.08G327500	114.147	123.956	120.822	107.5	107.297	76.1528	43.9299	43.5975	46.7594	101.438	82.5734	66.932	100.569	97.905	132.685	76.9379	89.4703	81.9517	78.2106	78.6278	87.8811	64.675	59.908	53.8925	216.229	187.63	182.422	136.266	114.473	119.316	71.8949	77.5652	57.9435	43.3909	69.5698	62.5508	154.696	181.797	178.486	184.646	191.878	145.66	255.434	171.287	104.03	60.8771	125.139	86.6637	Glyma.08G327500
Glyma.03G060200	30.4524	36.9326	36.8172	61.4053	70.8269	102.386	134.042	159.999	137.355	57.8281	78.3717	70.2643	36.2393	29.882	35.0116	98.5578	96.4002	94.8222	89.9362	115.665	83.8407	101.592	80.1233	89.7247	69.5113	103.041	65.9153	130.099	151.067	136.864	152.298	158.378	172.311	289.952	307.203	297.936	64.9671	75.1406	70.5209	99.5948	105.56	123.683	39.3122	55.2965	128.606	232.927	111.981	143.764	Glyma.03G060200
Glyma.19G045600	57.1367	58.2404	72.0554	76.8947	80.4219	79.7684	68.4828	65.3308	57.2993	73.8107	64.9674	47.3298	58.5383	51.4531	71.8803	76.6286	74.4469	69.9237	67.5017	68.2847	72.9537	50.6954	54.9177	46.4635	192.883	233.317	166.25	170.786	142.814	132.023	101.48	105.25	87.62	145.695	167.684	189.802	151.32	167.538	148.8	185.435	196.286	151.006	178.299	117.709	140.145	140.993	130.489	101.464	Glyma.19G045600
Glyma.05G112100	64.0658	78.8929	84.8671	77.876	84.1219	78.3588	51.282	75.2658	53.4359	79.1192	56.3736	47.1876	74.1629	67.3235	88.8968	74.5389	89.0543	74.2891	65.8453	70.3619	74.2347	47.2863	48.9492	48.4655	214.198	223.126	197.274	175.391	147.755	136.888	92.8491	96.5814	81.731	78.0681	125.979	115.508	166.661	187.772	176.329	173.33	183.984	160.122	213.421	133.601	120.001	104.205	131.927	110.55	Glyma.05G112100
Glyma.14G208600	118.666	106.082	98.5944	76.309	81.9546	80.7003	81.1923	99.6779	83.5578	106.42	105.46	101.131	95.6261	125.259	129.789	73.8192	79.0883	80.3661	77.433	89.1575	81.3994	93.2481	100.874	95.1709	157.603	106.019	143.525	79.9474	69.0025	94.4199	88.0493	101.552	90.7221	93.7704	79.5724	74.8448	141.505	164.169	86.8251	160.593	170.921	171.768	282.121	149.669	87.1124	94.5633	138.47	113.39	Glyma.14G208600
Glyma.09G062600	5.42739	9.08813	23.13	161.329	166.089	224.282	271.642	108.104	359.431	19.096	52.1156	58.1512	38.7209	10.5918	9.36152	328.631	360.259	301.645	106.6	141.729	75.792	35.6499	32.9108	70.0311	14.088	66.1396	17.7477	137.02	274.658	279.003	211.029	122.297	199.694	75.714	63.4634	46.7981	85.1377	29.0337	100.277	67.0378	85.5598	62.6161	5.51507	10.1193	203.871	54.642	5.94791	12.6229	Glyma.09G062600
Glyma.03G103600	95.6712	107.02	103.847	69.4797	74.6843	45.2066	37.2916	35.7885	35.3093	80.1684	67.3636	59.5093	82.3428	93.1248	121.894	46.1258	59.446	48.5477	50.8845	52.6239	57.7018	48.8148	45.9838	39.9709	274.528	177.21	200.52	112.522	90.1254	98.558	67.8398	71.8575	56.7066	40.001	43.1318	61.483	247.917	228.258	158.462	247.958	273.962	246.136	404.761	178.881	103.712	68.6287	117.189	67.9314	Glyma.03G103600
Glyma.17G208200	166.875	208.975	232.989	261.145	354.73	253.4	30.7755	5.88281	45.0924	338.45	288.265	196.281	159.978	137.532	201.966	240.956	261.791	183.347	264.806	97.0241	226.476	180.612	254.436	202.18	25.107	13.3572	25.6851	11.5559	11.8458	19.5129	13.1196	6.33558	2.99612	3.58887	9.43304	4.72601	47.7951	18.4491	13.9609	12.6121	16.3433	6.47989	12.3333	35.133	10.2234	10.8139	23.2099	48.0796	Glyma.17G208200
Glyma.03G119500	59.4578	53.6568	57.1314	123.725	125.457	88.8843	48.4934	59.5777	47.8554	150.894	85.3365	61.1695	68.9367	61.7001	73.4131	83.0921	95.4425	71.6546	99.4252	76.6583	89.4701	86.368	79.7977	72.2339	134.218	105.996	92.6719	86.6279	62.433	55.865	31.2815	26.7631	15.1267	195.31	367.466	262.341	116.494	122.886	104.952	98.5914	87.8796	75.1899	103.306	52.8572	24.6017	298.927	446.124	302.446	Glyma.03G119500
Glyma.19G233600	68.8289	76.1197	91.4126	81.9854	82.4046	90.1395	127.064	135.586	114.575	86.9429	85.1641	76.1149	77.9976	67.8213	92.6177	95.862	103.008	86.9796	101.136	112.761	93.7616	92.8543	75.637	89.1059	116.36	125.339	103.616	136.103	132.236	115.7	135.675	135.428	138.594	195.592	155.467	192.01	103.429	91.635	107.134	105.979	112.631	105.502	103.274	84.9982	173.002	131.282	88.0706	89.8126	Glyma.19G233600
Glyma.11G241800	86.9004	82.5432	98.1053	99.1575	98.2055	116.735	117.242	154.899	121.946	113.28	129.852	119.425	90.387	88.8006	91.2481	106.303	101.246	103.231	105.567	125.246	120.772	123.76	118.734	126.787	85.7334	85.7247	85.6198	84.6222	88.0987	82.1318	107.143	112.505	104.724	145.993	129.119	146.537	100.795	72.1096	93.4602	109.278	101.706	105.171	92.0247	93.7651	106.49	129.21	146.079	133.22	Glyma.11G241800
Glyma.18G007500	104.715	107.271	103.313	70.5905	84.8025	71.3271	69.4055	101.227	79.2242	106.665	99.864	81.5223	97.6219	122.796	130.107	69.8094	75.46	71.3505	67.1926	70.6345	78.092	70.11	70.8841	63.3729	211.04	157.917	145.26	111.852	80.5575	101.155	78.9824	83.0065	68.8787	67.5356	64.4536	65.7927	188.083	187.015	136.143	165.68	179.912	195.765	293.075	138.844	96.0333	79.0209	123.484	90.1731	Glyma.18G007500
Glyma.18G290000	0	0	0	0	0	0	0	0	0	0	0	0	0	0	0	0	0	0	0	0	0	0	0	0	193.621	334.496	137.758	310.241	239.109	207.557	245.488	237.642	156.348	234.775	312.662	378.081	196.099	169.191	238.814	217.567	219.41	222.863	73.3576	62.6383	308.674	222.387	119.282	137.233	Glyma.18G290000
Glyma.14G056900	120.971	122.143	103.332	94.8351	100.761	79.3938	88.7368	70.8866	84.4137	130.69	125.609	111.032	104.079	122.807	131.098	85.7716	89.3175	91.5197	90.8729	78.6144	100.572	91.4719	99.4103	96.4416	137.821	114.476	123.124	93.0407	76.1516	89.8118	92.9995	92.8862	83.6009	76.7132	76.2484	88.4446	141.931	133.289	100.249	148.817	160.474	148.579	213.819	137.18	90.8567	83.1429	143.802	109.422	Glyma.14G056900
Glyma.10G150800	106.399	116.071	103.814	80.7979	81.2624	85.1764	89.323	96.0143	99.4182	115.102	116.699	106.745	106.807	118.5	121.459	81.2845	86.2565	89.6916	82.1197	86.675	102.786	95.9333	100.618	98.3798	156.96	117.586	123.553	82.4863	74.9501	101.009	93.0964	94.8435	88.9256	76.574	77.8738	79.1094	147.098	137.826	107.928	152.526	142.896	160.289	211.374	129.416	94.9545	100.008	141.26	110.527	Glyma.10G150800
Glyma.15G154700	10.0443	11.4182	15.9537	55.2767	54.5714	71.0882	79.6044	99.1492	70.8613	75.3393	88.958	56.7061	15.0339	13.9792	12.3214	57.2009	61.2255	53.501	59.8262	64.5998	61.4061	45.6596	46.5857	66.0396	214.834	373.352	197.435	182.306	168.675	151.371	135	139.172	124.411	214.885	204.829	275.568	148.14	130.73	171.88	92.7805	100.577	107.355	109.663	82.533	138.215	211.024	101.413	147.668	Glyma.15G154700
Glyma.18G193600	76.0235	75.6588	64.4972	115.061	120.965	93.2667	80.4551	45.4047	65.4397	99.0237	64.5602	53.058	72.167	66.941	80.8515	126.642	140.434	115.515	91.9956	78.0128	75.3426	55.6878	54.6057	53.6567	133.052	206.576	123.197	208.725	163.123	141.677	94.9529	94.8721	61.5712	118.43	158.518	161.37	109.229	127.588	140.098	154.668	165.557	124.17	135.998	95.1437	136.67	112.203	139.761	97.367	Glyma.18G193600
Glyma.11G013200	41.7128	46.4003	45.2051	41.392	48.4627	51.9835	91.7628	106.402	102.777	35.5951	59.0142	72.2742	46.804	44.2466	32.0794	94.2159	86.913	98.1567	85.8193	114.214	71.643	85.825	73.869	82.5296	108.563	210.874	99.2906	215.506	204.064	192.162	241.049	262.963	188.537	108.023	99.6929	57.8629	137.183	140.457	163.579	141.386	134.327	184.36	74.0101	65.0114	241.215	133.379	29.4104	74.9469	Glyma.11G013200
Glyma.15G041300	142.162	158.248	133.538	81.4383	84.0037	98.9744	53.1317	74.7953	60.6439	85.2343	77.411	65.9522	126.223	144.167	153.261	74.1885	94.9275	87.9302	67.5888	76.682	88.6119	74.3884	71.5771	66.1239	164.97	184.177	179.224	117.093	111.471	113.554	67.1735	74.6721	58.38	68.1237	88.4842	78.9344	150.726	221.285	170.058	146.016	140.422	115.508	179.027	123.182	76.1906	83.062	102.93	96.7636	Glyma.15G041300
Glyma.11G234300	37.4769	38.9895	24.5381	32.5238	34.7562	41.0178	75.2546	87.3037	70.8703	29.1256	49.3186	69.6565	41.2708	30.3693	30.2817	101.558	101.328	125.556	55.9872	78.3088	31.4962	31.1836	55.677	61.6107	66.2999	132.699	69.9863	258.662	306.465	260.497	440.855	396.03	291.222	50.7227	72.566	103.394	97.1724	80.5426	101.558	192.285	149.256	277.091	24.6174	34.5742	265.382	36.4396	52.2453	49.9944	Glyma.11G234300
Glyma.08G269600	175.62	205.647	265.665	198.231	223.02	172.996	76.8829	29.1718	90.9381	302.176	238.907	185.418	169.726	155.774	207.846	144.03	186.319	156.026	243.291	100.236	208.141	169.085	173.819	167.838	29.1861	18.9905	36.1605	35.16	60.2694	82.8998	59.8614	33.9543	46.7787	27.8309	17.5253	10.337	50.3553	30.0111	32.302	24.6949	29.9311	22.0703	22.8305	54.2407	37.1743	26.8738	30.9435	75.926	Glyma.08G269600
Glyma.17G208000	93.0382	98.613	105.908	87.0665	89.1774	98.0876	68.9398	85.0309	75.8477	80.6917	83.1722	70.0958	103.188	122.474	123.164	83.873	77.5883	84.5865	69.9306	75.35	74.3888	77.5841	95.0272	87.0116	161.076	159.303	145.191	112.462	109.698	121.181	82.664	94.2924	81.4256	112.198	103.913	114.079	161.496	193.454	151.802	125.443	149.812	136.152	155.172	108.811	108.215	109.044	122.025	111.017	Glyma.17G208000
Glyma.18G014900	60.7915	59.3057	68.0291	97.0917	93.2313	126.733	189.692	251.469	187.728	79.5683	109.036	112.359	60.0393	56.5783	66.1604	120.877	121.015	120.826	128.229	164.882	112.494	96.7955	85.029	105.564	60.8766	91.9618	70.349	77.9093	116.301	95.7014	219.022	224.706	194.563	151.367	106.119	100.858	59.2949	68.467	74.3143	58.1066	70.6079	65.8735	39.6576	77.0447	181.229	151.42	38.5698	69.14	Glyma.18G014900
Glyma.16G177800	56.737	60.8975	69.582	125.668	126.745	138.271	126.529	180.474	144.791	142.8	129.428	110.25	44.6922	44.0686	64.1963	145.514	155.35	136.802	148.95	166.871	151.622	117.389	101.575	100.874	103.483	74.2134	80.3374	52.8376	40.9099	36.7109	32.5251	32.2105	37.9628	160.164	238.53	222.259	65.87	86.109	75.2626	81.6949	83.5221	81.5781	149.249	84.9021	40.5811	175.84	162.714	145.467	Glyma.16G177800
Glyma.10G014200	122.321	123.219	110.533	115.964	115.101	125.036	97.4065	93.0599	100.275	80.2265	92.0023	90.5956	115.06	121.753	129.096	118.028	106.034	107.757	92.3282	88.1206	95.4621	98.7661	118.605	98.5895	105.839	132.543	108.048	135.561	132.178	148.674	103.705	114.496	103.862	91.2488	90.0334	87.1906	124.759	131.206	122.074	110.783	107.269	113.882	76.6161	85.0822	109.624	73.1904	78.7195	86.246	Glyma.10G014200
Glyma.12G092000	32.6745	42.285	78.5228	75.6742	87.0137	93.4819	48.6274	140.519	77.31	102.419	54.6523	51.5548	44.1724	32.2148	62.3994	82.6229	94.3713	120.533	75.0384	102.338	102.049	54.4265	57.0329	44.7515	214.105	169.855	141.688	189.093	141.393	118.085	66.5449	54.1161	30.1099	84.8757	163.703	111.091	330.422	148.171	213.26	144.717	183.399	142.231	132.509	70.8215	60.219	183.52	128.709	145.221	Glyma.12G092000
Glyma.20G168100	127.731	117.439	95.2892	101.999	103.726	81.7925	96.532	68.8579	88.8831	149.005	135.064	122.229	109.746	136.556	123.241	86.4731	90.6046	96.1622	96.3283	81.4363	88.502	91.7285	113.322	105.12	137.519	108.38	107.484	65.6679	60.5325	76.7803	93.7035	94.2541	83.5795	84.0037	83.8521	94.8462	170.444	130.585	93.2617	109.465	120.729	141.547	187.915	121.635	84.9907	81.1832	166.746	117.066	Glyma.20G168100
Glyma.16G148500	113.18	108.553	100.788	78.0394	81.9202	86.2167	99.8142	141.664	103.703	95.3656	100.154	95.6772	84.7647	101.709	114.043	92.814	84.5893	89.9351	85.6564	112.668	97.5237	93.5683	101.661	104.394	154.675	128.916	146.172	99.4934	75.2608	112.87	117.409	120.272	100.426	78.0025	71.0391	71.4264	133.471	163.411	106.27	134.41	133.246	150.899	192.161	103.726	119.689	80.9411	82.0091	77.8964	Glyma.16G148500
Glyma.04G193400	151.652	133.619	135.91	107.148	95.6107	74.9232	69.8756	65.1035	66.8088	116.626	101.349	103.234	140.05	151.328	153.764	66.3302	73.2285	72.2596	83.326	80.3354	83.328	90.3667	109.657	101.25	165.758	123.224	126.889	94.7668	89.9882	87.1593	79.9898	84.7377	71.2428	57.9008	77.4839	80.4317	177.527	168.81	157.005	138.028	132.096	125.923	145.032	129.377	77.9639	71.1814	134.363	97.892	Glyma.04G193400
Glyma.06G309000	64.3861	67.6362	75.8415	95.2	93.8468	95.1628	86.5364	96.154	72.8851	79.5906	59.0805	45.835	72.9875	64.4482	83.3381	87.5519	80.3715	65.091	75.9171	70.6575	84.4709	55.086	56.7862	48.2576	157.39	162.591	140.265	138.427	93.1126	91.2889	65.0178	68.0233	56.1901	195.278	227.452	254.786	142.734	161.717	148.08	134.39	136.858	110.331	123.081	96.8713	100.729	205.064	186.985	145.443	Glyma.06G309000
Glyma.13G253800	71.1342	82.8778	73.6307	75.2233	83.5047	69.7905	50.0077	81.0012	61.2203	60.8755	56.0772	43.7645	70.6776	65.6557	82.8798	72.9505	66.9104	72.4969	59.757	73.8665	71.5691	49.4391	44.2098	45.8853	186.463	202.245	160.309	170.309	139.7	132.872	111.99	118.216	90.7982	105.461	122.839	138.314	151.472	167.975	168.876	199.395	214.827	188.528	178.506	120.323	154.051	110.514	107.158	89.2446	Glyma.13G253800
Glyma.08G008800	90.8834	121.347	132.192	27.114	26.6895	8.45865	3.58727	4.76963	6.08577	65.8677	48.1928	38.6661	81.1153	71.2735	94.5082	13.5933	32.8745	22.2783	37.631	45.3017	45.9051	27.5825	28.2523	26.8257	354.685	248.483	300.627	202.357	144.622	139.06	65.4348	63.6407	35.6438	0.0670306	0.437707	0.935655	180.647	217.448	222.323	309.527	313.975	223.98	541.538	276.037	88.451	13.7221	50.2521	18.2075	Glyma.08G008800
Glyma.02G119200	104.047	105.617	127.532	71.9563	72.799	79.6175	51.2328	73.0094	57.6049	83.0604	76.4918	71.9263	103.327	102.88	115.131	66.5556	68.1584	77.9032	75.4874	77.0871	88.3965	72.7627	83.3391	81.0147	199.59	181.103	174.53	109.652	97.1484	111.728	93.0245	92.6474	76.3118	75.1708	74.061	81.5089	179.079	216.332	196.122	151.713	137.668	131.31	203.309	142.707	96.2972	78.9258	117.118	99.1913	Glyma.02G119200
Glyma.19G115400	38.0703	43.335	49.4229	65.5386	73.3248	77.6071	62.3831	86.8323	65.4661	65.9474	53.3548	46.1671	42.1365	38.5495	47.3077	76.7099	74.3779	75.3243	59.7417	66.9536	57.3051	49.8002	49.7446	46.5802	173.403	209.321	157.7	198.487	185.728	163.988	126.842	130.838	114.508	141.291	184.732	196.534	108.874	161.144	180.011	159.515	158.04	165.32	130.322	103.396	186.308	126.473	121.529	106.27	Glyma.19G115400
Glyma.19G015500	55.0123	56.3518	107.093	69.9549	73.3291	69.1351	27.3086	52.2152	37.0896	154.979	137.343	115.819	78.3014	68.2538	83.2203	48.0389	71.6862	48.61	124.803	115.683	175.935	130.255	122.365	104.335	174.704	115.846	195.533	62.7556	52.4468	45.491	39.5802	41.9798	51.0644	101.56	157.518	218.473	125.341	138.811	133.558	88.0395	92.435	65.8909	162.137	163.789	27.4662	119.647	296.893	302.38	Glyma.19G015500
Glyma.09G274000	28.8359	25.6246	21.3665	26.8549	24.3662	56.0637	29.8993	34.1114	42.6747	36.4658	71.459	91.1692	29.4573	24.0735	18.2579	43.0619	34.4375	40.6516	47.942	28.7342	46.1617	59.3235	87.9977	52.0653	92.1471	226.714	78.1195	189.956	179.925	167.803	267.42	264.217	151.604	119.539	225.717	251.364	123.347	94.7985	101.307	287.755	226.442	330.9	37.7199	92.9233	99.5423	95.1337	250.384	143.965	Glyma.09G274000
Glyma.02G241200	84.8395	75.7563	68.3071	112.561	105.48	113.108	100.174	96.9824	91.7773	109.584	95.009	95.5838	71.3774	80.7994	70.88	103.658	95.2832	99.2008	107.155	88.0046	94.8184	113.506	145.855	119.453	118.068	152.004	110.59	105.669	101.619	117.416	109.087	120.158	109.841	124.308	142.088	150.521	103.018	117.747	108.253	99.2531	106.381	106.571	113.817	96.8677	107.315	138.586	96.7622	104.037	Glyma.02G241200
Glyma.14G110000	61.1254	70.4967	86.3743	55.3122	79.49	67.9008	46.9899	69.1305	55.474	70.3355	51.557	41.9309	60.2542	52.4186	76.2142	70.6565	76.1194	54.4889	63.6545	71.5569	79.1859	61.1666	41.0055	40.9931	204.062	205.496	185.302	132.68	102.101	97.6585	65.7187	67.9421	53.399	103.597	169.984	116.548	153.162	183.57	144.26	165.158	177.504	145.29	233.093	125.722	102.352	223.877	239.094	196.308	Glyma.14G110000
Glyma.07G088900	75.005	71.8031	83.2108	98.1497	98.0639	125.43	125.809	131.2	127.39	81.1519	100.516	85.7104	76.2911	74.1448	80.1962	132.092	116.825	126.063	101.947	115.549	116.808	111.985	115.464	116.872	75.0551	114.061	79.4852	104.146	118.156	129.548	117.237	130.549	116.309	163.491	144.034	163.123	89.1557	101.575	91.0813	98.3647	98.2572	107.108	50.0497	61.5282	116.916	136.51	87.6089	114.531	Glyma.07G088900
Glyma.13G346400	75.1961	79.4267	89.8347	89.163	92.4557	107.228	95.4552	109.539	105.394	70.4153	71.371	62.3091	80.9367	71.0335	87.7036	115.545	114.196	108.71	87.0672	101.586	85.3028	76.4619	71.4441	67.5741	134.882	169.346	115.152	162.92	146.403	137.627	133.832	137.561	114.749	104.375	113.834	109.895	112.12	134.699	147.439	139.683	134.293	136.959	102.178	88.4218	148.222	101.191	72.031	78.3859	Glyma.13G346400
Glyma.08G238400	63.6317	65.9601	79.8342	73.0802	78.0793	88.1728	73.4828	98.8208	66.6776	61.2666	50.9386	41.0369	68.2832	64.376	79.2655	80.5999	71.1774	71.6923	64.5559	73.0998	72.9419	51.3854	42.3745	43.4651	161.8	179.218	145.901	170.43	151.475	133.107	121.232	120.427	106.834	155.761	185.787	205.517	132.283	148.959	155.81	157.286	146.097	144.789	131.729	96.278	151.397	140.034	120.695	101.148	Glyma.08G238400
Glyma.13G135500	194.817	166.97	118.107	120.749	108.504	104.608	93.9213	59.3653	78.9931	62.642	61.1378	68.1187	127.713	166.723	152.222	113.316	95.3721	103.905	74.1533	69.3933	68.157	105.659	125.375	116.08	108.194	136.735	99.439	109.713	101.677	123.276	100.743	88.5866	103.739	98.1788	87.2913	99.2635	67.5668	116.118	98.9444	138.705	137.334	102.006	136.093	126.009	119.309	57.8853	83.7624	88.6355	Glyma.13G135500
Glyma.14G003200	113.224	121.88	98.297	115.687	105.462	73.1765	45.8079	43.1771	41.8293	88.8444	63.7409	64.3678	100.454	103.428	113.942	71.4024	77.1168	71.8656	70.8006	61.474	74.2011	55.119	56.736	51.1243	189.279	203.391	160.639	139.932	102.1	117.283	75.1304	83.7128	55.4867	45.9174	68.959	67.5911	203.947	205.479	171.353	208.917	206.901	175.357	202.693	124.101	109.814	70.9474	131.112	80.9082	Glyma.14G003200
Glyma.10G184700	409.08	281.77	116.783	274.297	324.926	406.846	118.767	43.3678	112.974	78.3968	8.27873	38.2147	349.074	414.074	253.687	451.848	84.121	568.569	43.2551	5.84967	3.85733	66.773	233.291	241.25	1.38141	1.06376	1.19086	1.13786	0.527807	2.65006	0.522735	0.967857	0.268437	1.57132	0	0.223811	20.689	2.49872	17.8002	6.33809	28.071	32.2801	0	0	7.4622	0.120296	0.240066	26.452	Glyma.10G184700
Glyma.06G186900	58.8382	59.3441	61.5492	52.2782	62.36	82.4857	72.3267	97.122	79.6672	56.2443	62.3448	56.3055	57.6191	54.4117	56.2001	68.8648	71.363	74.3225	62.4144	78.9187	73.0604	70.2419	57.6998	55.347	127.709	177.085	124.065	151.479	150.537	165.037	180.406	172.528	147.546	147.493	143.951	160.995	148.105	146.522	164.979	156.552	141.96	157.094	101.878	89.042	173.565	142.311	107.377	121.236	Glyma.06G186900
Glyma.05G207100	182.065	152.248	121.763	132.129	138.519	142.039	62.4716	71.9842	62.9689	57.7652	39.5721	48.3907	158.542	175.37	148.381	129.93	96.9327	117.991	66.5461	63.5414	56.0906	51.5768	57.6804	52.5676	129.619	150.597	139.219	139.215	117.682	141.983	65.8813	78.0168	57.747	54.9091	63.5984	67.5683	146.244	190.136	166.826	161.506	154.961	156.806	88.3368	94.6618	135.561	79.9527	48.3779	62.1646	Glyma.05G207100
Glyma.08G104900	96.4929	103.373	113.113	61.7688	69.2126	69.0751	53.3374	83.0374	66.0005	57.1637	60.9466	69.3619	107.389	110.831	107.719	73.474	62.1502	69.2457	64.3102	64.7856	63.2048	78.4697	88.4489	72.5286	212.487	217.501	182.672	135.327	137.359	145.619	113.481	117.185	86.0805	62.8176	56.7415	52.5096	242.193	225.571	218.259	125.201	139.431	143.339	162.892	126.464	115.037	66.1944	55.4184	72.7651	Glyma.08G104900
Glyma.12G026900	88.178	92.6838	103.389	99.5258	93.7687	73.8002	42.1935	43.8969	46.038	109.969	78.1885	57.2554	78.4606	80.3369	102.424	77.6207	91.833	80.8621	71.1166	69.3008	72.63	59.9756	59.7292	57.1127	204.146	194.842	178.064	158.704	130.433	124.232	81.8168	81.4837	73.4909	66.4707	90.6029	94.9581	156.128	162.324	165.733	171.716	169.13	135.803	211.061	139.276	122.478	83.5115	151.91	98.8073	Glyma.12G026900
Glyma.16G157100	53.168	47.6836	34.5889	133.913	148.348	169.312	238.458	245.682	193.558	50.4397	80.8091	86.6514	38.9134	43.9342	41.6526	179.726	141.426	154.004	122.862	122.863	96.5321	115.842	74.9747	85.9711	30.069	28.7449	34.0845	54.4771	106.771	90.4741	76.8459	101.688	85.0389	276.157	242.746	231.974	51.7545	18.4791	28.399	42.8827	63.2614	59.4858	22.6963	49.1645	99.8167	334.78	85.1758	158.955	Glyma.16G157100
Glyma.07G090700	50.4347	55.8283	62.3204	67.3535	75.1011	84.4585	73.5002	157.849	78.832	64.7336	63.7169	43.7633	46.1119	49.5403	57.6741	90.5599	86.2087	89.6238	65.0318	89.7364	72.6743	50.2212	42.7173	48.3148	166.118	165.787	127.492	152.793	129.688	115.078	148.864	156.288	109.333	126.803	180.67	139.325	146.946	146.34	163.004	155.41	151.79	165.259	125.929	86.3867	179.303	156.89	102.121	103.289	Glyma.07G090700
Glyma.19G160400	67.9358	74.8301	83.4798	69.3268	74.5643	73.818	65.9094	111.178	81.6633	78.8259	78.8905	69.4032	66.9379	63.256	77.3399	77.46	84.8622	82.1176	65.9317	91.3384	83.9088	64.4352	57.513	63.8789	189.426	146.677	145.723	143.701	148.053	143.079	132.976	129.595	90.3325	67.2187	79.1205	76.5661	228.255	162.962	171.811	183.952	186.756	191.426	141.571	102.722	154.689	83.3684	76.9718	69.699	Glyma.19G160400
Glyma.05G216700	125.604	126.626	142.959	71.6052	81.6693	58.0978	24.1703	34.9493	24.5351	125.462	88.5135	74.4198	110.302	118.954	165.33	46.837	54.7283	55.7933	64.4254	66.9311	75.9646	63.7764	67.187	59.3719	203.87	126.416	183.345	126.415	86.769	103.65	48.9142	48.4701	44.2752	45.5042	60.0237	64.8481	146.16	236.063	153.622	173.621	165.156	173.894	300.268	188.028	73.7554	84.4239	168.838	118.447	Glyma.05G216700
Glyma.02G303000	46.7121	55.0215	77.1011	57.8107	68.2898	60.5038	20.9185	42.5137	20.0176	57.3972	36.3778	19.5255	61.303	37.6326	65.209	62.1725	77.8723	64.8917	44.7592	34.5505	58.9467	31.0939	39.2454	29.6459	238.394	271.913	182.933	287.797	210.751	166.963	133.126	108.413	64.6469	68.9366	121.588	126.022	231.701	177.921	217.945	189.011	218.89	202.539	170.51	115.467	197.96	55.1861	57.8776	50.6385	Glyma.02G303000
Glyma.20G207100	64.6013	65.2626	71.9537	103.697	118.11	104.246	90.7026	86.4393	86.8398	112.883	90.5152	70.4367	69.6681	71.8733	81.7103	97.8899	92.1505	83.8746	104.372	89.7468	78.7591	86.9496	99.8811	74.1293	142.368	162.708	113.258	132.672	109.66	113.546	73.4042	84.3309	76.4921	145.578	163.127	185.378	107.021	133.246	107.503	132.121	131.605	122.881	97.6449	74.9421	91.3542	153.087	159.184	124.618	Glyma.20G207100
Glyma.19G105700	118.183	111.693	109.21	94.0149	90.276	91.9967	136.288	129.403	129.493	151.782	160.678	142.587	110.654	121.824	121.935	98.5825	103.879	100.496	110.358	114.305	101.995	110.455	123.483	119.594	97.9021	64.9076	80.6612	53.2229	57.1206	65.1809	75.2641	86.5235	74.4049	111.698	86.666	86.4899	101.451	83.8582	64.1005	108.346	106.33	115.152	155.894	89.7411	63.141	120.514	128.994	106.032	Glyma.19G105700
Glyma.12G075400	108.858	128.917	160.672	182.966	191.628	178.919	106.631	65.2343	105.156	171.216	170.338	148.49	112.272	97.6879	107.188	191.405	200.833	165.377	179.033	131.861	186.025	131.408	125.993	143.525	62.7834	73.0657	78.1397	63.0244	81.7018	88.8181	86.5848	63.1668	47.1224	49.9306	45.9641	32.0409	98.5453	74.204	106.591	33.5318	32.0936	44.0665	49.3958	69.2819	77.5431	26.4405	39.5037	64.8412	Glyma.12G075400
Glyma.06G039700	54.3072	62.4015	72.5559	58.2495	65.2752	55.2762	30.4166	34.4853	33.0283	52.9322	43.7469	30.1463	61.1185	52.2862	70.2765	55.1512	64.8801	53.625	42.7233	43.7594	58.0312	37.2702	34.5237	33.2588	229.323	236.181	211.069	230.769	195.005	162.172	101.994	91.1938	76.65	44.3992	76.2676	74.6251	170.397	199.697	189.378	237.57	246.154	215.548	230.92	149.063	153.102	81.0153	99.2722	77.1431	Glyma.06G039700
Glyma.16G189100	84.7868	97.1925	100.012	85.8467	81.1508	43.1007	19.4864	16.5848	24.6767	84.2766	58.7473	49.0227	82.7938	78.1596	110.266	53.2442	71.1562	52.7808	56.9053	57.5386	67.0712	47.657	45.7705	46.5363	225.141	221.556	174.836	144.088	111.265	105.043	62.5766	61.6989	39.2756	38.2869	58.669	73.298	236.084	201.73	176.302	251.396	296.137	193.926	247.117	168.061	90.2781	68.7249	131.016	76.3606	Glyma.16G189100
Glyma.11G034700	117.532	118.897	105.412	90.1928	99.1949	83.0609	105.019	106.602	107.866	130.745	127.908	117.11	116.976	132.824	133.694	83.6161	88.1182	103.36	91.2439	95.5228	89.9437	94.4702	107.894	106.814	104.806	80.6175	106.748	58.1539	59.5041	78.4028	88.2675	97.2818	87.0234	99.9342	91.746	90.4431	111.997	94.3774	65.9409	112.322	123.23	139.922	193.788	117.231	87.607	96.6817	119.385	106.931	Glyma.11G034700
Glyma.04G103900	92.675	84.4247	81.9868	110.37	116.2	124.673	106.599	139.316	116.696	102.193	127.588	131.943	80.0307	80.4912	91.1258	165.385	168.949	154.653	93.8612	114.056	86.4621	98.805	110.72	135.12	85.8373	93.2931	98.1944	80.6573	112.142	88.9297	108.11	82.9602	134.898	93.6045	97.8919	133.069	71.6033	65.5194	61.5074	77.1092	53.0817	95.893	83.6724	79.0969	126.699	122.467	100.9	102.38	Glyma.04G103900
Glyma.06G121400	51.1501	58.2136	63.2599	44.2853	53.2044	59.2465	49.4891	60.2691	45.8189	30.5066	29.021	23.9472	57.4218	47.0926	68.7626	61.0668	69.9781	55.4126	39.1803	52.6971	45.6253	24.2617	20.8537	24.8172	229.639	238.925	160.952	211.45	197.299	165.341	152.152	140.949	104.504	104.244	143.772	137.386	164.453	171.858	182.636	216.549	225.964	199.35	153.761	122.992	181.269	111.614	54.02	55.5355	Glyma.06G121400
Glyma.09G067700	60.7431	66.7756	86.0159	97.1984	126.441	81.4105	21.7861	25.0426	25.745	170.545	94.9835	67.2249	70.3297	57.1145	83.7632	56.8879	79.0406	56.1327	105.852	82.2822	114.846	80.9785	89.2454	72.5445	221.122	180.535	156.361	96.0827	79.9955	69.1359	26.5346	24.2158	7.80664	54.0594	139.335	89.241	161.827	135.468	132.111	161.393	199.654	125.855	213.666	131.518	30.7138	163.327	290.975	182.808	Glyma.09G067700
Glyma.17G212200	70.9205	93.2538	109.776	90.97	122.737	42.5934	2.46609	3.40825	3.68789	215.581	153.964	101.673	67.4764	71.9622	104.897	26.4668	54.6736	28.7889	109.669	98.645	173.484	198.813	95.7374	111.14	125.564	36.0768	99.5434	9.93069	3.2225	3.22274	0.143439	0.165989	0	20.0573	57.9449	35.7738	72.6257	79.7479	51.7341	20.5574	19.5738	9.94478	98.322	73.1954	0	357.244	979.43	639.499	Glyma.17G212200
Glyma.19G030200	58.0806	72.0782	74.0483	51.2649	55.7361	47.6158	24.264	42.7599	23.3049	46.9445	40.9766	30.2872	52.3955	45.6249	76.2882	55.6407	60.4445	52.6523	39.8212	48.9684	54.3567	33.5105	27.5855	28.1208	254.343	292.87	210.743	202.8	156.281	160.577	95.9502	96.5987	73.3085	38.3728	60.1528	80.8011	246.513	201.759	210.972	229.144	229.794	188.509	262.553	141.822	136.665	63.7672	97.0606	70.5943	Glyma.19G030200
novel.1039	5.69176	6.2882	4.60016	7.60623	8.54928	5.15839	2.91721	5.72826	2.48548	1.82375	1.78888	2.04493	7.42116	11.8109	12.2735	4.39885	7.22352	6.17081	1.4375	1.83399	2.58488	1.22405	0.62341	1.4392	286.392	429.341	246.995	385.982	344.595	315.154	182.174	245.27	224.031	3.59767	11.8779	33.1575	243.759	187.559	184.596	287.326	263.742	327.66	125.068	99.8832	369.148	8.36002	7.46876	13.5861	-
Glyma.10G043200	63.0331	64.1115	74.9865	85.2049	80.4666	122.597	123.214	168.352	132.819	63.0382	69.1674	73.8864	66.3995	58.3262	75.8789	138.361	120.614	119.902	92.0797	126.452	100.085	128.795	93.398	110.559	87.0453	92.1143	89.8197	120.279	132.121	125.398	145.083	128.41	130.341	107.165	106.164	107.429	105.549	93.1776	99.6524	119.962	103.134	126.576	80.6448	87.5382	148.428	96.3226	77.1177	77.7814	Glyma.10G043200
Glyma.12G100700	66.3957	58.5945	63.6802	60.9963	61.2199	85.3891	87.479	100.18	76.9031	39.5509	55.2359	52.8525	66.9828	64.9935	57.0572	75.5217	70.2742	67.2936	51.1478	71.4867	48.5341	50.151	50.3182	63.2498	122.434	155.766	97.5028	214.374	231.841	207.58	181.03	204.536	152.217	94.6896	104.912	101.529	127.857	152.715	185.295	177.008	154.814	167.214	91.8278	75.3428	208.417	85.35	44.6568	51.7759	Glyma.12G100700
Glyma.16G127500	92.3225	87.783	88.761	75.085	82.5408	79.2254	88.6309	101.826	97.5959	101.267	106.528	93.0567	86.8309	104.064	102.435	78.1054	83.9189	93.9965	84.7304	96.3305	108.517	91.0185	92.5526	91.7986	136.814	129.019	111.422	96.7487	87.0843	94.9606	111.098	121.154	98.7195	81.5092	79.1764	83.1397	154.006	147.855	113.725	122.766	136.095	161.237	177.248	116.301	100.15	87.7926	95.7729	80.729	Glyma.16G127500
Glyma.19G173400	117.211	113.01	118.247	113.257	117.565	126.361	115.76	136.282	119.669	94.666	108.336	111.465	114.837	116.825	129.641	116.221	101.01	127.393	94.6057	100.443	109.786	104.392	113.595	111.908	93.725	88.3227	82.7231	55.3136	62.3176	83.4141	78.3033	71.9294	68.5733	115.201	99.2744	111.699	111.827	96.5304	103.235	80.5437	94.3863	109.428	84.7206	97.5609	70.0429	110.837	122.333	108.224	Glyma.19G173400
Glyma.08G217700	96.2798	99.9813	88.2651	75.2422	71.6334	62.5538	71.0505	82.3881	74.8612	98.3411	94.3419	87.7711	86.901	100.383	117.223	65.5916	80.2174	76.8779	67.7606	81.8717	106.883	82.3351	81.0428	76.8667	148.599	119.945	139.787	93.7717	78.4903	94.712	79.5484	92.4581	81.7112	79.9103	81.221	82.584	170.892	156.687	108.66	164.394	155.267	161.841	258.13	126.533	87.6502	84.4563	139.561	109.571	Glyma.08G217700
Glyma.02G049300	117.421	109.875	99.1091	89.3231	94.3146	88.5811	99.7865	85.9847	94.8015	111.959	119.276	111.602	107.059	120.619	125.415	89.2791	86.6793	92.5798	89.1968	86.8278	101.451	96.3521	111.13	104.75	118.921	100.496	106.183	66.4234	63.6916	86.9589	90.1313	95.8666	82.5681	84.2516	71.1994	81.5346	137.126	116.31	99.3142	119.029	137.897	153.066	167.704	116.485	82.0035	84.6156	125.039	101.176	Glyma.02G049300
Glyma.07G057200	84.2147	87.6159	100.128	87.6095	105.616	68.9412	22.8215	22.5805	24.6212	124.594	73.1963	61.6968	101.33	88.9727	115.377	64.4346	69.1759	57.536	76.8644	75.2183	90.7899	67.0777	69.9293	57.4715	227.406	209.45	193.892	149.923	104.277	108.513	37.846	38.6481	25.2666	35.9346	80.598	69.263	151.106	176.11	163.37	178.189	174.163	141.65	216.095	180.674	63.3105	94.271	184.421	117.221	Glyma.07G057200
Glyma.17G255602	122.481	95.8256	85.5039	105.091	109.263	116.478	98.1946	90.9793	113.316	75.325	98.2694	99.1956	136.049	121.477	96.3907	102.621	82.1534	111.979	81.4568	85.8412	78.0487	112.506	142.255	132.998	73.3531	67.4573	77.6329	72.7372	82.0103	89.0071	83.6563	86.5781	81.1385	152.732	137.034	143.984	134.382	79.8281	83.3953	107.915	122.233	101.262	72.7778	97.5421	85.4084	127.435	132.599	131.51	Glyma.17G255602
Glyma.02G236900	76.1987	80.0553	92.3527	82.5565	95.0668	99.5319	119.088	110.088	97.7953	92.0702	112.974	102.133	85.286	83.1066	81.1049	90.6526	88.0373	86.6497	101.203	108.421	101.556	103.684	117.158	112.793	99.5984	99.5673	89.259	125.226	109.566	107.612	118.511	131.312	109.723	105.012	96.8993	95.99	101.544	122.265	107.949	122.255	130.263	117.396	100.475	98.2531	124.17	104.703	91.4816	87.9169	Glyma.02G236900
Glyma.06G190300	31.9651	29.3518	34.9109	69.2559	77.6554	78.3142	60.8361	97.0579	60.183	68.6385	60.2091	42.6539	31.1864	31.0678	38.7551	58.882	56.0243	52.0825	58.7209	69.608	67.621	54.9537	43.1734	48.0331	132.44	130.395	94.2372	105.446	91.7481	83.3215	65.1242	64.7895	48.9035	264.11	332.408	378.324	156.673	112.448	140.804	130.723	142.163	129.365	92.4997	68.6669	78.3279	291.291	242.819	213.553	Glyma.06G190300
Glyma.04G178100	84.6369	90.2911	94.9654	75.119	78.7552	92.8579	104.419	100.527	96.1675	71.5074	73.6436	72.0195	77.7915	83.4723	88.5369	84.3636	81.564	87.1758	80.3264	86.6598	95.7434	85.137	75.4448	80.477	123.044	125.608	118.101	134.272	129.113	143.797	125.946	133.045	111.031	95.8347	93.0441	92.9545	130.307	144.397	129.755	132.74	132.934	131.954	117.764	94.7504	134.688	108.463	88.1537	94.7098	Glyma.04G178100
Glyma.01G047000	102.503	99.3025	91.7539	73.2012	84.3064	79.3338	86.4693	108.392	91.3402	107.18	104.795	94.1937	87.4685	110.025	110.003	85.5663	88.6818	89.3931	84.7693	99.1239	91.1595	89.6964	96.9443	98.0826	146.42	108.423	124.005	75.1975	70.5487	89.8582	96.3798	96.3992	88.1742	84.1224	80.7015	71.3652	112.625	128.451	88.8028	147.318	125.115	148.334	245.086	132.837	79.814	91.5778	116.941	101.087	Glyma.01G047000
Glyma.02G288700	19.6227	21.5534	26.4183	103.423	117.584	151.321	163.844	168.202	154.236	76.9353	87.7958	64.1371	30.9667	25.0633	30.4788	162.797	159.36	149.513	125.942	135.369	102.221	84.1541	70.004	67.2282	52.0927	130.065	45.1812	126.919	114.368	95.0753	109.559	112.351	110.711	191.075	232.506	269.934	44.4718	46.0787	67.2374	73.8343	81.3552	93.2071	28.2089	29.1477	124.408	181.129	113.98	129.604	Glyma.02G288700
Glyma.20G228100	113.488	109.562	96.4028	77.9612	77.0493	75.7175	76.4753	96.8519	86.5872	94.2129	94.0842	84.2809	96.9252	122.402	117.038	76.9459	77.6949	95.775	76.1592	89.2059	85.5947	84.8079	80.4948	84.5057	134.647	108.086	130.597	88.3725	85.745	105.441	98.9626	92.6331	91.3354	84.9412	76.8938	63.0602	106.056	136.116	99.8561	149.344	132.958	140.312	291.553	144.029	83.5804	78.1848	114.322	92.1563	Glyma.20G228100
Glyma.19G259800	106.419	97.2103	92.1643	65.3763	72.3361	64.17	63.0017	73.4154	71.3204	97.3445	87.5139	79.9481	49.6057	113.33	117.946	60.4124	68.3829	71.9461	63.2229	72.6039	73.7478	65.8231	77.5706	72.292	173.602	113.334	154.273	74.5072	61.0685	83.7596	76.3554	79.3049	70.1402	72.8447	71.9231	65.0843	130.275	179.008	106.946	195.615	182.114	187.288	346.245	171.807	74.894	95.2873	147.283	108.859	Glyma.19G259800
Glyma.20G225900	80.9258	78.1245	79.31	106.728	108.973	116.734	98.096	102.35	102.026	70.5297	84.2711	80.6554	76.3998	73.9807	86.3216	102.584	95.9076	113.113	73.351	89.7079	84.9084	91.0021	95.4187	123.528	95.6706	91.5722	98.696	106.461	111.075	125.039	90.9071	85.8424	75.5106	113.423	88.9872	96.2295	110.442	100.085	110.902	154.323	151.279	168.984	114.463	110.485	98.0925	133.519	136.525	112.704	Glyma.20G225900
Glyma.08G319900	41.8382	44.8677	68.0954	75.7612	93.7951	109.365	100.583	158.53	85.6593	71.2387	65.9867	46.5304	52.1112	42.9002	62.289	112.616	99.2018	100.59	75.4691	100.925	91.3317	54.7582	62.306	53.0135	148.617	174.532	118.501	156.492	126.546	107.321	71.1304	82.7231	67.6521	136.814	183.139	184.875	149.344	112.015	139.971	126.055	143.57	124.937	81.0895	69.8496	130.33	168.934	113.992	104.387	Glyma.08G319900
Glyma.15G141900	34.4995	43.144	37.0244	67.1311	62.4442	64.3798	150.199	72.5476	137.286	54.08	64.0031	74.7225	47.6231	30.1121	30.2287	105.966	108.295	95.4606	76.9791	74.3428	57.0313	93.1166	74.614	70.2053	81.2827	116.708	106.86	192.032	281.197	224.511	160.313	120.977	124.679	126.396	139.855	104.812	74.1222	119.774	135.057	115.348	136.009	149.528	61.0635	63.2713	100.257	235.406	81.6789	115.793	Glyma.15G141900
Glyma.11G043400	56.373	60.1809	63.0873	103.209	113.354	124.787	130.811	133.331	122.191	92.4623	89.1108	74.1956	64.8535	59.3928	64.8664	126.49	124.344	116.828	111.439	121.989	104.73	90.709	79.5929	84.2636	80.275	93.0761	70.6721	93.3805	85.3958	73.6741	81.5882	83.0418	63.6117	197.567	262.648	219.699	45.4707	72.2499	88.8412	71.3425	68.4939	59.6827	69.6951	65.9768	83.5503	212.219	164.272	170.454	Glyma.11G043400
Glyma.06G247100	73.037	57.2602	40.5928	236.91	236.696	135.733	56.032	56.5264	83.3289	158.445	82.0179	89.5797	44.5005	58.1446	68.9656	153.38	182.965	127.124	152.384	101.351	165.454	154.586	105.355	91.7783	32.3133	14.5037	23.5468	12.3523	6.11172	10.8037	4.02632	3.30214	3.07598	186.592	469.323	182.165	27.0082	35.6444	18.9861	35.4657	30.4851	30.4307	68.5862	25.1263	2.57167	287.858	327.406	338.202	Glyma.06G247100
Glyma.17G032200	99.8176	112.782	92.4943	74.6901	74.2181	86.7463	89.2801	97.0183	100.894	96.1105	108.354	95.8534	105.245	112.674	115.504	73.7444	73.1367	88.7969	74.7046	86.0701	100.738	88.9808	88.7399	83.5558	144.237	107.291	128.26	82.8363	72.1009	87.1403	91.0194	92.9492	78.6239	92.3756	77.073	72.6174	103.775	145.668	87.8696	143.314	142.251	150.762	229.374	124.006	75.0686	91.3423	131.65	114.281	Glyma.17G032200
Glyma.02G085300	129.54	116.75	94.285	102.082	98.0206	88.1713	99.7987	72.797	95.2358	111.185	118.698	112.655	113.627	138.891	128.534	84.1239	77.2205	96.7014	89.648	79.1658	86.5009	94.4683	93.1937	92.2066	102.069	87.1579	93.141	64.2245	67.2754	79.1694	103.393	107.205	100.261	89.3255	83.0955	88.6154	135.471	111.56	80.6738	111.198	110.304	154.036	169.725	116.432	87.0287	83.5385	129.659	109.11	Glyma.02G085300
Glyma.08G100000	126.969	119.222	96.7752	74.9353	91.7139	90.9644	89.0068	94.5362	107.919	114.655	113.628	92.4659	100.633	118.484	120.891	75.0188	97.2944	94.2715	96.809	91.2932	98.0327	96.6353	102.852	86.3935	111.319	96.5365	118.014	75.9839	72.4152	107.207	91.0605	90.3979	92.074	86.4228	80.6196	68.7101	81.3158	109.111	85.0851	123.871	136.081	130.764	234.491	113.93	65.3979	86.0116	114.871	113.766	Glyma.08G100000
Glyma.17G233500	34.782	35.6664	41.7973	41.5488	45.4171	71.0355	99.8304	138.157	109.207	36.5559	50.6934	49.1983	47.0926	34.1041	44.4615	73.8603	76.9679	85.7166	48.07	78.1182	43.6764	38.6172	61.129	62.9094	143.495	207.589	119.716	216.118	220.278	198.849	168.428	165.185	114.732	63.9782	82.9624	105.033	144.253	164.352	191.738	207.908	204.629	204.924	66.2225	66.4495	205.517	60.3043	41.2472	47.503	Glyma.17G233500
Glyma.08G219100	73.5591	74.3918	68.5156	96.073	101.331	91.3891	73.376	73.5411	71.6491	72.2736	58.1573	54.7438	67.1669	64.1803	82.7407	88.5817	92.9589	85.6502	75.7541	76.6291	77.9432	58.8537	56.2614	48.8703	141.159	145.993	127.847	142.027	125.243	115.377	74.0263	74.5653	63.8061	123.591	151.884	161.401	90.699	145.306	123.699	163.124	169.054	134.85	177.765	98.3099	103.579	140.138	151.315	130.01	Glyma.08G219100
Glyma.02G206700	102.094	112.252	98.7586	88.0025	84.795	59.2244	25.9204	22.8493	30.1093	83.8762	62.3492	52.9018	84.6071	89.5845	115.127	50.7429	57.3516	53.1855	58.696	57.2104	69.7632	43.4494	44.1524	38.4595	232.288	195.482	194.738	130.042	110.357	109.487	64.192	62.4713	49.6121	27.3007	40.6912	41.553	166.389	190.499	173.857	243.549	252.371	186.611	283.159	169.052	93.3291	65.212	120.092	67.4349	Glyma.02G206700
Glyma.17G257400	65.4253	67.7624	87.7794	58.256	61.4716	48.3011	26.5404	37.0995	28.1074	62.8906	41.5752	31.6508	60.3934	57.2342	75.4274	44.8895	56.4424	47.1656	43.6745	52.9188	60.0031	47.0544	40.2765	31.777	199.857	163.858	193.335	182.775	132.648	121.378	81.8602	71.0216	51.9233	95.9314	146.833	122.445	175.331	174.343	202.575	217.96	198.157	165.521	212.907	129.771	100.195	148.168	190.604	136.128	Glyma.17G257400
Glyma.18G207200	85.9652	97.1515	108.443	71.4073	67.7334	73.7536	34.312	56.475	36.4735	67.3802	67.8999	49.8445	75.4162	77.4379	102.598	70.927	86.9187	74.1772	57.5129	76.9482	74.5527	60.5296	48.8354	52.7783	191.726	205.94	155.358	136.397	114.775	120.705	81.4814	82.1953	52.6984	38.0926	54.1194	64.1879	168.414	195.612	161.83	215.418	228.318	188.918	218.533	149.506	108.232	61.0566	106.085	73.8438	Glyma.18G207200
Glyma.01G231900	66.8664	70.8346	78.5126	104.106	108.477	91.452	66.2983	61.7026	57.928	91.808	66.9939	55.4054	72.876	66.8864	82.7423	102.901	101.505	88.2918	81.5053	79.1492	84.5969	58.1858	63.9469	55.8895	162.869	196.798	135.758	143.776	120.536	114.626	75.6979	79.3875	55.3687	92.6365	140.873	124.94	138.998	148.225	130.915	149.447	156.307	133.897	137.071	101.386	101.955	107.356	130.296	95.408	Glyma.01G231900
Glyma.17G201600	45.1341	45.2485	51.9595	83.9155	87.6448	79.8598	64.9501	81.7209	62.371	96.9567	69.3533	52.8296	49.7205	41.3057	53.8777	77.6725	81.4864	75.4172	81.9225	78.0596	79.4673	57.8081	62.8589	52.0112	163.889	206.193	138.219	129.969	102.5	96.4061	79.8391	86.2683	65.4092	121.104	188.153	188.486	136.53	133.225	139.396	128.541	147.286	133.737	147.293	86.6297	110.137	183.371	168.206	136.332	Glyma.17G201600
Glyma.18G022500	120.235	123.678	113.361	158.952	159.902	178.93	179.671	145.332	165.8	134.33	157.2	147.772	121.422	131.465	116.113	175.424	163.701	176.652	164.507	148.557	149.907	167.225	194.812	172.64	38.3658	49.9532	39.6445	38.7331	49.8527	51.7361	44.6714	43.8172	44.6988	63.5983	70.6568	75.0033	42.5781	44.9631	41.5179	40.9118	47.954	43.2316	36.3599	42.4525	39.3938	51.8885	57.3508	58.14	Glyma.18G022500
Glyma.20G150200	119.995	108.382	95.2146	112.051	114.709	118.463	102.31	106.807	95.3292	69.7204	67.1999	61.2365	157.642	160.698	108.398	119.552	90.7055	122.458	76.9002	82.826	66.0742	66.1326	94.2707	88.6718	98.5996	111.394	104.092	110.763	103.614	111.354	80.1487	88.5434	89.8662	124.336	125.266	123.924	85.5284	133.239	123.78	92.1746	96.9588	91.2075	81.5756	72.4929	91.2962	99.6711	79.8886	86.8675	Glyma.20G150200
Glyma.12G046200	78.1114	81.7125	98.5406	92.1661	100.465	79.7461	39.5086	48.1308	41.3202	107.383	65.0794	51.2397	95.6355	83.6663	101.844	80.3196	92.5687	75.38	78.1864	69.7439	86.4028	54.7251	57.1641	49.2767	169.939	172.44	150.698	191.609	146.317	130.505	78.1373	69.0223	49.4204	55.7414	106.784	85.2687	126.91	137.324	155.072	151.251	155.346	116.619	178.663	129.772	95.2058	110.77	135.057	104.819	Glyma.12G046200
Glyma.13G366366	129.203	98.4547	122.266	79.0744	90.2884	80.6989	66.8365	42.7691	48.2725	94.6264	95.8765	64.7679	85.8342	108.366	126.888	60.982	71.4454	55.0966	69.9236	87.5348	83.5359	58.4882	51.0864	51.4766	165.74	189.237	163.054	125.897	104.679	103.457	71.1397	97.1814	76.8508	47.9657	63.8592	65.4677	139.628	150.575	180.699	146.712	168.714	121.271	200.824	121.198	100.625	68.8789	134.468	74.8736	Glyma.13G366366
Glyma.05G152000	187.786	174.324	154.982	182.649	170.678	138.353	103.376	94.8954	93.0017	191.024	163.41	159.58	146.655	179.451	212.059	118.972	129.53	124.304	137.253	112.94	131.586	144.456	176.985	139.241	46.5689	25.5138	44.462	26.2743	23.2298	29.1826	26.1614	28.8069	29.3196	95.6483	85.7532	88.8667	39.7935	51.3521	34.9145	37.4006	37.5066	36.8084	66.9177	54.0789	21.5681	84.7935	114.627	109.079	Glyma.05G152000
Glyma.18G299700	105.441	113.459	112.041	85.3886	79.7873	58.7497	31.0145	26.5514	32.7275	80.0657	61.4946	55.9955	86.2732	93.7023	122.388	64.2687	72.7476	64.1634	57.5921	65.2966	74.5095	55.0243	50.5509	46.3667	221.95	213.562	194.805	152.323	105.444	118.332	65.0704	67.0859	46.2277	42.3296	65.0046	53.6342	143.176	189.529	174.941	152.235	160.79	132.305	246.152	169.509	96.3664	76.0257	129.421	91.361	Glyma.18G299700
Glyma.15G147700	86.9634	88.0265	80.7081	52.4539	59.3469	61.0195	67.9723	102.672	77.8954	77.1262	79.1228	67.1583	81.1733	96.919	97.4911	61.9102	67.164	66.1441	58.6833	69.8892	67.7306	71.1972	74.1339	70.5494	153.971	129.171	147.349	106.588	80.264	111.259	92.0796	96.244	87.5803	88.9503	86.4041	86.322	138.474	165.087	111.17	160.987	166.221	175.915	277.609	133.567	90.9647	99.575	123.516	101.534	Glyma.15G147700
Glyma.12G182800	112.073	104.814	106.838	88.3817	89.0502	88.6438	86.0268	105.807	93.0306	116.742	110.758	90.6544	108.057	134.126	137.304	77.2742	83.3456	82.7759	79.3787	87.8651	89.9805	88.1461	104.376	102.641	141.434	94.7381	121.158	62.3397	59.744	78.656	64.2238	74.284	61.4225	78.4638	73.4027	71.8235	100.598	121.499	92.2263	137.607	128.611	142.383	214.879	124.896	66.5195	82.0397	123.549	106.616	Glyma.12G182800
Glyma.10G216700	88.0317	93.1115	92.4751	76.4888	83.1172	60.9742	37.5893	28.1156	35.4298	94.8758	68.5507	50.7847	83.034	88.0528	108.994	62.9877	66.3964	61.4776	66.1557	61.6844	69.6173	58.1294	55.5637	51.9007	190.688	186.691	161.265	130.547	102.567	102.884	64.1141	67.0311	49.2044	45.7058	65.2801	76.7992	169.786	172.64	133.897	225.277	251.803	163.84	229.573	154.265	93.7343	65.2197	154.769	89.119	Glyma.10G216700
Glyma.04G002900	106.689	121.242	91.9407	96.9027	96.663	54.8883	42.3795	26.574	41.6107	113.949	81.7712	73.6309	86.8644	88.35	112.599	64.459	79.2989	69.2238	69.5801	64.0554	71.891	58.8365	53.7347	51.1167	194.574	132.376	170.325	118.078	94.9649	92.4248	54.4643	55.6711	49.827	42.6765	56.593	53.4006	144.666	167.345	128.928	207.787	211.659	175.362	291.455	169.878	75.3127	57.2783	142.867	78.4814	Glyma.04G002900
Glyma.10G221600	122.603	120.418	96.1713	85.6562	92.8335	89.0356	95.0245	121.354	112.443	110.187	117.558	102.499	125.208	141.735	125.381	85.7181	78.2187	102.218	83.8587	92.5033	95.1079	94.6388	96.5207	95.0562	94.5354	69.8536	86.4689	67.8168	65.0691	79.1001	106.161	108.069	99.1903	103.748	80.0893	80.6359	96.067	98.4313	71.6554	80.3473	93.9929	119.549	184.641	110.451	87.1975	89.1029	118.806	102.93	Glyma.10G221600
Glyma.04G015400	95.0254	108.623	119.756	71.6668	85.6589	85.0817	39.2044	50.2622	45.481	86.1384	66.3899	53.6265	94.2945	84.2378	114.547	76.9653	82.6329	81.5828	66.5273	77.9159	85.3494	59.5298	53.5015	48.7055	181.174	154.43	173.453	144.245	131.512	107.479	96.4491	89.9494	84.4564	56.6785	96.7471	101.424	83.9406	147.274	129.671	130.183	125.687	103.534	223.438	156.834	107.195	86.0426	132.749	98.5745	Glyma.04G015400
Glyma.02G167900	100.447	94.9438	87.4554	81.0046	86.7299	78.1089	91.8436	97.4979	93.6657	119.857	126.956	109.508	90.1374	106.048	107.584	68.1532	74.1292	85.9442	81.5312	90.7179	88.9518	87.0544	87.0933	91.7207	136.968	90.7326	111.971	66.4015	70.1563	81.817	92.6247	93.0752	94.2238	99.6137	82.5846	89.6211	101.518	120.016	87.4786	112.447	120.739	134.024	231.169	143.625	79.2152	92.5724	120.068	93.5096	Glyma.02G167900
Glyma.01G010600	103.092	106.425	103.663	91.9188	102.011	82.8377	52.7255	48.5901	61.1423	94.7385	75.2601	59.4913	89.8098	94.0292	111.41	86.8994	91.6537	90.3382	73.849	79.3312	85.8091	69.0967	61.0017	62.3907	184.08	162.659	153.367	115.808	99.5168	95.3273	83.8276	85.5606	69.4691	75.0558	87.1043	98.8539	112.339	156.266	130.764	150.24	159.7	128.274	165.468	109.013	93.0414	82.0929	114.569	81.2425	Glyma.01G010600
Glyma.05G129100	80.5296	89.1524	80.929	101.101	100.635	78.5394	58.5294	65.3987	56.8874	103.213	74.4165	68.7032	74.8731	74.4757	101.125	81.271	85.2438	79.9914	86.9804	83.6193	82.7715	56.0529	64.9438	57.041	156.55	139.109	139.667	122.178	86.3838	83.4399	65.39	64.7094	64.2602	79.6514	109.582	116.35	87.0575	144.681	117.216	157.068	170.942	133.204	232.294	133.693	90.0564	117.272	148.97	115.547	Glyma.05G129100
Glyma.19G067800	64.6442	70.3461	82.1433	62.3752	61.5802	70.2544	51.2828	88.8947	68.9184	60.5711	59.5406	54.742	69.0837	69.7516	80.4168	63.4546	59.8796	62.5736	57.6117	67.9211	69.1207	65.1868	62.5353	59.6671	170.447	183.807	169.391	112.428	114.061	129.036	86.5772	93.737	84.2095	107.769	125.533	132.684	152.951	198.408	151.731	155.609	149.682	139.866	141.717	104.565	101.594	116.566	134.277	119.738	Glyma.19G067800
Glyma.03G247500	25.3992	20.3809	9.9512	50.4909	66.8579	79.453	17.7298	4.29284	17.6183	46.7713	4.43079	7.46388	12.289	18.255	12.8765	63.6116	15.5347	99.9935	18.085	7.67856	4.1161	548.441	2045.75	998.202	7.22206	16.3549	9.9286	11.4801	8.62675	125.984	9.06166	34.4346	14.034	21.958	7.76415	7.57482	17.7269	17.3851	13.9101	11.4736	22.0278	22.48	8.27294	7.75328	34.3928	1.88674	1.98169	126.942	Glyma.03G247500
Glyma.10G019800	22.0273	30.0677	37.3648	66.7635	63.032	101.162	56.6824	97.7567	70.4916	25.5765	44.3157	36.734	18.6539	19.7395	20.6884	122.015	115.29	93.1899	59.2669	90.2665	63.8356	27.1344	17.7913	26.7094	121.453	274.735	130.777	235.237	196.327	215.527	269.724	245.828	161.574	87.6	136.539	75.9297	66.4556	192.082	189.427	110.162	81.1902	118.225	60.3001	45.5314	243.974	96.9093	19.9609	52.0489	Glyma.10G019800
Glyma.13G243100	92.8145	87.4592	80.6615	64.385	71.7805	62.3213	67.9721	108.511	85.3221	90.5193	90.2061	70.0348	70.2242	88.7819	98.1611	64.1911	63.7384	79.3192	63.8578	79.5181	72.9038	72.0271	73.2508	66.843	138.277	118.025	126.633	84.755	78.9026	92.8503	89.5608	98.6241	83.3409	81.9263	74.8252	88.9378	188.103	131.53	115.24	155.902	176.873	193.366	199.644	115.344	100.103	108.18	124.205	113.494	Glyma.13G243100
Glyma.10G182500	94.5822	95.6229	94.6896	66.6391	84.8098	80.2023	85.6266	105.706	101.481	104.979	103.509	97.3158	87.9705	104.092	106.527	79.7627	79.6772	83.9067	83.2268	100.431	117.539	89.1627	90.1944	86.9727	133.937	110.955	117.063	80.4063	72.5079	87.8798	95.569	96.1373	85.8433	79.7478	76.3666	79.7423	138.885	133.238	107.684	116.166	106.073	122.389	184.85	108.699	85.0434	96.73	109.416	93.2391	Glyma.10G182500
Glyma.02G239700	86.3802	83.478	80.8078	67.4138	76.442	70.7004	73.2166	89.7624	72.4929	94.0418	91.1995	83.3012	74.6881	83.3345	91.2874	62.4487	73.6991	74.1423	71.2789	80.716	70.2507	74.9174	85.3011	72.4938	168.552	142.309	149.6	88.4416	72.8622	101.629	93.1369	99.9822	83.3395	71.7288	72.0594	68.8405	148.577	154.772	114.389	151.211	159.163	164.927	224.778	129.785	91.7795	84.3111	117.379	104.171	Glyma.02G239700
Glyma.10G151000	33	29.1755	29.7645	45.4013	50.2653	53.6687	89.2725	103.523	94.7956	34.314	62.9102	60.2049	18.4127	19.5174	14.4972	111.999	99.3193	125.713	90.6009	170.172	47.9351	96.27	71.7071	119.688	80.5795	157.378	55.9496	176.794	156.606	170.419	382.441	325.578	185.249	45.3685	93.6458	61.0428	122.487	70.823	111.318	130.899	100.479	208.237	48.9874	34.4875	218.024	66.8925	21.4655	41.037	Glyma.10G151000
Glyma.14G049500	65.4588	63.2647	59.4544	69.284	63.3879	75.5177	201.612	116.66	137.992	51.4914	67.0609	99.6953	76.6018	70.7144	47.5721	88.2771	81.435	101.355	72.7594	72.2866	55.5798	85.1049	129.617	107.879	43.132	46.9035	42.8328	113.316	231.064	175.981	129.42	123.414	138.453	136.726	138.795	113.136	66.0822	57.7348	88.76	163.344	211.952	108.924	42.5125	108.131	91.7697	129.47	76.4786	96.1013	Glyma.14G049500
Glyma.17G084600	21.1284	15.4198	28.1225	53.5741	50.3599	92.5847	90.0373	167.72	91.5183	45.4284	49.88	35.9248	29.522	28.5008	33.0168	70.0965	68.5648	68.2484	47.6097	62.7261	56.7281	37.0162	44.5773	39.2328	97.9456	124.279	103.183	186.047	182.254	147.317	116.796	135.895	89.3499	201.592	231.37	261.239	87.6034	175.18	183.055	155.89	139.308	208.248	38.5003	43.8926	143.902	205.387	55.6673	90.5094	Glyma.17G084600
Glyma.04G227400	85.1456	88.7935	79.409	90.8634	82.4606	78.7147	62.7481	59.0811	65.9206	86.4025	83.0773	70.6258	76.1256	83.837	89.342	79.0706	83.4005	79.0904	73.6487	69.7138	75.2499	62.6772	70.5742	65.641	159.231	188.912	127.422	122.565	109.667	111.335	97.0304	98.3231	73.5516	58.7797	60.6922	79.5401	183.409	159.969	137.038	167.546	182.38	169.066	140.348	96.417	123.263	74.5851	95.2397	73.3628	Glyma.04G227400
Glyma.19G130800	56.5058	65.0996	62.0007	100.073	94.4196	83.9535	79.1326	88.0371	61.7961	81.2021	58.4851	55.3387	68.0961	58.3734	66.1032	84.3162	88.0026	85.7303	70.1578	74.8225	66.723	43.6481	45.3664	46.7203	138.345	183.169	126.495	198.098	161.076	149.658	125.036	122.848	97.7808	96.3279	107.277	110.975	123.235	115.748	149.149	146.487	147.848	142.722	95.5243	77.0933	169.625	104.214	78.7984	68.6018	Glyma.19G130800
Glyma.17G157000	148.779	143.352	118.224	104.554	115.073	112.038	90.4885	84.9076	90.371	88.645	92.2391	83.8476	132.799	147.7	136.411	96.1698	90.0078	122.199	86.6629	91.8753	88.717	90.3908	106.503	101.519	101.693	103.621	107.085	89.9399	91.181	101.776	83.9953	92.1434	78.8421	66.3815	71.5075	65.3411	108.462	128.629	106.262	89.6716	98.4745	90.1453	76.979	95.0169	88.6627	69.6957	69.7244	79.9046	Glyma.17G157000
Glyma.14G218200	70.488	82.3769	102.129	61.9353	75.3971	56.9477	24.3124	35.4124	29	86.5632	66.0479	51.1154	69.6759	64.16	93.8033	51.9664	69.4467	51.9821	59.8803	60.6293	78.8491	57.468	52.0805	43.7358	214.064	182.347	175.408	166.555	121.149	104.93	61.17	61.7493	37.9178	47.5619	86.1862	76.0266	169.69	159.306	176.657	209.215	203.071	151.44	218.813	137.116	87.133	109.2	146.497	111.61	Glyma.14G218200
Glyma.11G006600	115.974	107.152	97.6158	75.5054	85.2912	72.1924	86.0551	91.1886	89.0069	130.235	114.868	109.181	98.6098	115.112	118.464	71.974	81.5962	82.5895	84.3523	89.8871	90.8347	86.8485	101.531	91.0038	123.212	88.0645	103.216	65.4963	51.7595	65.9506	64.0324	66.6991	64.1055	87.265	80.5285	82.4993	102.717	100.089	67.5411	138.038	137.301	142.821	239.496	131.163	63.433	97.3344	148.542	111.615	Glyma.11G006600
Glyma.07G092900	93.6242	100.612	87.3719	79.4576	79.8738	86.5077	87.3291	101.96	95.207	102.244	99.597	93.7321	81.6139	99.8719	100.099	76.8008	85.0569	84.1588	80.4411	93.3197	94.1061	87.6903	81.5066	82.2702	146.381	105.166	117.663	73.6364	69.5973	84.484	72.4742	77.8604	76.6761	86.1796	84.1252	81.3706	124.109	125.259	102.279	138.326	132.108	140.874	209.756	120.197	75.0335	94.4888	111.706	98.7842	Glyma.07G092900
Glyma.09G191200	71.8504	71.023	69.4299	128.212	112.314	134.905	142.344	127.306	128.953	122.863	105.848	90.2144	73.5496	72.4577	72.6707	148.411	136.13	136.267	121.333	126.253	116.038	96.6798	117.702	103.268	81.6494	99.5837	82.4992	89.0061	73.9766	63.4911	62.053	61.461	76.691	123.127	125.156	163.821	75.1997	79.0492	93.2782	66.6102	72.9331	66.201	72.8159	61.4951	74.1988	105.364	100.485	90.1068	Glyma.09G191200
Glyma.11G115400	97.5774	96.8347	94.5999	76.2838	77.6631	80.5429	80.8575	106.406	88.3352	102.304	102.228	91.7522	97.0123	117.117	115.837	76.8695	77.3517	83.5221	75.9594	83.1378	85.4313	83.5685	86.0546	88.5896	112.541	98.3785	103.619	76.2702	72.6263	88.1305	81.845	85.6838	83.0063	92.1237	87.9019	79.1848	110.21	116.399	102.88	132.331	122.795	146.746	208.055	114.451	84.0199	83.6764	126.455	108.088	Glyma.11G115400
Glyma.18G251400	99.2319	101.276	97.6569	98.0188	95.0993	87.3256	105.163	94.0629	101.773	123.177	122.03	102.23	81.8149	89.4649	99.0037	92.5083	95.3351	96.1445	99.0869	105.952	93.8447	94.3198	87.5512	88.0377	125.604	97.1248	107.639	81.6259	80.7957	76.9413	86.8698	89.2943	78.5376	88.4392	79.839	81.8927	110.642	106.927	93.5719	98.7917	106.323	116.57	168.941	103.049	86.2602	80.6469	96.9943	83.3198	Glyma.18G251400
Glyma.01G163900	102.761	98.3614	98.9588	107.521	112.263	114.498	102.578	89.6286	105.972	87.3554	91.8201	84.3172	94.7501	99.8973	100.373	113.214	110.092	115.519	93.3259	101.578	101.145	86.1491	98.755	91.7021	109.332	109.513	95.8958	90.8596	105.575	114.605	90.6742	97.2012	87.7023	81.455	81.6817	80.6551	96.0665	108.598	105.54	108.385	119.766	108.6	84.8802	82.5953	82.294	73.7295	73.1185	75.9306	Glyma.01G163900
Glyma.09G103400	109.763	101.576	90.2931	85.4971	86.0518	83.759	98.7901	109.77	98.2532	122.917	118	106.542	98.4601	120.026	115.807	76.3292	80.8428	93.1776	86.0616	88.193	83.9164	84.3481	97.7113	92.7384	110.922	97.5978	89.8822	63.8305	60.219	76.395	74.1761	86.2392	78.6541	97.1038	85.8197	89.7869	105.183	105.196	79.8099	115.257	118.245	134.9	179.017	104.688	81.3372	93.9072	116.212	93.3994	Glyma.09G103400
Glyma.17G084300	53.6936	54.8637	66.408	72.6074	81.6957	64.0923	46.3813	39.645	32.7607	84.0924	63.9689	40.4228	62.1469	54.0985	70.0679	54.2179	60.0469	52.379	56.76	47.5971	53.3116	41.4276	49.8875	46.8478	182.567	216.381	142.209	170.476	147.266	140.501	98.9015	97.0208	60.4321	105.745	133.563	141.47	163.371	151.863	166.567	177.2	169.074	153.664	125.603	98.648	131.696	88.7796	148.978	101.595	Glyma.17G084300
Glyma.12G135000	84.0874	110.035	111.585	63.508	61.0872	61.7796	78.037	63.5731	64.102	118.993	139.178	85.4219	63.7519	64.9555	61.2041	61.7965	73.5661	62.9278	89.81	78.1497	76.0476	67.6903	71.991	88.2259	238.868	151.467	164.5	108.761	98.6837	94.3448	176.704	228.628	184.328	40.1781	23.5452	19.6981	118.076	148.437	132.445	97.3996	123.897	94.391	148.068	130.725	139.337	18.8269	36.4418	37.8965	Glyma.12G135000
Glyma.14G094200	32.8968	34.7817	39.7372	61.8462	71.3731	94.3556	90.7636	133.247	87.5511	29.5786	41.779	34.4054	34.9589	34.1132	44.0466	103.494	88.3468	95.0055	62.1708	90.0779	59.5694	38.3732	27.0298	33.6179	119.369	189.129	109.625	173.866	164.85	153.394	134.616	139.034	100.845	137.683	146.278	154.22	118.192	133.753	156.412	161.264	155.681	179.001	71.2541	54.8864	177.112	133.569	54.122	65.4987	Glyma.14G094200
Glyma.05G216000	15.584	13.7915	52.0465	51.5906	28.5348	47.463	129.142	170.654	127.165	79.7927	57.7045	47.1775	72.1534	30.3668	29.876	73.0875	62.1053	59.4261	107.044	80.0774	100.409	48.7991	61.0495	35.9976	47.0105	66.2413	61.8446	128.785	254.966	114.779	238.344	173.874	229.786	247.403	330.526	328.277	46.3585	49.9516	82.6001	50.4327	85.6934	37.1935	22.7327	33.0377	73.2077	261.589	39.2692	61.414	Glyma.05G216000
Glyma.02G011800	60.6321	61.7606	50.8335	82.8765	79.4949	89.8609	124.864	121.328	109.096	67.9874	68.0123	61.945	63.4318	62.8248	72.3959	99.7976	97.891	98.1609	96.0064	96.1274	65.6984	57.9069	59.3949	65.5583	91.0619	114.323	80.3026	135.792	124.056	104.346	110.764	113.775	109.392	151.223	146.324	164.381	69.8746	92.2709	71.5572	137.418	151.188	130.451	115.084	72.6837	138.365	151.902	73.1583	82.6673	Glyma.02G011800
Glyma.08G132800	80.5177	79.0775	104.667	67.9262	71.2269	95.8875	82.6756	107.683	101.467	64.1042	73.3173	74.7282	72.4695	69.8558	82.8757	84.1836	72.629	73.5926	81.4579	90.8174	95.7961	77.4731	66.5183	71.7041	122.018	118.697	106.674	110.051	126.13	104.152	136.158	136.656	121.882	73.5875	80.9238	78.2938	93.9778	115.772	112.235	131.799	147.833	120.91	80.2703	133.415	128.074	119.692	107.099	96.7968	Glyma.08G132800
Glyma.13G349100	80.3927	98.8421	81.0541	75.6728	75.648	54.914	25.4	26.318	31.9149	76.6285	56.9025	52.4768	74.6913	75.3552	101.436	58.9681	66.4954	52.8522	56.7915	59.9488	64.9576	52.3197	45.5067	40.0429	177.165	181.236	151.615	154.343	112.423	105.009	64.9756	64.6112	55.2847	69.3086	100.493	101.337	131.902	162.61	149.51	173.707	171.656	148.551	216.68	156.161	114.294	95.7371	175.539	117.846	Glyma.13G349100
Glyma.12G059600	59.6816	66.0171	81.0533	97.4086	112.751	80.6003	37.8248	42.061	43.8449	104.262	61.1632	48.5254	62.4578	52.0422	72.2181	97.2297	118.367	89.3584	89.5648	76.9494	93.5998	60.0723	58.9383	51.8805	177.977	208.718	148.201	174.835	133.165	123.567	72.88	60.3615	34.7168	59.9264	131.074	68.3642	111.349	132.792	159.899	128.323	146.189	110.35	158.189	100.807	97.5555	103.943	123.755	109.341	Glyma.12G059600
Glyma.17G072300	67.7697	72.5074	75.7763	73.7551	81.8315	76.2757	60.3464	81.5477	64.778	76.1107	61.9275	51.4239	58.7606	58.5288	78.3594	75.9545	83.5681	81.4498	65.0246	78.1244	71.0625	55.4185	48.8743	48.262	163.825	167.277	135.921	153.7	126.532	116.784	101.174	107.397	88.6167	77.1593	90.2188	91.8244	161.727	129.306	150.924	150.664	163.683	152.323	156.586	96.7996	146.55	90.7219	92.9215	72.4772	Glyma.17G072300
Glyma.17G015600	41.8502	47.3103	56.282	71.3106	74.6599	59.4637	49.6613	44.0622	46.7089	88.271	55.5371	48.0804	52.774	39.6388	50.9177	74.9306	80.6921	70.7463	68.5494	64.6837	63.529	48.5726	50.3794	45.1994	166.783	151.341	164.876	176.257	163.809	126.832	96.8926	93.8483	76.0062	88.2592	132.467	115.512	90.6462	129.328	136.349	185.343	201.401	132.153	194.907	133.071	117.935	131.818	131.205	100.372	Glyma.17G015600
Glyma.13G165200	123.512	121.4	98.8357	84.4366	91.4871	88.5996	83.6893	71.3217	89.4062	133.094	125.757	110.874	110.167	130.479	128.797	67.5443	79.3209	85.0684	78.8747	88.5973	81.2882	82.2803	93.0689	82.0059	121.629	84.9835	107.838	59.1873	54.9407	77.1812	74.4299	80.8582	73.2097	66.1031	63.0478	64.761	99.6488	111.663	71.8106	119.163	109.218	128.96	226.529	122.793	67.3012	82.333	130.836	102.889	Glyma.13G165200
Glyma.19G034200	50.3461	63.8902	65.574	45.9543	47.4722	51.2571	29.5343	61.7592	35.2413	49.9798	38.0972	39.5888	45.0372	50.8497	61.3152	50.2739	53.8769	50.7406	39.3737	52.2651	46.9262	33.3943	28.3966	30.7571	228.754	258.082	192.276	153.437	129.238	134.944	102.713	101.627	83.2948	47.3004	62.7731	72.4324	228.186	218.775	208.061	201.581	205.209	186.707	224.18	119.583	140.341	62.9964	78.013	61.4867	Glyma.19G034200
Glyma.17G002300	99.3279	111.017	105.467	79.7532	91.2183	94.0731	76.4024	93.7417	86.0856	80.6431	85.1863	72.77	87.3973	95.3031	109.523	92.5076	87.0951	87.9118	75.4701	82.7868	97.1549	94.194	93.8696	80.6418	141.767	112.382	119.266	96.3261	92.8051	105.15	84.0959	89.2018	77.1456	89.5825	83.6561	93.3113	122.611	158.799	139.283	109.914	101.494	115.565	101.156	88.0013	88.5341	80.2051	77.3779	84.0638	Glyma.17G002300
Glyma.17G034900	107.525	79.3909	68.0724	41.4846	40.647	63.3745	37.1248	44.1208	37.2512	24.9877	29.2448	35.5415	135.835	107.663	89.8476	57.1642	27.1578	55.7037	17.855	18.1436	18.4238	34.3665	51.4583	49.7099	109.421	89.4551	106.556	134.609	162.099	109.344	97.2952	97.3328	100.525	68.9809	109.004	190.957	181.351	93.0244	134.319	267.632	278.457	235.914	80.1502	112.962	137.95	91.4386	237.843	106.775	Glyma.17G034900
Glyma.04G021400	129.308	120.344	92.6397	125.959	105.743	137.276	109.76	89.8112	128.508	54.721	63.7262	67.2204	91.322	120.119	115.415	125.207	125.034	121.539	63.3996	79.8317	64.1634	70.349	73.6459	76.624	81.4479	117.892	103.276	91.2869	105.853	113.423	93.8874	83.2551	83.9386	102.473	98.7858	121.619	133.091	166.591	123.695	84.4456	75.6323	74.7348	57.1252	46.5753	120.618	59.3877	51.0716	60.2164	Glyma.04G021400
Glyma.13G357900	84.7615	86.5217	86.8417	69.4302	72.2567	74.6837	78.7346	109.569	85.1474	105.268	110.621	90.8185	79.4138	99.7676	106.635	75.2368	67.9922	72.3034	70.3221	92.6148	84.5673	72.7865	77.9357	80.9272	151.028	106.836	125.681	62.3754	60.3712	72.8849	76.3963	82.8876	73.5067	78.9467	69.5745	62.7624	159.373	159.912	101.904	131.779	141.406	155.297	205.799	118.088	72.1771	93.6435	105.66	93.0552	Glyma.13G357900
Glyma.01G238000	84.2389	91.2477	100.682	70.6856	69.0665	63.3204	31.7895	39.3705	37.2089	67.3339	52.9462	45.1815	72.9595	79.1615	105.079	63.2946	74.298	63.5791	56.8868	62.865	70.0318	46.7973	46.2098	36.7647	213.16	187.163	173.85	128.007	110.791	114.347	67.8524	70.6209	54.1235	45.6877	71.8889	71.3476	184.667	174.353	164.704	181.053	196.969	152.813	216.217	128.161	89.5734	66.1429	111.458	78.0582	Glyma.01G238000
Glyma.01G116000	43.6876	47.3962	49.4632	74.0816	83.5303	108.942	131.823	132.969	136.293	70.7714	78.8499	72.0127	47.8479	46.8228	44.5282	116.894	106.303	108.762	96.4439	105.461	93.6374	100.102	80.882	93.8673	65.3653	95.3041	60.9206	100.707	104.724	105.177	117.271	120.541	112.831	191.551	198.327	199.796	59.6215	69.6019	74.946	81.1858	78.8974	82.4966	43.2531	52.8285	103.375	173.406	100.884	114.378	Glyma.01G116000
Glyma.02G035600	89.3028	89.8255	105.581	82.4619	85.9528	87.1211	83.6141	100.995	86.4506	93.4014	98.4598	92.3186	103.136	99.2663	103.218	81.4794	78.2595	74.861	87.2117	90.6336	93.1366	95.0297	108.087	99.0449	105.207	109.949	107.159	88.3676	80.1395	104.951	87.6878	92.9633	82.0512	87.2799	89.3509	96.1226	134.579	127.521	114.086	108.954	103.288	99.6398	100.327	90.5041	83.6936	90.7967	87.2739	94.8475	Glyma.02G035600
Glyma.12G122900	115.379	96.0516	79.943	105.903	98.9307	63.4439	25.3958	15.8236	31.9229	97.6834	59.0131	59.7672	95.2976	112.126	100.48	67.6589	75.3695	64.3132	58.698	49.8578	52.3535	42.0957	52.4745	41.7126	182.873	143.019	157.011	117.882	92.5506	83.0548	57.0096	46.4676	38.8163	48.3926	84.3465	92.9083	198.494	190.059	186.923	152.568	168.824	137.362	206.128	124.809	96.0454	93.0091	139.928	75.3925	Glyma.12G122900
Glyma.08G222100	110.561	108.849	91.9227	77.4966	84.7493	71.4487	84.1544	69.8467	89.3296	128.887	117.092	98.8438	103.969	119.35	116.028	72.3751	77.206	82.1128	80.3983	78.1053	98.6502	84.972	100.311	89.9671	117.698	98.835	111.075	72.3612	62.2858	74.6119	79.979	78.0901	76.5856	70.9649	68.8808	72.7806	119.501	115.576	79.3744	114.001	116.389	130.164	215.472	118.017	69.7821	69.1896	110.365	93.8601	Glyma.08G222100
Glyma.17G109400	122.957	130.648	121.824	98.4615	99.7093	85.8001	65.7306	43.7128	68.0206	86.187	74.629	84.7876	111.347	119.159	123.833	95.0837	98.1105	98.5838	76.7869	73.2384	86.2889	78.4407	74.9657	76.2776	125.979	131.142	128.187	109.646	99.2303	101.609	75.1593	70.4813	65.5222	57.3298	63.9394	59.3634	146.888	171.979	156.605	106.187	107.067	92.6393	102.271	94.9444	106.935	59.3527	73.3588	68.58	Glyma.17G109400
Glyma.12G167700	66.3247	57.8005	60.6237	69.6617	67.23	89.0245	82.6077	105.464	77.005	58.193	55.5963	46.5203	82.899	80.5249	76.8893	79.4164	70.232	72.8789	64.5232	76.9287	68.0412	53.1219	62.8363	59.0688	133.948	168.747	114.401	122.114	110.746	96.5179	79.7146	95.0843	77.4099	134.791	145.83	175.203	125.297	134.511	138.641	141.954	149.004	113.098	113.5	82.4552	112.065	125.009	100.777	86.9463	Glyma.12G167700
Glyma.12G223400	90.3384	87.8277	100.166	85.8594	89.8543	73.5596	54.7905	60.511	56.0478	74.6691	53.1865	38.8624	92.803	96.1249	110.402	83.6551	84.8481	75.9475	65.8606	63.8654	64.1519	46.9543	50.6894	44.3766	170.104	147.627	136.989	155.339	124.547	116.87	61.7937	67.1679	57.7971	67.9105	96.5575	94.0908	125.953	166.321	149.53	141.165	158.981	125.435	183.065	112.31	86.2404	90.6303	100.743	77.0641	Glyma.12G223400
Glyma.05G175700	34.4499	35.9111	48.5135	42.2995	40.0121	63.4245	64.0482	149.907	88.3038	47.8126	54.2402	47.6507	38.0535	35.3329	39.5402	48.0643	43.328	60.7536	59.4376	80.4045	72.8904	49.4825	47.5582	43.7801	154.577	176.745	151.326	155.245	161.255	142.378	170.403	203.33	122.767	71.6047	63.5168	86.8168	147.799	165.115	147.945	139.905	198.659	171.958	87.1641	102.19	180.831	80.8909	55.5222	83.9128	Glyma.05G175700
Glyma.14G032000	61.6004	177.308	45.0324	60.4606	445.975	26.5182	17.444	4.59346	6.69745	49.8499	43.0312	6.85639	180.807	102.845	145.624	14.1992	9.01776	46.6932	8.10444	6.81866	14.5426	2.29365	6.01016	11.4785	482.937	134.423	222.365	299.005	88.1128	192.528	67.5504	163.371	4.70262	3.46982	1.88815	2.07574	42.5052	189.441	75.9407	204.88	234.275	117.212	234.837	214.001	70.8103	0	8.1638	6.9302	Glyma.14G032000
Glyma.01G173300	98.3393	108.433	100.927	108.863	114.087	81.6668	40.5109	36.1369	41.2236	74.3915	50.3322	40.4573	113.152	106.235	121.896	87.2312	90.1795	82.9716	69.9427	62.4335	66.69	37.6918	40.9933	34.5153	176.927	205.601	161.792	142.146	115.606	107.705	58.5963	60.2154	49.5507	43.6754	61.087	59.3998	123.366	156.53	130.97	165.532	189.467	128.642	187.26	121.282	93.659	61.0906	87.4709	53.045	Glyma.01G173300
Glyma.13G212800	59.0452	69.2247	77.1509	71.8426	77.574	88.5787	42.0137	58.7951	49.8891	73.957	57.3921	40.3957	59.1184	42.4887	66.3727	88.2671	96.4941	90.0223	58.1074	72.803	64.32	45.3933	38.8996	44.1201	193.682	243.426	148.697	155.497	121.5	117.236	121.638	127.392	79.8712	59.5889	121.797	83.1143	170.864	157.491	191.705	114.408	125.548	107.711	96.6134	82.2926	129.765	101.026	76.8821	86.8751	Glyma.13G212800
Glyma.06G070700	84.1054	74.448	82.3056	73.8172	79.0625	90.4158	96.9096	126.77	98.9228	69.0078	79.8803	69.6439	77.2435	77.7611	81.3486	86.2365	85.6437	88.7336	79.5123	88.0856	81.096	75.6559	72.2988	69.2082	85.3559	81.4564	81.1628	122.818	103.112	107.098	116.96	112.845	131.853	145.326	141.561	134.145	75.919	107.622	85.2875	90.5245	90.4484	115.287	87.0734	83.3818	115.531	136.673	97.4788	107.195	Glyma.06G070700
Glyma.03G210100	17.3094	24.5177	41.6322	25.7521	24.4765	34.8969	36.9933	111.461	42.0836	60.0592	56.9385	42.2841	22.5687	15.8825	20.7752	33.0663	42.7917	31.8996	38.6258	64.0975	66.1339	36.2437	27.2382	29.7728	234.075	162.745	227.596	165.858	141.757	135.025	179.648	207.572	142.481	142.789	153.604	151.923	154.694	222.763	179.055	106.399	81.7572	119.94	108.428	103	208.056	123.226	73.551	67.7846	Glyma.03G210100
Glyma.15G000400	54.2739	66.3772	69.1554	60.6809	59.9666	71.7686	56.1221	84.0058	64.0352	61.2822	47.4617	42.9436	52.6688	50.4832	74.5298	74.8082	71.1424	74.1106	55.7409	70.0524	70.8456	51.2054	44.3519	43.7717	162.3	163.268	151.729	161.009	150.691	129.352	108.512	109.235	97.7202	99.0024	98.8982	104.023	122.119	157.542	151.486	147.225	158.506	137.125	146.213	107.321	129.654	105.232	83.8115	76.556	Glyma.15G000400
Glyma.12G095800	90.1795	95.9755	109.293	116.827	117.192	134.076	129.769	131.036	141.597	127.076	140.286	126.605	92.6286	93.3579	102.143	135.523	124.739	119.383	142.04	131.754	144.726	125.353	123.461	120.004	53.8401	57.1837	57.0854	49.2084	58.8308	61.767	72.9565	62.6134	67.8981	139.625	103.507	119.808	59.4365	64.7354	66.7016	34.9651	35.0997	36.8485	32.7919	53.7398	54.5733	97.5975	72.688	100.445	Glyma.12G095800
Glyma.08G204600	46.5705	48.3234	65.1868	65.3135	74.4499	66.2518	39.622	55.2605	41.3393	67.4213	49.9717	39.1759	51.0839	45.1837	64.304	51.1325	61.7355	57.0205	54.6181	54.7721	67.3249	40.7059	45.5775	40.9922	181.326	190.984	146.512	136.256	108.344	98.2689	63.063	68.3249	48.5129	117.765	191.784	152.363	158.237	161.58	161.691	145.287	156.636	113.431	129.631	102.61	77.9089	173.331	188.763	155.058	Glyma.08G204600
Glyma.12G202500	89.6439	93.3107	104.599	132.127	152.519	106.967	49.5854	55.7735	60.6866	141.622	91.291	65.1046	92.1163	83.1612	113.125	101.952	112.16	99.0393	113.107	102.016	122.903	80.2702	81.8304	64.1217	127.823	112.034	102.526	78.4752	50.9619	51.161	24.8155	26.3664	14.1936	69.9888	126.366	111.844	107.165	123.913	113.147	108.833	125.48	83.3837	110.42	66.0186	36.5137	116.427	188.194	133.732	Glyma.12G202500
Glyma.19G071300	54.6055	59.6014	71.1517	67.8856	77.7108	65.5247	48.0171	55.4782	56.6318	63.4635	51.7719	38.4559	57.1163	50.1355	71.5477	80.6719	78.8531	69.4644	59.3541	60.8329	65.785	39.5252	40.0253	40.1946	186.843	193.326	143.117	162.74	122.313	114.052	69.5831	75.1867	53.3086	66.8672	84.7602	75.078	205.809	167.376	164.005	188.237	223.921	171.722	156.507	100.692	105.918	95.6236	98.2237	69.1694	Glyma.19G071300
Glyma.20G184800	13.2206	15.0438	40.3158	33.3905	25.6169	57.0199	131.582	162.552	159.21	77.4924	89.7703	71.3624	37.7411	19.2207	15.8502	71.9235	103.446	70.0174	78.528	74.5697	110.999	85.0466	69.2074	70.3225	8.76641	4.13595	20.8195	45.6982	159.302	56.9763	187.823	119.691	143.19	376.072	355.311	395.965	13.0614	11.2306	17.6918	15.7427	37.0464	12.59	8.42834	37.173	53.1355	562.678	77.1169	114.808	Glyma.20G184800
Glyma.14G131700	57.2792	61.7369	70.0159	71.8737	79.9066	91.1189	85.8707	110.68	86.5957	69.1208	77.7871	68.909	55.9439	53.4761	60.1971	94.3467	88.4125	88.5668	78.9027	87.9831	93.0254	79.0229	63.4976	69.5505	102.958	134.42	102.526	114.567	120.518	119.105	106.715	109.548	95.6461	119.255	118.858	129.962	121.683	92.787	113.544	116.07	126.604	110.293	88.3056	99.2895	112.212	114.096	101.452	102.836	Glyma.14G131700
Glyma.04G122700	103.679	101.787	80.6164	71.3511	81.2615	81.7265	90.1564	83.5701	94.9778	101.91	106.85	101.841	92.1999	108.763	107.139	76.3031	76.4607	84.7796	77.4873	83.5535	86.8101	83.0082	91.8881	91.5121	113.871	92.6975	107.109	73.1105	70.5173	79.7084	94.6411	94.0948	90.5508	85.8124	65.9551	74.4296	105.26	120.065	78.7548	110.638	113.484	124.539	179.118	109.585	83.2629	80.1852	113.318	93.3083	Glyma.04G122700
Glyma.19G172200	81.025	78.9599	84.3706	99.7349	93.8556	90.2102	120.244	78.1255	98.6187	132.713	135.498	142.666	100.715	112.181	100.422	94.4263	93.9685	99.1018	114.133	86.4344	90.2393	92.5468	120.384	115.779	63.134	85.925	57.4725	136.488	115.849	102.194	107.916	113.232	109.29	77.5407	65.6544	93.9292	61.9168	66.1535	74.5417	77.3466	99.0804	96.1647	72.0936	56.3455	133.348	46.705	81.8967	61.5537	Glyma.19G172200
Glyma.10G012300	74.7037	78.3112	74.2746	85.6305	92.5081	80.2232	98.1299	95.03	89.5189	84.5883	70.5304	62.8784	73.5587	77.4678	86.096	87.3421	87.4668	89.6872	90.6335	85.7525	68.9889	66.1561	70.1844	72.1407	114.459	119.649	101.24	117.213	95.2079	84.4531	79.2602	79.1663	83.9272	130.482	124.999	133.62	73.5263	114.518	83.9875	124.174	142.986	110.468	153.118	83.9236	99.4954	138.588	93.3101	86.5824	Glyma.10G012300
Glyma.17G125700	96.0213	100.006	91.3424	93.9412	97.4577	62.7784	43.699	36.295	40.2505	146.796	105.572	88.0888	79.1713	77.9947	104.238	74.6665	85.6449	70.5638	81.9007	74.9958	78.1151	70.7451	71.5268	62.6988	158.709	107.598	133.256	87.6763	65.3275	60.9261	42.7917	47.7859	43.9086	38.4097	56.12	62.2523	105.316	135.163	100.408	165.077	196.923	164.486	265.563	143.014	63.7488	69.4588	162.5	94.9642	Glyma.17G125700
Glyma.04G179500	19.8883	17.0174	12.1716	43.3952	29.7885	5.3827	0.520034	1.29711	1.32451	250.454	185.467	171.408	18.4127	22.0895	22.2833	2.07366	22.4626	10.4903	83.8145	97.476	104.531	86.7902	71.4132	83.0818	257.124	336.425	244.288	19.0239	17.2244	19.0431	1.65942	3.37971	1.42026	1.21141	3.80012	26.6433	185.476	138.246	80.993	25.6268	46.866	94.7222	563.988	260.058	3.42171	85.9992	465.636	256.043	Glyma.04G179500
Glyma.04G052800	34.2631	33.9499	41.0767	51.8074	48.1892	87.8483	77.0645	113.599	79.0671	35.9629	58.2405	61.2165	39.4179	37.961	31.8029	78.9364	72.3878	80.3245	66.0457	66.735	62.1472	109.413	148.855	121.241	81.8323	167.359	79.9593	124.07	156.966	183.208	161.71	186.539	184.619	130.737	179.807	126.853	68.1654	116.281	101.292	111.538	103.785	115.989	49.0695	78.7673	78.8868	85.023	80.432	107.251	Glyma.04G052800
Glyma.11G143400	91.2213	95.3897	85.1398	63.2159	78.0011	66.6402	82.7226	111.131	83.8317	89.8877	90.1071	82.4853	81.8987	98.6493	101.455	65.2943	76.057	75.926	73.076	77.276	67.6802	71.354	78.6018	77.7285	124.54	103.374	107.508	74.0876	77.1773	93.4977	93.737	99.2689	81.7741	95.9886	89.2306	100.473	101.96	119.688	93.1349	124.347	121.621	148.01	195.711	99.7561	76.5417	95.9723	111.624	98.9033	Glyma.11G143400
Glyma.08G103700	71.2957	68.2626	69.052	42.7617	50.7146	43.8004	57.2519	75.8123	56.8434	59.1539	60.9849	48.516	70.7865	89.2153	90.784	40.5552	52.2733	57.3858	39.3809	51.2952	61.1259	45.8288	52.8007	45.4698	175.107	145.067	146.427	92.7116	83.441	102.353	75.1718	89.767	70.7287	80.5231	72.3186	77.4432	115.212	187.099	96.5638	186.554	170.094	207.678	346.467	155.691	88.3941	85.9228	127.205	112.674	Glyma.08G103700
Glyma.08G013800	97.1137	96.055	96.6696	92.6846	94.9232	103.683	81.0033	86.1054	80.9289	79.1813	71.8579	70.9727	92.9428	100.401	95.8399	91.1007	85.2036	87.5143	79.4628	81.59	85.7802	70.0774	68.3299	72.021	104.816	125.013	96.7463	106.776	100.302	99.52	94.8425	100.085	79.791	95.587	101.888	100.21	125.184	118.125	127.915	105.654	111.258	102.027	80.5406	81.7945	108.256	95.0677	86.0904	82.4018	Glyma.08G013800
Glyma.07G212800	40.3195	40.7237	38.6477	32.7914	28.0739	25.3059	19.4051	16.9669	16.8729	16.4859	14.1836	15.4514	30.3508	27.8389	28.3057	32.3047	44.4518	35.7716	19.1572	20.7285	16.2138	10.5221	8.45705	10.7175	434.478	417.011	417.961	184.695	109.401	111.054	140.029	145.348	48.2748	14.2271	18.6618	15.5204	280.48	240.601	370.37	167.769	150.362	147.07	175.773	118.911	147.23	21.2257	12.8438	11.9494	Glyma.07G212800
Glyma.19G032000	115.735	121.799	150.805	92.4699	102.926	86.2333	48.4334	48.8884	46.4003	156.537	146.519	131.471	98.856	109.328	124.602	62.1613	74.3582	64.4327	115.931	99.6049	142.997	129.514	95.349	101.561	120.256	112.491	138.115	68.7914	66.9292	75.075	52.7363	53.9942	54.2284	61.3527	68.6211	76.9841	96.0582	101.48	104.448	64.6087	62.2984	57.218	113.327	120.222	58.6035	73.6775	110.109	110.814	Glyma.19G032000
Glyma.17G092400	115.108	128.528	212.408	62.0875	73.8817	45.5406	23.3008	11.3185	34.6369	145.576	95.4341	213.501	124.006	111.035	146.63	46.0243	62.1891	49.1133	138.084	126.433	211.444	227.449	139.609	133.544	96.7165	35.4741	93.7146	31.0335	26.5686	29.4995	12.3282	9.67819	8.22162	9.80449	32.3111	8.86764	94.2754	149.648	93.3635	165.799	123.447	119.171	145.317	88.4981	16.4842	146.664	144.147	119.143	Glyma.17G092400
Glyma.13G142400	149.57	135.483	106.133	125.753	122.097	133.572	165.606	156.358	168.996	79.7489	99.2242	98.594	119.963	133.715	111.354	132.262	133.785	143.334	96.7438	101.333	96.7159	95.5397	80.88	125.228	58.6142	48.3425	67.8382	66.6207	78.6316	74.9669	95.8047	82.7172	93.6588	109.291	42.8855	51.5008	55.1179	58.3211	61.7542	50.8268	51.6868	53.1793	54.1167	58.5712	110.68	62.4512	26.7597	49.3465	Glyma.13G142400
Glyma.08G151900	106.614	101.464	86.1518	87.9808	86.4171	87.4163	102.54	92.5161	104.436	107.218	105.754	99.7347	105.088	125.773	107.891	83.5362	84.786	96.0893	83.5488	86.7797	95.1373	87.3738	103.858	94.0697	99.0566	84.8022	83.8298	65.4207	66.3531	79.441	85.0109	86.2285	84.6905	87.414	86.3414	85.5877	85.5972	91.5782	77.8597	101.698	102.137	107.811	138.99	98.5183	79.117	79.3926	107.694	88.1074	Glyma.08G151900
Glyma.20G098400	167.99	153.801	141.72	88.0507	86.0563	60.6999	50.2466	29.9673	45.5689	112.296	110.73	130.628	145.191	177.565	159.536	55.4327	58.2903	59.6154	96.7935	71.3082	92.0549	106.073	121.718	106.864	129.375	129.744	112.298	65.0775	50.9384	64.008	41.4371	45.9381	45.8628	55.1089	38.4183	47.4673	169.021	139.566	109.638	92.1475	91.5083	85.9401	153.372	118.957	31.1833	50.6981	91.7773	80.1967	Glyma.20G098400
Glyma.06G185600	105.975	93.1763	107.46	88.8307	87.9082	89.9079	70.7308	94.0616	74.2432	75.9057	77.5141	69.6907	87.1388	105.051	110.321	77.5365	85.4175	86.2072	64.5636	87.5107	81.8089	82.4152	83.5959	81.0539	114.401	138.92	122.328	96.044	90.7829	98.2218	75.9244	85.702	73.5319	74.8956	69.4495	81.4466	101.559	170.168	116.229	118.649	97.5062	101.696	134.035	111.29	84.3451	74.9087	83.9208	77.1143	Glyma.06G185600
Glyma.17G147900	82.9926	82.2638	84.5272	98.266	105.059	84.1682	48.2266	47.705	51.7118	117.517	82.0164	63.2053	71.01	73.2884	94.491	77.8978	86.6734	75.1101	79.3248	74.8874	75.2075	63.8243	67.1654	62.8354	133.241	101.033	104.98	86.4851	72.3695	68.3716	52.406	57.8538	41.7166	92.7247	159.337	123.366	101.516	100.902	101.526	131.173	115.507	129.049	157.312	89.6313	70.7018	147.985	209.142	161.118	Glyma.17G147900
Glyma.12G025451	70.1385	56.6926	62.9789	50.3427	60.251	64.701	45.0971	116.715	52.0487	53.7765	50.408	40.7315	41.8055	59.2569	52.7019	44.1394	42.8115	70.3218	47.659	61.7745	63.9959	56.8171	57.5504	42.0186	174.76	149.75	177.03	127.006	134.575	119.922	98.9015	98.9712	80.2133	79.8852	95.1951	89.2272	185.219	213.33	229.331	163.295	119.688	135.896	136.466	88.4294	117.654	92.6657	83.2708	101.488	Glyma.12G025451
Glyma.12G191400	55.0861	56.606	58.81	91.4259	88.3942	97.2966	50.9858	39.909	56.8396	75.3674	55.2364	53.447	50.6892	53.542	63.797	98.0847	95.2796	84.7598	78.5397	74.7892	81.6728	58.04	54.8435	48.1527	120.442	161.207	92.3188	138.769	114.49	104.422	64.6328	67.4209	39.2675	101.929	176.213	179.802	114.027	110.953	123.807	124.671	140.986	124.859	103.567	90.6988	100.566	140.994	170.769	123.823	Glyma.12G191400
Glyma.06G137700	86.884	87.9773	83.1155	85.0892	83.7421	78.0069	68.4649	61.4396	66.4078	88.4487	80.2526	72.7412	75.3986	91.7156	93.8929	73.8718	82.6845	80.7023	72.546	72.8356	78.1061	67.7931	68.7764	68.9748	149.825	143.679	114.176	108.352	90.7829	95.4905	97.7888	103.303	78.8949	56.3854	63.1339	71.9886	130.005	138.498	126.81	134.967	155.413	139.579	139.592	93.4911	117.063	69.1404	87.9995	68.8111	Glyma.06G137700
Glyma.13G073200	76.6677	76.7843	67.9483	66.1067	64.4697	67.8754	85.0756	62.0445	81.9357	100.519	95.0469	81.3084	71.0802	72.4513	82.4339	72.6814	74.3037	79.3572	76.1791	78.8701	75.0828	76.3486	75.732	75.9652	129.89	118.347	113.465	100.14	78.2935	96.4697	106.551	102.511	97.6699	90.4251	86.3974	93.5136	112.197	115.796	117.147	111.859	117.779	116.722	179.272	111.573	101.319	76.8126	132.604	98.1895	Glyma.13G073200
Glyma.14G168800	115.599	138.341	183.322	88.4493	122.733	85.2695	44.9605	88.1753	61.5669	117.363	121.762	84.2809	120.917	126.243	162.523	94.4092	117.367	96.9588	123.014	127.005	194.154	134.198	80.1164	84.7172	141.975	121.597	138.524	79.2917	59.9167	51.0677	53.4801	39.6757	35.1129	24.7745	22.683	20.3884	117.449	95.4686	111.844	81.4249	75.2822	63.7471	102.948	81.6127	96.2294	40.0407	37.0092	29.0607	Glyma.14G168800
Glyma.06G083900	68.5812	75.8141	84.1446	70.9186	76.635	88.0859	50.8637	69.9332	66.0668	51.1204	52.5433	41.0905	66.1806	65.0792	92.867	87.0899	92.1178	80.1214	56.2885	67.919	75.4751	57.4877	45.8625	50.9506	146.3	173.209	132.073	152.099	142.039	149.113	102.285	107.703	77.0735	75.3714	85.1456	93.6049	130.555	138.036	149.188	134.325	140.627	122.44	87.0395	82.1301	133.457	85.4248	76.5723	72.339	Glyma.06G083900
Glyma.02G238700	92.5439	101.883	85.0304	115.424	118.036	123.931	122.697	121.038	128.549	60.0286	73.7821	75.1732	78.4541	82.1053	87.9419	132.184	144.973	132.624	107.061	119.896	104.771	106.202	85.6305	94.0857	79.7971	85.9933	75.8282	96.8706	97.058	94.8273	62.7533	63.9844	62.9162	76.683	97.7823	72.68	62.0086	78.3321	81.5363	96.0244	95.8602	87.2762	106.161	73.2644	56.2469	81.3903	62.1543	75.7727	Glyma.02G238700
Glyma.19G190900	212.478	185.469	127.637	80.002	76.9024	62.8558	57.2215	47.0763	50.7314	71.0148	64.8016	65.4294	299.756	326.501	208.243	62.8832	52.0227	71.7821	54.191	49.8258	47.0003	50.8431	64.0747	57.6056	108.182	92.7568	117.935	72.773	62.5357	74.1946	46.3716	53.8356	51.6477	47.1956	45.6353	51.785	119.848	126.103	107.037	97.3586	107.468	93.9078	135.901	100.294	57.3505	43.3441	84.6542	64.8752	Glyma.19G190900
Glyma.09G183300	97.3633	96.8869	85.0304	75.79	81.098	81.0575	84.0806	86.3087	95.2578	97.8792	89.6357	94.0491	80.9676	101.827	97.3663	72.6702	77.4578	77.4998	72.7206	78.9935	87.9079	83.9357	78.7678	76	113.359	76.5038	102.576	62.249	60.1503	85.7644	65.4717	67.6789	80.8356	102.203	96.4983	81.3472	89.6807	101.963	73.0019	109.558	102.954	118.446	222.592	124.394	64.962	102.087	134.07	116.883	Glyma.09G183300
Glyma.13G144800	142.968	135.47	135.866	129.076	137.262	111.564	80.4455	65.4052	78.8113	169.185	136.008	132.15	134.48	157.647	153.709	98.5201	99.8368	99.1805	118.694	89.163	115.434	122.788	142.881	115.724	74.1367	51.0706	68.0035	34.4008	33.8843	42.9993	41.9285	44.7498	44.2052	87.0966	71.92	74.6483	66.2157	93.5097	66.4722	49.6653	48.8456	39.3737	81.8264	70.2682	37.3642	69.3649	107.53	101.318	Glyma.13G144800
Glyma.06G220766	76.4423	80.1157	98.9392	55.1273	69.5735	51.4667	32.493	71.0302	42.3434	64.5424	52.159	47.4608	67.1386	60.2399	99.8906	63.4389	71.6035	51.645	60.5106	62.4779	77.3548	57.7631	44.7534	43.3065	151.952	138.265	148.5	161.94	149.792	113.953	107.075	91.9376	95.6071	59.5232	78.3098	78.8867	84.9703	119.228	117.672	130.546	146.611	135.057	190.987	127.282	135.183	126.497	115.272	90.989	Glyma.06G220766
Glyma.15G090800	86.3108	77.5066	64.7893	47.2825	46.4457	49.334	37.145	55.0066	42.1151	66.0963	60.1807	58.2711	63.7806	81.7661	84.6587	44.4823	46.3784	49.7874	38.132	53.7342	57.1916	52.9281	44.9091	46.2801	164.646	93.94	169.91	86.1484	63.1663	87.079	66.7178	68.5439	65.6906	53.9617	61.8968	63.0919	119.343	161.948	136.888	218.841	184.998	175.802	414.4	182.578	73.2201	84.3618	141.991	97.5999	Glyma.15G090800
Glyma.14G176900	83.104	79.6862	93.5281	92.4248	90.5541	89.1103	96.6999	68.4541	79.9082	94.6847	98.1861	98.7398	84.7194	93.335	99.4742	83.2885	85.612	84.1111	94.7245	94.2996	85.4307	104.58	112.97	111.889	91.2898	95.2364	80.4528	94.0647	100.082	112.369	99.4638	91.299	91.0105	91.5546	83.1074	82.3228	87.1724	95.5313	91.1271	95.2226	99.7194	95.7512	88.4077	81.4715	88.6617	83.3551	84.3205	86.0046	Glyma.14G176900
Glyma.04G184900	63.3039	65.088	73.5231	66.9996	67.2663	58.4321	50.6115	64.2034	46.2378	71.6665	60.9723	47.5659	58.0934	55.5542	71.7262	64.7298	66.0021	62.5502	55.3444	63.0146	67.6748	55.1013	51.576	49.0385	150.826	145.013	142.499	149.948	114.112	106.065	87.7369	83.4906	73.8973	89.5546	115.062	119.786	116.716	137.285	131.329	155.545	149.693	128.871	177.61	113.928	120.99	105.953	119.204	95.3612	Glyma.04G184900
Glyma.02G220000	96.8858	97.2574	82.765	80.2486	78.8363	75.3048	83.6346	68.0488	82.8924	96.7442	97.4008	92.6833	91.9721	106.118	102.168	74.7304	76.0716	82.0116	77.6041	69.5792	82.0221	78.1235	86.1031	91.0812	110.803	93.5638	99.1008	61.7754	69.8711	80.7798	89.7963	86.9959	83.7336	80.4245	76.1927	84.4885	130.833	105.629	95.2251	116.11	123.296	123.805	160.852	113.449	78.9029	72.9765	112.686	82.4358	Glyma.02G220000
Glyma.19G186000	104.487	106.64	111.969	107.323	109.287	75.9539	30.5086	27.6471	39.1014	115.052	75.6691	63.3862	103.581	100.121	124.94	78.2115	88.308	69.7249	70.1471	61.5142	84.5733	67.4596	69.613	53.5509	164.843	140.346	142.423	104.727	69.586	77.1871	26.918	21.6851	18.4613	43.0218	74.7731	76.0578	158.257	188.847	157.626	122.747	126.22	97.3531	177.528	100.544	58.5655	84.3449	124.03	85.7354	Glyma.19G186000
Glyma.13G365700	96.9613	84.2226	74.9216	109.813	110.112	125.418	100.5	129.644	106.454	39.2178	52.6599	47.9772	76.4645	85.888	79.2519	133.313	126.426	122.288	67.9182	93.6819	73.1834	59.241	40.45	52.5465	99.2509	120.061	82.4837	118.891	107.672	94.4341	70.0144	80.2277	54.6436	92.8782	132.774	124.363	113.08	90.3834	117.762	98.5766	94.0246	102.743	68.9618	64.748	89.454	127.602	70.4354	74.9574	Glyma.13G365700
Glyma.03G260900	102.068	100.084	98.9937	77.0584	79.0478	75.6248	84.1244	104.837	87.7156	110.553	107.824	96.3902	98.6169	116.018	123.963	70.7038	72.4639	77.7899	78.0307	85.8394	84.5712	78.1961	92.5868	87.0904	110.895	74.1211	103.181	51.7956	42.9609	66.8201	63.9352	69.7694	68.4732	88.0755	69.1477	71.7057	88.0855	97.6862	63.3872	112.231	125.848	125.908	200.495	115.996	65.4007	87.889	123.555	98.9957	Glyma.03G260900
Glyma.07G269600	85.7501	82.5452	74.1022	64.2302	62.5236	58.8429	64.249	90.5214	71.9313	79.6973	85.6763	77.8384	74.9011	99.2987	93.0171	59.7812	64.209	64.391	61.7693	65.3476	62.7354	61.4476	70.8559	65.5543	149.888	111.994	119.507	83.3517	76.8622	85.8338	74.398	80.2399	86.8415	76.9595	80.704	69.1327	125.416	150.718	93.2889	134.188	139.842	144.312	235.451	134.74	75.7576	89.6898	116.325	95.2492	Glyma.07G269600
Glyma.11G119300	73.8278	83.3367	68.9178	68.5877	75.5532	62.5736	56.9719	43.8411	53.0534	66.7056	58.8394	49.1251	66.5802	69.48	81.3343	62.9725	67.9496	68.7175	59.9622	58.7762	59.8718	51.3167	53.9415	47.5758	148.232	158.678	142.378	123.311	107.484	109.332	83.8492	89.5499	73.824	84.3941	109.325	119.045	120.326	131.787	114.67	150.859	154.797	143.413	168.081	117.424	111.938	91.8652	117.723	89.6417	Glyma.11G119300
novel.134	158.096	159.996	142.62	145.811	150.707	154.533	131.323	123.393	170.469	143.697	155.396	165.318	121.353	149.539	144.355	169.64	134.754	153.407	194.812	165.957	167.784	240.864	222.963	180.292	18.3657	11.6528	25.5102	22.3958	17.3551	32.4355	19.5767	17.3984	15.7834	6.47315	13.2664	8.88476	28.2955	23.7065	17.7323	20.405	18.6893	17.628	19.0223	50.1598	17.6217	14.7769	42.4805	39.6256	-
Glyma.17G190000	45.428	52.6392	58.9388	38.0062	40.7638	54.6515	24.1519	56.827	36.5744	28.7876	31.5278	21.1723	38.4813	36.9027	49.5024	55.6067	59.4895	48.1049	32.3002	54.3409	45.2348	34.7455	25.0013	23.7498	195.339	231.653	197.054	196.968	154.735	142.347	103.471	103.495	66.4886	77.6175	104.876	66.5573	130.209	215.65	144.493	213.331	225.053	172.978	209.072	88.1194	120.21	92.5798	62.2095	57.2154	Glyma.17G190000
Glyma.10G002400	100.77	97.001	87.6539	69.8446	79.2776	75.1485	78.8311	87.9179	88.3005	106.389	111.242	98.807	90.7417	110.763	110.683	65.5407	69.0341	76.2248	75.9562	78.7111	77.3591	80.3986	84.662	83.1494	125.59	93.5636	101.494	60.9118	50.0852	71.3527	71.9562	69.2364	60.6682	74.2907	72.9819	60.7154	108.34	110.209	82.1098	119.275	139.392	120.669	192.374	122.757	66.4005	80.0651	124.186	98.7281	Glyma.10G002400
[truncated: 53,573 more rows]
[truncated: 6 more columns]
