# Supplementary material for: Comparative transcriptome analysis reveals key pathways and regulatory networks in early resistance of Glycine max to soybean mosaic virus
Source: Front Microbiol. 2023 Oct 19;14:1241076. doi: 10.3389/fmicb.2023.1241076 (PMC10687721; doi:10.3389/fmicb.2023.1241076)
Supplement: Supplementary file 1 [file Data_Sheet_1.zip › Table S3.XLSX]

## Sheet: Sheet1
Table S3. Summary of the RNA-Seq experimental design, read alignment and quality control for different samples
Sample name	Inoculation treatment	dpi	Replicate	Cleaned reads	Mapped reads	% Mapped reads	Q30	GC
KF-1S_1dpi_1	SMV inoculated	1	1	46761322	44434725	0.9502	0.9457	0.445
KF-1S_1dpi_2		1	2	46434150	44211579	0.9521	0.9292	0.4462
KF-1S_1dpi_3		1	3	43924192	41927690	0.9545	0.9278	0.4462
KF-1P_1dpi_1	Mock inoculated	1	1	46945670	44508644	0.9481	0.938	0.4444
KF-1P_1dpi_2		1	2	45529148	43442961	0.9542	0.9402	0.4453
KF-1P_1dpi_3		1	3	52638564	50464069	0.9587	0.9433	0.4423
KF-1S_3dpi_1	SMV inoculated	3	1	46213140	44330490	0.9593	0.9408	0.4481
KF-1S_3dpi_2		3	2	50690778	48404954	0.9549	0.9383	0.4468
KF-1S_3dpi_3		3	3	45959294	43697852	0.9508	0.946	0.446
KF-1P_3dpi_1	Mock inoculated	3	1	46960596	45022536	0.9587	0.9299	0.4529
KF-1P_3dpi_2		3	2	45271402	43192131	0.9541	0.9456	0.45
KF-1P_3dpi_3		3	3	46580070	44583820	0.9571	0.9447	0.4453
KF-1S_5dpi_1	SMV inoculated	5	1	47379774	45317724	0.9565	0.9456	0.4481
KF-1S_5dpi_2		5	2	44812776	42928522	0.958	0.9453	0.4416
KF-1S_5dpi_3		5	3	47389342	45434147	0.9587	0.9444	0.4442
KF-1P_5dpi_1	Mock inoculated	5	1	46988222	45081132	0.9594	0.9411	0.4441
KF-1P_5dpi_2		5	2	46415276	43786923	0.9434	0.9438	0.4263
KF-1P_5dpi_3		5	3	52600828	50609291	0.9621	0.9463	0.4414
KF-1S_7dpi_1	SMV inoculated	7	1	45608946	43397904	0.9515	0.9453	0.4444
KF-1S_7dpi_2		7	2	48317366	45622802	0.9442	0.9398	0.4471
KF-1S_7dpi_3		7	3	46281576	44316567	0.9575	0.9435	0.4471
KF-1P_7dpi_1	Mock inoculated	7	1	52076300	50003451	0.9602	0.9331	0.4505
KF-1P_7dpi_2		7	2	47123146	44969727	0.9543	0.9325	0.4451
KF-1P_7dpi_3		7	3	47532160	45609496	0.9596	0.932	0.4455
NN38S_1dpi_1	SMV inoculated	1	1	44849692	41087037	0.9161	0.9576	0.4444
NN38S_1dpi_2		1	2	45814862	43796669	0.9559	0.9498	0.4363
NN38S_1dpi_3		1	3	46091198	44167216	0.9583	0.9579	0.4394
NN38P_1dpi_1	Mock inoculated	1	1	50548474	48688754	0.9632	0.9477	0.4401
NN38P_1dpi_2		1	2	46552374	44705183	0.9603	0.95	0.4451
NN38P_1dpi_3		1	3	44325496	42909520	0.9681	0.9512	0.4402
NN38S_3dpi_1	SMV inoculated	3	1	51745442	48984146	0.9466	0.9474	0.4436
NN38S_3dpi_2		3	2	50781080	48638135	0.9578	0.9489	0.4449
NN38S_3dpi_3		3	3	45934290	44028971	0.9585	0.9484	0.4407
NN38P_3dpi_1	Mock inoculated	3	1	44825250	43265155	0.9652	0.9499	0.4405
NN38P_3dpi_2		3	2	49641276	47939419	0.9657	0.9492	0.4408
NN38P_3dpi_3		3	3	41903382	40400982	0.9641	0.9379	0.4396
NN38S_5dpi_1	SMV inoculated	5	1	47553406	45938407	0.966	0.9501	0.4388
NN38S_5dpi_2		5	2	48350982	46539456	0.9625	0.9445	0.4414
NN38S_5dpi_3		5	3	47342140	45707330	0.9655	0.9509	0.4384
NN38P_5dpi_1	Mock inoculated	5	1	42450456	40945498	0.9645	0.9438	0.4381
NN38P_5dpi_2		5	2	45789430	44105427	0.9632	0.9494	0.4383
NN38P_5dpi_3		5	3	46306994	44805248	0.9676	0.9504	0.4349
NN38S_7dpi_1	SMV inoculated	7	1	46206976	44501621	0.9631	0.9497	0.4386
NN38S_7dpi_2		7	2	45488556	44067621	0.9688	0.9511	0.4503
NN38S_7dpi_3		7	3	44894788	42953878	0.9568	0.9497	0.445
NN38P_7dpi_1	Mock inoculated	7	1	45890172	44328618	0.966	0.9489	0.4391
NN38P_7dpi_2		7	2	48603676	46630588	0.9594	0.9454	0.4447
NN38P_7dpi_3		7	3	51541766	49483102	0.9601	0.9479	0.4432
