# Supplementary material for: Comparative transcriptome analysis reveals key pathways and regulatory networks in early resistance of Glycine max to soybean mosaic virus
Source: Front Microbiol. 2023 Oct 19;14:1241076. doi: 10.3389/fmicb.2023.1241076 (PMC10687721; doi:10.3389/fmicb.2023.1241076)
Supplement: Supplementary file 1 [file Data_Sheet_1.zip › Table S4.XLSX]

## Sheet: NR
Table S4. Functional enrichment analysis of all unigenes in NR, SwissProt, KEGG, GO and Pfam databases
Functional enrichment analysis of all unigenes in NR database
Gene ID	NR-id	Description	E-Value
Glyma.13G046200	gi|633427354|NP_001235314.1	ribulose bisphosphate carboxylase small chain 1, chloroplastic [Glycine max]	4.6e-101
Glyma.19G046800	gi|1527357382|KHN07519.1	Ribulose bisphosphate carboxylase small chain 1, chloroplastic [Glycine soja]	4.6e-101
Glyma.18G180800	gi|380171588|RZB52549.1	Metallothionein-like protein type 2 [Glycine soja]	1.4e-18
Glyma.08G173700	gi|2320241318|RZB97374.1	Photosystem II 10 kDa polypeptide, chloroplastic isoform A [Glycine soja]	5e-60
Glyma.05G128000	gi|2591091610|ACU23816.1	unknown [Glycine max]	9e-143
Glyma.06G242900	gi|2244193228|RZB76002.1	Metallothionein-like protein type 3 isoform B, partial [Glycine soja]	6.2e-25
Glyma.11G154900	gi|3270327066|AAA33969.1	hydroproline-rich protein, partial [Glycine max]	2.4e-07
Glyma.16G049000	gi|814063140|NP_001235540.2	putative light-regulated protein 1 [Glycine max]	1e-73
Glyma.10G012900	gi|2791224874|KRH31794.1	hypothetical protein GLYMA_10G012900 [Glycine max]	1.6e-56
Glyma.19G007700	gi|1162883130|NP_001347326.1	carbonic anhydrase, chloroplastic isoform 2 [Glycine max]	1.9e-177
Glyma.10G251500	gi|220453634|RZB89058.1	Thiamine thiazole synthase 2, chloroplastic [Glycine soja]	1.7e-189
Glyma.20G142000	gi|1738303576|XP_003556028.1	thiamine thiazole synthase 2, chloroplastic [Glycine max]	1.9e-190
Glyma.09G250800	gi|1249725494|RZB93769.1	Photosystem I reaction center subunit XI, chloroplastic [Glycine soja]	6.7e-97
Glyma.06G020400	gi|1156403146|KRH51646.1	hypothetical protein GLYMA_06G020400 [Glycine max]	1.5e-63
Glyma.01G175700	gi|1389502242|KRH76808.1	hypothetical protein GLYMA_01G175700 [Glycine max]	3.2e-42
Glyma.15G253700	gi|2429651690|NP_001236219.1	photosystem II subunit R-like [Glycine max]	1.1e-59
Glyma.04G020300	gi|2494076852|KHN33826.1	Plastocyanin, chloroplastic [Glycine soja]	1e-62
Glyma.05G007100	gi|1554804034|NP_001341716.1	carbonic anhydrase, chloroplastic isoform 2 [Glycine max]	7e-184
Glyma.18G241700	gi|2409344214|XP_028214026.1	photosystem I reaction center subunit XI, chloroplastic-like [Glycine soja]	5.2e-89
Glyma.10G249000	gi|2671453990|KRH35533.1	hypothetical protein GLYMA_10G249000 [Glycine max]	1.4e-98
Glyma.19G046600	gi|385314532|RZB46472.1	Ribulose bisphosphate carboxylase small chain 1, chloroplastic [Glycine soja]	3.8e-101
Glyma.08G082900	gi|2829672574|ACU24438.1	unknown [Glycine max]	1.2e-142
Glyma.01G115900	gi|881690982|RZC29525.1	Chlorophyll a-b binding protein CP29.2, chloroplastic [Glycine soja]	8e-152
Glyma.15G057600	gi|1335418936|KRH10597.1	hypothetical protein GLYMA_15G057600 [Glycine max]	5.8e-17
Glyma.08G126800	gi|155323278|RZB96611.1	Ferredoxin, chloroplastic [Glycine soja]	3e-75
Glyma.15G275600	gi|2187717240|RZB66589.1	Photosystem II 5 kDa protein, chloroplastic [Glycine soja]	3.5e-36
Glyma.07G132000	gi|3700488896|BAD18377.1	type 2 metallothionein [Glycine max]	2.2e-17
Glyma.05G022900	gi|72293950|KRH56852.1	hypothetical protein GLYMA_05G022900 [Glycine max]	1.6e-100
Glyma.07G112000	gi|3496946178|XP_028240047.1	oxygen-evolving enhancer protein 3-2, chloroplastic-like [Glycine soja]	7.8e-105
Glyma.12G199400	gi|74772780|NP_001237648.2	Rieske iron-sulphur protein precursor [Glycine max]	2.9e-121
Glyma.03G114600	gi|1727170378|ACU13672.1	unknown [Glycine max]	1.1e-112
Glyma.17G230500	gi|174029414|KRH05502.1	hypothetical protein GLYMA_17G230500 [Glycine max]	4.5e-17
Glyma.05G168400	gi|252101082|KHN06491.1	Ferredoxin, chloroplastic [Glycine soja]	2.1e-78
Glyma.19G106800	gi|90679818|XP_028206896.1	glyceraldehyde-3-phosphate dehydrogenase A, chloroplastic-like [Glycine soja]	5.2e-203
Glyma.11G181100	gi|2813660732|KRH30385.1	hypothetical protein GLYMA_11G181100 [Glycine max]	8.2e-61
Glyma.19G161400	gi|1004834008|KRG95623.1	hypothetical protein GLYMA_19G161400 [Glycine max]	7e-47
Glyma.16G044900	gi|2319092396|KRH06774.1	hypothetical protein GLYMA_16G044900 [Glycine max]	3.7e-204
Glyma.07G060700	gi|2556693900|NP_001237366.2	CAAD domain-containing protein [Glycine max]	1.1e-80
Glyma.04G055300	gi|206147936|KRH61570.1	hypothetical protein GLYMA_04G055300 [Glycine max]	2.5e-59
Glyma.16G029300	gi|777574360|RZB59329.1	Protein CURVATURE THYLAKOID 1A, chloroplastic isoform A [Glycine soja]	2.1e-72
Glyma.20G141600	gi|3377665024|XP_022034683.1	polyubiquitin-like [Helianthus annuus]	6.9e-168
Glyma.19G102400	gi|1665834402|RZB47284.1	Light-regulated protein 1, chloroplastic isoform A [Glycine soja]	1.7e-73
Glyma.04G008300	gi|2950875336|KRH60768.1	hypothetical protein GLYMA_04G008300 [Glycine max]	2.6e-223
Glyma.06G055500	gi|951899624|RZC05963.1	hypothetical protein D0Y65_013825 [Glycine soja]	2.6e-59
Glyma.16G205200	gi|2140415530|RZB61922.1	Chlorophyll a-b binding protein CP26, chloroplastic [Glycine soja]	1e-129
Glyma.16G127300	gi|2050822904|RZB60805.1	Ferredoxin--NADP reductase, leaf isozyme, chloroplastic [Glycine soja]	2e-204
Glyma.06G150300	gi|3188966570|RZC07626.1	Photosystem I reaction center subunit N, chloroplastic isoform A [Glycine soja]	1.1e-82
Glyma.10G177200	gi|1675215454|XP_003536189.1	chlorophyll a-b binding protein CP26, chloroplastic [Glycine max]	1.3e-128
Glyma.02G309500	gi|358677878|XP_028222886.1	chlorophyll a-b binding protein 8, chloroplastic [Glycine soja]	4.5e-130
Glyma.13G302900	gi|804531282|KRH22477.1	hypothetical protein GLYMA_13G302900 [Glycine max]	1.4e-120
Glyma.18G114900	gi|417451710|NP_001276136.1	oxygen-evolving enhancer protein 2, chloroplastic-like [Glycine max]	5.8e-146
Glyma.01G132500	gi|728030774|NP_001336638.1	AAI_LTSS superfamily protein precursor [Glycine max]	1.3e-60
Glyma.13G210800	gi|267114808|XP_027352685.1	glutamine synthetase leaf isozyme, chloroplastic isoform X1 [Abrus precatorius]	3.1e-225
Glyma.10G032200	gi|1961569202|ACU13646.1	unknown [Glycine max]	4.5e-27
Glyma.09G044200	gi|1078923178|NP_001237819.1	translationally-controlled tumor protein homolog [Glycine max]	3.6e-76
Glyma.04G167900	gi|1056167052|RZC16901.1	Chlorophyll a-b binding protein P4, chloroplastic isoform A [Glycine soja]	7.4e-172
Glyma.09G154700	gi|1408547302|RZB92197.1	Chlorophyll a-b binding protein CP26, chloroplastic [Glycine soja]	3e-154
Glyma.02G047600	gi|2031118652|XP_003520228.1	ferredoxin--NADP reductase, leaf isozyme, chloroplastic [Glycine max]	4.6e-201
Glyma.11G061300	gi|347073606|ACU19444.1	unknown [Glycine max]	3.4e-174
Glyma.07G019700	gi|110214608|KHN04211.1	Photosystem I reaction center subunit VI, chloroplastic [Glycine soja]	2.7e-55
Glyma.03G159100	gi|269593638|XP_028225551.1	photosystem II reaction center W protein, chloroplastic-like isoform X1 [Glycine soja]	2.5e-40
Glyma.09G102400	gi|28752142|KHN22818.1	MLP-like protein 34 [Glycine soja]	8.4e-84
Glyma.08G204800	gi|331099076|KRH44349.1	hypothetical protein GLYMA_08G204800 [Glycine max]	2.5e-55
Glyma.14G093100	gi|31012674|KRH15512.1	hypothetical protein GLYMA_14G093100 [Glycine max]	9.2e-17
Glyma.08G302600	gi|1193532462|RZB99568.1	Serine--glyoxylate aminotransferase isoform A [Glycine soja]	2.3e-220
Glyma.08G274400	gi|1307501210|KRH45494.1	hypothetical protein GLYMA_08G274400 [Glycine max]	1.1e-298
Glyma.11G099300	gi|248879746|RZB79164.1	50S ribosomal protein L12-1, chloroplastic [Glycine soja]	1.9e-77
Glyma.03G219400	gi|2378676226|KRH68260.1	hypothetical protein GLYMA_03G219400 [Glycine max]	7e-69
Glyma.14G061500	gi|3047908750|NP_001345198.1	aquaporin PIP1-7 [Glycine max]	9.4e-165
Glyma.03G060300	gi|1111041700|XP_028224544.1	chlorophyll a-b binding protein CP29.2, chloroplastic-like [Glycine soja]	3.4e-158
Glyma.17G254900	gi|3312448520|KRH05898.1	hypothetical protein GLYMA_17G254900 [Glycine max]	6.1e-189
Glyma.03G262300	gi|1758346752|KHN16392.1	Chlorophyll a-b binding protein 7, chloroplastic [Glycine soja]	5.7e-148
Glyma.04G112800	gi|2271978804|RZC16103.1	Photosystem I reaction center subunit V, chloroplastic [Glycine soja]	2.8e-72
Glyma.14G003400	gi|1563978312|RZB66756.1	Chlorophyll a-b binding protein 3, chloroplastic [Glycine soja]	4.3e-130
Glyma.14G008000	gi|2503288442|RZB66839.1	Chlorophyll a-b binding protein 215, chloroplastic isoform B [Glycine soja]	2.8e-153
Glyma.13G282000	gi|1406456232|KRH22164.1	hypothetical protein GLYMA_13G282000 [Glycine max]	3.3e-154
Glyma.16G143600	gi|513166740|KHN13352.1	Oxygen-evolving enhancer protein 1, chloroplastic [Glycine soja]	2.1e-174
Glyma.11G042200	gi|326408550|KRH77219.1	hypothetical protein GLYMA_01G199700 [Glycine max]	1.3e-95
Glyma.17G186600	gi|2577189494|RDX67972.1	Elongation factor 1-alpha, partial [Mucuna pruriens]	6.6e-246
Glyma.08G165500	gi|2926329752|XP_003531482.1	phosphoglycerate kinase, cytosolic [Glycine max]	3.5e-227
Glyma.07G038500	gi|1019225854|XP_028239194.1	auxin-binding protein ABP19a-like [Glycine soja]	1.6e-97
Glyma.07G150400	gi|2581220828|NP_001242371.1	uncharacterized protein LOC100792188 [Glycine max]	8.2e-147
Glyma.11G117600	gi|547025884|NP_001341852.1	RNA recognition motif-containing protein [Glycine max]	5.8e-42
Glyma.19G203300	gi|241118690|RZB48892.1	40S ribosomal protein S28 isoform A [Glycine soja]	1.7e-20
Glyma.01G199700	gi|3168452320|ACU14940.1	unknown [Glycine max]	4.1e-110
Glyma.02G305400	gi|3356679700|KRH74003.1	hypothetical protein GLYMA_02G305400 [Glycine max]	4e-153
Glyma.06G194900	gi|2940702942|RZC08329.1	Chlorophyll a-b binding protein P4, chloroplastic isoform A [Glycine soja]	1.3e-171
Glyma.10G042000	gi|854884866|RZB85630.1	Photosystem I reaction center subunit IV A, chloroplastic [Glycine soja]	1.1e-71
Glyma.06G017900	gi|3136013530|XP_007018034.2	PREDICTED: catalase isozyme 1 [Theobroma cacao]	2e-257
Glyma.09G069800	gi|740294238|XP_016189084.1	thiol protease aleurain [Arachis ipaensis]	4.1e-156
Glyma.17G239000	gi|3571035348|KRH05634.1	hypothetical protein GLYMA_17G239000 [Glycine max]	1.2e-273
Glyma.15G174200	gi|1000802674|RZB65056.1	hypothetical protein D0Y65_041202 [Glycine soja]	7e-64
Glyma.05G172300	gi|2422248214|NP_001240940.1	photosystem II core complex proteins psbY, chloroplastic-like [Glycine max]	1.1e-72
Glyma.07G226633	gi|1499741268|XP_028241442.1	nodulin-related protein 1-like [Glycine soja]	4.3e-26
Glyma.14G092800	gi|3345056772|RDX61115.1	hypothetical protein CR513_60678, partial [Mucuna pruriens]	2.8e-255
Glyma.18G057900	gi|3036738240|OIW14310.1	hypothetical protein TanjilG_21450 [Lupinus angustifolius]	1.2e-156
Glyma.16G007700	gi|3387837418|RZB58967.1	Auxin-binding protein ABP19a [Glycine soja]	1.5e-92
Glyma.17G230700	gi|461984502|RDX61115.1	hypothetical protein CR513_60678, partial [Mucuna pruriens]	6.6e-243
Glyma.10G251900	gi|2887768558|RVW44133.1	Polyubiquitin 4 [Vitis vinifera]	4.9e-124
Glyma.02G141700	gi|1486517000|RZC24937.1	Photosystem II reaction center W protein, chloroplastic isoform A [Glycine soja]	6.2e-41
Glyma.15G261900	gi|2705851700|NP_001347303.1	putative phosphoglycerate kinase [Glycine max]	2.6e-222
Glyma.03G223700	gi|963692014|KRH68330.1	hypothetical protein GLYMA_03G223700 [Glycine max]	5.9e-35
Glyma.09G093050	gi|2987364116|KRH37838.1	hypothetical protein GLYMA_09G093000 [Glycine max]	2.9e-86
Glyma.09G164000	gi|2813208314|KRH38872.1	hypothetical protein GLYMA_09G164000 [Glycine max]	3e-33
Glyma.14G216300	gi|592925896|XP_003545051.1	cysteine proteinase 15A [Glycine max]	6.1e-206
Glyma.19G216300	gi|195033394|KRG96526.1	hypothetical protein GLYMA_19G216300 [Glycine max]	1.7e-90
Glyma.20G205800	gi|2004670116|ACU16268.1	unknown [Glycine max]	2.1e-32
Glyma.12G043000	gi|2403203154|AAD48471.1	glycine-rich RNA-binding protein [Glycine max]	7.4e-41
Glyma.12G217400	gi|2946052660|NP_001235780.2	Sali3-2 precursor [Glycine max]	1e-160
Glyma.18G067500	gi|1211936986|XP_003551324.1	uncharacterized protein LOC100811254 [Glycine max]	2.1e-97
Glyma.03G185900	gi|2820932058|NP_001236728.2	nodulin-26 [Glycine max]	7.1e-128
Glyma.07G226567	gi|3592661208|XP_028241442.1	nodulin-related protein 1-like [Glycine soja]	3.7e-26
Glyma.15G102000	gi|678449876|XP_027932599.1	glutamine synthetase leaf isozyme, chloroplastic [Vigna unguiculata]	1.1e-225
Glyma.14G085800	gi|2083581962|RZB68126.1	Cysteine proteinase RD21A isoform A [Glycine soja]	3.1e-268
Glyma.11G117300	gi|109641564|XP_006590896.1	glycine-rich RNA-binding protein GRP1A [Glycine max]	4.2e-41
Glyma.15G250800	gi|3086620750|KRH13608.1	hypothetical protein GLYMA_15G250800 [Glycine max]	1.2e-193
Glyma.08G175800	gi|1529448452|RZB97410.1	(S)-2-hydroxy-acid oxidase GLO1 isoform B [Glycine soja]	2.7e-200
Glyma.18G065900	gi|211430162|RZB50975.1	hypothetical protein D0Y65_047713 [Glycine soja]	1.6e-51
Glyma.03G120300	gi|499403906|XP_028225128.1	50S ribosomal protein 5, chloroplastic-like [Glycine soja]	8.6e-23
Glyma.16G165800	gi|3420276208|ACU18421.1	unknown [Glycine max]	1e-143
Glyma.13G129400	gi|1324926274|KRH32277.1	hypothetical protein GLYMA_10G042000 [Glycine max]	3.2e-48
Glyma.12G037400	gi|2270170690|XP_028194419.1	fructose-bisphosphate aldolase 1, chloroplastic-like [Glycine soja]	4.3e-218
Glyma.07G014500	gi|3191716832|P10742.2	RecName: Full=Stem 31 kDa glycoprotein; AltName: Full=Vegetative storage protein VSP25; Flags: Precursor	3e-157
Glyma.08G339500	gi|3528895238|KHN01837.1	hypothetical protein glysoja_028509 [Glycine soja]	1.7e-35
Glyma.07G047600	gi|1515414186|XP_028239285.1	chlorophyll a-b binding protein, chloroplastic [Glycine soja]	3.9e-148
Glyma.13G357200	gi|1271502160|XP_028188485.1	30S ribosomal protein S17, chloroplastic-like [Glycine soja]	1.4e-85
Glyma.10G058500	gi|220641752|KRH32548.1	hypothetical protein GLYMA_10G058500 [Glycine max]	1.3e-128
Glyma.16G016100	gi|522160032|XP_028206036.1	chlorophyll a-b binding protein 7, chloroplastic [Glycine soja]	2.1e-148
Glyma.02G012500	gi|374622228|XP_028192828.1	calvin cycle protein CP12-1, chloroplastic-like [Glycine soja]	5.2e-56
Glyma.02G268000	gi|3147316190|XP_028218247.1	1-aminocyclopropane-1-carboxylate oxidase [Glycine soja]	6.1e-159
Glyma.14G072400	gi|480238220|ACU14346.1	unknown [Glycine max]	3.3e-64
Glyma.16G145800	gi|2532166972|BAU01714.1	hypothetical protein VIGAN_11100100 [Vigna angularis var. angularis]	4.2e-130
Glyma.04G015900	gi|346873964|KRH60896.1	hypothetical protein GLYMA_04G015900 [Glycine max]	4.5e-232
Glyma.05G204600	gi|1584662024|KRH59826.1	hypothetical protein GLYMA_05G204600 [Glycine max]	3.3e-124
Glyma.12G219300	gi|1345440524|KRH27171.1	hypothetical protein GLYMA_12G219300 [Glycine max]	6.6e-147
Glyma.20G116100	gi|3363630758|ACU14243.1	unknown [Glycine max]	4.1e-125
Glyma.10G281400	gi|2200451778|KHN37401.1	Glycerate dehydrogenase [Glycine soja]	3e-207
Glyma.17G187600	gi|1785623942|RZB57552.1	hypothetical protein D0Y65_046293 [Glycine soja]	2.6e-29
Glyma.20G008600	gi|84708220|NP_001235647.2	uncharacterized protein LOC100306224 precursor [Glycine max]	4.2e-41
Glyma.12G024700	gi|2223377366|KRH24153.1	hypothetical protein GLYMA_12G024700 [Glycine max]	4.8e-87
Glyma.11G151300	gi|1504431794|RZB80574.1	50S ribosomal protein L27, chloroplastic [Glycine soja]	7.3e-74
Glyma.15G238600	gi|2869835108|OLQ08878.1	putative membrane protein [Symbiodinium microadriaticum]	2.6e-33
Glyma.03G261500	gi|1792895268|KRH68969.1	hypothetical protein GLYMA_03G261500 [Glycine max]	2.8e-91
Glyma.17G012000	gi|426964912|RZC04752.1	Aminomethyltransferase, mitochondrial isoform B [Glycine soja]	2e-233
Glyma.18G150000	gi|387055154|RDX82672.1	hypothetical protein CR513_36499 [Mucuna pruriens]	1.9e-284
Glyma.18G030400	gi|40175428|KRG97781.1	hypothetical protein GLYMA_18G030400 [Glycine max]	1.6e-204
Glyma.01G026700	gi|1246485502|AES96097.1	glutamate-glyoxylate aminotransferase [Medicago truncatula]	1.5e-255
Glyma.04G066000	gi|285718974|NP_001237239.1	putative ATP synthase subunit b' [Glycine max]	1.1e-84
Glyma.02G160500	gi|2722466766|RZC25234.1	Copper transport protein CCH isoform A [Glycine soja]	1.1e-63
Glyma.13G145200	gi|287508432|KRH19946.1	hypothetical protein GLYMA_13G145200 [Glycine max]	6.9e-124
Glyma.15G194300	gi|2135875810|RZB65341.1	Photosystem I reaction center subunit psaK, chloroplastic [Glycine soja]	9e-88
Glyma.08G180000	gi|93478916|KHN26736.1	Chlorophyll a-b binding protein CP24 10A, chloroplastic [Glycine soja]	7.6e-139
Glyma.04G249700	gi|704445994|RZC18260.1	Photosystem II 22 kDa protein, chloroplastic [Glycine soja]	8.4e-85
Glyma.19G154700	gi|1989336122|XP_028215976.1	outer envelope membrane protein 7-like [Glycine soja]	7e-07
Glyma.06G015900	gi|1856491776|XP_028234608.1	glyceraldehyde-3-phosphate dehydrogenase B, chloroplastic-like isoform X2 [Glycine soja]	7.7e-232
Glyma.01G180800	gi|2503590054|NP_001241522.1	uncharacterized protein LOC100820458 [Glycine max]	4.4e-173
Glyma.10G089500	gi|4176378|NP_001238741.2	putative photosystem II subunit T [Glycine max]	1.7e-38
Glyma.12G154300	gi|2673243448|RZB76002.1	Metallothionein-like protein type 3 isoform B, partial [Glycine soja]	1.9e-34
Glyma.20G212900	gi|1548662974|RZB45083.1	Chlorophyll a-b binding protein CP26, chloroplastic [Glycine soja]	7.3e-136
Glyma.10G042100	gi|3516819892|RZB85630.1	Photosystem I reaction center subunit IV A, chloroplastic [Glycine soja]	3.9e-50
Glyma.02G198400	gi|290360664|RZC25822.1	2-Cys peroxiredoxin BAS1-like, chloroplastic [Glycine soja]	4.2e-130
Glyma.08G063800	gi|532012158|ACU20055.1	unknown [Glycine max]	3.2e-196
Glyma.18G244900	gi|3451415270|KRH00960.1	hypothetical protein GLYMA_18G244900 [Glycine max]	1.3e-202
Glyma.13G175100	gi|2424490090|KRH20388.1	hypothetical protein GLYMA_13G175100 [Glycine max]	1.7e-212
Glyma.10G002600	gi|2329735864|KHN10083.1	50S ribosomal protein L28, chloroplastic [Glycine soja]	5.9e-84
Glyma.15G052400	gi|1690869716|NP_001236415.2	light harvesting complex photosystem II subunit [Glycine max]	6.6e-139
Glyma.06G321900	gi|2018384114|ACU13367.1	unknown [Glycine max]	5.4e-83
Glyma.10G193500	gi|1726529842|XP_028184329.1	superoxide dismutase [Fe], chloroplastic-like [Glycine soja]	1.5e-142
Glyma.08G032500	gi|2519734046|ABU97472.1	profilin [Glycine max]	5.6e-61
Glyma.19G181300	gi|459844596|XP_003554376.1	aquaporin PIP2-1 [Glycine max]	1.8e-161
Glyma.19G260600	gi|454091296|KRG97254.1	hypothetical protein GLYMA_19G260600 [Glycine max]	7.5e-65
Glyma.19G186100	gi|3630920790|XP_027916103.1	probable aquaporin TIP-type [Vigna unguiculata]	1.4e-123
Glyma.13G129500	gi|3662888506|KRH32277.1	hypothetical protein GLYMA_10G042000 [Glycine max]	1.6e-49
Glyma.08G364600	gi|2816109382|KRH46917.1	hypothetical protein GLYMA_08G364600 [Glycine max]	3.3e-77
Glyma.17G103100	gi|966103352|NP_001237458.1	eukaryotic translation initiation factor 5A3 [Glycine max]	3.2e-87
Glyma.10G012800	gi|1017605858|XP_028183651.1	cytochrome c oxidase subunit 5C-2 [Glycine soja]	1e-20
Glyma.04G012700	gi|2238711360|RZC14477.1	Glycine-rich RNA-binding protein GRP1A [Glycine soja]	4.4e-40
Glyma.09G087700	gi|222122466|RZB91244.1	Photosystem I reaction center subunit psaK, chloroplastic [Glycine soja]	9.2e-58
Glyma.11G030400	gi|314585980|XP_003538674.1	uncharacterized protein LOC100775621 [Glycine max]	4.1e-105
Glyma.06G064200	gi|69441718|KRH52368.1	hypothetical protein GLYMA_06G064200 [Glycine max]	3.1e-26
Glyma.03G063200	gi|335062918|ACU20550.1	unknown [Glycine max]	2.3e-60
Glyma.15G003200	gi|2060825836|KRH09646.1	hypothetical protein GLYMA_15G003200 [Glycine max]	4.6e-154
Glyma.16G040400	gi|1939924686|KHN46771.1	hypothetical protein glysoja_015022 [Glycine soja]	9.3e-26
Glyma.07G241700	gi|2717455972|KRH50758.1	hypothetical protein GLYMA_07G241700 [Glycine max]	7.3e-29
Glyma.07G029900	gi|10686542|XP_003528314.1	uncharacterized protein LOC100818459 [Glycine max]	5.4e-144
Glyma.12G073100	gi|520860304|NP_001235587.1	L-ascorbate peroxidase 2 [Glycine max]	1.3e-121
Glyma.13G267851	gi|1114620616|NP_001235549.2	gamma-glutamyl hydrolase precursor [Glycine max]	4e-185
Glyma.17G037700	gi|2186907242|RZB55051.1	30S ribosomal protein S1, chloroplastic isoform A [Glycine soja]	2.5e-196
Glyma.08G339400	gi|288167624|ACU15237.1	unknown [Glycine max]	7.4e-35
Glyma.11G082300	gi|2943302398|ACJ61492.1	senescence-associated protein [Glycine max]	1e-96
Glyma.05G043200	gi|208427124|RZC10928.1	RNA-binding protein CP31B, chloroplastic [Glycine soja]	4.2e-136
Glyma.05G103600	gi|388354882|KRH58057.1	hypothetical protein GLYMA_05G103600 [Glycine max]	2.5e-164
Glyma.10G078400	gi|2122180468|XP_028185637.1	2-Cys peroxiredoxin BAS1, chloroplastic isoform X2 [Glycine soja]	3.6e-126
Glyma.01G201000	gi|764180630|KHN42629.1	50S ribosomal protein L11, chloroplastic [Glycine soja]	1.5e-90
Glyma.06G067400	gi|202726958|KRH52420.1	hypothetical protein GLYMA_06G067400 [Glycine max]	6e-88
Glyma.19G227700	gi|2808988862|XP_003554610.1	chloroplast stem-loop binding protein of 41 kDa b, chloroplastic isoform X1 [Glycine max]	2e-217
Glyma.15G107900	gi|511516564|KRH11433.1	hypothetical protein GLYMA_15G107900 [Glycine max]	2e-178
Glyma.20G196900	gi|3494855108|RZB44798.1	Superoxide dismutase [Fe], chloroplastic isoform B [Glycine soja]	2.1e-144
Glyma.01G010200	gi|2817559916|XP_003516852.1	phosphoribulokinase, chloroplastic [Glycine max]	1.4e-235
Glyma.12G135100	gi|2635473596|KHN46541.1	Protein translation factor SUI1 like 1 [Glycine soja]	3.2e-54
Glyma.17G101700	gi|2892270966|RDX80137.1	Ribulose-phosphate 3-epimerase, chloroplastic, partial [Mucuna pruriens]	3.4e-147
Glyma.11G121700	gi|2393520490|KRH29529.1	hypothetical protein GLYMA_11G121700 [Glycine max]	1e-59
Glyma.06G089700	gi|3636402658|RZC06554.1	50S ribosomal protein 6, chloroplastic isoform A [Glycine soja]	4e-32
Glyma.06G185300	gi|434236238|XP_028237148.1	snakin-2-like [Glycine soja]	2.2e-48
Glyma.04G002300	gi|761750636|XP_003522341.1	50S ribosomal protein L3, chloroplastic [Glycine max]	2.9e-136
Glyma.06G165200	gi|2083110888|XP_003526929.1	chaperone protein ClpC, chloroplastic [Glycine max]	0
Glyma.02G282500	gi|2470661534|KRH73590.1	hypothetical protein GLYMA_02G282500 [Glycine max]	9.3e-137
Glyma.03G050100	gi|93007842|NP_001341718.1	ferritin-2, chloroplastic [Glycine max]	6.7e-104
Glyma.11G215500	gi|923341362|XP_019420065.1	PREDICTED: glutamine synthetase nodule isozyme-like [Lupinus angustifolius]	2.3e-192
Glyma.12G169600	gi|1396265182|XP_028195139.1	ferredoxin-A-like [Glycine soja]	2.1e-68
Glyma.03G230000	gi|1763357546|RZC22073.1	Chloroplast stem-loop binding protein of 41 kDa b, chloroplastic [Glycine soja]	2.8e-216
Glyma.13G221100	gi|291370304|RZB82272.1	Ubiquitin-like protein 5 [Glycine soja]	3.9e-45
Glyma.08G074000	gi|1960608398|RZB95725.1	Chlorophyll a-b binding protein CP24 10A, chloroplastic [Glycine soja]	4e-149
Glyma.05G132500	gi|3105515004|ACU19186.1	unknown [Glycine max]	5.6e-59
Glyma.18G043600	gi|2323764266|XP_020238668.1	glutamate decarboxylase 4 isoform X2 [Cajanus cajan]	2.6e-275
Glyma.20G027200	gi|1555614032|KRG89504.1	hypothetical protein GLYMA_20G027200 [Glycine max]	6.2e-34
Glyma.06G175400	gi|3294382920|KRH54285.1	hypothetical protein GLYMA_06G175400 [Glycine max]	3.5e-146
novel.840	gi|487592860|KRH29118.1	hypothetical protein GLYMA_11G098500, partial [Glycine max]	1.1e-85
Glyma.07G163600	gi|505677116|NP_001235238.1	uncharacterized protein LOC100500243 [Glycine max]	8.1e-42
Glyma.04G003700	gi|434556506|RZC14338.1	Heavy metal-associated isoprenylated plant protein 26 isoform C [Glycine soja]	5.7e-89
Glyma.02G184800	gi|2544128824|XP_028210019.1	outer envelope pore protein 16, chloroplastic-like [Glycine soja]	1.2e-60
Glyma.04G229900	gi|18900016|KHN19548.1	hypothetical protein glysoja_027805 [Glycine soja]	2.2e-09
Glyma.06G012600	gi|26612236|KRH51528.1	hypothetical protein GLYMA_06G012600 [Glycine max]	1.3e-40
novel.836	gi|66134234|KRH76809.1	hypothetical protein GLYMA_01G175700 [Glycine max]	3.2e-21
Glyma.12G169400	gi|1424521832|KRH26359.1	hypothetical protein GLYMA_12G169400 [Glycine max]	3.3e-66
Glyma.08G052800	gi|3067274078|RZB95388.1	Peptidyl-prolyl cis-trans isomerase FKBP17-2, chloroplastic [Glycine soja]	1.5e-125
Glyma.09G247900	gi|28703306|KRH40262.1	hypothetical protein GLYMA_09G247900 [Glycine max]	1.1e-206
Glyma.16G095100	gi|1256318972|RZB60308.1	Plastidal glycolate/glycerate translocator 1, chloroplastic isoform A [Glycine soja]	2.8e-248
Glyma.11G150243	gi|1145910484|KRG89068.1	hypothetical protein GLYMA_U021900 [Glycine max]	2.5e-131
Glyma.20G247850	gi|2941512940|KHN27137.1	hypothetical protein glysoja_032905 [Glycine soja]	8.8e-69
Glyma.20G206400	gi|321718024|NP_001236832.2	multiple organellar RNA editing factor 6-like [Glycine max]	2.1e-81
Glyma.19G090000	gi|559507646|XP_006604143.2	30S ribosomal protein S21, chloroplastic [Glycine max]	1.3e-53
Glyma.12G084100	gi|3010289704|RZB74940.1	UDP-D-apiose/UDP-D-xylose synthase 2 [Glycine soja]	3.2e-225
Glyma.11G221000	gi|2176395924|XP_028213386.1	ribulose bisphosphate carboxylase/oxygenase activase, chloroplastic [Glycine soja]	1.4e-222
Glyma.13G071800	gi|1843719926|XP_003543365.1	cysteine proteinase inhibitor [Glycine max]	3.2e-47
Glyma.16G089000	gi|3059513022|XP_028207448.1	1-deoxy-D-xylulose 5-phosphate reductoisomerase, chloroplastic-like [Glycine soja]	9.1e-257
Glyma.05G175600	gi|1729920640|RCW19409.1	hypothetical protein GLYMA_05G175600 [Glycine max]	1.2e-165
Glyma.03G144500	gi|460805400|RZC20676.1	Omega-6 fatty acid desaturase, endoplasmic reticulum isozyme 2 isoform B [Glycine soja]	7.6e-237
Glyma.06G269500	gi|1400786246|RZC09398.1	Protein translation factor SUI1-like 1 isoform A [Glycine soja]	1.2e-52
Glyma.16G165500	gi|484269554|XP_028207220.1	chlorophyll a-b binding protein, chloroplastic [Glycine soja]	9.7e-144
Glyma.04G188700	gi|256151072|RZC17231.1	Elongation factor Tu, chloroplastic [Glycine soja]	6e-227
Glyma.15G275700	gi|177909942|XP_006598270.2	photosystem II 5 kDa protein, chloroplastic [Glycine max]	6e-49
Glyma.12G047500	gi|829717402|KRH24537.1	hypothetical protein GLYMA_12G047500 [Glycine max]	3.4e-73
Glyma.07G139200	gi|149773918|KRH49207.1	hypothetical protein GLYMA_07G139200 [Glycine max]	5.3e-39
Glyma.02G012400	gi|176090304|RZC22892.1	Cytochrome c oxidase subunit 5C-2 [Glycine soja]	3.5e-21
Glyma.12G168500	gi|703164922|RDX75563.1	Protein transport protein Sec61 subunit gamma [Mucuna pruriens]	2e-22
Glyma.11G226900	gi|1733951974|KRH31096.1	hypothetical protein GLYMA_11G226900 [Glycine max]	2.3e-205
Glyma.11G099500	gi|1438895022|ACU13825.1	unknown [Glycine max]	1e-31
Glyma.09G047200	gi|2754924212|KHN47752.1	Salt stress root protein RS1 [Glycine soja]	4.6e-54
Glyma.09G210900	gi|1770930484|KRH39632.1	hypothetical protein GLYMA_09G210900 [Glycine max]	1.3e-226
Glyma.19G190800	gi|1757367292|XP_003554415.1	peroxiredoxin-2E, chloroplastic [Glycine max]	3e-101
Glyma.04G016800	gi|1745085172|ACU15128.1	unknown [Glycine max]	3.6e-47
Glyma.14G085600	gi|1875687642|RZB68124.1	putative cysteine protease RD21B [Glycine soja]	5.4e-85
Glyma.01G124500	gi|539332320|KRH76012.1	hypothetical protein GLYMA_01G124500 [Glycine max]	2.2e-121
Glyma.07G201300	gi|1387882246|RDX65167.1	hypothetical protein CR513_56201, partial [Mucuna pruriens]	1.9e-202
Glyma.11G164700	gi|941086694|XP_019439258.1	PREDICTED: cinnamoyl-CoA reductase 1-like [Lupinus angustifolius]	3.7e-162
Glyma.10G026600	gi|264262576|XP_027935224.1	chloroplast stem-loop binding protein of 41 kDa a, chloroplastic [Vigna unguiculata]	1e-183
Glyma.18G116900	gi|3490654312|ESW18297.1	hypothetical protein PHAVU_006G029100g [Phaseolus vulgaris]	1.2e-220
Glyma.06G193800	gi|3273077328|NP_001237498.2	gibberellin-regulated protein 11 precursor [Glycine max]	1e-60
Glyma.04G226900	gi|3430297796|RZC17868.1	60S ribosomal protein L9 isoform A [Glycine soja]	7.7e-103
Glyma.14G086300	gi|126697524|NP_001236606.2	L-asparaginase [Glycine max]	1.9e-185
Glyma.03G152200	gi|2396911288|XP_028225473.1	outer envelope membrane protein 7-like [Glycine soja]	1.2e-19
Glyma.09G073900	gi|1120404096|KRH37562.1	hypothetical protein GLYMA_09G073900 [Glycine max]	1e-46
Glyma.10G000900	gi|2749913418|RZB84967.1	Photosynthetic NDH subunit of subcomplex B 5, chloroplastic isoform A [Glycine soja]	1.8e-121
Glyma.05G201300	gi|3118117392|KHN17467.1	Acyl carrier protein 1, chloroplastic [Glycine soja]	7.5e-72
Glyma.16G189500	gi|2822872322|NP_001238565.1	uncharacterized protein LOC100499700 [Glycine max]	2.1e-30
Glyma.08G200200	gi|639568414|RZB97846.1	Stem 31 kDa glycoprotein isoform B [Glycine soja]	5.7e-129
Glyma.07G005600	gi|2806257256|BAD28041.1	hypothetical protein [Oryza sativa Japonica Group]	9.1e-06
Glyma.11G241702	gi|1917978558|KRH31322.1	hypothetical protein GLYMA_11G241700, partial [Glycine max]	5.8e-71
Glyma.14G094700	gi|1139317006|XP_028200488.1	glycine dehydrogenase (decarboxylating), mitochondrial-like [Glycine soja]	0
Glyma.18G243200	gi|2087613296|KRH00940.1	hypothetical protein GLYMA_18G243200 [Glycine max]	2.6e-81
Glyma.05G114900	gi|1952037344|OIV90141.1	hypothetical protein TanjilG_01595 [Lupinus angustifolius]	2e-243
Glyma.10G157100	gi|2080379282|KRH33985.1	hypothetical protein GLYMA_10G157100 [Glycine max]	4.3e-154
Glyma.05G079700	gi|2216275502|KDP45998.1	hypothetical protein JCGZ_14905 [Jatropha curcas]	9.6e-79
Glyma.05G001100	gi|2601245348|KRH56510.1	hypothetical protein GLYMA_05G001100 [Glycine max]	3.3e-114
Glyma.10G089300	gi|1102677420|NP_001237828.1	putative photosystem II 5 KD protein [Glycine max]	8.5e-41
Glyma.09G231900	gi|3218975366|XP_028179850.1	21 kDa protein-like [Glycine soja]	1.1e-97
Glyma.01G018000	gi|1545573788|ACU13888.1	unknown [Glycine max]	1.9e-78
Glyma.11G176000	gi|3532945228|RZB80903.1	Transposon Tf2-9 polyprotein [Glycine soja]	8.4e-23
Glyma.07G133200	gi|1001292404|ACU21370.1	unknown [Glycine max]	6.9e-140
Glyma.03G132700	gi|913168968|KHN07328.1	Glucan endo-1,3-beta-glucosidase [Glycine soja]	2e-197
Glyma.03G082100	gi|1153841002|KRH66094.1	hypothetical protein GLYMA_03G082100 [Glycine max]	3.6e-16
Glyma.04G169600	gi|3444181256|KRH63343.1	hypothetical protein GLYMA_04G169600 [Glycine max]	1.6e-60
Glyma.13G204800	gi|2774459002|XP_028190361.1	ATP synthase gamma chain, chloroplastic [Glycine soja]	1.9e-195
Glyma.06G017100	gi|2622381478|ACU15367.1	unknown [Glycine max]	8.9e-57
Glyma.08G304200	gi|862137536|XP_028245825.1	oxygen-evolving enhancer protein 2, chloroplastic-like [Glycine soja]	1.6e-145
Glyma.15G026500	gi|2859850832|NP_001238203.2	lipoxygenase L-5 [Glycine max]	0
Glyma.01G161500	gi|3449173394|XP_028240830.1	thiosulfate sulfurtransferase 16, chloroplastic-like [Glycine soja]	1.2e-97
Glyma.02G038100	gi|1372378790|KRH69622.1	hypothetical protein GLYMA_02G038100 [Glycine max]	4.1e-280
Glyma.07G049000	gi|165948090|KRH47772.1	hypothetical protein GLYMA_07G049000 [Glycine max]	1.4e-69
Glyma.15G209000	gi|3647234244|NP_001235835.2	50S ribosomal protein L13 [Glycine max]	4.6e-137
Glyma.06G094400	gi|1487006730|RZC06631.1	14-3-3-like protein B [Glycine soja]	3e-160
Glyma.07G142700	gi|731572378|NP_001238269.2	fructose-1,6-bisphosphatase, chloroplastic [Glycine max]	2.6e-217
Glyma.06G069100	gi|3021743170|KHN07084.1	hypothetical protein glysoja_023267 [Glycine soja]	8.6e-75
Glyma.15G141600	gi|286717090|KRH11958.1	hypothetical protein GLYMA_15G141600 [Glycine max]	2.5e-27
Glyma.19G232400	gi|3242880414|XP_006604803.1	dormancy-associated protein homolog 3 isoform X1 [Glycine max]	1.3e-82
Glyma.09G227200	gi|816945552|XP_028247554.1	50S ribosomal protein L1, chloroplastic-like [Glycine soja]	2.6e-180
Glyma.12G025500	gi|2074050104|ACU13507.1	unknown [Glycine max]	5e-31
Glyma.09G072100	gi|369189196|XP_028180692.1	20 kDa chaperonin, chloroplastic-like [Glycine soja]	4e-125
Glyma.14G010900	gi|375970792|KHN23819.1	Uridine kinase-like protein 4 [Glycine soja]	9.1e-204
Glyma.08G030900	gi|3023193704|KRH41451.1	hypothetical protein GLYMA_08G030900 [Glycine max]	3.9e-50
Glyma.08G320500	gi|2364924916|NP_001235208.1	small ubiquitin-like modifier [Glycine max]	1.9e-49
Glyma.03G171100	gi|362340108|RZB48387.1	Heat shock cognate 70 kDa protein isoform A [Glycine soja]	0
Glyma.15G076500	gi|1069089708|RZB63580.1	Dormancy-associated protein 1 [Glycine soja]	7.9e-39
Glyma.17G258200	gi|1521856858|XP_028208852.1	snakin-2-like [Glycine soja]	6.7e-44
Glyma.08G138200	gi|3433368326|RZB96816.1	Inositol-3-phosphate synthase isoform A [Glycine soja]	2.8e-293
Glyma.11G187900	gi|175751380|RZB80323.1	hypothetical protein D0Y65_030169 [Glycine soja]	1.1e-30
Glyma.13G024100	gi|145742584|PHT27718.1	Protein TAR1 [Capsicum baccatum]	1.1e-85
Glyma.04G009400	gi|1061667576|NP_001240106.1	dehydrin family protein [Glycine max]	6e-27
Glyma.08G150400	gi|3085998870|RZB97006.1	Vicianin hydrolase isoform D [Glycine soja]	2.2e-288
Glyma.18G216000	gi|191424298|KYP73006.1	Ubiquitin-conjugating enzyme E2 8 [Cajanus cajan]	2.1e-82
Glyma.08G213000	gi|1011295336|ACU19820.1	unknown [Glycine max]	4.9e-153
Glyma.11G192700	gi|2067927700|XP_003538169.1	superoxide dismutase [Cu-Zn], chloroplastic [Glycine max]	2.5e-100
Glyma.13G177900	gi|3481122454|NP_001348059.1	30S ribosomal protein S5 [Glycine max]	2.9e-113
Glyma.14G205700	gi|30474108|XP_028215190.1	ubiquitin-conjugating enzyme E2-17 kDa [Glycine soja]	1.2e-82
Glyma.01G188500	gi|2905193622|RZC30709.1	CBS domain-containing protein CBSX1, chloroplastic [Glycine soja]	2.3e-102
Glyma.14G031800	gi|3620428128|ACJ61477.1	oxygen-evolving enhancer protein 2 [Glycine max]	1.9e-140
Glyma.04G017500	gi|93968646|XP_017436468.1	PREDICTED: catalase [Vigna angularis]	4.5e-291
Glyma.20G082800	gi|1709763970|NP_001241528.1	uncharacterized protein LOC100820203 [Glycine max]	1.6e-133
Glyma.12G222200	gi|2690027976|XP_028192531.1	protochlorophyllide reductase, chloroplastic [Glycine soja]	6.1e-193
Glyma.11G117400	gi|1329767606|KHN39785.1	Glycine-rich RNA-binding protein GRP1A [Glycine soja]	1e-41
Glyma.04G063000	gi|2851449240|RZC15298.1	60S ribosomal protein L39 [Glycine soja]	1.8e-35
Glyma.18G205800	gi|1339638388|RZB52922.1	Ferritin-1, chloroplastic isoform A [Glycine soja]	3.4e-145
Glyma.10G166900	gi|2917457086|KRH34160.1	hypothetical protein GLYMA_10G166900 [Glycine max]	2.4e-214
Glyma.19G000200	gi|2521335386|KRG93156.1	hypothetical protein GLYMA_19G000200 [Glycine max]	5.7e-71
Glyma.04G035900	gi|3403171412|NP_001236221.1	cytochrome b6f complex subunit petM-like protein [Glycine max]	6.6e-46
Glyma.07G215900	gi|3150537526|XP_003529407.1	uncharacterized protein At4g06744 [Glycine max]	5.9e-230
Glyma.05G026200	gi|3336975448|XP_028231379.1	geranylgeranyl diphosphate reductase, chloroplastic-like [Glycine soja]	2.4e-260
Glyma.18G015200	gi|2983483588|XP_003552025.2	histone H3.3 [Glycine max]	5e-99
Glyma.15G016400	gi|118683692|XP_003546458.1	30S ribosomal protein S17, chloroplastic [Glycine max]	2.5e-69
Glyma.20G249300	gi|706216796|RZB45710.1	Photosynthetic NDH subunit of lumenal location 5, chloroplastic isoform A [Glycine soja]	2.7e-85
Glyma.08G222900	gi|1179328734|ACU16444.1	unknown [Glycine max]	3.5e-37
Glyma.08G321100	gi|3445782596|XP_003532146.1	aspartyl protease family protein At5g10770 [Glycine max]	3e-255
Glyma.08G181300	gi|935906438|CBI27147.3	unnamed protein product, partial [Vitis vinifera]	1.9e-56
Glyma.10G013700	gi|1290867488|NP_001236412.1	uncharacterized protein LOC100306535 [Glycine max]	6.6e-87
Glyma.20G243500	gi|1523966584|XP_003556551.1	transketolase, chloroplastic [Glycine max]	0
Glyma.20G150600	gi|855845670|NP_001235754.2	early light-induced protein [Glycine max]	1.5e-79
Glyma.02G061100	gi|3160709920|XP_028197885.1	oxygen-evolving enhancer protein 1, chloroplastic-like [Glycine soja]	7.4e-172
Glyma.12G025400	gi|509926748|RZB73928.1	50S ribosomal protein L12, chloroplastic [Glycine soja]	2e-55
Glyma.20G045500	gi|2857081914|RZB42388.1	Cysteine proteinase inhibitor isoform B [Glycine soja]	4.8e-47
Glyma.13G336200	gi|2850808704|XP_006593480.2	triosephosphate isomerase isoform X1 [Glycine max]	9e-128
Glyma.11G135900	gi|1924100962|RZB79783.1	Protein PLASTID TRANSCRIPTIONALLY ACTIVE 16, chloroplastic [Glycine soja]	1.6e-222
Glyma.06G295700	gi|3476299778|KHN41138.1	3'-hydroxy-N-methyl-(S)-coclaurine 4'-O-methyltransferase [Glycine soja]	6.3e-206
Glyma.14G004000	gi|1244074164|XP_003545445.1	uncharacterized protein LOC100810445 [Glycine max]	1.1e-66
Glyma.18G255400	gi|1084423702|KRH01124.1	hypothetical protein GLYMA_18G255400 [Glycine max]	5.2e-52
Glyma.01G205400	gi|3316969584|NP_001236421.1	uncharacterized protein LOC100500328 [Glycine max]	7.1e-102
Glyma.06G236200	gi|1633734536|RZC08897.1	30S ribosomal protein S20, chloroplastic isoform A [Glycine soja]	5e-68
Glyma.16G072400	gi|1073761578|XP_028205569.1	glutaredoxin [Glycine soja]	1e-53
Glyma.18G164200	gi|559270692|ACU13202.1	unknown, partial [Glycine max]	4.5e-34
Glyma.05G236300	gi|1870507386|NP_001236652.1	protein FW2.2-like 5 [Glycine max]	2.5e-94
Glyma.05G024200	gi|2957656932|XP_003549690.1	eukaryotic translation initiation factor 5A-2 [Glycine max]	3.5e-87
Glyma.18G046900	gi|2542659634|XP_028214635.1	uncharacterized protein LOC114396712 [Glycine soja]	3.6e-69
Glyma.19G172400	gi|196755360|KHN09421.1	hypothetical protein glysoja_016520 [Glycine soja]	2e-13
Glyma.08G105100	gi|2862582438|KRH42688.1	hypothetical protein GLYMA_08G105100 [Glycine max]	6e-65
Glyma.03G171300	gi|394006212|KHN09421.1	hypothetical protein glysoja_016520 [Glycine soja]	2e-13
Glyma.17G100700	gi|600988564|RZB56184.1	Geranylgeranyl diphosphate reductase, chloroplastic isoform A [Glycine soja]	7.1e-260
Glyma.07G006900	gi|1439554214|KRH47066.1	hypothetical protein GLYMA_07G006900 [Glycine max]	0
Glyma.13G054800	gi|101341942|XP_028197548.1	uncharacterized protein LOC114382371 [Glycine soja]	4.7e-44
Glyma.02G000900	gi|1507483668|RZC22718.1	Protein BOLA4, chloroplastic/mitochondrial [Glycine soja]	2.3e-80
Glyma.12G014300	gi|3229015610|KHN46486.1	Putative tocopherol O-methyltransferase, chloroplastic [Glycine soja]	3.9e-183
Glyma.08G108800	gi|2527796714|XP_003531217.1	adenosylhomocysteinase [Glycine max]	2.1e-263
Glyma.17G254200	gi|1840479934|ACU13986.1	unknown, partial [Glycine max]	6.4e-68
Glyma.05G102100	gi|3376873682|RZC11826.1	Lysine-rich arabinogalactan protein 18 [Glycine soja]	3.2e-07
Glyma.20G169900	gi|1934292012|NP_001236608.1	uncharacterized protein LOC100500087 [Glycine max]	6.2e-72
Glyma.06G105700	gi|47767022|XP_028235779.1	protein DOWNSTREAM OF FLC-like [Glycine soja]	4.1e-88
Glyma.05G157300	gi|2775438462|AAX86047.1	tubulin A [Glycine max]	1.1e-233
Glyma.17G171100	gi|3185424966|KOM32338.1	hypothetical protein LR48_Vigan01g189400 [Vigna angularis]	4.8e-124
Glyma.11G111400	gi|2285504684|XP_028189783.1	fructose-bisphosphate aldolase 1, chloroplastic [Glycine soja]	1.2e-218
Glyma.04G167400	gi|519560576|XP_003523013.1	photosynthetic NDH subunit of subcomplex B 4, chloroplastic [Glycine max]	1.3e-90
Glyma.U031805	gi|3564441870|XP_028224389.1	macrophage migration inhibitory factor homolog [Glycine soja]	7.7e-57
Glyma.07G262100	gi|320538922|XP_006600302.1	aminomethyltransferase, mitochondrial [Glycine max]	7e-234
Glyma.07G260300	gi|543683922|XP_019462830.1	PREDICTED: peroxidase 42-like [Lupinus angustifolius]	1.2e-161
Glyma.08G175900	gi|2982371978|XP_024020011.1	ruBisCO large subunit-binding protein subunit beta, chloroplastic [Morus notabilis]	2.8e-282
Glyma.11G242200	gi|760300102|KRH31330.1	hypothetical protein GLYMA_11G242200 [Glycine max]	1.1e-161
Glyma.18G065700	gi|691692800|XP_003551304.1	phosphomethylpyrimidine synthase, chloroplastic [Glycine max]	0
Glyma.13G098100	gi|1575280972|KRH19047.1	hypothetical protein GLYMA_13G098100 [Glycine max]	1.1e-69
Glyma.15G179400	gi|759490104|XP_003546513.1	photosystem I chlorophyll a/b-binding protein 6, chloroplastic isoform X1 [Glycine max]	2.6e-148
Glyma.20G144700	gi|1588523896|KRG91274.1	hypothetical protein GLYMA_20G144700 [Glycine max]	1.4e-112
Glyma.11G067100	gi|3695176490|XP_028187446.1	uncharacterized protein LOC114374052 [Glycine soja]	1.3e-75
Glyma.05G139800	gi|2474203138|XP_028232588.1	NAD(P)H-quinone oxidoreductase subunit L, chloroplastic [Glycine soja]	1.2e-112
Glyma.01G050900	gi|1139788080|XP_003518016.2	photosynthetic NDH subunit of lumenal location 2, chloroplastic [Glycine max]	1.1e-117
Glyma.14G021800	gi|1718636636|RZB67053.1	GDP-L-galactose phosphorylase 1 [Glycine soja]	6.3e-255
Glyma.15G190500	gi|1834376186|RZB65287.1	S-adenosylmethionine synthase 2 isoform E [Glycine soja]	6.2e-221
Glyma.13G113200	gi|1401445438|KHN07874.1	Peroxiredoxin Q, chloroplastic [Glycine soja]	3.7e-104
Glyma.07G215300	gi|3688564356|XP_028241285.1	polyadenylate-binding protein 2-like [Glycine soja]	0
Glyma.18G028400	gi|2459208068|RZB50380.1	Chlorophyll a-b binding protein CP29.3, chloroplastic [Glycine soja]	1.8e-129
Glyma.20G132651	gi|533782960|XP_009335395.1	PREDICTED: 40S ribosomal protein S29 [Pyrus x bretschneideri]	2.7e-28
Glyma.18G052600	gi|1420829422|RZB50782.1	Non-specific lipid-transfer protein [Glycine soja]	9.5e-64
Glyma.11G079600	gi|2777021146|XP_028189822.1	SKP1-like protein 1A [Glycine soja]	5.8e-68
Glyma.06G044400	gi|2134933662|KRH52061.1	hypothetical protein GLYMA_06G044400 [Glycine max]	4.5e-39
Glyma.15G148900	gi|364498670|NP_001238239.2	translationally-controlled tumor protein-like [Glycine max]	2.6e-79
Glyma.10G257800	gi|351545834|XP_003536581.1	ATP-dependent Clp protease proteolytic subunit-related protein 1, chloroplastic [Glycine max]	1.6e-194
Glyma.19G223300	gi|233866020|AGV54421.1	cathepsin B-like protein [Phaseolus vulgaris]	1.9e-198
Glyma.06G004800	gi|1341239728|XP_003527014.1	uncharacterized protein LOC100805096 [Glycine max]	2.6e-182
Glyma.05G048000	gi|3613175458|XP_003525713.1	ATP synthase delta chain, chloroplastic [Glycine max]	3.6e-112
Glyma.08G334500	gi|87307676|RZC00052.1	hypothetical protein D0Y65_022431 [Glycine soja]	1.1e-92
Glyma.17G228800	gi|7277088|XP_003550270.1	glycine dehydrogenase (decarboxylating), mitochondrial [Glycine max]	0
Glyma.06G019400	gi|1925890420|XP_003527434.1	ATP-dependent zinc metalloprotease FTSH, chloroplastic [Glycine max]	0
Glyma.11G165600	gi|760639026|XP_014619574.1	gamma-interferon-responsive lysosomal thiol protein [Glycine max]	1.3e-133
Glyma.02G249600	gi|1760588628|RZB67786.1	Ribulose bisphosphate carboxylase/oxygenase activase 1, chloroplastic isoform A [Glycine soja]	6.1e-256
Glyma.U031117	gi|2724105418|KRH32750.1	hypothetical protein GLYMA_10G072700 [Glycine max]	3e-149
Glyma.17G130100	gi|3703408620|XP_003549853.1	ATP synthase delta chain, chloroplastic [Glycine max]	1.3e-101
Glyma.17G071200	gi|202775794|KRH02999.1	hypothetical protein GLYMA_17G071200 [Glycine max]	1.4e-48
Glyma.13G347700	gi|1849540718|NP_001238203.2	lipoxygenase L-5 [Glycine max]	0
Glyma.06G113200	gi|3498095100|KRH53237.1	hypothetical protein GLYMA_06G113200 [Glycine max]	2.7e-81
Glyma.13G277900	gi|586125644|XP_006594773.1	uncharacterized protein LOC100811845 [Glycine max]	2.4e-98
Glyma.20G160400	gi|5035212|ACU23270.1	unknown [Glycine max]	2.8e-55
Glyma.07G185400	gi|3269855992|ACU20055.1	unknown [Glycine max]	2.9e-190
Glyma.09G123800	gi|1239534444|KHN41403.1	Putative peroxygenase 5 [Glycine soja]	4.4e-113
Glyma.15G062700	gi|3585559344|KRH10682.1	hypothetical protein GLYMA_15G062700 [Glycine max]	7.3e-95
Glyma.20G231600	gi|1159172064|RDX61392.1	UPF0603 protein, chloroplastic, partial [Mucuna pruriens]	1.3e-155
Glyma.14G187800	gi|3358281040|NP_001238050.1	uncharacterized protein LOC100305619 [Glycine max]	3.5e-127
Glyma.09G019200	gi|1925400690|XP_006586815.1	actin-depolymerizing factor 2 [Glycine max]	5.5e-73
Glyma.13G230600	gi|236175388|XP_028186472.1	50S ribosomal protein L34, chloroplastic-like [Glycine soja]	7.4e-42
Glyma.02G255000	gi|3625608384|KRH73157.1	hypothetical protein GLYMA_02G255000 [Glycine max]	1.8e-155
Glyma.05G051300	gi|465157002|XP_003525746.1	PGR5-like protein 1A, chloroplastic [Glycine max]	2.2e-171
Glyma.09G077600	gi|1800957936|RZB91113.1	50S ribosomal protein L18, chloroplastic isoform A [Glycine soja]	1e-71
Glyma.15G031500	gi|3465317386|XP_014623039.1	uncharacterized protein LOC106796079 [Glycine max]	2.1e-46
Glyma.01G029200	gi|491201956|XP_024191133.1	ubiquitin-40S ribosomal protein S27a isoform X2 [Rosa chinensis]	5e-66
Glyma.07G135300	gi|609202038|NP_001234982.1	uncharacterized protein LOC100306434 [Glycine max]	5.5e-40
Glyma.08G139100	gi|185991266|XP_028243803.1	photosynthetic NDH subunit of lumenal location 4, chloroplastic-like [Glycine soja]	5.8e-110
Glyma.06G277600	gi|1568838300|XP_006582279.1	protein CONSERVED ONLY IN THE GREEN LINEAGE 160, chloroplastic [Glycine max]	1.9e-184
Glyma.01G198500	gi|1709255584|XP_028245110.1	uncharacterized protein LOC114422772 isoform X2 [Glycine soja]	5.4e-155
Glyma.12G081300	gi|370319462|KRH25109.1	hypothetical protein GLYMA_12G081300 [Glycine max]	1.2e-95
Glyma.17G223900	gi|2254516428|RZB58126.1	Phospholipid hydroperoxide glutathione peroxidase, chloroplastic isoform A [Glycine soja]	1.5e-121
Glyma.08G007200	gi|1643888274|NP_001235582.1	rubredoxin domain-containing protein [Glycine max]	9e-76
Glyma.06G269600	gi|2789642190|KHN46541.1	Protein translation factor SUI1 like 1 [Glycine soja]	3.5e-55
Glyma.05G178000	gi|2963138800|NP_001236076.1	uncharacterized protein LOC100305741 [Glycine max]	6.9e-66
Glyma.04G027600	gi|1549962702|ACU20049.1	unknown [Glycine max]	2.1e-202
Glyma.17G237100	gi|457312632|RZB58377.1	Snakin-1 [Glycine soja]	1.5e-30
Glyma.03G232700	gi|1669865736|RZC22119.1	DnaJ-like subfamily B member 6 isoform A [Glycine soja]	2.4e-78
Glyma.08G351700	gi|1402557048|ACU13202.1	unknown, partial [Glycine max]	4.3e-32
Glyma.09G045000	gi|883461784|RZB64663.1	40S ribosomal protein S21 [Glycine soja]	1.2e-39
Glyma.19G167800	gi|483139288|BAS82209.1	Os03g0139100, partial [Oryza sativa Japonica Group]	4.8e-75
Glyma.10G236200	gi|2291966012|RZB88794.1	Transmembrane ascorbate ferrireductase 1 isoform B [Glycine soja]	1.1e-106
Glyma.11G228800	gi|959170950|RZB72982.1	Chlorophyll a-b binding protein CP29.3, chloroplastic [Glycine soja]	1.3e-129
Glyma.11G061100	gi|2398022898|RZB78592.1	hypothetical protein D0Y65_029126 [Glycine soja]	5e-32
Glyma.02G112400	gi|1511703120|XP_028202916.1	eukaryotic translation initiation factor 5A [Glycine soja]	3.1e-86
Glyma.15G177800	gi|56839330|XP_017420548.1	PREDICTED: thiol protease aleurain-like [Vigna angularis]	1.5e-162
Glyma.19G205100	gi|1658751194|RZC21661.1	40S ribosomal protein S28 [Glycine soja]	9.1e-21
Glyma.02G036000	gi|1240852828|XP_024191133.1	ubiquitin-40S ribosomal protein S27a isoform X2 [Rosa chinensis]	8.9e-66
Glyma.15G176900	gi|2455478346|KRH12528.1	hypothetical protein GLYMA_15G176900 [Glycine max]	1.5e-97
Glyma.09G038100	gi|3456595526|KRH50758.1	hypothetical protein GLYMA_07G241700 [Glycine max]	7.3e-29
Glyma.10G134100	gi|1309761742|NP_001347344.1	28 kDa ribonucleoprotein, chloroplastic [Glycine max]	8e-127
Glyma.10G225400	gi|1537040046|KRH35151.1	hypothetical protein GLYMA_10G225400 [Glycine max]	1e-193
Glyma.06G190900	gi|1800939280|CBI32005.3	unnamed protein product, partial [Vitis vinifera]	5.4e-86
Glyma.08G259200	gi|1866494708|XP_027351826.1	chitinase-like protein 2 [Abrus precatorius]	4.2e-162
Glyma.02G113800	gi|357027702|XP_028203016.1	uncharacterized protein LOC114387088 [Glycine soja]	1.5e-74
Glyma.04G165500	gi|2880836156|KRH54605.1	hypothetical protein GLYMA_06G197300 [Glycine max]	3.3e-87
Glyma.12G078100	gi|1179969270|RYR70423.1	hypothetical protein Ahy_A03g016918 isoform A [Arachis hypogaea]	6.2e-276
Glyma.15G199700	gi|3384936350|KRH37835.1	hypothetical protein GLYMA_09G093000 [Glycine max]	3.7e-41
Glyma.08G239000	gi|2033228378|KRH44917.1	hypothetical protein GLYMA_08G239000 [Glycine max]	1.5e-35
Glyma.04G065600	gi|381253018|NP_001236284.2	alpha-amylase inhibitor/lipid transfer/seed storage protein domain-containing protein precursor [Glycine max]	9.1e-43
Glyma.05G000300	gi|3365382904|XP_003524574.1	ferredoxin-thioredoxin reductase, variable chain [Glycine max]	3e-67
Glyma.11G053700	gi|3414794340|XP_003539349.1	CBS domain-containing protein CBSX1, chloroplastic [Glycine max]	6.1e-113
Glyma.18G036400	gi|1955409486|KHN17908.1	Ribulose bisphosphate carboxylase/oxygenase activase, chloroplastic [Glycine soja]	6.1e-224
Glyma.10G263000	gi|2916326820|KRH35751.1	hypothetical protein GLYMA_10G263000 [Glycine max]	2.4e-63
Glyma.01G154900	gi|462745664|KRH76475.1	hypothetical protein GLYMA_01G154900 [Glycine max]	4.4e-301
Glyma.15G038200	gi|1619832420|RZB62934.1	Outer envelope pore protein 16, chloroplastic isoform A [Glycine soja]	1.5e-62
Glyma.06G221100	gi|943836956|XP_028237508.1	protein PHLOEM PROTEIN 2-LIKE A9-like [Glycine soja]	5.9e-82
Glyma.06G177600	gi|3600083340|ACU16224.1	unknown [Glycine max]	5.9e-43
Glyma.12G032300	gi|1404817580|RZB74047.1	L-ascorbate peroxidase 3 [Glycine soja]	7.5e-154
Glyma.14G061100	gi|2405953416|ACU20858.1	unknown [Glycine max]	6.8e-154
Glyma.02G275600	gi|2279080668|XP_013702056.1	calmodulin-2/4-like [Brassica napus]	1e-78
Glyma.13G100300	gi|97951144|RZB71743.1	hypothetical protein D0Y65_036254 [Glycine soja]	6.4e-62
Glyma.04G055400	gi|2516494054|XP_003522295.1	NAD(P)H-quinone oxidoreductase subunit U, chloroplastic [Glycine max]	1.1e-98
Glyma.19G052400	gi|232935396|OIV90141.1	hypothetical protein TanjilG_01595 [Lupinus angustifolius]	2.7e-251
Glyma.05G089000	gi|2304417594|GAY49550.1	hypothetical protein CUMW_119970, partial [Citrus unshiu]	4e-252
Glyma.03G158200	gi|2243872960|KHN10700.1	hypothetical protein glysoja_019131 [Glycine soja]	2.3e-89
Glyma.11G111100	gi|2592862412|XP_028188526.1	fructose-bisphosphate aldolase 1, chloroplastic [Glycine soja]	9e-219
Glyma.14G222500	gi|3451095002|XP_003545009.1	thioredoxin-like protein CDSP32, chloroplastic [Glycine max]	3.7e-152
Glyma.14G087200	gi|183090198|ACU14995.1	unknown [Glycine max]	1.5e-49
Glyma.13G160400	gi|261041240|ACU14401.1	unknown [Glycine max]	1.5e-75
Glyma.05G180600	gi|3206881364|RDX93020.1	Inositol-3-phosphate synthase [Mucuna pruriens]	2.1e-283
Glyma.16G170100	gi|1985757206|RDX60297.1	hypothetical protein CR513_61571 [Mucuna pruriens]	2.8e-18
Glyma.03G110100	gi|3550370292|KRH66493.1	hypothetical protein GLYMA_03G110100 [Glycine max]	2.1e-113
Glyma.02G147300	gi|72614218|XP_027935224.1	chloroplast stem-loop binding protein of 41 kDa a, chloroplastic [Vigna unguiculata]	1.2e-180
Glyma.20G249800	gi|2537347228|RZB45718.1	hypothetical protein D0Y65_055125 [Glycine soja]	3.5e-126
Glyma.03G244800	gi|100550600|BAT87993.1	hypothetical protein VIGAN_05141900 [Vigna angularis var. angularis]	1.7e-146
Glyma.06G183700	gi|2086332224|KHN19316.1	Putative 26S proteasome complex subunit sem1-1 [Glycine soja]	2e-09
Glyma.17G039100	gi|2557014168|RZB55090.1	S-adenosylmethionine synthase isoform A [Glycine soja]	1.2e-223
Glyma.12G166200	gi|1656660124|XP_028192278.1	stromal 70 kDa heat shock-related protein, chloroplastic-like [Glycine soja]	0
Glyma.07G127500	gi|2855499230|RZC27803.1	60S ribosomal protein L31 [Glycine soja]	6.5e-53
Glyma.20G107800	gi|484928746|KHN11487.1	Glycerate dehydrogenase [Glycine soja]	2.2e-206
Glyma.08G153600	gi|1696992120|RZB97050.1	hypothetical protein D0Y65_020644 [Glycine soja]	6e-07
Glyma.06G123700	gi|5186018|RZC07139.1	Pathogen-related protein isoform A [Glycine soja]	6.5e-138
Glyma.14G052000	gi|165156748|ACU13424.1	unknown [Glycine max]	1.6e-23
Glyma.11G037500	gi|3233028288|RZB78188.1	50S ribosomal protein L19, chloroplastic isoform B [Glycine soja]	7.5e-102
Glyma.03G255400	gi|2142035526|RDX67423.1	hypothetical protein CR513_53706, partial [Mucuna pruriens]	1.6e-86
Glyma.10G017900	gi|357819044|XP_003536113.1	blue-light photoreceptor PHR2 [Glycine max]	5e-212
Glyma.11G226800	gi|3170090972|RZB72952.1	60S ribosomal protein L32-1, partial [Glycine soja]	3.7e-67
Glyma.14G070500	gi|205187132|XP_028199750.1	thioredoxin H-type 2-like [Glycine soja]	1.6e-56
Glyma.13G232500	gi|2679064240|RZB82456.1	Magnesium-chelatase subunit ChlI, chloroplastic isoform A [Glycine soja]	5.3e-205
Glyma.15G125300	gi|3695025684|XP_028204182.1	actin-depolymerizing factor 2-like isoform X1 [Glycine soja]	7.8e-73
Glyma.14G115500	gi|2289403868|RZB68646.1	14 kDa proline-rich protein DC2.15 [Glycine soja]	2.2e-49
Glyma.03G254700	gi|3695007028|KRH68856.1	hypothetical protein GLYMA_03G254700 [Glycine max]	1.3e-61
Glyma.03G247400	gi|2588002424|XP_003521753.1	auxin-responsive protein IAA16 [Glycine max]	1.3e-110
Glyma.13G237000	gi|1024707722|KRH21393.1	hypothetical protein GLYMA_13G237000 [Glycine max]	3.7e-35
Glyma.11G192500	gi|2651127858|RZB80393.1	50S ribosomal protein L9, chloroplastic [Glycine soja]	4.1e-73
Glyma.08G115100	gi|2601753734|RDX86582.1	Tubulin alpha-5 chain, partial [Mucuna pruriens]	1.1e-233
Glyma.17G150100	gi|2340718256|XP_025700093.1	beta-amylase 3, chloroplastic [Arachis hypogaea]	8.8e-267
Glyma.19G032500	gi|1557686446|XP_028216177.1	uncharacterized protein LOC114398207 [Glycine soja]	7.7e-46
Glyma.10G039900	gi|3396239010|BAS81551.1	Os02g0814700, partial [Oryza sativa Japonica Group]	1.4e-74
Glyma.07G053300	gi|3437889390|RZC01511.1	Calcium-binding protein KIC isoform B [Glycine soja]	2.3e-60
Glyma.13G084000	gi|302201890|KOM27772.1	hypothetical protein LR48_Vigan462s002500 [Vigna angularis]	0
Glyma.15G051000	gi|3365062636|RYR17437.1	hypothetical protein Ahy_B03g062188 [Arachis hypogaea]	1.8e-56
Glyma.19G168300	gi|1536230048|XP_028218008.1	uncharacterized protein LOC114399976 [Glycine soja]	1.1e-182
Glyma.19G160500	gi|1198694062|XP_028218326.1	uncharacterized protein LOC114400194 isoform X2 [Glycine soja]	2.2e-76
Glyma.12G013400	gi|2116039408|XP_003539988.1	maltose excess protein 1, chloroplastic [Glycine max]	3.3e-195
Glyma.14G026100	gi|3010930240|XP_014622788.1	uncharacterized protein LOC100788166 [Glycine max]	1.1e-147
Glyma.07G115900	gi|600027760|NP_001236692.2	nucleoside diphosphate kinase [Glycine max]	1.4e-80
Glyma.09G214500	gi|1847129380|NP_001237529.1	uncharacterized protein LOC100499892 [Glycine max]	2e-44
Glyma.13G205000	gi|3426718880|XP_028191854.1	uncharacterized protein LOC114377513 [Glycine soja]	3.5e-108
Glyma.09G255500	gi|1410487566|XP_003534543.1	50S ribosomal protein L5, chloroplastic [Glycine max]	4.2e-130
Glyma.07G247500	gi|377892400|RZC04516.1	Protein RALF-like 33 [Glycine soja]	2.6e-61
Glyma.17G149600	gi|3381526896|RZB56957.1	60S ribosomal protein L37a [Glycine soja]	2.6e-55
Glyma.18G075900	gi|224250848|KRH33262.1	hypothetical protein GLYMA_10G110600 [Glycine max]	2.5e-33
Glyma.13G255900	gi|2241763234|NP_001242252.2	gamma-glutamyl peptidase 5-like [Glycine max]	4.6e-139
Glyma.04G122900	gi|294542804|NP_001236408.1	uncharacterized protein LOC100500327 [Glycine max]	2.3e-44
Glyma.05G225700	gi|86056784|NP_001236192.2	profilin-2 [Glycine max]	1.4e-60
Glyma.02G109100	gi|2255966962|XP_003518007.1	expansin-A10 [Glycine max]	5.8e-126
Glyma.07G258100	gi|665225608|RZC04680.1	hypothetical protein D0Y65_019007 [Glycine soja]	1.6e-61
Glyma.01G019800	gi|353365472|KRH74442.1	hypothetical protein GLYMA_01G019800 [Glycine max]	0
Glyma.03G230600	gi|3111806870|NP_001238325.2	uncharacterized protein LOC100306660 [Glycine max]	7.1e-89
Glyma.13G285600	gi|1386582518|NP_001238052.1	uncharacterized protein LOC100306643 [Glycine max]	1.4e-83
Glyma.04G247700	gi|417433054|NP_001238737.2	delta-aminolevulinic acid dehydratase, chloroplastic [Glycine max]	7.4e-208
Glyma.16G165200	gi|2957826394|RZB61383.1	Chlorophyll a-b binding protein 21, chloroplastic [Glycine soja]	3.7e-142
Glyma.20G240700	gi|652792682|XP_003556543.1	60S ribosomal protein L35 [Glycine max]	2.4e-59
Glyma.13G205600	gi|1238253372|RZB82011.1	Polyadenylate-binding protein RBP45B [Glycine soja]	4.9e-174
Glyma.20G167700	gi|1759966748|XP_028222830.1	thioredoxin Y1, chloroplastic-like isoform X1 [Glycine soja]	1.4e-69
Glyma.18G001800	gi|3465147924|KHN44480.1	Calcium sensing receptor, chloroplastic, partial [Glycine soja]	0
Glyma.02G292800	gi|1838558326|KHN38262.1	GDP-L-galactose phosphorylase 1 [Glycine soja]	7.4e-256
Glyma.15G091400	gi|3041937152|ACU13964.1	unknown [Glycine max]	8.7e-43
Glyma.08G174700	gi|541423390|RZB97396.1	Glutathione S-transferase 3 [Glycine soja]	1.6e-125
Glyma.09G227100	gi|3079029156|RZB93388.1	Protein RETICULATA-RELATED 4, chloroplastic isoform A [Glycine soja]	1.1e-182
Glyma.20G177700	gi|425024648|ACU14244.1	unknown [Glycine max]	7.5e-76
Glyma.12G002100	gi|2570257092|KRH23756.1	hypothetical protein GLYMA_12G002100 [Glycine max]	7.6e-160
Glyma.04G191700	gi|3097282874|KRH63692.1	hypothetical protein GLYMA_04G191700 [Glycine max]	1.3e-154
Glyma.10G293900	gi|161784606|KRH36265.1	hypothetical protein GLYMA_10G293900 [Glycine max]	2.3e-101
Glyma.04G229000	gi|129278324|RZC07364.1	60S acidic ribosomal protein P1 isoform B [Glycine soja]	4.5e-28
Glyma.15G038100	gi|2680363968|KHN33382.1	Triosephosphate isomerase, cytosolic [Glycine soja]	4e-124
Glyma.20G213200	gi|18549568|XP_028222128.1	uncharacterized protein LOC114403388 [Glycine soja]	1.8e-67
Glyma.04G253300	gi|121735566|RZC18321.1	30S ribosomal protein S13, chloroplastic [Glycine soja]	7.1e-69
Glyma.08G024900	gi|1380139846|KRH41350.1	hypothetical protein GLYMA_08G024900 [Glycine max]	4.6e-85
Glyma.08G171000	gi|3399611152|KRH43773.1	hypothetical protein GLYMA_08G171000 [Glycine max]	7.9e-42
Glyma.04G215800	gi|2829804724|KHN31122.1	Photosystem I reaction center subunit N, chloroplastic [Glycine soja]	3e-76
Glyma.19G195500	gi|2563324690|XP_021805473.1	polyubiquitin 11-like [Prunus avium]	4e-67
Glyma.06G276200	gi|2992205448|NP_001237091.1	uncharacterized protein LOC100499864 [Glycine max]	2.8e-71
Glyma.06G153400	gi|2605917218|KRH53898.1	hypothetical protein GLYMA_06G153400 [Glycine max]	1.4e-67
Glyma.05G025300	gi|3568774816|XP_003524706.1	ribulose-phosphate 3-epimerase, chloroplastic [Glycine max]	8.3e-145
Glyma.18G015300	gi|2500688986|KRH31322.1	hypothetical protein GLYMA_11G241700, partial [Glycine max]	6.2e-69
Glyma.03G226300	gi|2184816172|AGV54421.1	cathepsin B-like protein [Phaseolus vulgaris]	4e-188
Glyma.06G195200	gi|810502880|XP_028237265.1	photosynthetic NDH subunit of subcomplex B 4, chloroplastic [Glycine soja]	1.3e-90
Glyma.11G077600	gi|254259644|KHN41893.1	Ferredoxin--NADP reductase, leaf isozyme, chloroplastic [Glycine soja]	4.8e-208
Glyma.08G223900	gi|2563155228|XP_003531773.1	ylmG homolog protein 1-2, chloroplastic [Glycine max]	7.2e-101
Glyma.15G082000	gi|552387126|KRH11007.1	hypothetical protein GLYMA_15G082000 [Glycine max]	3.8e-42
Glyma.03G166700	gi|458544868|BAS82209.1	Os03g0139100, partial [Oryza sativa Japonica Group]	7e-75
Glyma.02G087800	gi|241336988|RZC24042.1	putative pterin-4-alpha-carbinolamine dehydratase, chloroplastic [Glycine soja]	4.1e-118
Glyma.16G017600	gi|66842262|KRH06344.1	hypothetical protein GLYMA_16G017600 [Glycine max]	4.1e-59
Glyma.08G339600	gi|3596390930|ACU15656.1	unknown [Glycine max]	4e-33
Glyma.01G095232	gi|2056625040|RZC29232.1	Trypsin inhibitor A [Glycine soja]	1.4e-111
Glyma.05G246900	gi|1359323984|KHN10533.1	hypothetical protein glysoja_040688 [Glycine soja]	1.3e-70
Glyma.05G067400	gi|2689726364|RZB56957.1	60S ribosomal protein L37a [Glycine soja]	9.1e-55
Glyma.08G334000	gi|2858061374|XP_020223595.1	alpha-glucan phosphorylase, H isozyme [Cajanus cajan]	0
Glyma.08G205500	gi|225381114|RZB97938.1	60S ribosomal protein L37-3 [Glycine soja]	3.7e-43
Glyma.07G243500	gi|2273090414|KRH50782.1	hypothetical protein GLYMA_07G243500 [Glycine max]	3.1e-88
Glyma.09G238300	gi|1428722628|KRH40097.1	hypothetical protein GLYMA_09G238300 [Glycine max]	3.3e-43
Glyma.15G102550	gi|3105533660|PQQ18479.1	40S ribosomal protein S15a-1 [Prunus yedoensis var. nudiflora]	3.2e-68
Glyma.06G109200	gi|1847920722|NP_001238150.2	inducible nitrate reductase [NADH] 2 [Glycine max]	0
Glyma.19G229700	gi|3553779746|NP_001338862.1	DnaJ-like protein isoform 2 [Glycine max]	3.3e-90
Glyma.05G143700	gi|923981898|XP_027917741.1	60S ribosomal protein L38-like [Vigna unguiculata]	2e-33
Glyma.10G055300	gi|1053586252|KHN39057.1	hypothetical protein glysoja_017351 [Glycine soja]	1e-118
Glyma.07G183000	gi|3431899136|RZC03506.1	hypothetical protein D0Y65_018258 [Glycine soja]	3.1e-33
Glyma.13G217100	gi|2890029090|KOM42345.1	hypothetical protein LR48_Vigan04g254300 [Vigna angularis]	7.6e-100
Glyma.06G235100	gi|3039168234|XP_028237645.1	uncharacterized protein LOC114416819 [Glycine soja]	8.1e-77
Glyma.12G095700	gi|1761718894|RZB75116.1	DnaJ protein-like isoform A [Glycine soja]	9e-186
Glyma.11G098700	gi|85265442|NP_001341212.1	peptidyl-prolyl cis-trans isomerase 1 [Glycine max]	1.7e-86
Glyma.02G258800	gi|877810454|ACU16408.1	unknown, partial [Glycine max]	1e-15
Glyma.17G247300	gi|1306050676|KRH05768.1	hypothetical protein GLYMA_17G247300 [Glycine max]	2.2e-98
Glyma.04G174400	gi|1150601010|RDX84476.1	hypothetical protein CR513_34467, partial [Mucuna pruriens]	8.7e-46
Glyma.09G273100	gi|3279218388|XP_027927149.1	ubiquitin-conjugating enzyme E2 28 [Vigna unguiculata]	2.1e-82
Glyma.07G134500	gi|2078439018|RZC02805.1	hypothetical protein D0Y65_017760 [Glycine soja]	5.9e-62
Glyma.11G249700	gi|536431252|XP_003538553.1	60S ribosomal protein L17 [Glycine max]	8.5e-98
Glyma.06G028600	gi|1721688510|ACU14021.1	unknown, partial [Glycine max]	5.4e-64
Glyma.18G119100	gi|2377678110|NP_001238172.1	uncharacterized protein LOC100499931 [Glycine max]	2.1e-47
Glyma.13G167300	gi|771433300|KRH20274.1	hypothetical protein GLYMA_13G167300 [Glycine max]	4.9e-107
Glyma.13G250700	gi|1944464406|NP_001238534.1	uncharacterized protein LOC100500210 [Glycine max]	6.8e-34
Glyma.01G242200	gi|2914574674|ACU16136.1	unknown, partial [Glycine max]	4e-24
Glyma.18G045900	gi|2987043848|KRG98031.1	hypothetical protein GLYMA_18G045900 [Glycine max]	8.4e-227
Glyma.11G134200	gi|1607399494|KRH29724.1	hypothetical protein GLYMA_11G134200 [Glycine max]	1.2e-70
Glyma.08G087000	gi|38622924|RZB95938.1	60S ribosomal protein L35a-3 isoform A [Glycine soja]	4.4e-59
Glyma.13G357300	gi|2176716192|RDX88555.1	Rop guanine nucleotide exchange factor 12, partial [Mucuna pruriens]	3.8e-76
Glyma.12G064100	gi|2407875024|RZB74599.1	Inner membrane protein PPF-1, chloroplastic isoform A [Glycine soja]	6.5e-212
Glyma.19G123800	gi|439820076|KRG95003.1	hypothetical protein GLYMA_19G123800 [Glycine max]	8.5e-164
Glyma.18G237400	gi|3337295716|KRH00844.1	hypothetical protein GLYMA_18G237400 [Glycine max]	4.3e-121
Glyma.14G040600	gi|3609784660|RHN66621.1	putative EF-hand domain pair protein [Medicago truncatula]	8e-79
Glyma.09G036600	gi|1177576588|ACU13509.1	unknown [Glycine max]	1.1e-40
Glyma.09G185300	gi|502674078|KRH39209.1	hypothetical protein GLYMA_09G185300 [Glycine max]	3.8e-92
Glyma.18G283400	gi|3480161650|XP_027351826.1	chitinase-like protein 2 [Abrus precatorius]	6e-164
Glyma.02G067400	gi|805341280|ACU13729.1	unknown [Glycine max]	5.8e-37
Glyma.10G066500	gi|519409770|KRH32657.1	hypothetical protein GLYMA_10G066500 [Glycine max]	4.9e-53
Glyma.03G247200	gi|2901331750|XP_028226697.1	sec-independent protein translocase protein TATA, chloroplastic-like [Glycine soja]	3.3e-63
Glyma.07G219500	gi|3556360546|KHN43008.1	40S ribosomal protein S17-4 [Glycine soja]	8.4e-70
Glyma.08G135000	gi|3006088908|XP_028243759.1	50S ribosomal protein L29, chloroplastic-like [Glycine soja]	8.7e-66
Glyma.07G198500	gi|132160736|XP_028241067.1	30S ribosomal protein S5, chloroplastic-like [Glycine soja]	1.7e-108
Glyma.06G176900	gi|3210592430|NP_001347262.1	elongation factor Tu, chloroplastic [Glycine max]	2.8e-232
Glyma.02G147000	gi|932195372|RZC25045.1	Ribosome-recycling factor, chloroplastic isoform B [Glycine soja]	1.2e-99
Glyma.08G283700	gi|2747332618|XP_006602393.1	alpha-glucan water dikinase, chloroplastic [Glycine max]	0
Glyma.08G285600	gi|1641156668|RZB99279.1	ADP-ribosylation factor 2 isoform A [Glycine soja]	7.3e-104
Glyma.20G024400	gi|86715976|RZB42105.1	hypothetical protein D0Y65_052900 [Glycine soja]	6.3e-153
Glyma.08G196500	gi|2664201320|KRH44206.1	hypothetical protein GLYMA_08G196500 [Glycine max]	8.3e-77
Glyma.10G069000	gi|2515062176|KHN48175.1	Transcription elongation factor 1 like [Glycine soja]	4.3e-38
Glyma.17G105900	gi|1490887258|XP_003549708.1	40S ribosomal protein S11 [Glycine max]	4.8e-77
Glyma.02G001300	gi|480848576|ESW06596.1	hypothetical protein PHAVU_010G060600g, partial [Phaseolus vulgaris]	3.7e-19
Glyma.07G130200	gi|3048361168|RZC02731.1	hypothetical protein D0Y65_017721 [Glycine soja]	1.7e-34
Glyma.01G170300	gi|96481954|NP_001237535.2	thioredoxin h1 [Glycine max]	5.8e-59
Glyma.13G100900	gi|2193029646|XP_028196391.1	macrophage migration inhibitory factor homolog [Glycine soja]	1.3e-50
Glyma.08G139900	gi|1710065582|KRH43259.1	hypothetical protein GLYMA_08G139900 [Glycine max]	9.1e-17
Glyma.05G177000	gi|2595914286|KRH59309.1	hypothetical protein GLYMA_05G177000 [Glycine max]	2e-154
Glyma.18G243000	gi|1025517720|KRH00934.1	hypothetical protein GLYMA_18G243000 [Glycine max]	2.6e-143
Glyma.11G134900	gi|1996739598|ACU13396.1	unknown [Glycine max]	8.9e-86
Glyma.12G066700	gi|478316612|RZB79927.1	60S ribosomal protein L23A isoform B, partial [Glycine soja]	1.2e-75
Glyma.05G110200	gi|3095832340|KHN47565.1	Tubulin alpha chain [Glycine soja]	8.4e-242
Glyma.19G077800	gi|1439535558|KRG94344.1	hypothetical protein GLYMA_19G077800 [Glycine max]	3.4e-284
Glyma.15G111400	gi|249991356|RZB64090.1	Chaperonin-like RBCX protein 1, chloroplastic isoform A [Glycine soja]	2.6e-95
Glyma.02G260800	gi|3593000132|NP_001341851.1	uncharacterized protein LOC100796671 [Glycine max]	1.9e-45
Glyma.15G158400	gi|3091631544|KRH12192.1	hypothetical protein GLYMA_15G158400 [Glycine max]	2e-60
Glyma.07G044300	gi|1049705724|RZC01359.1	Ethylene-responsive transcription factor 1 isoform C [Glycine soja]	3.9e-174
Glyma.01G055400	gi|3196897088|KRH74988.1	hypothetical protein GLYMA_01G055400 [Glycine max]	1.9e-73
Glyma.08G067000	gi|2354752522|KRH42072.1	hypothetical protein GLYMA_08G067000 [Glycine max]	3.5e-37
Glyma.13G202200	gi|856655668|XP_017433769.1	PREDICTED: carotenoid 9,10(9',10')-cleavage dioxygenase 1 [Vigna angularis]	3.8e-291
Glyma.04G200400	gi|1952188150|XP_003523172.1	chaperone protein ClpC, chloroplastic [Glycine max]	0
Glyma.14G075400	gi|1785134212|KHN20985.1	hypothetical protein glysoja_009293 [Glycine soja]	1.2e-08
Glyma.06G109300	gi|1918619094|XP_028235828.1	30S ribosomal protein S13, chloroplastic-like [Glycine soja]	2.4e-69
Glyma.01G182600	gi|129579936|KRH76931.1	hypothetical protein GLYMA_01G182600 [Glycine max]	1.3e-45
Glyma.06G172600	gi|2229518426|RZC17328.1	Glyceraldehyde-3-phosphate dehydrogenase, cytosolic [Glycine soja]	7.7e-179
Glyma.02G203700	gi|1345591330|RZC25917.1	Eukaryotic translation initiation factor 5A-2 [Glycine soja]	3.7e-87
Glyma.05G110100	gi|3560542686|XP_028232244.1	cytochrome c oxidase subunit 6a, mitochondrial-like [Glycine soja]	3e-55
Glyma.15G087200	gi|2347010122|NP_001238041.2	pyridoxine biosynthesis protein [Glycine max]	2e-154
Glyma.17G037900	gi|3054991958|XP_019463885.1	PREDICTED: dihydrolipoyl dehydrogenase, mitochondrial-like [Lupinus angustifolius]	3.6e-249
Glyma.12G009600	gi|2679535314|KRH23902.1	hypothetical protein GLYMA_12G009600 [Glycine max]	2.5e-164
Glyma.03G066800	gi|3636892388|KRH65858.1	hypothetical protein GLYMA_03G066800 [Glycine max]	4.5e-171
Glyma.19G189600	gi|1255829242|EXC34103.1	hypothetical protein L484_010561 [Morus notabilis]	1.2e-51
Glyma.17G075900	gi|2623210132|KRH03083.1	hypothetical protein GLYMA_17G075900 [Glycine max]	6.1e-136
Glyma.03G128300	gi|2534107236|XP_004493407.1	ferredoxin-dependent glutamate synthase, chloroplastic [Cicer arietinum]	0
Glyma.10G256000	gi|646651622|XP_028183235.1	uncharacterized protein LOC114370149 [Glycine soja]	6.2e-55
Glyma.04G014500	gi|907197370|KRH60874.1	hypothetical protein GLYMA_04G014500 [Glycine max]	8.2e-127
Glyma.18G090900	gi|2434172754|XP_003551807.1	aspartyl protease family protein At5g10770 [Glycine max]	7.8e-256
Glyma.03G211000	gi|3422367278|NP_001238225.2	60S ribosomal protein L19 [Glycine max]	4.8e-81
Glyma.03G207500	gi|3692087304|NP_001238210.2	putative 60S ribosomal protein L21 [Glycine max]	1.3e-90
Glyma.U031121	gi|2876635360|XP_003557022.1	monodehydroascorbate reductase [Glycine max]	1.1e-235
Glyma.05G223800	gi|2893909618|NP_001237204.1	uncharacterized protein LOC100306335 [Glycine max]	5.1e-50
Glyma.10G058200	gi|3051280892|XP_004493977.1	phenylalanine ammonia-lyase 1 [Cicer arietinum]	0
Glyma.05G066100	gi|522359674|RZC11289.1	Light-harvesting complex-like protein 3 isotype 1, chloroplastic [Glycine soja]	3.7e-114
Glyma.10G258502	gi|1281505092|ACU13155.1	unknown, partial [Glycine max]	1.8e-29
Glyma.18G242200	gi|696684938|XP_028214401.1	putative 4-hydroxy-4-methyl-2-oxoglutarate aldolase 2 [Glycine soja]	3.4e-89
Glyma.06G172700	gi|1705732636|RZC17328.1	Glyceraldehyde-3-phosphate dehydrogenase, cytosolic [Glycine soja]	9.6e-178
Glyma.20G048900	gi|1752205692|RHN66621.1	putative EF-hand domain pair protein [Medicago truncatula]	4.9e-82
Glyma.06G114000	gi|3156376974|NP_001236871.2	NAC domain protein NAC2 [Glycine max]	5.3e-171
Glyma.03G086400	gi|1968011874|RDX64930.1	40S ribosomal protein S8, partial [Mucuna pruriens]	7.1e-88
Glyma.15G203700	gi|3302445588|AAM83095.1	SOS2-like protein kinase [Glycine max]	3.1e-231
Glyma.10G184600	gi|384184266|KHN01083.1	Glu S.griseus protease inhibitor [Glycine soja]	2.4e-33
Glyma.06G197300	gi|3262735472|XP_028237292.1	eukaryotic translation initiation factor 5A-2 [Glycine soja]	3.1e-87
Glyma.10G112000	gi|1680207592|KHN19152.1	Copper transport protein ATOX1 [Glycine soja]	1e-64
Glyma.11G155300	gi|2885846950|XP_028190730.1	uncharacterized protein LOC114376692 isoform X1 [Glycine soja]	1.3e-223
Glyma.11G107200	gi|2927158406|XP_028189387.1	L-ascorbate peroxidase 3-like [Glycine soja]	9.5e-154
Glyma.13G074800	gi|2809949666|XP_019107270.1	PREDICTED: calmodulin-7-like [Beta vulgaris subsp. vulgaris]	6.5e-65
Glyma.17G067900	gi|3228186956|KRH02939.1	hypothetical protein GLYMA_17G067900 [Glycine max]	2.9e-70
Glyma.06G131300	gi|2442103272|RZC07274.1	Thylakoid lumenal 17.4 kDa protein, chloroplastic isoform B [Glycine soja]	6e-138
Glyma.11G032800	gi|2387228624|KHN42697.1	Protein transport protein Sec16B [Glycine soja]	1e-25
Glyma.06G170900	gi|955042|RZC17357.1	Elongation factor 1-delta isoform A [Glycine soja]	2.6e-87
Glyma.20G218200	gi|2970089858|NP_001341840.1	uncharacterized protein LOC100788121 [Glycine max]	5.2e-216
Glyma.16G100400	gi|413100108|ACU14026.1	unknown [Glycine max]	1.4e-28
Glyma.15G273600	gi|2971370930|RZB66548.1	ADP,ATP carrier protein 1, mitochondrial isoform A [Glycine soja]	6e-209
Glyma.08G312800	gi|371721160|RZB99719.1	Protein LHCP TRANSLOCATION DEFECT [Glycine soja]	6.2e-82
Glyma.14G004200	gi|391727024|XP_003545484.2	fasciclin-like arabinogalactan protein 2 [Glycine max]	4.5e-179
Glyma.08G348200	gi|874589118|RDX73010.1	Wound-induced basic protein, partial [Mucuna pruriens]	6.8e-20
Glyma.02G103600	gi|2838545240|XP_003518703.1	40S ribosomal protein S16 [Glycine max]	3.8e-73
Glyma.06G320200	gi|2300857334|RZC10069.1	Ankyrin repeat domain-containing protein 2B isoform B [Glycine soja]	2.1e-188
Glyma.07G155200	gi|2996557050|RZB52922.1	Ferritin-1, chloroplastic isoform A [Glycine soja]	3.1e-130
Glyma.03G245100	gi|3053541424|NP_001237450.1	rubredoxin domain-containing protein [Glycine max]	5.7e-112
Glyma.11G239400	gi|2894229886|XP_003538627.1	PLAT domain-containing protein 3 [Glycine max]	2e-106
Glyma.04G001500	gi|279717196|XP_014629862.1	uncharacterized protein ycf39 [Glycine max]	3.5e-228
Glyma.06G192500	gi|2666480508|XP_028237237.1	40S ribosomal protein S9-2-like [Glycine soja]	2.9e-97
Glyma.19G208200	gi|3423987274|NP_001237389.1	uncharacterized protein LOC100527275 [Glycine max]	2.4e-97
Glyma.04G060000	gi|2534258042|KYP44224.1	putative steroid-binding protein 3 [Cajanus cajan]	8.6e-54
Glyma.18G269800	gi|2811249394|KRH01332.1	hypothetical protein GLYMA_18G269800 [Glycine max]	1.5e-52
Glyma.12G192200	gi|675398002|RZB76637.1	Protein usf [Glycine soja]	5.4e-129
Glyma.05G148000	gi|1407755960|RDY05508.1	Stress-associated endoplasmic reticulum protein 2, partial [Mucuna pruriens]	1.8e-32
Glyma.06G101500	gi|180321280|XP_027364239.1	14-3-3-like protein isoform X2 [Abrus precatorius]	6.3e-145
Glyma.06G011000	gi|133527956|KRH51508.1	hypothetical protein GLYMA_06G011000 [Glycine max]	1e-30
Glyma.19G252400	gi|355577168|KRH68856.1	hypothetical protein GLYMA_03G254700 [Glycine max]	1.5e-61
Glyma.13G270800	gi|2169312716|XP_021998176.1	ubiquitin-conjugating enzyme E2 35 [Helianthus annuus]	4.2e-82
Glyma.19G127700	gi|2291344132|ACG32188.1	tubulin beta-4 chain [Zea mays]	5.9e-240
Glyma.18G049600	gi|3700677014|KHN18637.1	NAD(P)H-quinone oxidoreductase subunit N [Glycine soja]	1.3e-133
Glyma.04G222100	gi|1284594278|RZC17791.1	Expansin-A8 [Glycine soja]	3.4e-132
Glyma.09G139200	gi|381554630|RZB91981.1	Remorin [Glycine soja]	5.3e-46
Glyma.15G018000	gi|181251904|RZB62532.1	Photosynthetic NDH subunit of subcomplex B 3, chloroplastic isoform A [Glycine soja]	3.1e-73
Glyma.09G040100	gi|1378689312|KHN12912.1	Cytochrome c oxidase subunit 2, mitochondrial [Glycine soja]	1.2e-211
Glyma.04G232400	gi|2951854796|XP_028229931.1	rhodanese-like domain-containing protein 14, chloroplastic [Glycine soja]	4.1e-108
Glyma.15G062400	gi|1266510022|XP_028204802.1	pathogenesis-related protein 1-like [Glycine soja]	7e-94
Glyma.15G251600	gi|2861282710|KRH13617.1	hypothetical protein GLYMA_15G251600 [Glycine max]	1.6e-110
Glyma.01G222100	gi|1761097014|XP_028215856.1	transcription factor MYB72-like [Glycine soja]	2.1e-65
Glyma.11G001000	gi|197885626|RZB77551.1	Upstream activation factor subunit spp27 [Glycine soja]	1.6e-64
Glyma.06G195800	gi|1874237108|KRH54578.1	hypothetical protein GLYMA_06G195800 [Glycine max]	2.9e-66
Glyma.04G104600	gi|23390900|KHN19737.1	Pollen-specific protein C13 [Glycine soja]	5e-88
Glyma.03G216600	gi|1233091772|KRG96474.1	hypothetical protein GLYMA_19G213200 [Glycine max]	3.2e-91
Glyma.10G080000	gi|55999152|XP_028184411.1	NDR1/HIN1-like protein 1 [Glycine soja]	3.9e-104
Glyma.05G182300	gi|3583939348|ACU19074.1	unknown, partial [Glycine max]	7.1e-27
Glyma.09G071400	gi|3614964916|XP_028248330.1	photosystem I chlorophyll a/b-binding protein 6, chloroplastic-like [Glycine soja]	4.7e-148
Glyma.13G126400	gi|794189426|BAS81551.1	Os02g0814700, partial [Oryza sativa Japonica Group]	1.3e-73
Glyma.20G175300	gi|173859952|RZB44432.1	50S ribosomal protein L21, chloroplastic [Glycine soja]	8.4e-116
Glyma.11G246700	gi|275716042|KHN44402.1	hypothetical protein glysoja_014443 [Glycine soja]	7.6e-130
Glyma.08G086600	gi|1074590232|AFV92900.1	ATP- and Zn(2+)-dependent metalloprotease 2 [Glycine max]	0
Glyma.09G129000	gi|69392882|RZB91836.1	putative NADH dehydrogenase [ubiquinone] 1 alpha subcomplex subunit 5, mitochondrial [Glycine soja]	1.3e-85
Glyma.06G183900	gi|2528455906|KYP32693.1	hypothetical protein KK1_046552 [Cajanus cajan]	6.6e-280
Glyma.18G227000	gi|3575895336|KRH00655.1	hypothetical protein GLYMA_18G227000 [Glycine max]	8.5e-37
Glyma.07G140400	gi|159927656|KRH49221.1	hypothetical protein GLYMA_07G140400 [Glycine max]	1.3e-123
Glyma.18G227200	gi|2100705414|XP_028214364.1	peroxisomal membrane protein 11C-like [Glycine soja]	1.9e-115
Glyma.20G167500	gi|254240988|XP_028222389.1	abscisic stress-ripening protein 5-like [Glycine soja]	1.5e-42
Glyma.16G168000	gi|1219208312|RZB61420.1	Fructose-1,6-bisphosphatase, cytosolic isoform A [Glycine soja]	7.3e-196
Glyma.01G229800	gi|3232387752|KRH27766.1	hypothetical protein GLYMA_11G012700 [Glycine max]	1.3e-134
Glyma.15G180900	gi|273135242|KRH12586.1	hypothetical protein GLYMA_15G180900 [Glycine max]	8.7e-125
Glyma.04G139200	gi|2803506994|KRH62874.1	hypothetical protein GLYMA_04G139200 [Glycine max]	4.2e-77
Glyma.10G019600	gi|2500858448|KHN46577.1	Heat shock factor-binding protein 1, partial [Glycine soja]	4e-35
Glyma.10G244100	gi|603569364|ACU14487.1	unknown, partial [Glycine max]	1.1e-107
Glyma.20G104000	gi|434066776|ACU14861.1	unknown [Glycine max]	1.1e-79
Glyma.19G250167	gi|3394769820|KRG97074.2	hypothetical protein GLYMA_19G250200 [Glycine max]	3.3e-95
Glyma.07G020000	gi|39244804|XP_028238944.1	60S ribosomal protein L7-2-like isoform X1 [Glycine soja]	8.1e-120
Glyma.08G336100	gi|1687309456|KRH46476.1	hypothetical protein GLYMA_08G336100 [Glycine max]	4e-81
Glyma.02G138400	gi|233764050|KRH71273.1	hypothetical protein GLYMA_02G138400 [Glycine max]	5.3e-198
Glyma.03G109500	gi|540443930|KHN45229.1	Nucleoside diphosphate kinase 1 [Glycine soja]	1.2e-80
Glyma.12G215900	gi|1307180942|XP_028192279.1	50S ribosomal protein L24, chloroplastic-like [Glycine soja]	2.4e-75
Glyma.07G019900	gi|1530258450|XP_028238942.1	hydroxyphenylpyruvate reductase-like [Glycine soja]	9.4e-168
Glyma.U031221	gi|3494685646|ACU13532.1	unknown [Glycine max]	1e-29
Glyma.10G243800	gi|2082771964|KRH35449.1	hypothetical protein GLYMA_10G243800 [Glycine max]	6.6e-82
Glyma.08G339300	gi|651172686|KRH46519.1	hypothetical protein GLYMA_08G339300 [Glycine max]	8.7e-25
Glyma.04G019100	gi|728972922|RZC14589.1	ATP-dependent zinc metalloprotease FTSH, chloroplastic isoform A [Glycine soja]	0
Glyma.13G321700	gi|353486098|XP_003543444.1	serine carboxypeptidase-like 51 [Glycine max]	5.3e-214
Glyma.05G245200	gi|1344799988|KRH60517.1	hypothetical protein GLYMA_05G245200 [Glycine max]	2.1e-125
Glyma.08G327500	gi|470355914|NP_001236492.1	putative 30S ribosomal protein S10, chloroplastic [Glycine max]	7.8e-83
Glyma.03G060200	gi|3446253670|XP_028224542.1	high mobility group B protein 1-like isoform X1 [Glycine soja]	9.4e-29
Glyma.19G045600	gi|3376365296|NP_001240037.1	uncharacterized protein LOC100810571 [Glycine max]	1.3e-133
Glyma.05G112100	gi|355776810|RZC11990.1	Ferredoxin C 2, chloroplastic isoform A [Glycine soja]	8.6e-102
Glyma.14G208600	gi|1818062732|RZC26481.1	40S ribosomal protein S26-1 [Glycine soja]	4.6e-46
Glyma.09G062600	gi|734322640|RZB90876.1	Xyloglucan endotransglucosylase/hydrolase 2 [Glycine soja]	5e-145
Glyma.03G103600	gi|2485185530|NP_001236450.1	uncharacterized protein LOC100306026 [Glycine max]	1.6e-68
Glyma.17G208200	gi|3294853994|XP_025606431.1	uncharacterized protein LOC112697459 [Arachis hypogaea]	7.7e-188
Glyma.03G119500	gi|2010001178|KHN10877.1	Magnesium-protoporphyrin IX monomethyl ester [oxidative] cyclase, chloroplastic [Glycine soja]	5.1e-225
Glyma.19G233600	gi|2024204906|KRG96809.1	hypothetical protein GLYMA_19G233600 [Glycine max]	1.5e-164
Glyma.11G241800	gi|3416904066|KRH31322.1	hypothetical protein GLYMA_11G241700, partial [Glycine max]	1.5e-64
Glyma.18G007500	gi|3474510320|KRG97436.1	hypothetical protein GLYMA_18G007500 [Glycine max]	5.7e-98
Glyma.18G290000	gi|2329923982|NP_001235559.1	Acyl-CoA N-acyltransferases (NAT) superfamily protein [Glycine max]	8e-99
Glyma.14G056900	gi|961600944|XP_028200690.1	40S ribosomal protein S4-1-like [Glycine soja]	3.5e-129
Glyma.10G150800	gi|2156728984|RZB87353.1	60S ribosomal protein L18-2 isoform B [Glycine soja]	3.6e-92
Glyma.15G154700	gi|171919688|KHN47752.1	Salt stress root protein RS1 [Glycine soja]	1.6e-68
Glyma.18G193600	gi|3496324298|XP_003552216.1	fructose-1,6-bisphosphatase, chloroplastic [Glycine max]	1.7e-206
Glyma.11G013200	gi|326559356|XP_028189065.1	late embryogenesis abundant protein At5g17165-like [Glycine soja]	5.2e-63
Glyma.15G041300	gi|121095030|ACU14343.1	unknown [Glycine max]	1.6e-29
Glyma.11G234300	gi|803551822|RZB73063.1	Wound-induced protein 1 [Glycine soja]	7.5e-93
Glyma.08G269600	gi|2101817024|XP_028245368.1	protein STRICTOSIDINE SYNTHASE-LIKE 10-like [Glycine soja]	3.9e-194
Glyma.17G208000	gi|3523413370|XP_006600154.1	uncharacterized protein LOC100527652 isoform X1 [Glycine max]	8.4e-51
Glyma.18G014900	gi|2620139602|KRG97544.1	hypothetical protein GLYMA_18G014900 [Glycine max]	1.5e-168
Glyma.16G177800	gi|717029726|KRH08845.1	hypothetical protein GLYMA_16G177800 [Glycine max]	1.9e-84
Glyma.10G014200	gi|1305490|NP_001235713.1	uncharacterized protein LOC100305973 [Glycine max]	2.4e-115
Glyma.12G092000	gi|116555310|RZB75061.1	Photosystem I subunit O isoform C [Glycine soja]	2.1e-62
Glyma.20G168100	gi|3162160454|NP_001276269.2	60S ribosomal protein L3 [Glycine max]	1e-218
Glyma.16G148500	gi|1684577850|ACU13729.1	unknown [Glycine max]	5.4e-37
Glyma.04G193400	gi|1170776336|RZC17328.1	Glyceraldehyde-3-phosphate dehydrogenase, cytosolic [Glycine soja]	5.7e-180
Glyma.06G309000	gi|3498076444|RZC09886.1	Protein MAINTENANCE OF PSII UNDER HIGH LIGHT 1 [Glycine soja]	1.8e-77
Glyma.13G253800	gi|363537866|RZB82816.1	Peptide methionine sulfoxide reductase B2, chloroplastic [Glycine soja]	2.1e-101
Glyma.08G008800	gi|1988997198|RZB94637.1	Acyl carrier protein 1, chloroplastic [Glycine soja]	2.3e-71
Glyma.02G119200	gi|2129282332|KHN29977.1	hypothetical protein glysoja_014795 [Glycine soja]	1.9e-22
Glyma.19G115400	gi|995000538|NP_001237584.2	pep_deformylase superfamily protein [Glycine max]	8.4e-150
Glyma.19G015500	gi|412373424|NP_001236830.1	uncharacterized protein LOC100305542 [Glycine max]	5.5e-54
Glyma.09G274000	gi|2719735160|ALA09260.1	WRKY transcription factor [Glycine max]	4.1e-153
Glyma.02G241200	gi|3325220370|AAA33978.1	NADPH-specific isocitrate dehydrogenase, partial [Glycine max]	1.3e-239
Glyma.14G110000	gi|2587192426|RZB68555.1	hypothetical protein D0Y65_038365 [Glycine soja]	9e-78
Glyma.07G088900	gi|6316284|RZC02084.1	hypothetical protein D0Y65_017304 [Glycine soja]	3.5e-84
Glyma.13G346400	gi|863267802|RZB84416.1	Peroxisomal membrane protein 13 [Glycine soja]	7.4e-44
Glyma.08G238400	gi|3237247740|KRH44906.1	hypothetical protein GLYMA_08G238400 [Glycine max]	2.1e-149
Glyma.13G135500	gi|185772968|AAG34872.1	In2-1 protein [Glycine max]	3.4e-124
Glyma.14G003200	gi|2290195210|KRH14044.1	hypothetical protein GLYMA_14G003200 [Glycine max]	9.8e-232
Glyma.10G184700	gi|2201732850|NP_001238694.1	putative protease inhibitor [Glycine max]	5e-34
Glyma.06G186900	gi|2843066304|ACU13634.1	unknown, partial [Glycine max]	1.3e-54
Glyma.05G207100	gi|101729702|KHN16829.1	Putative phospholipid hydroperoxide glutathione peroxidase [Glycine soja]	3.7e-89
Glyma.08G104900	gi|3035475824|KRH42679.1	hypothetical protein GLYMA_08G104900 [Glycine max]	1.2e-36
Glyma.12G026900	gi|572901376|XP_014619915.1	photosystem II stability/assembly factor HCF136, chloroplastic [Glycine max]	4.2e-202
Glyma.16G157100	gi|2132503668|KRH08560.1	hypothetical protein GLYMA_16G157100 [Glycine max]	7.6e-231
Glyma.07G090700	gi|3487904050|KRH48469.1	hypothetical protein GLYMA_07G090700 [Glycine max]	1.2e-94
Glyma.19G160400	gi|2004481998|XP_028225538.1	histone H2A variant 1-like [Glycine soja]	8.3e-53
Glyma.05G216700	gi|605660434|RZC13669.1	hypothetical protein D0Y65_012989 [Glycine soja]	1.2e-113
Glyma.02G303000	gi|587594834|XP_003544567.1	fructose-bisphosphate aldolase, cytoplasmic isozyme 1 [Glycine max]	1.9e-188
Glyma.20G207100	gi|3160728576|AAR26479.1	harpin binding protein 1 [Glycine max]	2.4e-111
Glyma.19G105700	gi|168227278|XP_027915751.1	40S ribosomal protein S27-2-like [Vigna unguiculata]	1.7e-40
Glyma.12G075400	gi|2263746674|RZB74805.1	Aquaporin PIP2-7 isoform A [Glycine soja]	2.8e-153
Glyma.06G039700	gi|326529176|XP_003528272.2	photosystem I chlorophyll a/b-binding protein 5, chloroplastic [Glycine max]	1.1e-137
Glyma.16G189100	gi|282938532|KRH09014.1	hypothetical protein GLYMA_16G189100 [Glycine max]	2.6e-117
Glyma.11G034700	gi|14819846|RZC31006.1	60S ribosomal protein L15, partial [Glycine soja]	1e-102
Glyma.04G103900	gi|2633684138|ALA09100.1	AP2-EREBP transcription factor, partial [Glycine max]	6e-131
Glyma.06G121400	gi|1282013478|KRH53365.1	hypothetical protein GLYMA_06G121400 [Glycine max]	2.9e-100
Glyma.09G067700	gi|365459474|RZB90965.1	Mechanosensitive ion channel protein 10 [Glycine soja]	2.2e-43
Glyma.17G212200	gi|1840837514|KRH05188.1	hypothetical protein GLYMA_17G212200 [Glycine max]	9.2e-36
Glyma.19G030200	gi|2403843690|RZB46232.1	Protein CHLORORESPIRATORY REDUCTION 7, chloroplastic [Glycine soja]	2.2e-68
novel.1039	gi|3208520016|KHN47448.1	hypothetical protein glysoja_040325, partial [Glycine soja]	2.5e-54
Glyma.10G043200	gi|667147216|KRH32295.1	hypothetical protein GLYMA_10G043200 [Glycine max]	2.1e-281
Glyma.12G100700	gi|264903112|XP_006591863.1	uncharacterized protein LOC100784390 isoform X1 [Glycine max]	3.6e-58
Glyma.16G127500	gi|1557045910|XP_014505404.1	40S ribosomal protein S4-1 [Vigna radiata var. radiata]	3.6e-129
Glyma.19G173400	gi|452961030|XP_024980845.1	uncharacterized protein LOC112517691 [Cynara cardunculus var. scolymus]	3.2e-39
Glyma.08G217700	gi|3640452648|RZB98157.1	40S ribosomal protein S12 isoform A [Glycine soja]	4e-73
Glyma.02G049300	gi|22411440|RZC23460.1	60S ribosomal protein L8-3 [Glycine soja]	9.5e-138
Glyma.07G057200	gi|1566879380|RZC01598.1	Rhodanese-like domain-containing protein 4, chloroplastic isoform A [Glycine soja]	1.5e-228
Glyma.17G255602	gi|27911964|PWA81313.1	histone H3 [Artemisia annua]	7.2e-70
Glyma.02G236900	gi|319155880|RYR27566.1	hypothetical protein Ahy_B01g051583 isoform B [Arachis hypogaea]	1e-82
Glyma.06G190300	gi|498322476|XP_003527059.1	uncharacterized protein LOC100783904 [Glycine max]	2.1e-69
Glyma.04G178100	gi|2317152132|XP_028229173.1	uncharacterized protein LOC114409785 [Glycine soja]	2.1e-44
Glyma.01G047000	gi|64581730|ACU14075.1	unknown [Glycine max]	6.3e-69
Glyma.02G288700	gi|211919892|RZC27238.1	Small heat shock protein C2 isoform C [Glycine soja]	1e-156
Glyma.20G228100	gi|2078740630|XP_025650640.1	40S ribosomal protein S24-1 [Arachis hypogaea]	8.9e-63
Glyma.19G259800	gi|1190970318|RZB49792.1	60S acidic ribosomal protein P1-2 [Glycine soja]	2e-25
Glyma.20G225900	gi|532501888|KHN14704.1	Histone H1.2 [Glycine soja]	1.7e-20
Glyma.08G319900	gi|3326501442|XP_003532139.1	pyridoxal phosphate homeostasis protein [Glycine max]	2.2e-135
Glyma.15G141900	gi|1750095966|KRH11961.1	hypothetical protein GLYMA_15G141900 [Glycine max]	4.7e-39
Glyma.11G043400	gi|1137697010|RZB78305.1	hypothetical protein D0Y65_028952 [Glycine soja]	2.4e-178
Glyma.06G247100	gi|3670630906|RZC09038.1	Protochlorophyllide reductase, chloroplastic isoform A [Glycine soja]	2.6e-219
Glyma.17G032200	gi|4865750|RZB54956.1	60S ribosomal protein L29-1 [Glycine soja]	1.6e-28
Glyma.02G085300	gi|3119737388|XP_003538262.1	40S ribosomal protein S2-4 [Glycine max]	3.2e-129
Glyma.08G100000	gi|433426240|BAT74311.1	hypothetical protein VIGAN_01195500 [Vigna angularis var. angularis]	5.6e-33
Glyma.17G233500	gi|2668081848|XP_028208506.1	uncharacterized protein LOC114391751 [Glycine soja]	1.1e-32
Glyma.08G219100	gi|977877086|NP_001240278.1	uncharacterized protein LOC100803191 [Glycine max]	2.9e-156
Glyma.02G206700	gi|1425482636|NP_001237080.2	50S ribosomal protein L35 [Glycine max]	1.2e-62
Glyma.17G257400	gi|3057101684|RZB58712.1	Protein disulfide-isomerase LQY1, chloroplastic isoform A [Glycine soja]	1.4e-63
Glyma.18G207200	gi|239988424|NP_001237447.1	uncharacterized protein LOC100305839 [Glycine max]	1.6e-59
Glyma.01G231900	gi|536363760|KRH77754.1	hypothetical protein GLYMA_01G231900 [Glycine max]	1.6e-161
Glyma.17G201600	gi|240037260|RZB57767.1	putative plastid-lipid-associated protein 8, chloroplastic isoform B [Glycine soja]	1.2e-98
Glyma.18G022500	gi|3375423148|XP_017407790.1	PREDICTED: alpha-soluble NSF attachment protein 2-like [Vigna angularis]	1.1e-126
Glyma.20G150200	gi|2107487010|XP_028222731.1	1,2-dihydroxy-3-keto-5-methylthiopentene dioxygenase 2-like [Glycine soja]	2.1e-113
Glyma.12G046200	gi|2243401886|XP_003541088.1	protein TIC 62, chloroplastic isoform X1 [Glycine max]	1.6e-278
Glyma.13G366366	gi|547986688|KRH23590.1	hypothetical protein GLYMA_13G366300 [Glycine max]	3.2e-11
Glyma.05G152000	gi|1970291062|KRH58848.1	hypothetical protein GLYMA_05G152000 [Glycine max]	1.1e-263
Glyma.18G299700	gi|2852918430|XP_027928776.1	uncharacterized protein LOC114185315 isoform X1 [Vigna unguiculata]	9.1e-148
Glyma.15G147700	gi|1076982914|RZB64663.1	40S ribosomal protein S21 [Glycine soja]	5.8e-46
Glyma.12G182800	gi|2026785706|RZB76475.1	60S acidic ribosomal protein P2B [Glycine soja]	4.7e-19
Glyma.10G216700	gi|1848410452|ACU16393.1	unknown [Glycine max]	7.1e-115
Glyma.04G002900	gi|285990406|XP_003522589.1	glutamate-1-semialdehyde 2,1-aminomutase, chloroplastic [Glycine max]	3.2e-262
Glyma.10G221600	gi|2456928880|ACU14197.1	unknown [Glycine max]	8.4e-73
Glyma.04G015400	gi|302963052|NP_001236108.1	uncharacterized protein LOC100527183 [Glycine max]	5.8e-120
Glyma.02G167900	gi|693143334|XP_028208502.1	40S ribosomal protein S5-like [Glycine soja]	4.1e-109
Glyma.01G010600	gi|2847888980|KRH74293.1	hypothetical protein GLYMA_01G010600 [Glycine max]	8.5e-57
Glyma.05G129100	gi|2550251228|RZC12215.1	putative protein ycf23 [Glycine soja]	1.6e-149
Glyma.19G067800	gi|979817350|KHN16268.1	14 kDa zinc-binding protein [Glycine soja]	8.4e-76
Glyma.03G247500	gi|359506532|ACU15937.1	unknown [Glycine max]	2.6e-69
Glyma.10G019800	gi|1322176012|ACU16060.1	unknown [Glycine max]	1.1e-30
Glyma.13G243100	gi|1718938248|XP_028191998.1	60S ribosomal protein L26-1-like [Glycine soja]	3e-58
Glyma.10G182500	gi|3666448766|NP_001237476.1	uncharacterized protein LOC100499889 [Glycine max]	6.5e-62
Glyma.02G239700	gi|3459176326|RZC26481.1	40S ribosomal protein S26-1 [Glycine soja]	2e-50
Glyma.10G151000	gi|56451570|ACU14512.1	unknown [Glycine max]	7.4e-71
Glyma.14G049500	gi|1272783232|KHN44756.1	1-aminocyclopropane-1-carboxylate oxidase [Glycine soja]	2.8e-159
Glyma.17G084600	gi|3487753244|KRH03219.1	hypothetical protein GLYMA_17G084600 [Glycine max]	1.7e-32
Glyma.04G227400	gi|528199122|KRH64285.1	hypothetical protein GLYMA_04G227400 [Glycine max]	3.1e-66
Glyma.19G130800	gi|2777680338|XP_017418246.1	PREDICTED: ferredoxin-dependent glutamate synthase, chloroplastic isoform X2 [Vigna angularis]	0
Glyma.17G157000	gi|198744460|XP_028211058.1	cytochrome c oxidase subunit 6a, mitochondrial-like [Glycine soja]	8.1e-48
Glyma.14G218200	gi|1128334614|RZB70202.1	Protein disulfide-isomerase LQY1, chloroplastic isoform B [Glycine soja]	7.1e-69
Glyma.11G006600	gi|1319934136|KHN35171.1	40S ribosomal protein S3a [Glycine soja]	9.6e-129
Glyma.07G092900	gi|1446788228|RDX79101.1	40S ribosomal protein S7, partial [Mucuna pruriens]	3.3e-102
Glyma.09G191200	gi|543126700|RZB92760.1	putative chlorophyll(ide) b reductase NYC1, chloroplastic isoform A [Glycine soja]	2.5e-295
Glyma.11G115400	gi|277758276|RZB79483.1	40S ribosomal protein S25-2 [Glycine soja]	8.3e-31
Glyma.18G251400	gi|76325284|KHN40549.1	hypothetical protein glysoja_001047 [Glycine soja]	3.6e-114
Glyma.01G163900	gi|2145106056|RZC30286.1	SKP1-like protein 1A isoform A [Glycine soja]	5.8e-76
Glyma.09G103400	gi|1408698108|KRH38001.1	hypothetical protein GLYMA_09G103400 [Glycine max]	7.9e-109
Glyma.17G084300	gi|1274572690|XP_016193993.1	calcium sensing receptor, chloroplastic [Arachis ipaensis]	1.4e-163
Glyma.12G135000	gi|1687780530|NP_001236824.2	thiamin biosynthetic enzyme [Glycine max]	1.5e-147
Glyma.14G094200	gi|1741713030|XP_028201417.1	uncharacterized protein ycf36 [Glycine soja]	5.1e-132
Glyma.05G216000	gi|3043048762|XP_028233669.1	uncharacterized protein LOC114413447 [Glycine soja]	2.8e-64
Glyma.02G011800	gi|2495037656|KRH69211.1	hypothetical protein GLYMA_02G011800 [Glycine max]	4.3e-158
Glyma.08G132800	gi|126237974|ALA09189.1	homeodomain/HOMEOBOX transcription factor, partial [Glycine max]	4.2e-143
Glyma.13G349100	gi|912528432|KHN30055.1	Putative oxidoreductase GLYR1 [Glycine soja]	6.6e-186
Glyma.12G059600	gi|2823851782|KRH24736.1	hypothetical protein GLYMA_12G059600 [Glycine max]	1.3e-150
Glyma.17G072300	gi|1078621566|RZB55685.1	Translation initiation factor IF3-4, chloroplastic isoform A [Glycine soja]	6.2e-116
Glyma.17G015600	gi|35635708|EXB55008.1	Glucose-1-phosphate adenylyltransferase large subunit 1 [Morus notabilis]	9.6e-257
Glyma.13G165200	gi|538304024|AAC14469.1	ribosomal protein S11 [Glycine max]	4e-77
Glyma.19G034200	gi|1424201564|XP_028216102.1	uncharacterized protein LOC114398144 [Glycine soja]	1.8e-56
Glyma.17G002300	gi|1393382770|XP_028209096.1	NADH dehydrogenase [ubiquinone] 1 beta subcomplex subunit 3-B-like isoform X1 [Glycine soja]	6e-38
Glyma.17G034900	gi|1644039080|KRH02374.1	hypothetical protein GLYMA_17G034900 [Glycine max]	1.9e-77
Glyma.04G021400	gi|493922038|RZC14627.1	hypothetical protein D0Y65_008533 [Glycine soja]	1.5e-126
Glyma.13G357900	gi|2493097392|RZB62485.1	60S ribosomal protein L37-3 [Glycine soja]	7.3e-49
Glyma.01G238000	gi|364280372|RZC31610.1	Ferredoxin C 1, chloroplastic [Glycine soja]	3.4e-68
Glyma.01G116000	gi|3256763874|ACU20031.1	unknown, partial [Glycine max]	4.5e-20
Glyma.02G035600	gi|1942674948|RZC23240.1	ADP-ribosylation factor 2 isoform B, partial [Glycine soja]	1e-111
Glyma.12G122900	gi|1621282954|RZB75528.1	Ketol-acid reductoisomerase, chloroplastic isoform A [Glycine soja]	1.8e-305
Glyma.08G222100	gi|1862764986|XP_028244722.1	60S ribosomal protein L7-4 [Glycine soja]	6.8e-112
Glyma.17G109400	gi|1392554116|AAN85418.1	purple acid phosphatase-like protein [Glycine max]	2.5e-286
Glyma.12G167700	gi|1301680418|RZB76223.1	NifU-like protein 2, chloroplastic [Glycine soja]	5.6e-99
Glyma.12G223400	gi|694292256|KRH27229.1	hypothetical protein GLYMA_12G223400 [Glycine max]	5.3e-99
Glyma.05G175700	gi|2459546992|KRH59291.1	hypothetical protein GLYMA_05G175700 [Glycine max]	6.4e-18
Glyma.14G032000	gi|3190586566|KHN11999.1	hypothetical protein glysoja_019972 [Glycine soja]	8.2e-18
Glyma.01G173300	gi|290021740|KRH76770.1	hypothetical protein GLYMA_01G173300 [Glycine max]	1.5e-180
Glyma.13G212800	gi|241137346|RZB82138.1	Histidine-containing phosphotransfer protein 1 isoform B [Glycine soja]	1.6e-72
Glyma.06G070700	gi|257413488|KRH52485.1	hypothetical protein GLYMA_06G070700 [Glycine max]	3.2e-118
Glyma.03G210100	gi|3072266216|KRH68125.1	hypothetical protein GLYMA_03G210100 [Glycine max]	4.1e-50
Glyma.15G000400	gi|1955089218|XP_028204698.1	uncharacterized protein LOC114388415 isoform X1 [Glycine soja]	7.4e-83
Glyma.12G095800	gi|1937362542|NP_001236238.1	uncharacterized protein LOC100500058 precursor [Glycine max]	7.5e-63
Glyma.08G204600	gi|73001978|NP_001235747.2	protein CURVATURE THYLAKOID 1C-like [Glycine max]	5.1e-54
Glyma.12G202500	gi|294610296|XP_028192581.1	photosystem II repair protein PSB27-H1, chloroplastic-like [Glycine soja]	2.6e-70
Glyma.19G071300	gi|1374639322|KRG94250.1	hypothetical protein GLYMA_19G071300 [Glycine max]	2.1e-45
Glyma.20G184800	gi|3479200846|RDX60617.1	hypothetical protein CR513_61226 [Mucuna pruriens]	6.1e-26
Glyma.14G131700	gi|3043840104|RZB68771.1	hypothetical protein D0Y65_038514 [Glycine soja]	2.4e-99
Glyma.04G122700	gi|2850639242|ACU13178.1	unknown, partial [Glycine max]	4.3e-112
Glyma.19G172200	gi|1566898036|RZB48387.1	Heat shock cognate 70 kDa protein isoform A [Glycine soja]	0
Glyma.10G012300	gi|1262610838|KRH31786.1	hypothetical protein GLYMA_10G012300 [Glycine max]	3.3e-155
Glyma.17G125700	gi|473728056|KHN10456.1	31 kDa ribonucleoprotein, chloroplastic [Glycine soja]	2.9e-137
Glyma.04G179500	gi|1189519784|NP_001236470.1	gibberellin-regulated protein 6 precursor [Glycine max]	2.3e-49
Glyma.04G052800	gi|874909386|XP_028227813.1	uncharacterized protein LOC114408834 [Glycine soja]	2.1e-45
Glyma.11G143400	gi|2443214882|RZB79926.1	60S ribosomal protein L23A isoform A, partial [Glycine soja]	7.3e-75
Glyma.08G103700	gi|1287325884|KRH42660.1	hypothetical protein GLYMA_08G103700 [Glycine max]	1e-88
Glyma.08G013800	gi|2285692802|XP_003532707.1	probable phospholipid hydroperoxide glutathione peroxidase [Glycine max]	1.4e-101
Glyma.07G212800	gi|3032725562|XP_004505220.1	ferredoxin--nitrite reductase, chloroplastic [Cicer arietinum]	9.6e-301
Glyma.19G032000	gi|331419344|KRG93666.1	hypothetical protein GLYMA_19G032000 [Glycine max]	2.9e-65
Glyma.17G092400	gi|1309931204|KRH03350.1	hypothetical protein GLYMA_17G092400 [Glycine max]	3.9e-189
Glyma.13G142400	gi|285888436|KHN48274.1	hypothetical protein glysoja_007943 [Glycine soja]	9.3e-122
Glyma.08G151900	gi|219813098|RZB97021.1	60S ribosomal protein L6 isoform A [Glycine soja]	2.3e-97
Glyma.20G098400	gi|237106012|KRG90551.1	hypothetical protein GLYMA_20G098400 [Glycine max]	5.1e-203
Glyma.06G185600	gi|2537799646|KRH54446.1	hypothetical protein GLYMA_06G185600 [Glycine max]	7.8e-49
Glyma.17G147900	gi|1622413220|XP_003549949.1	light-harvesting complex-like protein 3 isotype 2, chloroplastic [Glycine max]	5.1e-134
Glyma.12G191400	gi|416574220|XP_028193710.1	fatty acid hydroperoxide lyase, chloroplastic [Glycine soja]	2e-230
Glyma.06G137700	gi|76815014|KRH53644.1	hypothetical protein GLYMA_06G137700 [Glycine max]	7.4e-68
Glyma.13G073200	gi|1090866374|KZN06647.1	hypothetical protein DCAR_007484 [Daucus carota subsp. sativus]	3.2e-45
Glyma.14G168800	gi|387575064|KRH16661.1	hypothetical protein GLYMA_14G168800 [Glycine max]	8e-17
Glyma.06G083900	gi|3207710018|XP_003526484.1	stress-response A/B barrel domain-containing protein HS1 [Glycine max]	4.3e-51
Glyma.02G238700	gi|781775156|RZC26468.1	CBS domain-containing protein CBSX3, mitochondrial isoform B [Glycine soja]	1.3e-109
Glyma.19G190900	gi|1179837120|RZB48666.1	Enolase isoform A [Glycine soja]	3.8e-252
Glyma.09G183300	gi|3391379022|XP_006587502.1	40S ribosomal protein S7 [Glycine max]	1.3e-101
Glyma.13G144800	gi|2877275896|RZB85898.1	Adenosine kinase 2 isoform B [Glycine soja]	6.2e-225
Glyma.06G220766	gi|1921199894|KRH54943.1	hypothetical protein GLYMA_06G220400 [Glycine max]	6.6e-58
Glyma.15G090800	gi|2069396890|XP_007159382.1	hypothetical protein PHAVU_002G233500g, partial [Phaseolus vulgaris]	1e-38
Glyma.14G176900	gi|937036704|KRH16772.1	hypothetical protein GLYMA_14G176900 [Glycine max]	2e-176
Glyma.04G184900	gi|3270176260|RZC17164.1	Anthranilate phosphoribosyltransferase, chloroplastic isoform A [Glycine soja]	7.7e-184
Glyma.02G220000	gi|1091676372|RZC26165.1	60S ribosomal protein L10 isoform B [Glycine soja]	3.4e-127
Glyma.19G186000	gi|520588872|KHN02301.1	Triosephosphate isomerase, chloroplastic [Glycine soja]	2.1e-160
Glyma.13G365700	gi|1814992202|RZB84757.1	Protein LURP-one-related 12 [Glycine soja]	8.1e-114
Glyma.03G260900	gi|2523765380|RZC22587.1	60S acidic ribosomal protein P1-3 [Glycine soja]	4.5e-28
Glyma.07G269600	gi|1964451614|KRH51224.1	hypothetical protein GLYMA_07G269600 [Glycine max]	1.9e-74
Glyma.11G119300	gi|2634023062|RZB79545.1	ATP-dependent Clp protease proteolytic subunit 6, chloroplastic isoform B [Glycine soja]	1.3e-143
novel.134	gi|3430467258|RZC24616.1	putative ribonuclease H protein [Glycine soja]	2.4e-115
Glyma.17G190000	gi|3663698504|KHN45334.1	hypothetical protein glysoja_046140 [Glycine soja]	2e-52
Glyma.10G002400	gi|227404692|XP_003536811.1	60S ribosomal protein L30 [Glycine max]	2.5e-52
Glyma.09G059600	gi|2843706840|ACU13266.1	unknown, partial [Glycine max]	3.8e-45
Glyma.15G095400	gi|2764456070|ACU14228.1	unknown [Glycine max]	9.4e-100
Glyma.18G096400	gi|1431322084|RZB51383.1	Protein translation factor SUI1-like 2 isoform B, partial [Glycine soja]	1.8e-82
Glyma.03G199900	gi|1515395530|XP_028226081.1	ubiquitin-conjugating enzyme E2 variant 1C-like [Glycine soja]	3.9e-88
Glyma.11G060900	gi|2953456136|XP_003537411.1	uncharacterized protein LOC100788441 [Glycine max]	3.7e-48
Glyma.10G200800	gi|1170286606|ABC68399.1	cytochrome P450 monooxygenase CYP76O2 [Glycine max]	9.5e-273
Glyma.08G131500	gi|3231408292|RZB96710.1	60S acidic ribosomal protein P3 [Glycine soja]	1.7e-25
Glyma.03G205800	gi|1688270260|RZC21661.1	40S ribosomal protein S28 [Glycine soja]	8.6e-32
Glyma.17G104800	gi|1777712080|KRH03553.1	hypothetical protein GLYMA_17G104800 [Glycine max]	2.5e-189
Glyma.04G012300	gi|3159899922|RDY06948.1	hypothetical protein CR513_08996, partial [Mucuna pruriens]	9.1e-159
Glyma.06G007400	gi|2438693818|ACU14596.1	unknown [Glycine max]	2.9e-100
Glyma.02G135800	gi|507364604|KRH71193.1	hypothetical protein GLYMA_02G135800 [Glycine max]	1.4e-21
Glyma.17G259500	gi|490983658|XP_006601360.1	GDSL esterase/lipase EXL3 [Glycine max]	4.2e-195
Glyma.11G124800	gi|256961070|RZB74330.1	Membrane-associated 30 kDa protein, chloroplastic [Glycine soja]	1.2e-181
Glyma.16G106300	gi|1733160632|KHM99443.1	60S ribosomal protein L13-2 [Glycine soja]	6.4e-107
Glyma.12G046000	gi|325869984|KRH24511.1	hypothetical protein GLYMA_12G046000 [Glycine max]	1.5e-259
Glyma.15G061300	gi|2325892648|KRH10663.1	hypothetical protein GLYMA_15G061300 [Glycine max]	4.7e-166
Glyma.14G206700	gi|1933143090|XP_028198300.1	cytochrome b-c1 complex subunit 8 [Glycine soja]	3.3e-34
Glyma.05G241200	gi|2874525634|ACU17122.1	unknown [Glycine max]	3e-74
Glyma.01G207700	gi|2527645908|RZC31006.1	60S ribosomal protein L15, partial [Glycine soja]	1.4e-109
Glyma.19G105100	gi|2867423770|ESW33593.1	hypothetical protein PHAVU_001G083000g [Phaseolus vulgaris]	2.8e-214
Glyma.16G040100	gi|3176232032|RZB59494.1	Tubulin alpha-3 chain [Glycine soja]	5.6e-233
Glyma.13G093800	gi|951428550|KRH18980.1	hypothetical protein GLYMA_13G093800 [Glycine max]	1.7e-191
Glyma.17G140500	gi|516877806|ACU14719.1	unknown [Glycine max]	1.2e-83
Glyma.15G251500	gi|860856464|RZB66178.1	putative glutathione S-transferase [Glycine soja]	1.2e-108
Glyma.13G336100	gi|259692676|RZB84206.1	Outer envelope pore protein 16, chloroplastic [Glycine soja]	6e-63
Glyma.12G129100	gi|3596221468|RZB75617.1	Multiprotein-bridging factor 1b [Glycine soja]	1.7e-71
Glyma.11G113901	gi|1797567138|XP_028189018.1	nascent polypeptide-associated complex subunit beta-like [Glycine soja]	2.7e-69
Glyma.15G105100	gi|1266340560|KRH11390.1	hypothetical protein GLYMA_15G105100 [Glycine max]	1.1e-151
Glyma.15G056800	gi|298253870|KRH10589.1	hypothetical protein GLYMA_15G056800 [Glycine max]	2.2e-65
Glyma.11G050100	gi|2010792520|XP_003539296.1	uncharacterized protein At2g23090 [Glycine max]	2.8e-38
Glyma.13G290900	gi|1056336514|RZB83430.1	14-3-3-like protein D isoform D [Glycine soja]	4.3e-136
Glyma.20G098500	gi|130710202|NP_001239935.1	psbP-like protein [Glycine max]	1.3e-134
Glyma.06G133300	gi|2603016150|KRH64355.1	hypothetical protein GLYMA_04G231800 [Glycine max]	5.8e-73
Glyma.18G138300	gi|2413036624|XP_027345990.1	NADPH-dependent alkenal/one oxidoreductase, chloroplastic isoform X1 [Abrus precatorius]	6e-159
Glyma.10G267200	gi|1049065188|XP_003536650.1	ATP synthase subunit beta, mitochondrial [Glycine max]	1.9e-274
Glyma.06G027700	gi|1285875350|RZC05479.1	Cysteine proteinase 15A isoform B [Glycine soja]	1.1e-199
Glyma.19G006400	gi|3399761958|KJB11518.1	hypothetical protein B456_001G263300 [Gossypium raimondii]	1.7e-98
Glyma.01G185900	gi|953839888|RDX61503.1	hypothetical protein CR513_60261, partial [Mucuna pruriens]	1.5e-77
Glyma.05G184200	gi|1649878528|KRH59453.1	hypothetical protein GLYMA_05G184200 [Glycine max]	5.6e-63
Glyma.15G129800	gi|1984494790|XP_024191134.1	ubiquitin-40S ribosomal protein S27a isoform X3 [Rosa chinensis]	4.7e-66
Glyma.13G111600	gi|711378396|NP_001235819.2	uncharacterized protein LOC100306492 [Glycine max]	5.8e-105
Glyma.15G185000	gi|2432081684|RZB65208.1	50S ribosomal protein L18, chloroplastic [Glycine soja]	2.5e-67
Glyma.11G255300	gi|3542778698|XP_020226079.1	calcium sensing receptor, chloroplastic [Cajanus cajan]	0
Glyma.09G240800	gi|490881688|RZB93620.1	Thioredoxin H2 [Glycine soja]	1.9e-69
Glyma.16G129700	gi|1590803084|RZC23460.1	60S ribosomal protein L8-3 [Glycine soja]	9.1e-138
Glyma.07G021800	gi|230203790|KRH47322.1	hypothetical protein GLYMA_07G021800 [Glycine max]	3.9e-66
Glyma.01G185300	gi|1811921672|KRH76991.1	hypothetical protein GLYMA_01G185300 [Glycine max]	1.3e-208
Glyma.07G181900	gi|472326358|RZC03488.1	Magnesium-dependent phosphatase 1 isoform A [Glycine soja]	1e-97
Glyma.06G059600	gi|3032217176|RZC06026.1	Zinc finger protein CONSTANS-LIKE 4 [Glycine soja]	1.9e-147
Glyma.01G008500	gi|1013555868|XP_025656128.1	NADP-dependent malic enzyme [Arachis hypogaea]	0
Glyma.14G009900	gi|1553673768|KRH14161.1	hypothetical protein GLYMA_14G009900 [Glycine max]	1e-105
Glyma.15G031400	gi|2475992596|XP_027341440.1	beta-glucosidase 12-like [Abrus precatorius]	1.9e-259
Glyma.06G144400	gi|600009104|RZC26481.1	40S ribosomal protein S26-1 [Glycine soja]	1.6e-38
Glyma.09G213002	gi|1128636226|KRH25464.1	hypothetical protein GLYMA_12G105000 [Glycine max]	5.2e-18
Glyma.03G124400	gi|3163478838|ACG32188.1	tubulin beta-4 chain [Zea mays]	6e-240
Glyma.03G234600	gi|749317710|XP_028216069.1	60S ribosomal protein L18-2-like [Glycine soja]	2.7e-92
Glyma.20G158300	gi|1610470024|NP_001234998.2	putative transmembrane ascorbate ferrireductase [Glycine max]	1.8e-98
Glyma.03G226600	gi|2373024896|XP_003521635.1	DEAD-box ATP-dependent RNA helicase 3, chloroplastic [Glycine max]	0
Glyma.06G051400	gi|2973631462|RDX62889.1	hypothetical protein CR513_58733 [Mucuna pruriens]	6.2e-91
Glyma.05G169900	gi|1604498426|KRH59185.1	hypothetical protein GLYMA_05G169900 [Glycine max]	1.9e-59
Glyma.03G122300	gi|2762515806|KRH66690.1	hypothetical protein GLYMA_03G122300 [Glycine max]	5.8e-277
Glyma.12G210400	gi|215039258|KHN27939.1	14-3-3-like protein D [Glycine soja]	4.7e-141
Glyma.18G234300	gi|406469318|XP_028213920.1	uncharacterized protein LOC114396212 [Glycine soja]	2.1e-153
Glyma.01G044000	gi|3719722074|ACU20720.1	unknown, partial [Glycine max]	1.4e-119
Glyma.07G012800	gi|221583900|RZC00819.1	60S ribosomal protein L28-2 isoform A [Glycine soja]	2.4e-76
Glyma.07G091800	gi|3396069548|BAU02790.1	hypothetical protein VIGAN_11237200 [Vigna angularis var. angularis]	1.4e-68
Glyma.18G298500	gi|1492488598|KRH01785.1	hypothetical protein GLYMA_18G298500 [Glycine max]	1.2e-245
Glyma.08G030200	gi|3467879530|RZB95003.1	hypothetical protein D0Y65_019461 [Glycine soja]	2e-65
Glyma.18G258900	gi|1067300250|KHN13622.1	60S ribosomal protein L34 [Glycine soja]	9.5e-52
Glyma.10G005200	gi|3237549352|RZB85035.1	Cyanate hydratase isoform B [Glycine soja]	1.3e-77
Glyma.10G291500	gi|743515574|NP_001235057.1	uncharacterized protein LOC100305671 [Glycine max]	8.6e-59
Glyma.13G304400	gi|1694109708|XP_028191964.1	xyloglucan endotransglucosylase/hydrolase protein 9-like [Glycine soja]	2.6e-161
Glyma.17G174500	gi|175988334|XP_020238178.1	zeaxanthin epoxidase, chloroplastic isoform X1 [Cajanus cajan]	0
Glyma.13G258500	gi|879260988|XP_028191088.1	peptidyl-prolyl cis-trans isomerase FKBP12-like [Glycine soja]	1.2e-60
Glyma.03G245300	gi|159844342|KRH68706.1	hypothetical protein GLYMA_03G245300 [Glycine max]	2.7e-62
Glyma.19G185800	gi|137020724|XP_003554398.1	uncharacterized protein LOC100819290 [Glycine max]	6.2e-66
Glyma.17G047600	gi|2648697864|RZB55259.1	Oligouridylate-binding protein 1 isoform C [Glycine soja]	6.9e-229
Glyma.07G004900	gi|2509881920|KRH47032.1	hypothetical protein GLYMA_07G004900 [Glycine max]	1.2e-46
Glyma.12G047200	gi|1565749114|XP_028193469.1	mitochondrial import receptor subunit TOM6 homolog [Glycine soja]	2.3e-18
Glyma.04G171400	gi|2663391322|KRH54535.1	hypothetical protein GLYMA_06G192500 [Glycine max]	2.9e-97
Glyma.05G134900	gi|506976844|RZC12298.1	hypothetical protein D0Y65_012206 [Glycine soja]	2.4e-38
Glyma.07G023000	gi|375601688|KRH47341.1	hypothetical protein GLYMA_07G023000 [Glycine max]	5.6e-250
Glyma.15G271300	gi|601779906|XP_003546871.1	60S ribosomal protein L6 [Glycine max]	1.1e-94
Glyma.11G140600	gi|1834998066|KRH29812.1	hypothetical protein GLYMA_11G140600 [Glycine max]	5.6e-208
Glyma.19G225500	gi|66540650|XP_028226437.1	aspartic proteinase-like [Glycine soja]	6.4e-294
Glyma.10G213400	gi|1650010678|XP_028182235.1	ATP synthase subunit d, mitochondrial-like [Glycine soja]	1e-75
Glyma.09G243200	gi|3641752376|NP_001241515.1	uncharacterized protein LOC100807657 [Glycine max]	2.1e-125
Glyma.09G249400	gi|339414520|NP_001242357.2	uncharacterized protein LOC100780920 precursor [Glycine max]	3.6e-145
Glyma.01G202500	gi|517149238|XP_028245560.1	ras-related protein RABH1b-like [Glycine soja]	2.2e-109
Glyma.01G209400	gi|1881169510|KHN42697.1	Protein transport protein Sec16B [Glycine soja]	5.7e-30
Glyma.08G087200	gi|2249844558|XP_003531105.1	60S ribosomal protein L27 [Glycine max]	2.8e-60
Glyma.17G023100	gi|1060066236|KRH02204.1	hypothetical protein GLYMA_17G023100 [Glycine max]	1.2e-68
Glyma.14G126300	gi|2532505896|RZB68696.1	Cytochrome b-c1 complex subunit 7-2 isoform C [Glycine soja]	2.8e-47
Glyma.13G361400	gi|2509090578|XP_017423171.1	PREDICTED: D-glycerate 3-kinase, chloroplastic [Vigna angularis]	4.3e-202
Glyma.10G267000	gi|573052182|XP_003536648.1	fruit protein pKIWI502 [Glycine max]	1.4e-147
Glyma.14G177200	gi|1861144990|RZB69543.1	Thylakoid lumenal 29 kDa protein, chloroplastic isoform A [Glycine soja]	1.5e-195
Glyma.01G098000	gi|446111942|NP_001237053.2	AUX/IAA superfamily protein [Glycine max]	5.6e-192
Glyma.12G049400	gi|1734272242|RZB74330.1	Membrane-associated 30 kDa protein, chloroplastic [Glycine soja]	8.3e-191
Glyma.16G199200	gi|2990283840|OAY48230.1	hypothetical protein MANES_06G142400 [Manihot esculenta]	3.6e-188
Glyma.10G006500	gi|432295974|NP_001243291.1	malate dehydrogenase, cytoplasmic-like [Glycine max]	4.3e-178
Glyma.06G077800	gi|3142644320|KRH52610.1	hypothetical protein GLYMA_06G077800 [Glycine max]	2.2e-154
Glyma.13G356100	gi|1811770866|RZB84593.1	Photosynthetic NDH subunit of subcomplex B 3, chloroplastic isoform A [Glycine soja]	8.7e-94
Glyma.13G370200	gi|376611328|XP_003543704.1	ACT domain-containing protein ACR11 [Glycine max]	1.8e-157
Glyma.05G234800	gi|3319079310|KHN21573.1	40S ribosomal protein S15 [Glycine soja]	3.4e-74
Glyma.06G198401	gi|273624972|KHN30666.1	Kinesin-4 [Glycine soja]	3.4e-09
Glyma.17G219500	gi|1032299316|XP_006601198.1	uncharacterized protein LOC100795601 [Glycine max]	1.3e-71
Glyma.04G020600	gi|3312938250|KRH60980.1	hypothetical protein GLYMA_04G020600 [Glycine max]	2.4e-215
Glyma.20G207500	gi|883122860|ACU14150.1	unknown [Glycine max]	6.5e-62
Glyma.17G020600	gi|1477644334|RZB54775.1	Pyruvate, phosphate dikinase, chloroplastic isoform D [Glycine soja]	0
Glyma.02G308900	gi|3692256766|KHN29863.1	hypothetical protein glysoja_039539 [Glycine soja]	3e-67
Glyma.10G163300	gi|2552493104|XP_003536128.1	histone H1 [Glycine max]	1.8e-20
Glyma.17G154151	gi|1351412122|KRH04321.1	hypothetical protein GLYMA_17G154200 [Glycine max]	9.7e-140
Glyma.15G167400	gi|83174372|XP_025981363.1	60S ribosomal protein L7-4 isoform X1 [Glycine max]	1.1e-137
Glyma.19G244600	gi|1398525714|XP_003554693.1	GDP-mannose 3,5-epimerase 2 [Glycine max]	2e-220
Glyma.05G248600	gi|1255188706|KRH60591.1	hypothetical protein GLYMA_05G248600 [Glycine max]	6.5e-202
Glyma.03G190500	gi|1150111280|XP_003521438.1	enolase [Glycine max]	2.3e-252
Glyma.13G137100	gi|1768349684|RYR71178.1	hypothetical protein Ahy_A02g005475 [Arachis hypogaea]	3.5e-74
Glyma.04G015800	gi|1308951744|NP_001237336.1	uncharacterized protein LOC100306344 [Glycine max]	3.6e-69
Glyma.17G000700	gi|588235370|XP_003549551.1	outer envelope pore protein 37, chloroplastic [Glycine max]	5.1e-183
Glyma.19G242700	gi|483090452|XP_025650640.1	40S ribosomal protein S24-1 [Arachis hypogaea]	1.5e-64
Glyma.01G026100	gi|2041950238|XP_028228861.1	60S ribosomal protein L27a-3-like [Glycine soja]	3.4e-71
Glyma.04G221400	gi|757380378|RZC26481.1	40S ribosomal protein S26-1 [Glycine soja]	3.7e-38
Glyma.17G181000	gi|354107978|XP_028208997.1	30S ribosomal protein S21, chloroplastic-like [Glycine soja]	3.5e-33
Glyma.07G075100	gi|2535218846|NP_001235560.2	uncharacterized protein LOC100527145 [Glycine max]	2.7e-111
Glyma.09G192800	gi|404951292|KRH39322.1	hypothetical protein GLYMA_09G192800 [Glycine max]	3.3e-85
Glyma.04G193500	gi|1235352304|RZC17328.1	Glyceraldehyde-3-phosphate dehydrogenase, cytosolic [Glycine soja]	1.7e-180
Glyma.08G089700	gi|1347701056|ACU20652.1	unknown [Glycine max]	6.3e-110
Glyma.13G207100	gi|2432740876|KRH20885.1	hypothetical protein GLYMA_13G207100 [Glycine max]	1.4e-61
Glyma.06G175466	gi|816135554|KRH54286.1	hypothetical protein GLYMA_06G175500 [Glycine max]	2.8e-61
Glyma.06G077200	gi|809542076|KRH52604.1	hypothetical protein GLYMA_06G077200 [Glycine max]	4.4e-108
Glyma.06G078500	gi|2694718502|XP_028235409.1	proteasome subunit beta type-6-like [Glycine soja]	7.3e-121
Glyma.07G035800	gi|2878236700|RZC01200.1	hypothetical protein D0Y65_016792 [Glycine soja]	5.8e-95
Glyma.10G044000	gi|2562345230|NP_001336715.1	actin depolymerization factor/cofilin-like domain-containing protein [Glycine max]	4.7e-73
Glyma.12G081500	gi|2894531498|XP_028192393.1	50S ribosomal protein L9, chloroplastic-like [Glycine soja]	5.6e-72
Glyma.20G149400	gi|1351242660|KRG91351.1	hypothetical protein GLYMA_20G149400 [Glycine max]	6e-129
Glyma.03G234200	gi|1299758810|KHN03959.1	hypothetical protein glysoja_022645 [Glycine soja]	1.3e-37
Glyma.10G067500	gi|57667984|NP_001276311.2	pyridine nucleotide-disulphide oxidoreductase [Glycine max]	5.2e-235
Glyma.11G103700	gi|3515501508|KHN45830.1	60S ribosomal protein L7a [Glycine soja]	1.8e-116
Glyma.17G002400	gi|2316021866|XP_006600265.1	2-C-methyl-D-erythritol 4-phosphate cytidylyltransferase, chloroplastic isoform X2 [Glycine max]	1.2e-170
Glyma.02G136700	gi|2924069220|KRH71205.1	hypothetical protein GLYMA_02G136700 [Glycine max]	1.7e-113
Glyma.11G149600	gi|3081967536|KHN13710.1	hypothetical protein glysoja_034020 [Glycine soja]	1.2e-64
Glyma.17G049000	gi|341893350|KYP57834.1	hypothetical protein KK1_004115 [Cajanus cajan]	4.1e-168
Glyma.20G155900	gi|1845980458|RZB44091.1	DNA-directed RNA polymerases II, IV and V subunit 6A isoform A [Glycine soja]	2e-63
Glyma.13G280200	gi|1805460344|KRH22141.1	hypothetical protein GLYMA_13G280200 [Glycine max]	2e-152
Glyma.10G233900	gi|1990598538|RZB88752.1	60S ribosomal protein L36-3 isoform B, partial [Glycine soja]	1.2e-65
Glyma.03G131700	gi|1706354516|KRH66830.1	hypothetical protein GLYMA_03G131700 [Glycine max]	1.1e-78
Glyma.09G032400	gi|466626192|KHN12841.1	hypothetical protein glysoja_029375 [Glycine soja]	5e-37
Glyma.14G070400	gi|812744756|KRH15130.1	hypothetical protein GLYMA_14G070400 [Glycine max]	1.5e-117
Glyma.08G199500	gi|2867593232|RZB97832.1	GDSL esterase/lipase APG isoform A [Glycine soja]	3.6e-214
Glyma.15G064300	gi|1989958002|NP_001356179.1	multiple organellar RNA editing factor 9-like [Glycine max]	7.9e-109
Glyma.11G130200	gi|2112177536|XP_028193026.1	linoleate 13S-lipoxygenase 2-1, chloroplastic-like [Glycine soja]	0
Glyma.14G023900	gi|472175552|KRH14406.1	hypothetical protein GLYMA_14G023900 [Glycine max]	2.2e-139
Glyma.18G002800	gi|136700456|KRH31563.1	hypothetical protein GLYMA_11G254300 [Glycine max]	2.9e-281
Glyma.10G018200	gi|631166822|RHN81110.1	hypothetical protein MtrunA17_Chr1g0195481 [Medicago truncatula]	6.7e-45
Glyma.10G204600	gi|3204771638|KHN37823.1	hypothetical protein glysoja_016947 [Glycine soja]	1.5e-10
Glyma.15G262100	gi|2210642828|XP_020207969.1	phosphoglycerate kinase, cytosolic [Cajanus cajan]	2.6e-213
Glyma.08G069300	gi|3188005766|KRH42108.1	hypothetical protein GLYMA_08G069300 [Glycine max]	1.9e-29
Glyma.18G049200	gi|2016764118|XP_028211896.1	50S ribosomal protein L17, chloroplastic [Glycine soja]	1.5e-98
Glyma.15G143800	gi|1802728738|KRH11986.1	hypothetical protein GLYMA_15G143800 [Glycine max]	2.1e-46
Glyma.12G233400	gi|2295997346|ESW21516.1	hypothetical protein PHAVU_005G077300g [Phaseolus vulgaris]	1.8e-170
Glyma.12G036000	gi|251460546|KRH24352.1	hypothetical protein GLYMA_12G036000 [Glycine max]	1.4e-21
Glyma.01G214300	gi|3603492794|RZC31145.1	PGR5-like protein 1A, chloroplastic isoform A [Glycine soja]	1.7e-159
Glyma.08G315600	gi|3392848212|KRH46166.1	hypothetical protein GLYMA_08G315600 [Glycine max]	3.5e-129
Glyma.17G156900	gi|422952234|XP_003524707.1	tubulin alpha-3 chain [Glycine max]	7.6e-125
Glyma.10G048600	gi|2599945620|XP_027364961.1	60S ribosomal protein L4 isoform X1 [Abrus precatorius]	1.1e-198
Glyma.07G019400	gi|1532368176|KRH47274.1	hypothetical protein GLYMA_07G019400 [Glycine max]	7e-63
Glyma.16G026200	gi|512205936|XP_028207200.1	rhodanese-like domain-containing protein 4, chloroplastic [Glycine soja]	1.1e-218
Glyma.12G139800	gi|3299525864|RZB75757.1	hypothetical protein D0Y65_034311 [Glycine soja]	3.9e-147
Glyma.19G009200	gi|1989015854|KRG93319.1	hypothetical protein GLYMA_19G009200 [Glycine max]	6.8e-149
Glyma.07G023900	gi|317807316|RDY12302.1	40S ribosomal protein S12, partial [Mucuna pruriens]	4.7e-68
Glyma.08G027900	gi|507956304|RZB94958.1	Mitochondrial import receptor subunit TOM7-1 [Glycine soja]	9.9e-16
Glyma.02G222400	gi|463114768|AGZ15378.1	fructose-bisphosphate aldolase [Phaseolus vulgaris]	2e-186
Glyma.17G030200	gi|2772198470|KHN03327.1	Stress-induced protein SAM22 [Glycine soja]	2.8e-75
Glyma.17G150200	gi|3582997200|XP_014625463.1	poly(U)-specific endoribonuclease-B isoform X1 [Glycine max]	5.6e-231
Glyma.15G112500	gi|2929249476|KHN32987.1	Plastid-lipid-associated protein, chloroplastic [Glycine soja]	6.1e-128
Glyma.10G103000	gi|1363016394|XP_003535904.1	putative elongation factor TypA-like SVR3, chloroplastic [Glycine max]	0
Glyma.07G240800	gi|207700440|RZC04421.1	hypothetical protein D0Y65_018835 [Glycine soja]	8.4e-66
Glyma.09G264700	gi|409709310|KRH40530.1	hypothetical protein GLYMA_09G264700 [Glycine max]	5.1e-115
Glyma.14G078100	gi|2444043536|RZB67979.1	30S ribosomal protein S9, chloroplastic isoform C [Glycine soja]	6.3e-99
Glyma.05G076800	gi|337172644|KRH57666.1	hypothetical protein GLYMA_05G076800 [Glycine max]	2.1e-68
Glyma.11G000800	gi|1330106530|KRH27567.1	hypothetical protein GLYMA_11G000800 [Glycine max]	1.5e-120
Glyma.10G090500	gi|2182065910|XP_027342153.1	cycloartenol-C-24-methyltransferase [Abrus precatorius]	3.2e-191
Glyma.13G065000	gi|1597904948|RZB71173.1	Hypersensitive-induced response protein-like protein 2 isoform C [Glycine soja]	2.4e-142
Glyma.02G208700	gi|442400876|RZC25992.1	14-3-3-like protein [Glycine soja]	1.5e-142
Glyma.07G267200	gi|2472922066|RZC04835.1	hypothetical protein D0Y65_019099 [Glycine soja]	2.5e-128
Glyma.20G166400	gi|2405143418|KRG91644.1	hypothetical protein GLYMA_20G166400 [Glycine max]	1.3e-194
Glyma.16G153700	gi|3355568090|KRH08498.1	hypothetical protein GLYMA_16G153700 [Glycine max]	5.2e-134
Glyma.17G071000	gi|87797406|KRH02997.1	hypothetical protein GLYMA_17G071000 [Glycine max]	2.4e-57
Glyma.12G066300	gi|540564556|ACU14706.1	unknown, partial [Glycine max]	2.9e-25
Glyma.08G219200	gi|3327480902|NP_001242453.2	uncharacterized protein LOC100803725 [Glycine max]	2.4e-208
Glyma.07G252900	gi|1592573886|XP_028241750.1	uncharacterized protein LOC114420093 [Glycine soja]	1.6e-40
Glyma.14G078300	gi|125936362|KRH15271.1	hypothetical protein GLYMA_14G078300 [Glycine max]	4.1e-37
Glyma.19G238600	gi|379444904|RDX71344.1	40S ribosomal protein S14, partial [Mucuna pruriens]	3e-62
Glyma.18G035300	gi|3476940314|ACU13664.1	unknown [Glycine max]	2.9e-119
Glyma.07G084100	gi|2167353796|NP_001235797.1	uncharacterized protein LOC100499771 [Glycine max]	2.6e-85
Glyma.01G178200	gi|1012745870|XP_020217160.1	NEDD8-conjugating enzyme Ubc12 [Cajanus cajan]	3.5e-106
Glyma.04G252100	gi|308342950|XP_003523459.1	glycine-rich protein 2 [Glycine max]	3e-56
Glyma.17G262400	gi|2914254406|ACU18774.1	unknown [Glycine max]	1.1e-179
Glyma.02G165000	gi|639870026|XP_027362982.1	pyruvate kinase 1, cytosolic-like isoform X1 [Abrus precatorius]	1.3e-208
Glyma.09G271600	gi|3031896908|ACU15681.1	unknown, partial [Glycine max]	7.5e-32
Glyma.16G002500	gi|1536380854|XP_003548186.1	stromal 70 kDa heat shock-related protein, chloroplastic [Glycine max]	0
Glyma.07G043800	gi|435807398|NP_001237424.1	40S ribosomal protein SA [Glycine max]	1.4e-142
Glyma.19G170100	gi|482649558|RXH87196.1	hypothetical protein DVH24_028696 [Malus domestica]	2.5e-208
Glyma.09G283400	gi|1652289866|XP_003534680.2	chaperone protein dnaJ C76, chloroplastic [Glycine max]	1.4e-248
Glyma.10G047700	gi|233914856|KRH32371.1	hypothetical protein GLYMA_10G047700 [Glycine max]	1.2e-124
Glyma.08G303100	gi|2752343412|XP_003532068.1	uncharacterized protein LOC100799111 [Glycine max]	1.6e-53
Glyma.13G339300	gi|1778183154|ESW22352.1	hypothetical protein PHAVU_005G146900g [Phaseolus vulgaris]	3.9e-50
Glyma.18G259400	gi|2434342216|KRH01173.1	hypothetical protein GLYMA_18G259400 [Glycine max]	8e-52
Glyma.14G186900	gi|1129785148|XP_028200953.1	pyruvate dehydrogenase E1 component subunit beta, mitochondrial [Glycine soja]	2e-199
Glyma.07G166400	gi|1680226248|XP_028240680.1	probable NAD(P)H dehydrogenase subunit CRR3, chloroplastic [Glycine soja]	5.1e-86
Glyma.02G290800	gi|2090514364|XP_028220563.1	peptide methionine sulfoxide reductase A1-like isoform X2 [Glycine soja]	9.2e-140
Glyma.11G021700	gi|2314571332|XP_014619022.1	uncharacterized protein LOC100797787 [Glycine max]	5.3e-59
Glyma.19G113000	gi|2857759762|XP_003554022.1	tubulin alpha-6 chain [Glycine max]	3.6e-235
Glyma.19G177700	gi|2742642092|KRG95907.1	hypothetical protein GLYMA_19G177700 [Glycine max]	0
Glyma.10G245200	gi|1755577834|RZB88945.1	40S ribosomal protein S3a isoform A [Glycine soja]	6e-129
Glyma.07G022300	gi|532313770|ACF22876.1	xyloglucan fucosyltransferase [Glycine max]	0
Glyma.01G182500	gi|2138305804|XP_003517272.1	thioredoxin-like protein HCF164, chloroplastic [Glycine max]	4.6e-128
Glyma.14G126200	gi|1385320102|XP_025606431.1	uncharacterized protein LOC112697459 [Arachis hypogaea]	1.5e-188
Glyma.08G224200	gi|3193506290|XP_027908559.1	7-dehydrocholesterol reductase [Vigna unguiculata]	4.1e-235
Glyma.13G163700	gi|517940580|RZB56299.1	UPF0051 protein ABCI8, chloroplastic [Glycine soja]	8.4e-287
Glyma.08G150800	gi|1455189820|KRH43455.1	hypothetical protein GLYMA_08G150800 [Glycine max]	9e-207
Glyma.17G088900	gi|2192690722|XP_028211720.1	iron-sulfur cluster assembly protein 1-like [Glycine soja]	2.6e-81
Glyma.08G015300	gi|1166424734|KRH41192.1	hypothetical protein GLYMA_08G015300 [Glycine max]	4e-165
Glyma.11G110000	gi|634237352|RZB79387.1	Epimerase family protein SDR39U1-like, chloroplastic isoform A [Glycine soja]	9.7e-201
Glyma.19G028700	gi|56149958|KHN48815.1	40S ribosomal protein S19-1 [Glycine soja]	6.7e-76
Glyma.05G202700	gi|3171221238|RZC13410.1	Bidirectional sugar transporter SWEET13 [Glycine soja]	7.1e-139
Glyma.07G120400	gi|93448736|XP_028240146.1	10 kDa chaperonin 1, chloroplastic-like [Glycine soja]	1.9e-39
Glyma.14G084700	gi|1396434644|XP_028201161.1	ethylene-responsive transcription factor RAP2-1-like [Glycine soja]	9.7e-97
Glyma.19G147400	gi|1426116|XP_028218592.1	omega-6 fatty acid desaturase, endoplasmic reticulum isozyme 2-like [Glycine soja]	2.9e-225
Glyma.03G197600	gi|3613005996|XP_021805473.1	polyubiquitin 11-like [Prunus avium]	6.4e-64
Glyma.08G267700	gi|854715404|XP_003531950.1	ycf3-interacting protein 1, chloroplastic [Glycine max]	3.8e-119
Glyma.12G002200	gi|372090264|RZB73530.1	hypothetical protein D0Y65_032944 [Glycine soja]	4.8e-109
Glyma.04G116500	gi|1793856072|KRH62564.1	hypothetical protein GLYMA_04G116500 [Glycine max]	2.5e-197
Glyma.13G217200	gi|2566395220|RDX71344.1	40S ribosomal protein S14, partial [Mucuna pruriens]	1.9e-60
Glyma.18G157300	gi|1942505486|RZB52233.1	40S ribosomal protein S8 [Glycine soja]	3.8e-101
Glyma.13G352100	gi|3554740550|ACU14372.1	unknown, partial [Glycine max]	2.2e-97
Glyma.06G124900	gi|573323614|KYP66269.1	Ubiquitin-conjugating enzyme E2 10, partial [Cajanus cajan]	7.4e-84
Glyma.12G215100	gi|1370626644|RZB76983.1	Photosynthetic NDH subunit of lumenal location 3, chloroplastic [Glycine soja]	6.7e-129
Glyma.06G203200	gi|3459666056|RZC08442.1	ATP synthase subunit gamma, mitochondrial isoform A [Glycine soja]	1.6e-168
Glyma.19G013800	gi|2485524454|NP_001238394.2	ferredoxin-thioredoxin reductase catalytic chain, chloroplastic [Glycine max]	2.9e-76
Glyma.11G018900	gi|1415328898|KHN35065.1	Arabinogalactan peptide 22 [Glycine soja]	3.3e-20
Glyma.07G006600	gi|2233078686|KRH47061.1	hypothetical protein GLYMA_07G006600 [Glycine max]	6.3e-158
Glyma.03G251800	gi|1781084222|XP_028226774.1	AT-hook motif nuclear-localized protein 14-like isoform X2 [Glycine soja]	5.9e-167
Glyma.10G077600	gi|3641564258|AGZ15402.1	ubiquitin conjugating enzyme/ubiquitin-like activating enzyme [Phaseolus vulgaris]	7.7e-104
Glyma.05G132800	gi|795168886|NP_001236951.1	putative ribosomal L27e protein family [Glycine max]	2.3e-53
Glyma.03G252700	gi|3515520164|XP_027931469.1	GDSL esterase/lipase LTL1-like [Vigna unguiculata]	1.8e-180
Glyma.01G149102	gi|1977204808|KRH25464.1	hypothetical protein GLYMA_12G105000 [Glycine max]	5.2e-18
Glyma.07G073100	gi|1116221956|RZC01853.1	Remorin [Glycine soja]	1.6e-54
Glyma.06G250751	gi|2415315812|RZC09125.1	hypothetical protein D0Y65_015745, partial [Glycine soja]	1.3e-08
Glyma.09G199000	gi|449419426|XP_028182022.1	O-fucosyltransferase 39-like isoform X2 [Glycine soja]	1.5e-280
Glyma.10G067800	gi|2369144368|RZB86069.1	60S acidic ribosomal protein P2B [Glycine soja]	9.5e-26
Glyma.17G137600	gi|1815143008|XP_028210349.1	elongation factor G-1, chloroplastic [Glycine soja]	0
Glyma.10G059500	gi|510906208|KRH32560.1	hypothetical protein GLYMA_10G059500 [Glycine max]	1.4e-153
Glyma.08G341600	gi|491341238|RZC00151.1	Trypsin inhibitor A [Glycine soja]	9.4e-121
Glyma.06G056200	gi|1940565222|RZC05971.1	YlmG-like protein 2, chloroplastic [Glycine soja]	9.3e-130
Glyma.01G203400	gi|941068038|KRH77272.1	hypothetical protein GLYMA_01G203400 [Glycine max]	0
Glyma.18G000300	gi|379463560|RZB49931.1	Pheophytinase, chloroplastic [Glycine soja]	2.4e-203
Glyma.10G224200	gi|2846928176|ACU14197.1	unknown [Glycine max]	1.7e-83
Glyma.13G371900	gi|340781740|RZB84875.1	Ribulose bisphosphate carboxylase/oxygenase activase, chloroplastic isoform A [Glycine soja]	1.6e-229
Glyma.18G261600	gi|1867624974|BAT83342.1	hypothetical protein VIGAN_04047800 [Vigna angularis var. angularis]	1.7e-256
Glyma.16G040500	gi|1215666708|XP_028207462.1	uncharacterized protein LOC114390779 [Glycine soja]	9.5e-116
Glyma.02G103900	gi|397397010|RZC24331.1	Polyadenylate-binding protein 8 [Glycine soja]	0
Glyma.18G142500	gi|264582844|KRG99404.1	hypothetical protein GLYMA_18G142500 [Glycine max]	0
Glyma.12G180300	gi|2420138488|RZB76437.1	UDP-D-apiose/UDP-D-xylose synthase 2 isoform A [Glycine soja]	2.5e-226
Glyma.15G106900	gi|3564423214|RZB64024.1	Polyadenylate-binding protein RBP45B [Glycine soja]	9.8e-172
Glyma.09G258000	gi|2275350946|AFK37031.1	unknown [Lotus japonicus]	5.3e-173
Glyma.13G152372	gi|3414474072|KRH30873.1	hypothetical protein GLYMA_11G211500 [Glycine max]	9.4e-50
Glyma.19G218400	gi|1888440836|RZB49127.1	NifU-like protein 1, chloroplastic [Glycine soja]	5.3e-98
Glyma.13G318000	gi|60671022|KRH22706.1	hypothetical protein GLYMA_13G318000 [Glycine max]	1.1e-221
Glyma.12G021100	gi|2250485094|KHN20627.1	Porphobilinogen deaminase, chloroplastic [Glycine soja]	2.4e-183
Glyma.16G219500	gi|2949914532|KRH09515.1	hypothetical protein GLYMA_16G219500 [Glycine max]	6.2e-185
Glyma.20G058100	gi|17080378|KRG89963.1	hypothetical protein GLYMA_20G058100 [Glycine max]	1.2e-114
Glyma.01G097100	gi|941237500|XP_020224846.1	mitochondrial carnitine/acylcarnitine carrier-like protein [Cajanus cajan]	6.8e-154
Glyma.06G068200	gi|3193148710|XP_003526406.1	putative L-ascorbate peroxidase 6 isoform X1 [Glycine max]	1e-151
Glyma.03G258500	gi|1740733570|ACU20490.1	unknown, partial [Glycine max]	1.7e-33
Glyma.06G223500	gi|1366727460|KRH54988.1	hypothetical protein GLYMA_06G223500 [Glycine max]	0
Glyma.18G124600	gi|616963094|XP_016736213.1	PREDICTED: ubiquitin-conjugating enzyme E2 2 isoform X1 [Gossypium hirsutum]	1.8e-86
Glyma.19G047300	gi|201476066|RZB44180.1	60S ribosomal protein L36-3 isoform B [Glycine soja]	5.9e-57
Glyma.15G250500	gi|465816194|RZB66162.1	RuBisCO large subunit-binding protein subunit beta, chloroplastic [Glycine soja]	3.4e-301
Glyma.13G055400	gi|278635766|KRH18375.1	hypothetical protein GLYMA_13G055400 [Glycine max]	4.4e-64
Glyma.17G047500	gi|492181416|NP_001276134.1	FCS-like zinc-finger domain-containing protein [Glycine max]	4.6e-119
Glyma.16G046500	gi|1364334778|XP_027915751.1	40S ribosomal protein S27-2-like [Vigna unguiculata]	7.3e-41
Glyma.19G258800	gi|1472803002|KRG97226.1	hypothetical protein GLYMA_19G258800 [Glycine max]	1e-48
Glyma.13G151600	gi|653772142|XP_028196000.1	60S ribosomal protein L24 [Glycine soja]	6.3e-58
Glyma.03G228200	gi|335703454|RZB49249.1	Aspartic proteinase isoform E [Glycine soja]	6.1e-297
Glyma.13G157300	gi|1710875580|KRH20116.1	hypothetical protein GLYMA_13G157300 [Glycine max]	5.3e-190
Glyma.05G061400	gi|1356404260|RZB56864.1	60S ribosomal protein L15 [Glycine soja]	1.9e-102
Glyma.17G240400	gi|1575940164|KOM52033.1	hypothetical protein LR48_Vigan09g069200 [Vigna angularis]	4.8e-259
Glyma.04G132900	gi|1615819742|KHN12325.1	40S ribosomal protein S19-1 [Glycine soja]	2.7e-76
Glyma.02G001900	gi|225042190|XP_003519114.1	uncharacterized protein LOC100810326 isoform X2 [Glycine max]	6.8e-311
Glyma.12G041300	gi|1648729606|KYP66105.1	40S ribosomal protein S25-2 [Cajanus cajan]	7.7e-31
Glyma.13G295500	gi|710888666|KRH22368.1	hypothetical protein GLYMA_13G295500 [Glycine max]	6.4e-187
Glyma.06G143300	gi|1208244576|KHN25812.1	Expansin-A8 [Glycine soja]	8.2e-132
Glyma.08G343800	gi|553856316|RZC00183.1	40S ribosomal protein S6 [Glycine soja]	2.7e-110
Glyma.18G084800	gi|1409338644|XP_003551567.1	40S ribosomal protein S8 isoform X1 [Glycine max]	6.9e-87
Glyma.16G088400	gi|520099142|XP_028206067.1	UV-B-induced protein At3g17800, chloroplastic-like [Glycine soja]	5.4e-216
Glyma.15G169100	gi|624046302|KHN24614.1	Brassinosteroid-regulated protein BRU1 [Glycine soja]	6.3e-175
Glyma.08G154900	gi|2022245986|KRH43521.1	hypothetical protein GLYMA_08G154900 [Glycine max]	5.8e-207
Glyma.02G107100	gi|2272600684|OMO82436.1	Ribosomal protein L34Ae [Corchorus olitorius]	1.3e-47
Glyma.11G042100	gi|892183644|KHN34857.1	hypothetical protein glysoja_004623 [Glycine soja]	1.5e-33
Glyma.02G205102	gi|123657174|RZC25936.1	putative LRR receptor-like serine/threonine-protein kinase IRK [Glycine soja]	1.8e-37
Glyma.05G216400	gi|1885388962|RDY10935.1	Endoglucanase 6, partial [Mucuna pruriens]	6.1e-310
Glyma.18G287600	gi|1077001570|KRH01606.1	hypothetical protein GLYMA_18G287600 [Glycine max]	3.9e-96
Glyma.01G078800	gi|901376578|XP_028233193.1	putative lipid-binding protein At4g00165 [Glycine soja]	2e-57
Glyma.05G200500	gi|1529768720|RZC13366.1	Magnesium protoporphyrin IX methyltransferase, chloroplastic [Glycine soja]	3.6e-170
Glyma.06G135800	gi|388705330|XP_003526758.1	60S acidic ribosomal protein P1 [Glycine max]	4.1e-28
Glyma.10G203200	gi|583865112|KRH34745.1	hypothetical protein GLYMA_10G203200 [Glycine max]	6.1e-31
Glyma.06G069200	gi|803062092|KRH52452.1	hypothetical protein GLYMA_06G069200 [Glycine max]	4.2e-222
Glyma.11G173700	gi|1621621878|RDX69340.1	Internal alternative NAD(P)H-ubiquinone oxidoreductase A1, mitochondrial [Mucuna pruriens]	3.9e-267
Glyma.19G124900	gi|1410167298|ACU16054.1	unknown, partial [Glycine max]	3.2e-58
Glyma.11G114001	gi|3707289148|XP_014618959.1	uncharacterized protein LOC100306292 isoform X1 [Glycine max]	3.8e-69
Glyma.08G130200	gi|3654486914|XP_003531321.1	uncharacterized protein LOC100306294 [Glycine max]	3.1e-27
Glyma.05G028800	gi|3478070580|PQQ08691.1	hypothetical protein Pyn_14578 [Prunus yedoensis var. nudiflora]	5e-86
Glyma.07G261400	gi|1609188952|KRH51102.1	hypothetical protein GLYMA_07G261400 [Glycine max]	1.1e-151
Glyma.12G058200	gi|1174016328|XP_028194418.1	18.5 kDa class I heat shock protein-like [Glycine soja]	5.9e-59
Glyma.18G062900	gi|1192081928|NP_001236075.1	peptidyl-prolyl cis-trans isomerase CYP24 precursor [Glycine max]	2.2e-101
Glyma.16G153000	gi|1517034182|XP_028207468.1	protein NDH-DEPENDENT CYCLIC ELECTRON FLOW 5-like [Glycine soja]	3.5e-222
Glyma.20G108500	gi|67991184|RDX82050.1	NADH dehydrogenase [ubiquinone] 1 beta subcomplex subunit 7, partial [Mucuna pruriens]	3.8e-63
Glyma.12G039900	gi|2264066942|KHN25407.1	Transcription factor BTF3 [Glycine soja]	5.3e-68
Glyma.17G143200	gi|490022854|RZB56864.1	60S ribosomal protein L15 [Glycine soja]	1.1e-130
Glyma.08G333700	gi|1463911680|XP_003532220.1	uncharacterized protein LOC100791735 [Glycine max]	2.8e-241
Glyma.15G101400	gi|229024688|XP_003546118.1	BI1-like protein [Glycine max]	6.1e-116
Glyma.18G276800	gi|3259193868|RZB53998.1	Amino acid transporter AVT6A isoform B [Glycine soja]	1.6e-231
Glyma.06G070500	gi|304933496|KHN07095.1	GTP-binding nuclear protein Ran-3 [Glycine soja]	2.4e-118
Glyma.12G062700	gi|58579952|KRH24787.1	hypothetical protein GLYMA_12G062700 [Glycine max]	3e-135
Glyma.06G254100	gi|3587009878|RZC09149.1	Cytochrome c-type biogenesis ccda-like chloroplastic protein 2 isoform A [Glycine soja]	4.6e-173
Glyma.05G146800	gi|96718908|NP_001235991.1	60S ribosomal protein L17-2 [Glycine max]	1e-88
Glyma.19G232700	gi|2658399184|XP_028215912.1	60S ribosomal protein L22-2-like [Glycine soja]	1.3e-43
Glyma.10G024200	gi|2438863280|XP_003536420.2	uncharacterized protein LOC100807849 [Glycine max]	1.1e-203
Glyma.04G204300	gi|691372532|KRH63918.1	hypothetical protein GLYMA_04G204300 [Glycine max]	1.9e-65
Glyma.12G129200	gi|86207590|RZB75618.1	Phospholipase A1-IIdelta [Glycine soja]	9.7e-234
Glyma.06G091700	gi|1347531594|RZC06589.1	Auxin-responsive protein IAA8 isoform B [Glycine soja]	1.8e-188
Glyma.05G243800	gi|1410148642|RZC14125.1	Guanine nucleotide-binding protein subunit beta-like protein [Glycine soja]	1.8e-188
Glyma.05G166800	gi|3348127302|KRH59125.1	hypothetical protein GLYMA_05G166800 [Glycine max]	1.2e-147
Glyma.02G005500	gi|2389809424|NP_001236661.2	cytosolic malate dehydrogenase [Glycine max]	1.9e-179
Glyma.09G198300	gi|2222718174|XP_028182013.1	HMG1/2-like protein [Glycine soja]	2.3e-49
Glyma.08G341700	gi|1761398626|XP_003532235.1	kunitz-type trypsin inhibitor KTI1-like [Glycine max]	1.4e-111
Glyma.15G251900	gi|998881066|RZB66184.1	putative glutathione S-transferase isoform C [Glycine soja]	1.1e-135
Glyma.06G174200	gi|3429167530|RZC08027.1	CBBY-like protein [Glycine soja]	7.8e-160
Glyma.13G357500	gi|2257266690|XP_028188662.1	dynein light chain 1, cytoplasmic-like [Glycine soja]	1.3e-48
Glyma.10G160300	gi|3668860104|KRH34063.1	hypothetical protein GLYMA_10G160300 [Glycine max]	4.3e-62
Glyma.19G114500	gi|3512280172|XP_027921373.1	5-methyltetrahydropteroyltriglutamate--homocysteine methyltransferase [Vigna unguiculata]	0
Glyma.05G016000	gi|49888272|XP_006579720.1	calcium sensing receptor, chloroplastic isoform X2 [Glycine max]	6e-191
Glyma.17G114800	gi|1486988074|ACU15382.1	unknown [Glycine max]	9.2e-74
Glyma.08G224400	gi|358647698|XP_003529464.2	V-type proton ATPase catalytic subunit A [Glycine max]	0
Glyma.19G240400	gi|891524452|XP_028218833.1	superoxide dismutase [Cu-Zn] [Glycine soja]	3.2e-74
Glyma.10G180700	gi|1467453284|NP_001235058.1	uncharacterized protein LOC100305927 [Glycine max]	2e-60
Glyma.19G197500	gi|2849659782|KRG96233.1	hypothetical protein GLYMA_19G197500 [Glycine max]	1.8e-83
Glyma.11G048100	gi|516086464|KHN12997.1	60S ribosomal protein L26-1 [Glycine soja]	1.6e-57
Glyma.12G054700	gi|1513624728|KRH24671.1	hypothetical protein GLYMA_12G054700 [Glycine max]	0
Glyma.07G221200	gi|1158682334|XP_003529426.1	uncharacterized protein LOC100793972 isoform X2 [Glycine max]	7.3e-100
Glyma.07G181200	gi|454344072|KRH49808.1	hypothetical protein GLYMA_07G181200 [Glycine max]	1.1e-40
Glyma.17G018600	gi|1687968648|RZB63967.1	40S ribosomal protein S15a-1 isoform A [Glycine soja]	9.9e-65
Glyma.14G211000	gi|106032468|AAA33978.1	NADPH-specific isocitrate dehydrogenase, partial [Glycine max]	5.2e-255
Glyma.20G123600	gi|2144936594|KRG90945.1	hypothetical protein GLYMA_20G123600 [Glycine max]	1.5e-274
Glyma.08G043000	gi|3014622650|RZB95217.1	Protein TIFY 6B isoform A [Glycine soja]	2.9e-172
Glyma.06G165700	gi|2402072888|XP_028236742.1	transcription factor bHLH137-like [Glycine soja]	1.4e-148
Glyma.07G085700	gi|1997700402|KRH48384.1	hypothetical protein GLYMA_07G085700 [Glycine max]	2.6e-282
Glyma.06G323000	gi|2282302004|KHN20558.1	Endoglucanase 9 [Glycine soja]	6.7e-93
Glyma.18G004100	gi|2928759746|RZB49995.1	30S ribosomal protein S1, chloroplastic isoform A [Glycine soja]	2.2e-216
Glyma.03G109200	gi|1882469238|KRH66478.1	hypothetical protein GLYMA_03G109200 [Glycine max]	1.6e-82
Glyma.10G041900	gi|1185959524|ACU13815.1	unknown [Glycine max]	1.9e-64
Glyma.19G194915	gi|1810960868|KHN02224.1	Cytochrome b-c1 complex subunit 9 [Glycine soja]	1.2e-27
Glyma.20G170700	gi|1304449336|XP_003556169.1	ran-binding protein 1 homolog b [Glycine max]	6.4e-97
Glyma.08G022500	gi|2990585452|NP_001235503.2	NDPk domain-containing protein [Glycine max]	9.9e-102
Glyma.03G259400	gi|1233393384|XP_028226887.1	uncharacterized protein LOC114407826 [Glycine soja]	3.9e-131
Glyma.08G236000	gi|1708953972|XP_028244899.1	peptide methionine sulfoxide reductase B1, chloroplastic [Glycine soja]	1e-101
Glyma.06G325100	gi|2884698028|KRH56475.1	hypothetical protein GLYMA_06G325100 [Glycine max]	1.2e-171
Glyma.17G134500	gi|3294043996|XP_003549882.1	uncharacterized protein LOC100789105 [Glycine max]	1.3e-103
Glyma.13G318200	gi|749016098|KRH22710.1	hypothetical protein GLYMA_13G318200 [Glycine max]	4.8e-29
Glyma.08G082100	gi|1464250604|KHN39138.1	Programmed cell death protein 5 [Glycine soja]	1.9e-47
Glyma.02G088900	gi|3353119440|XP_028200496.1	probable non-specific lipid-transfer protein AKCS9 [Glycine soja]	7.7e-42
Glyma.20G083300	gi|1935422278|XP_003535986.1	40S ribosomal protein S3-3 [Glycine max]	1.1e-127
Glyma.19G012900	gi|445520242|RZB45973.1	hypothetical protein D0Y65_050132 [Glycine soja]	1.5e-82
Glyma.11G195100	gi|2312159994|KRH30603.1	hypothetical protein GLYMA_11G195100 [Glycine max]	1.4e-63
Glyma.17G119300	gi|1644378004|XP_028208233.1	GDP-fucose transporter 1 [Glycine soja]	4.3e-185
Glyma.08G035400	gi|667486140|RZB95078.1	putative lactoylglutathione lyase, chloroplastic isoform A [Glycine soja]	2.6e-191
Glyma.02G078500	gi|2245813224|XP_027924491.1	probable choline kinase 1 [Vigna unguiculata]	2.3e-186
Glyma.05G064300	gi|508427378|RZB56904.1	GTP-binding protein YPTM2, partial [Glycine soja]	1.8e-117
Glyma.19G112700	gi|413269570|BAT84933.1	hypothetical protein VIGAN_04241500 [Vigna angularis var. angularis]	2.7e-14
Glyma.06G129400	gi|3577496676|KRH53506.1	hypothetical protein GLYMA_06G129400, partial [Glycine max]	0
Glyma.10G290700	gi|343532002|KHN37322.1	PsbP-like protein 2, chloroplastic [Glycine soja]	2e-129
Glyma.19G253000	gi|462915126|RDX67423.1	hypothetical protein CR513_53706, partial [Mucuna pruriens]	8.5e-86
Glyma.07G114600	gi|363707328|XP_003529036.1	RGG repeats nuclear RNA binding protein A [Glycine max]	5.2e-129
Glyma.13G278000	gi|3642392912|KRH22106.1	hypothetical protein GLYMA_13G278000 [Glycine max]	9.2e-30
Glyma.14G023300	gi|341440932|RZB67076.1	Protein translation factor SUI1-like isoform B [Glycine soja]	7.7e-59
Glyma.08G353600	gi|3467257650|KRH46737.1	hypothetical protein GLYMA_08G353600 [Glycine max]	1.8e-193
Glyma.20G092000	gi|515257810|RZB43071.1	Aspartic proteinase isoform A [Glycine soja]	2.2e-287
Glyma.11G132000	gi|260182406|RZB74464.1	Zinc finger A20 and AN1 domain-containing stress-associated protein 8, partial [Glycine soja]	7.9e-91
Glyma.01G024000	gi|3223364280|KRH74503.1	hypothetical protein GLYMA_01G024000 [Glycine max]	4.6e-147
Glyma.08G132200	gi|2027256780|KRH43121.1	hypothetical protein GLYMA_08G132200 [Glycine max]	6.2e-54
Glyma.18G022700	gi|2734730230|RZB50295.1	Wound-induced protein 1, partial [Glycine soja]	7.6e-85
Glyma.04G011100	gi|378013026|KYP66105.1	40S ribosomal protein S25-2 [Cajanus cajan]	5.4e-31
Glyma.07G032900	gi|1512192850|XP_003528360.1	uncharacterized protein LOC100776958 [Glycine max]	2.3e-65
Glyma.03G029900	gi|1723157700|NP_001240228.1	cytochrome P450 83B1-like precursor [Glycine max]	4.5e-253
Glyma.09G077500	gi|2439202204|RZB91112.1	Protein TIFY 3B [Glycine soja]	2.2e-107
Glyma.12G036700	gi|871179664|RYR22722.1	hypothetical protein Ahy_B03g068028 isoform A [Arachis hypogaea]	1.6e-164
Glyma.15G050200	gi|3042897956|ASL24535.1	actin [Sarocalamus faberi]	7.6e-208
Glyma.11G082400	gi|293600656|NP_001241213.1	uncharacterized protein LOC100817843 [Glycine max]	6.7e-166
Glyma.01G114800	gi|1488269146|ACU20550.1	unknown [Glycine max]	7e-61
Glyma.15G202300	gi|2479703662|KRH12890.1	hypothetical protein GLYMA_15G202300 [Glycine max]	3.8e-132
Glyma.20G249700	gi|213351770|XP_028222567.1	DNA repair RAD52-like protein 2, chloroplastic [Glycine soja]	1.5e-106
Glyma.12G236700	gi|618583090|Q94IR2.1	RecName: Full=Carotenoid 9,10(9',10')-cleavage dioxygenase 1; AltName: Full=Neoxanthin cleavage enzyme NC2; AltName: Full=PvCCD1; AltName: Full=PvNCED2	1.9e-155
Glyma.11G195900	gi|463574318|XP_027345956.1	ruBisCO large subunit-binding protein subunit alpha [Abrus precatorius]	9.4e-237
Glyma.15G067000	gi|3120377924|KRH10747.1	hypothetical protein GLYMA_15G067000 [Glycine max]	4.6e-72
Glyma.16G041700	gi|2942153476|RZB59525.1	Photosynthetic NDH subunit of subcomplex B 2, chloroplastic [Glycine soja]	1.6e-190
Glyma.20G105800	gi|1616950008|NP_001235094.1	uncharacterized protein LOC100527113 [Glycine max]	7.3e-93
Glyma.13G150200	gi|1870526042|XP_014621034.1	probable 3-deoxy-D-manno-octulosonic acid transferase, mitochondrial isoform X1 [Glycine max]	1.1e-93
Glyma.14G192700	gi|847462734|KRH17022.1	hypothetical protein GLYMA_14G192700 [Glycine max]	1.6e-112
Glyma.12G107500	gi|470404750|XP_025980315.1	uncharacterized protein LOC100500263 isoform X1 [Glycine max]	4.4e-36
Glyma.17G197700	gi|1897954038|RZB57707.1	hypothetical protein D0Y65_046392 [Glycine soja]	4.5e-130
Glyma.08G087500	gi|2443384344|KRH42400.1	hypothetical protein GLYMA_08G087500 [Glycine max]	1.3e-117
Glyma.20G241500	gi|525430204|SBU44864.1	chalcone isomerase RNA [Glycine max]	1.4e-101
Glyma.05G158100	gi|252929736|XP_027348680.1	14-3-3-like protein C isoform X1 [Abrus precatorius]	6.6e-118
Glyma.07G149600	gi|2101666218|XP_003529150.1	vacuolar cation/proton exchanger 3 [Glycine max]	5.9e-199
Glyma.17G140600	gi|1958988402|KRH04110.1	hypothetical protein GLYMA_17G140600 [Glycine max]	9e-186
Glyma.06G014500	gi|972244412|KHN20083.1	PsbP domain-containing protein 3, chloroplastic [Glycine soja]	3.2e-132
Glyma.13G070100	gi|1575130166|RZB71244.1	hypothetical protein D0Y65_035960 [Glycine soja]	1.3e-62
Glyma.08G139800	gi|625534148|KHN29098.1	hypothetical protein glysoja_008433 [Glycine soja]	3.9e-26
Glyma.09G043000	gi|1098778236|KRH37077.1	hypothetical protein GLYMA_09G043100 [Glycine max]	5.3e-53
Glyma.08G291500	gi|1394343574|XP_028245663.1	uncharacterized protein At4g14342 isoform X1 [Glycine soja]	2.8e-48
Glyma.18G242500	gi|645219744|XP_027353546.1	basic leucine zipper and W2 domain-containing protein 2-like [Abrus precatorius]	2.4e-209
Glyma.12G163071	gi|1683428928|RDY05075.1	hypothetical protein CR513_11126, partial [Mucuna pruriens]	4.5e-11
Glyma.02G256000	gi|1892943244|XP_003519388.1	probable zinc metalloprotease EGY2, chloroplastic [Glycine max]	2.6e-278
Glyma.19G101100	gi|491051150|KRG94674.1	hypothetical protein GLYMA_19G101100 [Glycine max]	2.3e-177
Glyma.15G211500	gi|618262822|KRH13021.1	hypothetical protein GLYMA_15G211500 [Glycine max]	9.1e-105
Glyma.17G046500	gi|496163914|RZB55241.1	Peroxiredoxin Q, chloroplastic [Glycine soja]	1.7e-109
Glyma.07G258500	gi|2418518492|XP_010093993.1	glucose-1-phosphate adenylyltransferase large subunit 3, chloroplastic/amyloplastic [Morus notabilis]	2.7e-256
Glyma.20G127800	gi|3143303512|XP_007143047.1	hypothetical protein PHAVU_007G039100g [Phaseolus vulgaris]	6e-204
Glyma.06G220800	gi|1085892892|KRH54948.1	hypothetical protein GLYMA_06G220800 [Glycine max]	5.7e-92
Glyma.03G142200	gi|232482978|XP_028225354.1	40S ribosomal protein S20-2-like [Glycine soja]	4.3e-63
Glyma.20G224400	gi|358478236|KRG92668.1	hypothetical protein GLYMA_20G224400 [Glycine max]	4.7e-222
Glyma.02G015300	gi|479869116|XP_028193112.1	probable galacturonosyltransferase-like 7 [Glycine soja]	2.6e-197
Glyma.17G169700	gi|2452257010|KRH57897.1	hypothetical protein GLYMA_05G091100 [Glycine max]	3.4e-93
Glyma.17G042100	gi|1382061454|XP_022639717.1	polyubiquitin-A isoform X3 [Vigna radiata var. radiata]	4.8e-212
Glyma.02G271400	gi|2939271064|ACU13712.1	unknown [Glycine max]	3.6e-73
Glyma.15G017500	gi|2580900560|NP_001240013.1	uncharacterized protein LOC100804423 [Glycine max]	1.1e-173
Glyma.11G231000	gi|1251967370|RZB73016.1	Clathrin heavy chain 1 isoform B, partial [Glycine soja]	3.3e-114
Glyma.10G172100	gi|1747515166|KRH34241.1	hypothetical protein GLYMA_10G172100 [Glycine max]	4.3e-213
Glyma.17G252600	gi|1308141746|XP_028209179.1	50S ribosomal protein L31, chloroplastic-like [Glycine soja]	1.4e-61
Glyma.15G205900	gi|1345930254|NP_001238494.1	uncharacterized protein LOC100305903 [Glycine max]	2.5e-106
Glyma.03G253500	gi|980966272|RZC22463.1	Violaxanthin de-epoxidase, chloroplastic [Glycine soja]	1.1e-264
Glyma.01G071300	gi|1142519686|RDX90777.1	S-adenosylmethionine decarboxylase proenzyme, partial [Mucuna pruriens]	1e-174
Glyma.09G062900	gi|534762420|XP_003546457.1	beta-galactosidase [Glycine max]	0
Glyma.05G238000	gi|1571908830|XP_028233964.1	40S ribosomal protein S7-like [Glycine soja]	3e-101
Glyma.16G218500	gi|347326382|XP_020231574.1	glutamate decarboxylase [Cajanus cajan]	1.1e-266
Glyma.13G132100	gi|1421149690|ACU13433.1	unknown, partial [Glycine max]	9.3e-51
Glyma.04G238800	gi|1734140092|KYP66269.1	Ubiquitin-conjugating enzyme E2 10, partial [Cajanus cajan]	2.2e-84
Glyma.17G004300	gi|3142154590|XP_003550995.1	40S ribosomal protein S15-4 [Glycine max]	3.1e-76
Glyma.10G179200	gi|388573180|XP_003536203.2	protein EXORDIUM-like 5 [Glycine max]	1.7e-188
Glyma.11G146300	gi|3566024554|RZB80506.1	60S ribosomal protein L12 [Glycine soja]	6.7e-87
Glyma.02G019600	gi|1754635686|RZC23007.1	Heme-binding protein 2 [Glycine soja]	3.9e-122
Glyma.08G115600	gi|3561371340|RZB96419.1	Mitochondrial dicarboxylate/tricarboxylate transporter DTC isoform A [Glycine soja]	1.8e-159
Glyma.11G112300	gi|1433902884|KHN39828.1	Putative RNA-binding protein YqeI [Glycine soja]	3.2e-117
Glyma.08G108900	gi|1322835204|KRH42752.1	hypothetical protein GLYMA_08G108900 [Glycine max]	3.3e-278
Glyma.06G047400	gi|1666983324|XP_006581276.3	serine carboxypeptidase-like 11 isoform X1 [Glycine max]	3.1e-273
Glyma.06G057400	gi|2876650|RZC05991.1	Copper transporter 5 [Glycine soja]	1.4e-67
Glyma.12G188200	gi|100362482|RDX90751.1	Histone deacetylase 8 [Mucuna pruriens]	9.2e-190
Glyma.04G228400	gi|1374337710|KRH64302.1	hypothetical protein GLYMA_04G228400 [Glycine max]	3.7e-151
Glyma.10G291200	gi|1167724462|GAU12145.1	hypothetical protein TSUD_01110 [Trifolium subterraneum]	6.1e-170
Glyma.20G246800	gi|390276490|BAT93531.1	hypothetical protein VIGAN_08004200 [Vigna angularis var. angularis]	2.7e-308
Glyma.18G298300	gi|1160924210|KRH01783.1	hypothetical protein GLYMA_18G298300 [Glycine max]	2.2e-128
Glyma.07G086900	gi|2423378480|KRH48405.1	hypothetical protein GLYMA_07G086900 [Glycine max]	5.7e-34
Glyma.01G004300	gi|1287796958|RZC27803.1	60S ribosomal protein L31 [Glycine soja]	1.9e-52
Glyma.03G194000	gi|848254076|XP_028226001.1	zinc finger A20 and AN1 domain-containing stress-associated protein 4-like [Glycine soja]	2.4e-62
Glyma.02G234200	gi|1409037032|KRH72792.1	hypothetical protein GLYMA_02G234200 [Glycine max]	4.3e-162
Glyma.20G094200	gi|187272338|RXH79713.1	hypothetical protein DVH24_040860 [Malus domestica]	2.4e-99
Glyma.18G111200	gi|2388811308|NP_001237836.2	phi class glutathione S-transferase [Glycine max]	1.6e-121
Glyma.01G234200	gi|79716082|XP_028180254.1	uncharacterized protein LOC114367282 isoform X2 [Glycine soja]	1.6e-69
Glyma.09G152100	gi|2812869390|ACU14627.1	unknown [Glycine max]	1.4e-38
Glyma.09G235400	gi|2970579588|XP_028213968.1	cystathionine gamma-synthase 1, chloroplastic-like [Glycine soja]	1.4e-218
Glyma.18G102100	gi|215830600|RZB51456.1	Protein LHCP TRANSLOCATION DEFECT [Glycine soja]	2.1e-95
Glyma.17G260600	gi|1936383082|RDY06342.1	Ribonuclease P protein subunit p25-like protein, partial [Mucuna pruriens]	5.1e-48
Glyma.04G161600	gi|536514566|XP_014630202.1	uncharacterized protein LOC100787404 [Glycine max]	6.3e-73
Glyma.15G275900	gi|2203993382|RZB66591.1	Protein TAB2-like, chloroplastic isoform A [Glycine soja]	4.4e-184
Glyma.19G223600	gi|3611574118|RZB49220.1	DEAD-box ATP-dependent RNA helicase 3, chloroplastic isoform A [Glycine soja]	0
Glyma.04G069300	gi|884761512|RZC06201.1	GTP-binding nuclear protein Ran-3 isoform B [Glycine soja]	6.4e-119
Glyma.10G030600	gi|718009186|BAT95558.1	hypothetical protein VIGAN_08231000 [Vigna angularis var. angularis]	3.3e-173
Glyma.05G189100	gi|861835924|RZC13144.1	DNA-directed RNA polymerase II subunit 4 [Glycine soja]	7.7e-71
Glyma.15G273300	gi|820016082|XP_003546881.1	thylakoid lumenal 19 kDa protein, chloroplastic [Glycine max]	5.3e-87
Glyma.08G010000	gi|515698704|KHN16865.1	Bidirectional sugar transporter SWEET13 [Glycine soja]	4.3e-137
Glyma.06G224200	gi|117655396|RZC08744.1	Thylakoid lumenal 16.5 kDa protein, chloroplastic isoform A [Glycine soja]	3.7e-99
Glyma.20G127500	gi|229732716|XP_003555958.1	stress enhanced protein 1, chloroplastic isoform X1 [Glycine max]	1.1e-62
Glyma.08G170000	gi|1848730720|XP_028244108.1	elongation factor 2-like [Glycine soja]	0
Glyma.02G263200	gi|2972011466|XP_014505404.1	40S ribosomal protein S4-1 [Vigna radiata var. radiata]	1.7e-131
Glyma.01G015100	gi|2685676374|KRH74371.1	hypothetical protein GLYMA_01G015100 [Glycine max]	8.2e-147
Glyma.06G070600	gi|2660490254|RZC06200.1	GTP-binding nuclear protein Ran-3 isoform A [Glycine soja]	1.7e-128
Glyma.08G142700	gi|3680483032|XP_028243858.1	iron-sulfur assembly protein IscA, chloroplastic [Glycine soja]	7.8e-80
Glyma.11G207000	gi|2886619636|XP_028186263.1	cold-responsive protein kinase 1-like [Glycine soja]	0
Glyma.03G123300	gi|3647385050|NP_001348440.1	R3H and SUZ domain-containing protein [Glycine max]	5.1e-204
Glyma.19G254600	gi|2975891994|XP_028216135.1	anthocyanidin reductase-like isoform X1 [Glycine soja]	3.7e-196
Glyma.07G165200	gi|174198876|ACU21540.1	unknown [Glycine max]	3.9e-139
Glyma.04G118700	gi|3009140782|ACU13809.1	unknown [Glycine max]	2.9e-98
Glyma.04G190100	gi|2606425604|NP_001348128.1	RNA recognition motif (RRM) domain-containing protein [Glycine max]	8.5e-143
Glyma.19G016200	gi|2517642976|KRG93435.1	hypothetical protein GLYMA_19G016200 [Glycine max]	8.8e-10
Glyma.10G130200	gi|1834055918|NP_001235729.2	uncharacterized protein LOC100306230 [Glycine max]	3.1e-90
Glyma.08G024100	gi|3509529910|KRH41341.1	hypothetical protein GLYMA_08G024100 [Glycine max]	3e-72
Glyma.19G020000	gi|2676634246|KHN45479.1	Hypersensitive-induced response protein 1 [Glycine soja]	2.2e-142
Glyma.15G203900	gi|167756204|KRH12909.1	hypothetical protein GLYMA_15G203900 [Glycine max]	8.4e-193
Glyma.11G229700	gi|293310568|NP_001342573.1	protein EARLY FLOWERING 4a [Glycine max]	3.1e-47
Glyma.15G195500	gi|3092121274|NP_001236826.1	uncharacterized protein LOC100499846 [Glycine max]	4.2e-61
Glyma.18G187600	gi|690091460|KHN04060.1	Aldo-keto reductase family 4 member C9 [Glycine soja]	3.4e-174
Glyma.18G286500	gi|773053296|XP_003552675.1	psbP-like protein 1, chloroplastic [Glycine max]	2.5e-128
Glyma.08G224500	gi|3361992106|KRH44668.1	hypothetical protein GLYMA_08G224500 [Glycine max]	5e-222
Glyma.04G043200	gi|3273887326|KRH61362.1	hypothetical protein GLYMA_04G043200 [Glycine max]	2.1e-35
Glyma.09G249200	gi|1655360396|RZB93746.1	Thioredoxin F-type, chloroplastic [Glycine soja]	2.4e-42
Glyma.05G035600	gi|1186449254|XP_006579559.1	RING-H2 finger protein ATL48 [Glycine max]	4.8e-35
Glyma.12G036800	gi|3018201566|XP_006592081.1	V-type proton ATPase 16 kDa proteolipid subunit [Glycine max]	8.1e-80
Glyma.03G213100	gi|1122193554|KRH68168.1	hypothetical protein GLYMA_03G213100 [Glycine max]	4.4e-57
Glyma.04G023900	gi|3663378236|XP_002275306.1	PREDICTED: tubulin beta-1 chain [Vitis vinifera]	6.8e-236
Glyma.19G210600	gi|2991564912|RZB49009.1	putative protein isoform C [Glycine soja]	1e-67
Glyma.06G276300	gi|1729939296|RZC09479.1	Multiprotein-bridging factor 1a [Glycine soja]	2.7e-71
Glyma.10G063800	gi|988557866|XP_028196820.1	peptidyl-prolyl cis-trans isomerase FKBP16-4, chloroplastic-like [Glycine soja]	1.7e-133
Glyma.06G223700	gi|3412044078|KRH54992.1	hypothetical protein GLYMA_06G223700 [Glycine max]	3e-285
Glyma.15G257100	gi|1826615130|KRH13696.1	hypothetical protein GLYMA_15G257100 [Glycine max]	0
Glyma.14G038200	gi|1468093820|NP_001341039.1	cysteine proteinase inhibitor [Glycine max]	1.6e-49
Glyma.02G215700	gi|476998228|NP_001235535.2	metalloendoproteinase 1 precursor [Glycine max]	6.9e-173
Glyma.14G142300	gi|720420524|XP_028198608.1	sulfite exporter TauE/SafE family protein 3-like isoform X1 [Glycine soja]	2.9e-235
Glyma.12G012800	gi|1033731194|XP_003539968.1	peroxisomal membrane protein 11B [Glycine max]	2.1e-110
Glyma.01G244900	gi|2095864082|XP_014520661.1	presequence protease 1, chloroplastic/mitochondrial [Vigna radiata var. radiata]	0
Glyma.08G038100	gi|2349440116|XP_006584831.1	chloroplast processing peptidase [Glycine max]	1.6e-138
Glyma.16G073300	gi|2066006092|RZB59990.1	hypothetical protein D0Y65_042962 [Glycine soja]	3.6e-19
Glyma.04G064100	gi|424353932|XP_003522507.1	homeobox protein knotted-1-like 3 isoform X2 [Glycine max]	3.8e-224
Glyma.13G242000	gi|1885841380|KRH21496.1	hypothetical protein GLYMA_13G242000 [Glycine max]	7.5e-80
Glyma.05G132000	gi|42315334|XP_020232448.1	ATP-dependent zinc metalloprotease FTSH 2, chloroplastic isoform X1 [Cajanus cajan]	0
Glyma.18G159800	gi|2330715324|RDX73010.1	Wound-induced basic protein, partial [Mucuna pruriens]	3.7e-20
Glyma.09G188100	gi|661665348|NP_001238137.2	uncharacterized protein LOC100527832 precursor [Glycine max]	4.6e-84
Glyma.05G140300	gi|559590960|XP_028232591.1	uncharacterized protein LOC114412761 [Glycine soja]	5.5e-25
Glyma.08G350800	gi|38706238|KRH46682.1	hypothetical protein GLYMA_08G350800 [Glycine max]	6.1e-286
Glyma.20G129900	gi|2261957216|KRG91039.1	hypothetical protein GLYMA_20G129900 [Glycine max]	1.2e-128
Glyma.12G065600	gi|537004296|RZB74621.1	Ras-related protein RABE1c [Glycine soja]	7.7e-85
Glyma.17G147700	gi|1657790390|XP_003549948.1	ATP-dependent Clp protease proteolytic subunit-related protein 4, chloroplastic [Glycine max]	7.9e-159
Glyma.09G184500	gi|1959628938|RZB92658.1	NADH dehydrogenase [ubiquinone] 1 beta subcomplex subunit 10-B isoform A [Glycine soja]	3.5e-58
Glyma.15G165900	gi|2252594820|ACU16492.1	unknown [Glycine max]	6.6e-39
Glyma.01G017400	gi|1723477968|NP_001242808.2	RNA-binding domain-containing protein [Glycine max]	9.5e-130
Glyma.11G100800	gi|3392527944|KHN32285.1	Photosystem II stability/assembly factor HCF136, chloroplastic [Glycine soja]	1.6e-206
Glyma.12G106600	gi|1579010694|XP_003539891.1	protein THYLAKOID FORMATION1, chloroplastic isoform X1 [Glycine max]	4.3e-143
Glyma.09G130400	gi|482751528|RZB91855.1	Heavy metal-associated isoprenylated plant protein 39 isoform A [Glycine soja]	8.9e-45
Glyma.04G145000	gi|1160283674|XP_025984025.1	protein Dr1 homolog [Glycine max]	3.3e-53
Glyma.13G169000	gi|231334056|RZB81444.1	Photosystem I assembly factor PSA3, chloroplastic [Glycine soja]	8.1e-157
Glyma.05G045200	gi|908629248|XP_003525659.1	nucleoside diphosphate kinase 2, chloroplastic [Glycine max]	6.1e-119
Glyma.09G285700	gi|2319563470|KRH40918.1	hypothetical protein GLYMA_09G285700 [Glycine max]	8.2e-254
Glyma.13G138600	gi|1652139060|ACN40936.1	unknown [Picea sitchensis]	3.4e-123
Glyma.04G228300	gi|1138676470|RZC17885.1	Two-component response regulator-like APRR5 isoform A [Glycine soja]	0
Glyma.13G033951	gi|2696809572|KZV27456.1	hypothetical protein F511_02565 [Dorcoceras hygrometricum]	1.4e-10
Glyma.18G045000	gi|1348492398|KRG98019.1	hypothetical protein GLYMA_18G045000 [Glycine max]	1.1e-107
Glyma.02G200300	gi|3608635738|XP_003519130.1	40S ribosomal protein S17 [Glycine max]	7.3e-64
Glyma.04G223300	gi|916559766|DAA80461.1	TPA_inf: transcription factor WRKY58 [Glycine max]	4.3e-173
Glyma.03G256500	gi|3136352454|RZC22521.1	Hydroquinone glucosyltransferase isoform B [Glycine soja]	1.4e-259
Glyma.02G002300	gi|2204162844|XP_028191817.1	60S ribosomal protein L30-like [Glycine soja]	6.4e-58
Glyma.11G069800	gi|317705346|RZB78722.1	putative glucose-6-phosphate 1-epimerase [Glycine soja]	5.8e-100
Glyma.09G052100	gi|1431001816|NP_001241619.1	RNA-binding KOW domain-containing protein [Glycine max]	1.2e-60
Glyma.02G140900	gi|1335739204|XP_003518887.1	histone H1 [Glycine max]	1.3e-24
Glyma.06G044600	gi|3314219322|XP_020213884.1	3-oxo-Delta(4,5)-steroid 5-beta-reductase [Cajanus cajan]	1.2e-179
Glyma.19G007800	gi|1607097882|RZB45881.1	Protease Do-like 1, chloroplastic isoform A [Glycine soja]	1.1e-203
Glyma.10G285000	gi|2143975790|RZB89596.1	Thioredoxin X, chloroplastic [Glycine soja]	2.1e-76
Glyma.09G234600	gi|1651818792|RZB93528.1	hypothetical protein D0Y65_025059 [Glycine soja]	1.3e-114
Glyma.08G222600	gi|1962058932|NP_001240179.1	uncharacterized protein LOC100814950 [Glycine max]	2e-170
Glyma.10G162000	gi|3129401396|KRH34083.1	hypothetical protein GLYMA_10G162000 [Glycine max]	2.9e-222
Glyma.10G147600	gi|3552141094|KRH33830.1	hypothetical protein GLYMA_10G147600 [Glycine max]	1.9e-187
Glyma.02G155600	gi|3551820826|RZC25159.1	Universal stress protein A-like protein isoform A [Glycine soja]	1.2e-76
Glyma.10G128400	gi|2819312062|KRH33519.1	hypothetical protein GLYMA_10G128400 [Glycine max]	2.1e-250
Glyma.15G015500	gi|2719716504|NP_001235982.2	60S ribosomal protein L37 [Glycine max]	1.1e-48
Glyma.10G033100	gi|1528807916|KRH32120.1	hypothetical protein GLYMA_10G033100 [Glycine max]	1.3e-22
Glyma.17G134800	gi|965632278|XP_003549884.1	40S ribosomal protein S13 [Glycine max]	1.9e-79
Glyma.01G089300	gi|2750874222|KRH75512.1	hypothetical protein GLYMA_01G089300 [Glycine max]	0
Glyma.03G131900	gi|2315701598|KRH66838.1	hypothetical protein GLYMA_03G131900 [Glycine max]	1.9e-53
Glyma.06G299100	gi|403247982|XP_003527468.1	protein THYLAKOID FORMATION1, chloroplastic [Glycine max]	1.4e-135
Glyma.10G151200	gi|1655850126|ACU14318.1	unknown [Glycine max]	1.6e-54
Glyma.08G151100	gi|622934692|KHN29195.1	hypothetical protein glysoja_008530 [Glycine soja]	5.7e-13
Glyma.13G241500	gi|1236953644|XP_014620640.1	uncharacterized protein LOC100306645 isoform X1 [Glycine max]	1.7e-106
Glyma.08G303800	gi|731421572|XP_003551948.1	probable polyamine oxidase 2 isoform X1 [Glycine max]	9.9e-258
Glyma.02G174400	gi|1867436856|KRH71875.1	hypothetical protein GLYMA_02G174400 [Glycine max]	7.8e-43
Glyma.05G199700	gi|915598962|RZC13345.1	hypothetical protein D0Y65_012831 [Glycine soja]	1.7e-97
Glyma.15G108700	gi|122176460|KRH11443.1	hypothetical protein GLYMA_15G108700 [Glycine max]	1.3e-256
Glyma.01G142400	gi|28872768|KHN40155.1	RuBisCO-associated protein [Glycine soja]	3.9e-156
Glyma.03G212900	gi|3116817664|KOM39479.1	hypothetical protein LR48_Vigan03g286100 [Vigna angularis]	2.7e-225
Glyma.06G303600	gi|1382400378|XP_021828911.1	RING-box protein 1a isoform X1 [Prunus avium]	7.5e-54
Glyma.03G167200	gi|2807689134|RZC21047.1	hypothetical protein D0Y65_007384 [Glycine soja]	9.5e-158
Glyma.12G062900	gi|3018032104|XP_014619830.1	protein kinase APK1A, chloroplastic-like isoform X1 [Glycine max]	2.8e-253
Glyma.11G093000	gi|3062414090|NP_001236042.2	proteasome maturation factor UMP1 family protein [Glycine max]	1.1e-77
Glyma.02G308700	gi|2828542308|RZC27565.1	Fasciclin-like arabinogalactan protein 2 [Glycine soja]	1.9e-174
Glyma.05G218800	gi|1488758876|ACU14825.1	unknown [Glycine max]	2.9e-89
Glyma.15G047000	gi|1638557212|XP_003547545.1	probable plastid-lipid-associated protein 4, chloroplastic [Glycine max]	4.2e-120
Glyma.01G219502	gi|40966770|RZC31232.1	putative phospholipid hydroperoxide glutathione peroxidase [Glycine soja]	9.7e-21
Glyma.15G071900	gi|1620491612|RZB63514.1	NADH dehydrogenase [ubiquinone] iron-sulfur protein 8, mitochondrial isoform B [Glycine soja]	2.2e-106
Glyma.08G350600	gi|2346877972|XP_028212543.1	small ubiquitin-related modifier 1-like [Glycine soja]	4.7e-58
Glyma.05G182100	gi|2402054232|KRH59410.1	hypothetical protein GLYMA_05G182100 [Glycine max]	4.2e-21
Glyma.01G242000	gi|946587218|KRH77919.1	hypothetical protein GLYMA_01G242000 [Glycine max]	1.2e-206
Glyma.02G154500	gi|442588994|XP_025981413.1	uncharacterized protein LOC112999520 [Glycine max]	4.2e-31
Glyma.14G189400	gi|1101697960|AGZ15378.1	fructose-bisphosphate aldolase [Phaseolus vulgaris]	5e-186
Glyma.07G273600	gi|3050791162|RZC04973.1	Prolycopene isomerase, chloroplastic isoform A [Glycine soja]	0
Glyma.17G158400	gi|491642850|KHN01729.1	UPF0308 protein, chloroplastic [Glycine soja]	1.8e-131
Glyma.15G139200	gi|2399002358|RZB64534.1	Transcription factor bHLH147 [Glycine soja]	8e-83
Glyma.05G147302	gi|1886029498|RZB96220.1	hypothetical protein D0Y65_020158, partial [Glycine soja]	3.4e-49
Glyma.11G175200	gi|335770946|NP_001344096.1	peptidyl-prolyl cis-trans isomerase CYP34 precursor [Glycine max]	1.3e-101
Glyma.01G006200	gi|860875120|KRH74211.1	hypothetical protein GLYMA_01G006200 [Glycine max]	2.6e-26
Glyma.08G093900	gi|3119888194|KRH42514.1	hypothetical protein GLYMA_08G093900 [Glycine max]	1.1e-176
Glyma.18G291900	gi|1793215536|KRH01676.1	hypothetical protein GLYMA_18G291900 [Glycine max]	4.5e-165
Glyma.17G140400	gi|2177375384|KRH04107.1	hypothetical protein GLYMA_17G140400 [Glycine max]	6.3e-41
Glyma.07G198600	gi|499603548|RDX87208.1	40S ribosomal protein S6, partial [Mucuna pruriens]	9.7e-113
Glyma.13G332700	gi|1210806720|XP_028191296.1	60S ribosomal protein L23a-like [Glycine soja]	3.1e-63
Glyma.18G297600	gi|3417224334|KRH01765.1	hypothetical protein GLYMA_18G297600 [Glycine max]	1.1e-30
Glyma.17G003300	gi|340461472|KYP52110.1	Glutathione S-transferase zeta class [Cajanus cajan]	6.7e-103
Glyma.04G147700	gi|310754288|NP_001304379.2	heme oxygenase 1, chloroplastic [Glycine max]	5.8e-150
Glyma.16G107300	gi|2455346196|KRH07734.1	hypothetical protein GLYMA_16G107300 [Glycine max]	8.5e-223
Glyma.09G232600	gi|110384070|NP_001241154.1	uncharacterized protein LOC100777895 [Glycine max]	1.6e-85
Glyma.15G052200	gi|1516224184|KRH10510.1	hypothetical protein GLYMA_15G052200 [Glycine max]	1.1e-50
Glyma.01G029800	gi|1671504388|RZC23240.1	ADP-ribosylation factor 2 isoform B, partial [Glycine soja]	8.2e-108
Glyma.11G075300	gi|1953808146|RZB78807.1	V-type proton ATPase 16 kDa proteolipid subunit [Glycine soja]	8.7e-56
Glyma.20G129600	gi|1076850764|XP_006605308.1	uncharacterized protein LOC100500418 isoform X1 [Glycine max]	8.5e-59
Glyma.08G346500	gi|430777948|NP_001240243.1	40S ribosomal protein S8 [Glycine max]	4.6e-101
Glyma.08G142000	gi|2197381248|RZB96878.1	hypothetical protein D0Y65_020534 [Glycine soja]	2.7e-54
Glyma.10G096200	gi|3142813782|NP_001237609.1	uncharacterized protein LOC100500665 [Glycine max]	4.3e-83
Glyma.13G104200	gi|147023656|RZB71809.1	Transmembrane protein 258 [Glycine soja]	1.9e-22
Glyma.12G178800	gi|1782063682|KHN27704.1	Superoxide dismutase [Cu-Zn], chloroplastic [Glycine soja]	7.6e-95
Glyma.04G166700	gi|1448408224|KRH54578.1	hypothetical protein GLYMA_06G195800 [Glycine max]	1.2e-61
Glyma.11G168010	gi|2594953482|KRH13578.1	hypothetical protein GLYMA_15G248600 [Glycine max]	3.6e-21
Glyma.15G071200	gi|628096292|KRH10822.1	hypothetical protein GLYMA_15G071200 [Glycine max]	0
Glyma.19G192600	gi|2466309932|ACU16051.1	unknown [Glycine max]	8.2e-77
Glyma.16G203100	gi|1882789506|XP_028206192.1	CDGSH iron-sulfur domain-containing protein NEET-like [Glycine soja]	5e-38
Glyma.04G225900	gi|568011208|XP_028229849.1	uncharacterized protein LOC114410205 [Glycine soja]	9.4e-83
Glyma.07G090800	gi|756570380|KRH48470.1	hypothetical protein GLYMA_07G090800 [Glycine max]	3.6e-130
Glyma.12G044100	gi|2760895810|XP_028194540.1	ras-related protein Rab7 [Glycine soja]	3.4e-115
Glyma.09G094800	gi|1656321200|KHN44040.1	60S ribosomal protein L39 [Glycine soja]	4.5e-31
Glyma.02G072500	gi|695422522|KRH70162.1	hypothetical protein GLYMA_02G072500 [Glycine max]	1e-151
Glyma.13G211300	gi|348965034|XP_028190941.1	BI1-like protein [Glycine soja]	3.7e-108
Glyma.18G049400	gi|229092180|RZB50717.1	Ycf54-like protein isoform A [Glycine soja]	4e-104
Glyma.08G211200	gi|992740006|NP_001236789.1	uncharacterized protein LOC100305539 [Glycine max]	1.8e-68
Glyma.18G134500	gi|3285661060|KRG99289.1	hypothetical protein GLYMA_18G134500 [Glycine max]	6.5e-44
Glyma.06G123800	gi|239498694|ACU23077.1	unknown [Glycine max]	1.2e-138
Glyma.12G014200	gi|886532314|NP_001304355.1	probable tocopherol O-methyltransferase, chloroplastic [Glycine max]	2.3e-154
Glyma.11G105900	gi|2054552626|KRH24277.1	hypothetical protein GLYMA_12G030800 [Glycine max]	2.2e-46
Glyma.01G192000	gi|427605448|XP_003517333.1	uncharacterized protein At2g23090 [Glycine max]	3.9e-38
Glyma.08G316200	gi|426814106|KRH46177.1	hypothetical protein GLYMA_08G316200 [Glycine max]	3.5e-87
Glyma.11G198500	gi|3099373944|KRH30655.1	hypothetical protein GLYMA_11G198500 [Glycine max]	1.5e-119
Glyma.12G239100	gi|33913742|KHN19436.1	Cytochrome P450 705A20 [Glycine soja]	2.1e-231
Glyma.10G283900	gi|3379454482|KRH36107.1	hypothetical protein GLYMA_10G283900 [Glycine max]	2.3e-105
Glyma.03G242900	gi|112862900|XP_028226641.1	superoxide dismutase [Cu-Zn]-like [Glycine soja]	1.8e-74
Glyma.12G162300	gi|3113106598|XP_028192240.1	30S ribosomal protein S20, chloroplastic-like [Glycine soja]	2.3e-67
Glyma.20G237200	gi|69290912|ACU15064.1	unknown [Glycine max]	2.1e-83
Glyma.05G010500	gi|3150706988|NP_001235804.1	uncharacterized protein LOC100306235 [Glycine max]	4.9e-54
Glyma.09G070500	gi|2231929764|RZB91015.1	Protein STRICTOSIDINE SYNTHASE-LIKE 4 isoform A [Glycine soja]	5.7e-196
Glyma.17G259000	gi|1669413318|XP_027941515.1	synaptotagmin-2-like [Vigna unguiculata]	3.2e-293
Glyma.04G099900	gi|1536889240|XP_027364239.1	14-3-3-like protein isoform X2 [Abrus precatorius]	7.4e-144
Glyma.13G152270	gi|513287366|XP_028182274.1	transcription elongation factor 1 homolog [Glycine soja]	3.6e-38
Glyma.14G038300	gi|312457598|KRH14630.1	hypothetical protein GLYMA_14G038300 [Glycine max]	7.5e-107
Glyma.13G080900	gi|2342356908|RZB71409.1	Gamma-glutamylcyclotransferase 2-3 [Glycine soja]	2.9e-143
Glyma.08G210500	gi|2838865508|RZB98020.1	3-isopropylmalate dehydratase small subunit 3 isoform C [Glycine soja]	3.3e-108
Glyma.20G068500	gi|405290216|RZB42725.1	hypothetical protein D0Y65_053345 [Glycine soja]	1.4e-34
Glyma.15G156900	gi|149973560|XP_007138851.1	hypothetical protein PHAVU_009G242900g [Phaseolus vulgaris]	5.1e-243
Glyma.07G055900	gi|899285508|KRH47910.1	hypothetical protein GLYMA_07G055900 [Glycine max]	0
Glyma.04G247900	gi|250820010|XP_014501963.1	protein disulfide-isomerase [Vigna radiata var. radiata]	8.7e-264
Glyma.08G286800	gi|2646135720|XP_027345990.1	NADPH-dependent alkenal/one oxidoreductase, chloroplastic isoform X1 [Abrus precatorius]	1.9e-159
Glyma.03G168700	gi|2432100340|RXH87196.1	hypothetical protein DVH24_028696 [Malus domestica]	6.1e-201
Glyma.20G237400	gi|60821828|RZB45482.1	60S ribosomal protein L18-2 isoform A [Glycine soja]	2.2e-92
Glyma.15G132200	gi|657332402|XP_023001032.1	tubulin beta chain-like [Cucurbita maxima]	2.9e-242
Glyma.05G233500	gi|801460752|KRH60332.1	hypothetical protein GLYMA_05G233500 [Glycine max]	7.1e-99
Glyma.05G211100	gi|1093126906|XP_014630781.1	plectin/S10 domain-containing protein isoform X1 [Glycine max]	2.9e-63
Glyma.08G285100	gi|1625992136|KRH45644.1	hypothetical protein GLYMA_08G285100 [Glycine max]	6.9e-56
Glyma.14G009300	gi|374132498|XP_014622539.1	glucose-1-phosphate adenylyltransferase small subunit 2, chloroplastic [Glycine max]	8.7e-295
Glyma.05G055500	gi|656654554|ESW27615.1	hypothetical protein PHAVU_003G217300g [Phaseolus vulgaris]	0
Glyma.20G244500	gi|1477964602|KRG93036.1	hypothetical protein GLYMA_20G244500 [Glycine max]	1.5e-188
Glyma.17G160400	gi|3420935400|XP_028208734.1	NADH dehydrogenase [ubiquinone] iron-sulfur protein 4, mitochondrial-like [Glycine soja]	5.9e-80
Glyma.03G185800	gi|3170882314|RZC21366.1	Triosephosphate isomerase, chloroplastic isoform A [Glycine soja]	6.4e-167
Glyma.13G316400	gi|3504688578|KRH22676.1	hypothetical protein GLYMA_13G316400 [Glycine max]	1.8e-104
Glyma.11G140500	gi|1302019342|XP_027348774.1	heat shock cognate 70 kDa protein 2 isoform X1 [Abrus precatorius]	0
Glyma.12G205400	gi|3477731656|KHN27900.1	ADP,ATP carrier protein 3, mitochondrial [Glycine soja]	3e-187
Glyma.16G095000	gi|1159002602|XP_014624654.1	protein WEAK CHLOROPLAST MOVEMENT UNDER BLUE LIGHT 1 isoform X1 [Glycine max]	7.6e-267
Glyma.03G122500	gi|141033402|XP_003521106.1	protein NRT1/ PTR FAMILY 3.1 [Glycine max]	0
Glyma.11G021400	gi|281687640|RZB77916.1	2-C-methyl-D-erythritol 2,4-cyclodiphosphate synthase, chloroplastic [Glycine soja]	1e-112
Glyma.12G085900	gi|3015941034|RZB74967.1	putative 2-carboxy-D-arabinitol-1-phosphatase isoform B [Glycine soja]	6.7e-287
Glyma.02G197600	gi|3143134050|KRH72197.1	hypothetical protein GLYMA_02G197600 [Glycine max]	1.1e-100
Glyma.18G028500	gi|3459835518|KRG97754.1	hypothetical protein GLYMA_18G028500 [Glycine max]	6.3e-69
Glyma.06G157100	gi|198556342|XP_028236484.1	small nuclear ribonucleoprotein E-like [Glycine soja]	5.9e-41
Glyma.01G188100	gi|2513611642|XP_028243748.1	protein IN CHLOROPLAST ATPASE BIOGENESIS, chloroplastic-like [Glycine soja]	2.8e-175
Glyma.13G280600	gi|3531513350|KRH22147.1	hypothetical protein GLYMA_13G280600 [Glycine max]	7.1e-197
Glyma.02G017500	gi|3026753964|XP_003518993.1	blue-light photoreceptor PHR2 isoform X2 [Glycine max]	3.5e-189
Glyma.16G012600	gi|73303590|KRH06262.1	hypothetical protein GLYMA_16G012600 [Glycine max]	1.7e-197
Glyma.03G005900	gi|2187547778|XP_028223982.1	uncharacterized protein LOC114405713 isoform X1 [Glycine soja]	1e-149
Glyma.05G240100	gi|510687910|RZC14051.1	putative glutathione peroxidase 3, mitochondrial isoform B [Glycine soja]	4.4e-112
Glyma.11G112100	gi|3426097000|KHN39829.1	MATE efflux family protein 4, chloroplastic [Glycine soja]	1e-256
Glyma.12G048900	gi|2951365066|KRH24559.1	hypothetical protein GLYMA_12G048900 [Glycine max]	3.6e-122
Glyma.01G030500	gi|3557792424|KRH74598.1	hypothetical protein GLYMA_01G030500 [Glycine max]	6.5e-158
Glyma.06G198550	gi|476056080|KHN31961.1	Methyltransferase-like protein 21D [Glycine soja]	1e-23
Glyma.06G138700	gi|488402858|KRH53659.1	hypothetical protein GLYMA_06G138700 [Glycine max]	4.2e-103
Glyma.03G133200	gi|3049981164|KRH66851.1	hypothetical protein GLYMA_03G133200 [Glycine max]	9.4e-105
Glyma.11G249100	gi|532144308|XP_028196176.1	protein kish-like [Glycine soja]	3.9e-34
Glyma.10G241000	gi|1967691606|XP_003536492.1	phosphoglucomutase, chloroplastic [Glycine max]	0
Glyma.11G031800	gi|2966529598|XP_017425971.1	PREDICTED: autophagy-related protein 8f isoform X2 [Vigna angularis]	1.6e-48
Glyma.09G190000	gi|1611110560|RZC02056.1	hypothetical protein D0Y65_017285 [Glycine soja]	3e-33
Glyma.06G141900	gi|365967860|KRH53715.1	hypothetical protein GLYMA_06G141900 [Glycine max]	2.7e-22
Glyma.13G261700	gi|1716545566|KRH21832.1	hypothetical protein GLYMA_13G261700 [Glycine max]	1.7e-284
Glyma.12G049500	gi|1819852190|KRH24569.1	hypothetical protein GLYMA_12G049500 [Glycine max]	2.7e-119
Glyma.19G245400	gi|2663542128|RZB49570.1	Pro-hevein [Glycine soja]	1.8e-119
Glyma.10G143500	gi|377251864|RZB87215.1	Aspartic proteinase isoform A [Glycine soja]	1.2e-278
Glyma.11G012700	gi|1550415120|KRH27766.1	hypothetical protein GLYMA_11G012700 [Glycine max]	1.2e-172
Glyma.04G099400	gi|2103286214|RZC15931.1	Serine--tRNA ligase, chloroplastic/mitochondrial isoform A [Glycine soja]	7.3e-260
Glyma.05G228500	gi|2174304854|XP_006580476.1	probable lactoylglutathione lyase, chloroplastic [Glycine max]	1.1e-188
Glyma.02G050600	gi|376882760|RZC23477.1	Protein CHAPERONE-LIKE PROTEIN OF POR1, chloroplastic isoform E [Glycine soja]	1.2e-160
Glyma.10G224100	gi|3413023538|RZB44287.1	Thioredoxin Y1, chloroplastic isoform B, partial [Glycine soja]	1.2e-65
Glyma.18G243800	gi|527860198|XP_028212471.1	protein TIC 20-II, chloroplastic [Glycine soja]	3.3e-103
Glyma.15G013300	gi|715899460|XP_028204023.1	F-box/kelch-repeat protein At1g80440-like [Glycine soja]	2e-215
Glyma.06G144500	gi|2117018868|RZC07514.1	Superoxide dismutase [Mn], mitochondrial [Glycine soja]	5.3e-124
Glyma.02G091200	gi|2075858218|RZC24099.1	ATP-dependent Clp protease proteolytic subunit 3, chloroplastic [Glycine soja]	2.9e-172
Glyma.12G031300	gi|3143925392|XP_003540845.1	protein NUCLEAR FUSION DEFECTIVE 4 [Glycine max]	1.3e-257
Glyma.18G292600	gi|3402832488|XP_028214075.1	peptidyl-prolyl cis-trans isomerase FKBP19, chloroplastic-like isoform X2 [Glycine soja]	1.1e-103
Glyma.03G073710	gi|489231512|KRH62427.1	hypothetical protein GLYMA_04G107900 [Glycine max]	8.2e-81
Glyma.03G105400	gi|2165733800|KRH66418.1	hypothetical protein GLYMA_03G105400 [Glycine max]	9.1e-40
Glyma.05G183100	gi|1933161746|XP_014511585.1	protein ACTIVITY OF BC1 COMPLEX KINASE 8, chloroplastic [Vigna radiata var. radiata]	0
Glyma.18G240400	gi|2428540080|KRH00895.1	hypothetical protein GLYMA_18G240400 [Glycine max]	6e-96
Glyma.07G155400	gi|2218686840|XP_028240520.1	uncharacterized protein At5g01610-like [Glycine soja]	5.9e-91
Glyma.16G026500	gi|3635592660|RZB59281.1	hypothetical protein D0Y65_042511 [Glycine soja]	6.6e-14
Glyma.18G200500	gi|2528116982|KRH00227.1	hypothetical protein GLYMA_18G200500 [Glycine max]	4.9e-201
Glyma.13G077900	gi|1071029972|XP_017431213.1	PREDICTED: V-type proton ATPase 16 kDa proteolipid subunit-like [Vigna angularis]	1.9e-55
Glyma.13G217600	gi|223742462|KRH21060.1	hypothetical protein GLYMA_13G217600 [Glycine max]	2.8e-196
Glyma.05G032200	gi|953199352|RZC10764.1	Transcription factor MYB1R1 [Glycine soja]	4.2e-130
Glyma.14G053200	gi|2291156014|RHN64671.1	putative protein translocase complex, SecE/Sec61-gamma subunit, protein translocase SecE [Medicago truncatula]	1.5e-35
Glyma.10G155400	gi|2627090660|XP_003536085.1	amidase 1 isoform X1 [Glycine max]	4.7e-223
Glyma.05G156100	gi|693294140|RZB72952.1	60S ribosomal protein L32-1, partial [Glycine soja]	6.6e-64
Glyma.15G015800	gi|645709474|XP_006597065.1	uncharacterized protein LOC100818121 isoform X1 [Glycine max]	1.9e-139
Glyma.09G164200	gi|3423685662|XP_014507408.2	DNA-directed RNA polymerases II, IV and V subunit 12 [Vigna radiata var. radiata]	3.2e-27
Glyma.13G302100	gi|1634205610|XP_003543363.1	protein THYLAKOID FORMATION1, chloroplastic [Glycine max]	2.2e-163
Glyma.02G280700	gi|3185896040|XP_028219709.1	mitochondrial fission 1 protein A-like [Glycine soja]	2.8e-76
Glyma.11G213000	gi|829076866|RDX78573.1	Glutamate decarboxylase 1 [Mucuna pruriens]	1.3e-263
Glyma.08G363800	gi|430996246|XP_028246528.1	14-3-3-like protein A [Glycine soja]	6.5e-118
Glyma.10G069300	gi|1322194668|XP_003535436.1	28 kDa heat- and acid-stable phosphoprotein [Glycine max]	1e-49
Glyma.13G060100	gi|191236180|XP_003543856.1	uncharacterized protein LOC100781931 [Glycine max]	7.9e-218
Glyma.02G081200	gi|3084360218|XP_028199654.1	very-long-chain enoyl-CoA reductase-like [Glycine soja]	1.3e-149
Glyma.11G134700	gi|3053070350|XP_028187583.1	copper transporter 6-like [Glycine soja]	1.3e-54
Glyma.14G050900	gi|1707654244|XP_003519438.1	GDSL esterase/lipase At2g04570 [Glycine max]	5e-181
Glyma.01G199900	gi|3228676686|KRH77222.1	hypothetical protein GLYMA_01G199900 [Glycine max]	2e-33
Glyma.11G142100	gi|1349151590|KHN32107.1	Putative histone H2B.1 [Glycine soja]	9.1e-45
Glyma.03G130800	gi|3478541654|XP_003521150.1	probable calcium-binding protein CML36 [Glycine max]	2.2e-107
Glyma.12G183800	gi|3339725710|RZB76496.1	Zinc finger A20 and AN1 domain-containing stress-associated protein 3 [Glycine soja]	1.7e-80
Glyma.16G038300	gi|3245754|KRG94870.1	hypothetical protein GLYMA_19G114500 [Glycine max]	0
Glyma.04G161300	gi|363217598|KRH63212.1	hypothetical protein GLYMA_04G161300 [Glycine max]	9.3e-45
Glyma.08G321400	gi|1971421328|XP_003532147.1	aspartyl protease family protein At5g10770 [Glycine max]	2.7e-264
Glyma.11G097200	gi|1662613066|XP_003537753.1	signal recognition particle 43 kDa protein, chloroplastic [Glycine max]	3.2e-210
Glyma.14G164900	gi|3617696522|KRH18816.1	hypothetical protein GLYMA_13G084000 [Glycine max]	0
Glyma.04G147800	gi|577252978|XP_028228881.1	uncharacterized protein LOC114409578 [Glycine soja]	1.2e-71
Glyma.19G145000	gi|1262158420|RZB47953.1	40S ribosomal protein S20-1 isoform B [Glycine soja]	4.5e-63
Glyma.05G138700	gi|351225566|XP_028232570.1	probable xyloglucan endotransglucosylase/hydrolase protein 28 [Glycine soja]	6.2e-176
Glyma.19G145800	gi|313165626|KHN26372.1	hypothetical protein glysoja_029326 [Glycine soja]	5.5e-130
Glyma.08G360100	gi|1077171032|KHN24978.1	hypothetical protein glysoja_027092 [Glycine soja]	9.3e-68
Glyma.01G235600	gi|33544638|PNX94947.1	12-oxophytodienoate reductase [Trifolium pratense]	2.4e-194
Glyma.20G115600	gi|2932301350|XP_003555902.1	zinc finger protein CONSTANS-LIKE 16 [Glycine max]	1.4e-232
Glyma.06G162600	gi|1738171426|Q39817.1	RecName: Full=Calnexin homolog; Flags: Precursor	6.3e-260
Glyma.12G219600	gi|3432859940|XP_028192597.1	tubulin-folding cofactor A-like [Glycine soja]	1e-55
Glyma.03G142300	gi|3305365312|ACU15138.1	unknown [Glycine max]	1.7e-59
Glyma.09G069000	gi|3630939446|KRH37482.1	hypothetical protein GLYMA_09G069000 [Glycine max]	2.8e-122
Glyma.02G300200	gi|1135738090|RZC27436.1	Nuclear transcription factor Y subunit B-3 [Glycine soja]	3.1e-61
Glyma.06G129100	gi|3311977446|XP_003526717.1	CLP protease regulatory subunit CLPX1, mitochondrial isoform X1 [Glycine max]	2.1e-281
Glyma.14G027900	gi|2096335156|RZB67163.1	Peroxisomal and mitochondrial division factor 2 isoform D [Glycine soja]	2.3e-130
Glyma.16G129900	gi|91858920|XP_019423519.1	PREDICTED: peptidyl-prolyl cis-trans isomerase Pin1-like [Lupinus angustifolius]	7e-61
Glyma.19G240100	gi|579174586|KRG96903.1	hypothetical protein GLYMA_19G240100 [Glycine max]	7.8e-60
Glyma.13G141700	gi|1509593394|KRH19888.1	hypothetical protein GLYMA_13G141700 [Glycine max]	1.1e-96
Glyma.05G099500	gi|583375382|RZC26481.1	40S ribosomal protein S26-1 [Glycine soja]	1.2e-39
Glyma.16G023800	gi|1051325720|KRH06455.1	hypothetical protein GLYMA_16G023800 [Glycine max]	5e-92
Glyma.13G087300	gi|2652729198|XP_028196260.1	FCS-Like Zinc finger 6-like [Glycine soja]	4.7e-65
Glyma.05G010400	gi|298121720|RZC10401.1	hypothetical protein D0Y65_010935 [Glycine soja]	5.3e-66
Glyma.08G042300	gi|3002867572|XP_028242831.1	40S ribosomal protein S15-4 [Glycine soja]	6e-73
Glyma.10G006200	gi|3063713818|RZC22745.1	60S ribosomal protein L7a-2 isoform A, partial [Glycine soja]	3.4e-121
Glyma.08G095900	gi|2092774896|ACU13651.1	unknown [Glycine max]	5.7e-64
Glyma.02G038700	gi|1555595376|KRH69632.1	hypothetical protein GLYMA_02G038700 [Glycine max]	4.2e-71
Glyma.05G059600	gi|2940533480|XP_015889175.2	uncharacterized protein LOC107424007 [Ziziphus jujuba]	8.7e-22
Glyma.06G002900	gi|2910675490|AAC48996.1	glutamate 1-semialdehyde aminotransferase [Glycine max]	2e-259
Glyma.14G084500	gi|2219515494|KOM52033.1	hypothetical protein LR48_Vigan09g069200 [Vigna angularis]	4.1e-255
Glyma.20G160500	gi|2832404180|RZB88752.1	60S ribosomal protein L36-3 isoform B, partial [Glycine soja]	3.9e-56
Glyma.02G091900	gi|10449588|KRH56506.1	hypothetical protein GLYMA_05G000900 [Glycine max]	1.4e-212
Glyma.03G203800	gi|243567340|XP_006576207.1	uncharacterized protein LOC100527653 isoform X1 [Glycine max]	4.1e-69
Glyma.12G058500	gi|3576686678|KHN25235.1	Universal stress protein A-like protein [Glycine soja]	3.3e-86
Glyma.15G208300	gi|3317779582|ANJ17643.1	photosystem II protein M (chloroplast) [Couepia paraensis]	2.8e-09
Glyma.18G242900	gi|1522195782|KRH00933.1	hypothetical protein GLYMA_18G242900 [Glycine max]	1.8e-301
Glyma.08G118300	gi|2194800448|KRH42897.1	hypothetical protein GLYMA_08G118300 [Glycine max]	7.1e-51
Glyma.06G222000	gi|2825603928|KHN28874.1	hypothetical protein glysoja_049977 [Glycine soja]	1.5e-73
Glyma.13G057500	gi|1998830668|NP_001276194.2	40S ribosomal protein S19-1 [Glycine max]	7.4e-76
Glyma.17G080200	gi|1548003782|KRH03161.1	hypothetical protein GLYMA_17G080200 [Glycine max]	5.5e-60
Glyma.10G117300	gi|548054180|NP_001235207.1	uncharacterized protein LOC100499985 [Glycine max]	1.3e-35
Glyma.06G297500	gi|813234486|NP_001237863.2	uncharacterized protein LOC100527304 [Glycine max]	1.5e-42
Glyma.18G295600	gi|2527495102|KHN17302.1	Chloroplastic group IIB intron splicing facilitator CRS2-B, chloroplastic [Glycine soja]	3.7e-134
Glyma.03G175400	gi|770623302|RZC21185.1	Serine/arginine-rich splicing factor RS2Z32 isoform A [Glycine soja]	1.5e-85
Glyma.03G019600	gi|2652107318|RZC18737.1	Histone deacetylase complex subunit SAP18 isoform A [Glycine soja]	9.7e-69
Glyma.07G100500	gi|784525418|XP_007152698.1	hypothetical protein PHAVU_004G151800g [Phaseolus vulgaris]	4.2e-286
Glyma.01G223500	gi|1496350470|KRH77609.1	hypothetical protein GLYMA_01G223500 [Glycine max]	2.3e-162
Glyma.15G068300	gi|1473274076|RYQ82396.1	hypothetical protein Ahy_B10g100987 [Arachis hypogaea]	5.3e-161
Glyma.05G226700	gi|2097804346|KRH60209.1	hypothetical protein GLYMA_05G226700 [Glycine max]	3.8e-178
Glyma.13G221500	gi|3051450354|XP_020237024.1	60S ribosomal protein L38 [Cajanus cajan]	9.2e-37
Glyma.07G096900	gi|2011131444|KRH48559.1	hypothetical protein GLYMA_07G096900 [Glycine max]	1e-184
Glyma.05G148200	gi|3553271360|XP_028232712.1	nuclear transport factor 2B [Glycine soja]	1.1e-64
Glyma.13G136600	gi|3703710232|RZB72419.1	VAMP-like protein YKT61 [Glycine soja]	2e-109
Glyma.17G094400	gi|828737942|KRH03386.1	hypothetical protein GLYMA_17G094400 [Glycine max]	1.3e-118
Glyma.04G245200	gi|2618217994|KHN44297.1	NAD(P)H-quinone oxidoreductase subunit M, chloroplastic [Glycine soja]	4.9e-96
Glyma.13G167200	gi|15358412|XP_006594278.1	uncharacterized protein LOC100788324 isoform X2 [Glycine max]	1.3e-73
Glyma.17G142060	gi|889282576|XP_015889175.2	uncharacterized protein LOC107424007 [Ziziphus jujuba]	1.1e-21
Glyma.18G217700	gi|2983973318|XP_003552331.1	NADH dehydrogenase [ubiquinone] 1 alpha subcomplex subunit 1 [Glycine max]	6.1e-30
Glyma.15G161100	gi|849082730|NP_001236524.2	uncharacterized protein LOC100500593 [Glycine max]	4.2e-102
Glyma.02G069500	gi|1688288916|ALH06182.1	flowering locus T 2c [Glycine soja]	1.3e-37
Glyma.16G146300	gi|2639994660|RZB61094.1	hypothetical protein D0Y65_043730 [Glycine soja]	9.9e-15
Glyma.18G244100	gi|1181438460|XP_025696398.1	calreticulin-3 isoform X2 [Arachis hypogaea]	8e-193
Glyma.03G215300	gi|1880057900|KHN20393.1	60S ribosomal protein L18-2 [Glycine soja]	1.5e-102
Glyma.09G007000	gi|3656747446|XP_028180908.1	chaperonin-like RBCX protein 1, chloroplastic [Glycine soja]	4.7e-95
Glyma.20G227900	gi|494441948|RZB45327.1	Zeta-carotene desaturase, chloroplastic/chromoplastic [Glycine soja]	0
Glyma.01G230200	gi|165089256|XP_028179728.1	late embryogenesis abundant protein At5g17165-like [Glycine soja]	4e-52
Glyma.02G002800	gi|305574032|RZC22745.1	60S ribosomal protein L7a-2 isoform A, partial [Glycine soja]	6.7e-132
Glyma.08G114000	gi|1348661860|RZB72952.1	60S ribosomal protein L32-1, partial [Glycine soja]	1.3e-63
Glyma.18G278800	gi|244019758|XP_006602990.1	S-adenosylmethionine decarboxylase proenzyme [Glycine max]	1e-204
Glyma.04G218900	gi|1997549596|KRH64142.1	hypothetical protein GLYMA_04G218900 [Glycine max]	0
Glyma.18G040100	gi|845522470|AJE59631.1	DHAR class glutathione S-transferase [Glycine max]	1.1e-138
Glyma.19G011600	gi|2858080030|XP_006603829.1	WAT1-related protein At3g28050 isoform X4 [Glycine max]	2.7e-191
Glyma.07G259500	gi|216591762|XP_028241844.1	polyadenylate-binding protein RBP45-like [Glycine soja]	2.4e-182
Glyma.13G116300	gi|867958328|KRH19425.1	hypothetical protein GLYMA_13G116300 [Glycine max]	1.7e-72
Glyma.13G010500	gi|3010591316|BAT89024.1	hypothetical protein VIGAN_05269500 [Vigna angularis var. angularis]	4.1e-247
Glyma.14G124300	gi|249350820|OTG32300.1	putative ubiquitin-conjugating enzyme/RWD-like protein [Helianthus annuus]	1.7e-83
Glyma.09G249900	gi|1850030448|OAY34237.1	hypothetical protein MANES_12G005200 [Manihot esculenta]	4.5e-205
Glyma.03G105300	gi|3647874780|XP_006576693.1	ATP synthase subunit delta', mitochondrial [Glycine max]	4.5e-104
Glyma.11G152124	gi|957701760|XP_014494466.1	tetraspanin-3 [Vigna radiata var. radiata]	1e-135
Glyma.08G047200	gi|762391172|XP_028233985.1	probable glutathione peroxidase 2 [Glycine soja]	1.5e-96
Glyma.06G139200	gi|1506522864|RZC07418.1	Chloroplastic import inner membrane translocase subunit HP30-2 isoform A [Glycine soja]	1.4e-118
Glyma.13G157000	gi|2541209100|KRH20113.1	hypothetical protein GLYMA_13G157000 [Glycine max]	1.1e-47
Glyma.16G056600	gi|3073245676|RZB59754.1	B2 protein isoform A [Glycine soja]	5.7e-147
Glyma.03G235000	gi|2821270982|ACU13296.1	unknown [Glycine max]	2.2e-39
Glyma.02G124500	gi|469086366|KRH71021.1	hypothetical protein GLYMA_02G124500 [Glycine max]	0
Glyma.20G013600	gi|1807570070|NP_001237203.2	chaperone DnaJ-domain superfamily protein [Glycine max]	6.4e-97
Glyma.20G206300	gi|998862410|XP_027935728.1	protein NRT1/ PTR FAMILY 5.2-like [Vigna unguiculata]	0
Glyma.15G118400	gi|3393337942|KRH11580.1	hypothetical protein GLYMA_15G118400 [Glycine max]	1.1e-44
Glyma.03G219300	gi|3210290818|NP_001235046.1	bZIP transcription factor 53A [Glycine max]	1.6e-63
Glyma.02G002000	gi|3063374894|KRH69068.1	hypothetical protein GLYMA_02G002000 [Glycine max]	4.1e-190
Glyma.06G118000	gi|3219163484|RZC07035.1	NAD(P)H-quinone oxidoreductase subunit M, chloroplastic [Glycine soja]	1.2e-92
Glyma.09G193300	gi|344105046|XP_003534213.1	uncharacterized protein LOC100804285 [Glycine max]	0
Glyma.06G089800	gi|286329330|XP_020211880.1	inositol-tetrakisphosphate 1-kinase 3 [Cajanus cajan]	9.5e-180
Glyma.18G116400	gi|3094061538|ESW18293.1	hypothetical protein PHAVU_006G028800g [Phaseolus vulgaris]	1.7e-225
Glyma.14G127700	gi|491002314|XP_028198801.1	uncharacterized protein LOC114383344 isoform X1 [Glycine soja]	7.8e-25
Glyma.02G199700	gi|542063926|AGZ15402.1	ubiquitin conjugating enzyme/ubiquitin-like activating enzyme [Phaseolus vulgaris]	4e-89
Glyma.13G162800	gi|44188106|XP_003542656.1	pyrophosphate-energized vacuolar membrane proton pump [Glycine max]	0
Glyma.13G344700	gi|3407843282|KRH10122.1	hypothetical protein GLYMA_15G029500 [Glycine max]	3.6e-133
Glyma.08G363700	gi|1300738270|RDX91433.1	Glycine--tRNA ligase, mitochondrial 1, partial [Mucuna pruriens]	0
Glyma.11G106300	gi|1664722792|XP_003537801.1	protein NUCLEAR FUSION DEFECTIVE 4 [Glycine max]	8.2e-196
Glyma.08G070800	gi|132077422|KRH42128.1	hypothetical protein GLYMA_08G070800 [Glycine max]	0
Glyma.04G224000	gi|258290978|RZC17822.1	60S ribosomal protein L10 isoform B [Glycine soja]	2.8e-127
Glyma.07G073700	gi|1099286622|KRH48192.1	hypothetical protein GLYMA_07G073700 [Glycine max]	0
Glyma.04G231500	gi|2102645678|XP_021805473.1	polyubiquitin 11-like [Prunus avium]	3.8e-67
Glyma.12G056500	gi|395675044|RZB74464.1	Zinc finger A20 and AN1 domain-containing stress-associated protein 8, partial [Glycine soja]	2.2e-109
Glyma.04G221300	gi|2892440428|RZC17774.1	Superoxide dismutase [Mn], mitochondrial [Glycine soja]	1.3e-115
Glyma.15G209900	gi|563218712|KRH12990.1	hypothetical protein GLYMA_15G209900 [Glycine max]	7.8e-24
Glyma.17G133200	gi|2446793798|KRH04003.1	hypothetical protein GLYMA_17G133200 [Glycine max]	2.7e-159
Glyma.06G138900	gi|2199660436|KHN02142.1	hypothetical protein glysoja_046468 [Glycine soja]	2.3e-96
Glyma.13G131700	gi|719610526|ACU14320.1	unknown [Glycine max]	3.6e-73
Glyma.05G038100	gi|1803520080|XP_003525426.1	iron-sulfur cluster assembly protein 1 [Glycine max]	4.2e-87
Glyma.09G240900	gi|1093296368|RZB93621.1	Thioredoxin H2 [Glycine soja]	2.5e-69
Glyma.08G008100	gi|1911988304|XP_003532359.1	auxin response factor 2B [Glycine max]	0
Glyma.04G156200	gi|253110722|KRH63128.1	hypothetical protein GLYMA_04G156200 [Glycine max]	0
Glyma.06G114400	gi|107362376|XP_003526640.1	probable L-ascorbate peroxidase 6, chloroplastic/mitochondrial isoform X1 [Glycine max]	7e-221
Glyma.19G244900	gi|3476770852|ACU14531.1	unknown [Glycine max]	9.1e-47
Glyma.18G115500	gi|316085350|KRG99028.1	hypothetical protein GLYMA_18G115500 [Glycine max]	7.6e-212
Glyma.06G231500	gi|443398992|XP_028237617.1	malate dehydrogenase, mitochondrial [Glycine soja]	8.6e-127
Glyma.17G148400	gi|188063680|KHN01632.1	Hypothetical protein glysoja_012943 [Glycine soja]	1.5e-170
Glyma.14G195000	gi|169847274|RZB69822.1	Asparagine synthetase 1 isoform A [Glycine soja]	0
Glyma.02G132100	gi|654563484|RDX72060.1	Ferredoxin--nitrite reductase, chloroplastic, partial [Mucuna pruriens]	2.2e-297
Glyma.01G245600	gi|1129314074|XP_014633084.1	chaperone protein dnaJ 10 isoform X1 [Glycine max]	2.4e-68
Glyma.08G031800	gi|1862124450|KRH41465.2	hypothetical protein GLYMA_08G031800 [Glycine max]	1.9e-252
Glyma.13G279200	gi|2851298434|RZB83248.1	Stem-specific protein TSJT1 [Glycine soja]	6.1e-138
Glyma.08G178200	gi|1562226166|RZB63213.1	7-deoxyloganetin glucosyltransferase [Glycine soja]	1.4e-259
Glyma.19G205000	gi|783395152|RZB48917.1	60S ribosomal protein L21-1 [Glycine soja]	1.7e-90
Glyma.11G158500	gi|2134144|KRH30101.1	hypothetical protein GLYMA_11G158500 [Glycine max]	4.1e-76
Glyma.19G153300	gi|3176552300|KRG95472.1	hypothetical protein GLYMA_19G153300 [Glycine max]	7.9e-224
Glyma.06G204200	gi|527472438|ACU15292.1	unknown [Glycine max]	1.5e-84
Glyma.11G204100	gi|2483584190|RZB81095.1	hypothetical protein D0Y65_030721 [Glycine soja]	4.2e-65
Glyma.16G050500	gi|1108328750|XP_020226670.1	protein AUXIN SIGNALING F-BOX 2 [Cajanus cajan]	0
Glyma.05G161000	gi|2519884852|XP_028232878.1	uncharacterized protein LOC114412956 isoform X1 [Glycine soja]	0
Glyma.15G276700	gi|2702291440|RZB66610.1	hypothetical protein D0Y65_042251 [Glycine soja]	2.8e-106
Glyma.03G192300	gi|499874980|BAA82348.2	starch branching enzyme [Phaseolus vulgaris]	0
Glyma.18G005800	gi|187102876|KHN24060.1	Putative GPI-anchored protein [Glycine soja]	5.6e-69
Glyma.13G286600	gi|1579651230|KRH22228.1	hypothetical protein GLYMA_13G286600 [Glycine max]	2.3e-57
Glyma.10G004300	gi|3576196948|RZC22767.1	putative 60S ribosomal protein L14 isoform A [Glycine soja]	4.1e-63
Glyma.02G075100	gi|3290351586|KRH70205.1	hypothetical protein GLYMA_02G075100 [Glycine max]	3e-251
Glyma.06G138400	gi|1143838070|KHN19581.1	60S ribosomal protein L9 [Glycine soja]	4.2e-103
Glyma.13G069100	gi|1623562142|NP_001236326.1	ferredoxin-thioredoxin reductase catalytic chain, chloroplastic [Glycine max]	1.2e-79
Glyma.03G175600	gi|287290134|ACU24121.1	unknown [Glycine max]	8.9e-104
Glyma.09G283300	gi|1533969516|XP_011002244.1	PREDICTED: thioredoxin-like protein YLS8 isoform X1 [Populus euphratica]	5.1e-77
Glyma.15G097900	gi|3110205530|XP_006597540.1	uncharacterized protein LOC100814401 isoform X1 [Glycine max]	2.5e-180
Glyma.03G014300	gi|906538178|KRH65113.1	hypothetical protein GLYMA_03G014300 [Glycine max]	4.7e-165
Glyma.01G222400	gi|3577967750|KRH77588.1	hypothetical protein GLYMA_01G222400 [Glycine max]	9.6e-191
Glyma.12G047600	gi|518177534|XP_006592121.1	uncharacterized protein LOC102668110 [Glycine max]	3.6e-55
Glyma.05G187300	gi|1080543174|XP_028233249.1	cellulose synthase A catalytic subunit 6 [UDP-forming]-like [Glycine soja]	0
Glyma.17G169100	gi|1966730802|XP_020202430.1	probable 2-oxoglutarate-dependent dioxygenase At3g50210 [Cajanus cajan]	5.8e-170
Glyma.19G018600	gi|1559004830|XP_028217919.1	AAA-ATPase At3g28580-like [Glycine soja]	2.7e-270
Glyma.01G145400	gi|2199170706|KRH76309.1	hypothetical protein GLYMA_01G145400 [Glycine max]	0
Glyma.13G269300	gi|1587242824|KRH21955.1	hypothetical protein GLYMA_13G269300 [Glycine max]	3.6e-29
Glyma.12G184900	gi|2527476446|ACU13284.1	unknown [Glycine max]	1.4e-104
Glyma.07G206800	gi|160266580|OIW21970.1	hypothetical protein TanjilG_18290 [Lupinus angustifolius]	5.2e-174
Glyma.12G142900	gi|1077981030|ACU16073.1	unknown [Glycine max]	1.3e-48
Glyma.02G296700	gi|3622688660|KRH73853.1	hypothetical protein GLYMA_02G296700 [Glycine max]	4e-81
Glyma.06G069600	gi|1158663678|XP_003526416.1	cellulose synthase A catalytic subunit 1 [UDP-forming] [Glycine max]	0
Glyma.17G085400	gi|2676785052|NP_001235195.1	60S ribosomal protein L27a [Glycine max]	1.3e-69
Glyma.05G166600	gi|2434681140|KRH59123.1	hypothetical protein GLYMA_05G166600 [Glycine max]	0
Glyma.04G179100	gi|1224200450|XP_014629814.1	uncharacterized protein LOC100499948 isoform X1 [Glycine max]	4.3e-48
Glyma.02G273100	gi|2434360872|ESW13586.1	hypothetical protein PHAVU_008G208900g [Phaseolus vulgaris]	1.2e-271
Glyma.13G362300	gi|2121370470|KRH23529.1	hypothetical protein GLYMA_13G362300 [Glycine max]	0
Glyma.15G094700	gi|1213877250|RZB63838.1	hypothetical protein D0Y65_040426 [Glycine soja]	7.7e-215
Glyma.12G076700	gi|151913824|KRH25030.1	hypothetical protein GLYMA_12G076700 [Glycine max]	1e-119
Glyma.13G042800	gi|1269241628|XP_003543928.1	2-carboxy-1,4-naphthoquinone phytyltransferase, chloroplastic [Glycine max]	8.4e-223
Glyma.10G049400	gi|411310650|ESW16525.1	hypothetical protein PHAVU_007G163700g [Phaseolus vulgaris]	4.5e-77
Glyma.01G077300	gi|3578645598|KRH75307.1	hypothetical protein GLYMA_01G077300 [Glycine max]	9.5e-257
Glyma.19G025400	gi|3398801154|RZB46157.1	hypothetical protein D0Y65_050257 [Glycine soja]	9.2e-45
Glyma.04G142800	gi|1685387848|RZC16529.1	Thylakoid lumenal 16.5 kDa protein, chloroplastic isoform A [Glycine soja]	7.7e-122
Glyma.06G047000	gi|321228294|KRH52104.1	hypothetical protein GLYMA_06G047000 [Glycine max]	1e-114
Glyma.12G013300	gi|1682957854|XP_028194836.1	RNA polymerase sigma factor sigA-like [Glycine soja]	3.4e-276
Glyma.19G118700	gi|2426750622|KRG94928.1	hypothetical protein GLYMA_19G118700 [Glycine max]	1.6e-32
Glyma.09G138400	gi|1943484946|RZB91972.1	50S ribosomal protein L6, chloroplastic [Glycine soja]	3e-113
Glyma.08G167600	gi|183241004|RDY13504.1	Proteasome subunit alpha type-2-A, partial [Mucuna pruriens]	7.7e-134
Glyma.06G317400	gi|1278754830|RDX87521.1	60S ribosomal protein L11, partial [Mucuna pruriens]	1.9e-95
Glyma.19G112500	gi|3326030368|XP_028219121.1	uncharacterized protein LOC114400717 [Glycine soja]	1.4e-185
Glyma.10G200100	gi|1909727772|XP_020222556.1	phosphoglucan phosphatase DSP4, amyloplastic [Cajanus cajan]	4.1e-189
Glyma.05G028000	gi|2925486|RZC10695.1	40S ribosomal protein S9-2 isoform A [Glycine soja]	3.5e-97
Glyma.13G279500	gi|1552675652|ACU13437.1	unknown [Glycine max]	2.6e-93
Glyma.07G060900	gi|391455592|XP_003528819.1	eukaryotic translation initiation factor 1A [Glycine max]	5.9e-51
Glyma.19G242300	gi|963202284|KRG96937.1	hypothetical protein GLYMA_19G242300 [Glycine max]	1.3e-150
Glyma.16G012200	gi|3364252638|XP_003547867.1	40S ribosomal protein SA [Glycine max]	6.8e-150
Glyma.12G059900	gi|3093082078|KRH24742.1	hypothetical protein GLYMA_12G059900 [Glycine max]	3.2e-262
Glyma.01G083000	gi|2078910092|NP_001239723.1	uncharacterized protein LOC100812818 [Glycine max]	3e-193
Glyma.12G003500	gi|2785761662|RZB93492.1	Protein ORANGE, chloroplastic isoform B [Glycine soja]	2.2e-130
Glyma.06G001500	gi|1712966650|RZC05082.1	hypothetical protein D0Y65_013319 [Glycine soja]	4.2e-155
Glyma.16G024600	gi|570622188|XP_014624325.1	protein TSS isoform X1 [Glycine max]	0
Glyma.03G263700	gi|2680194506|NP_001238300.2	EREBP/AP2 transcription factor [Glycine max]	1.9e-165
Glyma.11G224600	gi|466185298|RZB50455.1	Cucumisin isoform A [Glycine soja]	0
Glyma.20G111600	gi|1330897872|NP_001235071.1	uncharacterized protein LOC100305928 precursor [Glycine max]	2.8e-44
Glyma.13G205800	gi|321028652|NP_001276164.1	uncharacterized protein LOC102663230 [Glycine max]	1.6e-71
Glyma.14G186700	gi|2739269950|XP_003544846.1	uncharacterized aarF domain-containing protein kinase At5g05200, chloroplastic isoform X1 [Glycine max]	2.3e-274
Glyma.18G207300	gi|2998177046|XP_006601802.1	uncharacterized protein LOC100789311 isoform X1 [Glycine max]	3.2e-61
Glyma.19G238800	gi|1275213226|RDX71344.1	40S ribosomal protein S14, partial [Mucuna pruriens]	4.3e-60
Glyma.07G118600	gi|2497637112|XP_021679125.1	60S ribosomal protein L37a-like [Hevea brasiliensis]	2.7e-46
Glyma.05G191900	gi|57329060|RZC13182.1	hypothetical protein D0Y65_012755 [Glycine soja]	5.8e-103
Glyma.10G136300	gi|3295192918|XP_028182954.1	protein PROTON GRADIENT REGULATION 5, chloroplastic-like [Glycine soja]	5.3e-65
Glyma.10G154300	gi|2073597686|XP_006589146.1	uncharacterized protein LOC100803954 [Glycine max]	1.1e-172
Glyma.08G124600	gi|2554282562|XP_003531272.1	uncharacterized protein LOC100819200 isoform X1 [Glycine max]	0
Glyma.05G057800	gi|667636946|RZC11155.1	pEARLI1-like lipid transfer protein 2 [Glycine soja]	8.9e-46
Glyma.19G223000	gi|2953795060|XP_028216960.1	mannan endo-1,4-beta-mannosidase 4-like [Glycine soja]	1.8e-232
Glyma.16G028500	gi|1989807196|XP_003548567.1	uncharacterized protein LOC100799633 [Glycine max]	1.8e-81
Glyma.02G128000	gi|1253907634|RDX90777.1	S-adenosylmethionine decarboxylase proenzyme, partial [Mucuna pruriens]	2e-173
Glyma.10G236300	gi|3182015512|XP_028182458.1	remorin-like [Glycine soja]	1.6e-101
Glyma.13G249900	gi|2879687234|RZB82756.1	Multiple organellar RNA editing factor 9, chloroplastic isoform A [Glycine soja]	9.6e-115
Glyma.12G030800	gi|1706373172|KRH24277.1	hypothetical protein GLYMA_12G030800 [Glycine max]	5.3e-49
Glyma.10G160500	gi|1247464962|KRH34066.1	hypothetical protein GLYMA_10G160500 [Glycine max]	0
Glyma.02G302500	gi|1159963406|XP_021844210.1	heat shock protein 83-like [Spinacia oleracea]	1.2e-259
Glyma.07G206400	gi|6097986|RZC03871.1	hypothetical protein D0Y65_018496 [Glycine soja]	1.9e-43
Glyma.08G021100	gi|2997197586|XP_028242643.1	arabinogalactan protein 41-like [Glycine soja]	9.8e-20
Glyma.06G015800	gi|2020475184|XP_003527290.1	uncharacterized protein LOC100527765 [Glycine max]	8.7e-69
Glyma.03G164500	gi|3593489862|KHN10753.1	H/ACA ribonucleoprotein complex subunit 3-like protein [Glycine soja]	1.4e-30
Glyma.02G255500	gi|365798398|NP_001238374.1	60S acidic ribosomal protein P0 [Glycine max]	6.4e-154
Glyma.18G092900	gi|902186576|XP_003551872.1	GDP-L-galactose phosphorylase 1 [Glycine max]	2.4e-235
Glyma.08G361800	gi|3030144762|KRH46877.1	hypothetical protein GLYMA_08G361800 [Glycine max]	4.7e-25
Glyma.08G207200	gi|2274691754|KRH44382.1	hypothetical protein GLYMA_08G207200 [Glycine max]	1.2e-162
Glyma.11G008700	gi|3316479854|KRH27684.1	hypothetical protein GLYMA_11G008700 [Glycine max]	2.2e-70
Glyma.13G253600	gi|894745788|RZB82812.1	Soluble inorganic pyrophosphatase 6, chloroplastic isoform A [Glycine soja]	1.1e-165
Glyma.15G136100	gi|2522164040|NP_001241057.1	epsilon2-COP [Glycine max]	1.9e-158
Glyma.10G093900	gi|47627740|KRH33026.1	hypothetical protein GLYMA_10G093900 [Glycine max]	2.5e-42
Glyma.11G250900	gi|159287120|RZB73351.1	hypothetical protein D0Y65_037170 [Glycine soja]	1.4e-92
Glyma.01G042800	gi|875888846|KRH74784.1	hypothetical protein GLYMA_01G042800 [Glycine max]	3.2e-159
Glyma.06G001800	gi|204158836|XP_028234458.1	50S ribosomal protein L3, chloroplastic-like [Glycine soja]	1.8e-126
Glyma.20G190400	gi|99872752|XP_027365396.1	phosphoglucan phosphatase DSP4, amyloplastic isoform X1 [Abrus precatorius]	2e-177
Glyma.02G000200	gi|2125250998|XP_003519137.1	eukaryotic translation initiation factor 5 [Glycine max]	1e-193
Glyma.12G014400	gi|2489216864|RZB73743.1	Protein CDI [Glycine soja]	2.2e-153
Glyma.20G187100	gi|982718418|XP_003556271.1	copper transport protein ATX1 [Glycine max]	6.5e-31
Glyma.14G060500	gi|389786760|KRH14965.1	hypothetical protein GLYMA_14G060500 [Glycine max]	8.6e-282
Glyma.06G147100	gi|2155730868|KRH53804.1	hypothetical protein GLYMA_06G147100 [Glycine max]	1.9e-89
Glyma.19G193800	gi|1892472170|KRG96184.1	hypothetical protein GLYMA_19G193800 [Glycine max]	1.1e-74
Glyma.12G159300	gi|3511488830|RZB76073.1	Malate dehydrogenase 1, mitochondrial [Glycine soja]	2.4e-162
Glyma.08G181800	gi|2909714686|XP_020221271.1	cytochrome b-c1 complex subunit 6 [Cajanus cajan]	3.1e-35
Glyma.03G193100	gi|3224306428|RDY08803.1	60S acidic ribosomal protein P2-4, partial [Mucuna pruriens]	3e-27
Glyma.18G263900	gi|2646117064|KRH01241.1	hypothetical protein GLYMA_18G263900 [Glycine max]	0
Glyma.01G040200	gi|3571996152|NP_001238627.1	glutathione S-transferase GST 5 [Glycine max]	2e-107
Glyma.01G084700	gi|476847422|RZC29067.1	ATP-dependent Clp protease adapter protein CLPS1, chloroplastic isoform A [Glycine soja]	8.5e-89
Glyma.06G266800	gi|457904332|RZC09352.1	Transcription factor ILR3 isoform A, partial [Glycine soja]	3.2e-114
Glyma.07G060000	gi|1555124302|XP_003528812.1	60S ribosomal protein L5 [Glycine max]	5.1e-150
Glyma.08G239900	gi|545236426|XP_003531832.1	patellin-3 isoform X1 [Glycine max]	1.9e-185
Glyma.02G094900	gi|330240242|XP_028201286.1	psbP-like protein 1, chloroplastic isoform X1 [Glycine soja]	3.7e-125
Glyma.11G164037	gi|1604196814|KRG88949.1	hypothetical protein GLYMA_U015600 [Glycine max]	9.7e-99
Glyma.07G255500	gi|283006024|PQQ18479.1	40S ribosomal protein S15a-1 [Prunus yedoensis var. nudiflora]	2.8e-68
Glyma.17G141400	gi|1774151820|KHN09816.1	hypothetical protein glysoja_017117 [Glycine soja]	1.5e-46
Glyma.06G130900	gi|2822382592|XP_025984671.1	protein phosphatase 2C 57 isoform X1 [Glycine max]	1.5e-201
Glyma.20G179700	gi|1497650198|RZB44523.1	putative aquaporin PIP2-5 [Glycine soja]	4.8e-163
Glyma.01G149000	gi|2174625122|RDY08260.1	Cyclin-dependent kinase F-4 [Mucuna pruriens]	2.3e-268
Glyma.16G217900	gi|2624340398|KRH09479.1	hypothetical protein GLYMA_16G217900 [Glycine max]	0
Glyma.01G030800	gi|1492639404|XP_014629953.1	uncharacterized protein LOC100526985 isoform X1 [Glycine max]	8.8e-64
Glyma.06G145700	gi|3292932386|XP_003526823.2	protein ACTIVITY OF BC1 COMPLEX KINASE 8, chloroplastic [Glycine max]	0
Glyma.20G136000	gi|1202913514|KHN01573.1	Tubulin alpha-4 chain [Glycine soja]	5.5e-252
Glyma.08G017500	gi|3438021540|XP_025985156.1	plectin/S10 domain-containing protein isoform X1 [Glycine max]	8.8e-64
Glyma.06G024100	gi|3610594658|XP_002275306.1	PREDICTED: tubulin beta-1 chain [Vitis vinifera]	1e-234
Glyma.18G074100	gi|751596898|XP_021844210.1	heat shock protein 83-like [Spinacia oleracea]	3.9e-258
Glyma.06G301500	gi|1390783314|XP_027910477.1	beta-amylase [Vigna unguiculata]	1.9e-262
Glyma.01G102600	gi|688622270|XP_003516896.1	NADPH-dependent aldo-keto reductase, chloroplastic [Glycine max]	2.9e-171
Glyma.14G207600	gi|2503100324|XP_028201282.1	CBS domain-containing protein CBSX3, mitochondrial-like [Glycine soja]	9.3e-110
Glyma.03G172700	gi|2066307704|RZC21149.1	Soluble inorganic pyrophosphatase 4 isoform D [Glycine soja]	2.4e-122
Glyma.11G189600	gi|181959932|XP_027910043.1	glucomannan 4-beta-mannosyltransferase 2 [Vigna unguiculata]	2e-305
Glyma.12G237000	gi|1458750080|RZB77358.1	Cellulose synthase A catalytic subunit 3 isoform B [Glycine soja]	0
Glyma.08G174200	gi|348795572|XP_014634543.1	translation initiation factor IF-2, chloroplastic [Glycine max]	0
Glyma.08G343900	gi|748677174|KRH46581.1	hypothetical protein GLYMA_08G343900 [Glycine max]	1.3e-88
Glyma.17G084100	gi|3433688594|NP_001237770.2	uncharacterized protein LOC100500163 [Glycine max]	3e-124
Glyma.08G048200	gi|2979923328|KRH41748.1	hypothetical protein GLYMA_08G048200 [Glycine max]	5.6e-74
Glyma.10G075000	gi|5928524|XP_003535753.1	uncharacterized protein LOC100798808 [Glycine max]	3.9e-103
Glyma.07G125500	gi|16168410|RZC02653.1	hypothetical protein D0Y65_017672 [Glycine soja]	4.1e-25
Glyma.02G270400	gi|2122482080|ACU23244.1	unknown [Glycine max]	9.8e-80
Glyma.05G033500	gi|2596742940|BAG09376.1	peroxisomal betaine-aldehyde dehydrogenase [Glycine max]	3.8e-266
Glyma.14G163200	gi|2536518574|XP_027332559.1	selenoprotein K [Abrus precatorius]	4.4e-42
Glyma.16G094300	gi|2507319776|KRH07550.1	hypothetical protein GLYMA_16G094300 [Glycine max]	2.8e-112
Glyma.02G152400	gi|2147988468|XP_028207217.1	protease Do-like 2, chloroplastic [Glycine soja]	0
Glyma.06G055900	gi|3002528648|KRH52246.1	hypothetical protein GLYMA_06G055900 [Glycine max]	2.4e-106
Glyma.15G152000	gi|2625941738|ALA09114.1	AP2-EREBP transcription factor, partial [Glycine max]	1.9e-75
Glyma.20G081600	gi|3541516282|RZB42927.1	hypothetical protein D0Y65_053505 [Glycine soja]	7.1e-13
Glyma.19G178800	gi|945589102|RZB48484.1	40S ribosomal protein S23 isoform A [Glycine soja]	5.9e-80
Glyma.12G217300	gi|853603794|NP_001235565.1	sali5-4a protein precursor [Glycine max]	2.7e-158
Glyma.03G142900	gi|77184118|XP_025982725.1	uncharacterized protein LOC100499840 isoform X1 [Glycine max]	4.2e-77
Glyma.19G173300	gi|3618808132|KRG95818.1	hypothetical protein GLYMA_19G173300 [Glycine max]	7.2e-116
Glyma.07G059600	gi|2824643124|RZC01636.1	hypothetical protein D0Y65_017030 [Glycine soja]	1.2e-85
Glyma.20G232900	gi|414399836|RZB45416.1	Amidase 1 isoform A [Glycine soja]	9.2e-216
Glyma.12G073900	gi|306165732|XP_028192990.1	two-component response regulator-like PRR37 isoform X1 [Glycine soja]	0
Glyma.13G240600	gi|398037546|XP_003543055.1	allantoinase [Glycine max]	2.9e-283
Glyma.09G078700	gi|2162512464|XP_028180770.1	probable sugar phosphate/phosphate translocator At1g48230 isoform X1 [Glycine soja]	9.9e-213
Glyma.09G173400	gi|2425149282|XP_003534133.1	nudix hydrolase 18, mitochondrial [Glycine max]	5.1e-116
Glyma.08G179000	gi|2476143402|RZB97464.1	Copper-transporting ATPase PAA1, chloroplastic [Glycine soja]	2.6e-77
Glyma.20G017700	gi|1145269948|RZB42001.1	40S ribosomal protein S17-4 [Glycine soja]	1.3e-78
Glyma.19G061200	gi|1799319284|RZB46679.1	Monodehydroascorbate reductase 4, peroxisomal [Glycine soja]	1.9e-297
Glyma.02G153000	gi|65681816|XP_028184475.1	monothiol glutaredoxin-S9-like [Glycine soja]	2.3e-49
Glyma.03G234400	gi|1833396726|RZC22150.1	Epoxide hydrolase A isoform A [Glycine soja]	2.7e-200
Glyma.03G248600	gi|1776563158|XP_014629508.1	probable aldo-keto reductase 1 isoform X1 [Glycine max]	4.7e-230
Glyma.19G068300	gi|2667912386|VDC96606.1	unnamed protein product, partial [Brassica oleracea]	2.4e-79
Glyma.06G097600	gi|175479948|XP_028235672.1	uncharacterized protein LOC114415267 [Glycine soja]	1.8e-76
Glyma.18G291500	gi|2148647660|XP_028213008.1	glucan endo-1,3-beta-glucosidase [Glycine soja]	1.3e-247
Glyma.13G207000	gi|1830156734|KRH20884.1	hypothetical protein GLYMA_13G207000 [Glycine max]	1.4e-106
Glyma.18G273900	gi|2645627334|KHN46664.1	Receptor-like protein kinase FERONIA, partial [Glycine soja]	9.4e-132
Glyma.19G166500	gi|802101288|KRG95699.1	hypothetical protein GLYMA_19G166500 [Glycine max]	0
Glyma.02G138600	gi|3137652182|RZC24885.1	hypothetical protein D0Y65_003863 [Glycine soja]	1.4e-47
Glyma.17G000800	gi|465175658|XP_014625503.1	uncharacterized protein LOC100798965 [Glycine max]	1.8e-146
Glyma.09G024000	gi|664735878|KRH36792.1	hypothetical protein GLYMA_09G024000 [Glycine max]	8.5e-100
Glyma.08G363600	gi|2463408864|RZC00491.1	Heparan-alpha-glucosaminide N-acetyltransferase isoform B [Glycine soja]	4.6e-247
Glyma.12G214900	gi|1235672572|XP_028192218.1	transcription factor ILR3-like [Glycine soja]	8.6e-99
Glyma.06G225800	gi|1137037818|RZC08772.1	Nucleoid-associated protein, chloroplastic isoform A [Glycine soja]	1.6e-96
Glyma.12G207600	gi|1648089070|KHN27918.1	Fasciclin-like arabinogalactan protein 9 [Glycine soja]	3.2e-103
Glyma.07G005500	gi|2539268836|KRH47044.1	hypothetical protein GLYMA_07G005500 [Glycine max]	3.3e-28
Glyma.12G001800	gi|3048681436|KRH23751.1	hypothetical protein GLYMA_12G001800 [Glycine max]	2.9e-184
Glyma.08G232400	gi|626306834|XP_003531806.1	uncharacterized protein LOC100792416 [Glycine max]	3.8e-69
Glyma.17G146100	gi|110063802|RZB56904.1	GTP-binding protein YPTM2, partial [Glycine soja]	3.7e-131
Glyma.19G091100	gi|118465394|XP_006604145.1	B2 protein [Glycine max]	7.6e-151
Glyma.05G068000	gi|1019376660|RDY08846.1	Beta-amylase 3, chloroplastic, partial [Mucuna pruriens]	0
Glyma.03G213802	gi|733983716|RZC21784.1	hypothetical protein D0Y65_007825 [Glycine soja]	3.2e-73
Glyma.08G200500	gi|556689892|RZC00856.1	Nuclear poly(A) polymerase 4 isoform A [Glycine soja]	0
Glyma.08G134300	gi|2701801710|KHN29045.1	hypothetical protein glysoja_008380 [Glycine soja]	7e-182
Glyma.02G019200	gi|535753404|KRH69312.1	hypothetical protein GLYMA_02G019200 [Glycine max]	1.6e-67
Glyma.11G110100	gi|1152371812|XP_028193578.1	V-type proton ATPase 16 kDa proteolipid subunit-like [Glycine soja]	7.4e-64
[truncated: 33,619 more rows]

## Sheet: SwissProt
Functional enrichment analysis of all unigenes in SwissProt database
Gene ID	swiss-id	Description	E-value
Glyma.13G046200	sp|P00865|RBS1_SOYBN	Ribulose bisphosphate carboxylase small chain 1, chloroplastic OS=Glycine max OX=3847 GN=RBCS-1 PE=3 SV=1	1.1e-101
Glyma.19G046800	sp|P00865|RBS1_SOYBN	Ribulose bisphosphate carboxylase small chain 1, chloroplastic OS=Glycine max OX=3847 GN=RBCS-1 PE=3 SV=1	1.5e-101
Glyma.18G180800	sp|Q39459|MT2_CICAR	Metallothionein-like protein 2 OS=Cicer arietinum OX=3827 PE=3 SV=2	6.7e-15
Glyma.08G173700	sp|Q40519|PSBR_TOBAC	Photosystem II 10 kDa polypeptide, chloroplastic OS=Nicotiana tabacum OX=4097 GN=PSBR PE=2 SV=1	4.7e-52
Glyma.05G128000	sp|P09756|CB23_SOYBN	Chlorophyll a-b binding protein 3, chloroplastic OS=Glycine max OX=3847 GN=CAB3 PE=3 SV=1	1.9e-142
Glyma.06G242900	sp|Q40256|MT3_MUSAC	Metallothionein-like protein type 3 OS=Musa acuminata OX=4641 PE=3 SV=1	4e-10
Glyma.16G049000	sp|Q96500|LIRP1_ARATH	Light-regulated protein 1, chloroplastic OS=Arabidopsis thaliana OX=3702 GN=LIR1 PE=1 SV=1	1.1e-24
Glyma.10G012900	sp|Q9LZP9|CP122_ARATH	Calvin cycle protein CP12-2, chloroplastic OS=Arabidopsis thaliana OX=3702 GN=CP12-2 PE=1 SV=1	3.7e-18
Glyma.19G007700	sp|P17067|CAHC_PEA	Carbonic anhydrase, chloroplastic OS=Pisum sativum OX=3888 PE=1 SV=1	4.9e-151
Glyma.10G251500	sp|F6H7K5|THI42_VITVI	Thiamine thiazole synthase 2, chloroplastic OS=Vitis vinifera OX=29760 GN=THI1-2 PE=3 SV=1	1.9e-153
Glyma.20G142000	sp|F6H7K5|THI42_VITVI	Thiamine thiazole synthase 2, chloroplastic OS=Vitis vinifera OX=29760 GN=THI1-2 PE=3 SV=1	1.6e-154
Glyma.09G250800	sp|Q39654|PSAL_CUCSA	Photosystem I reaction center subunit XI, chloroplastic OS=Cucumis sativus OX=3659 GN=PSAL PE=2 SV=1	5.3e-80
Glyma.06G020400	sp|P17340|PLAS_SOLLC	Plastocyanin, chloroplastic OS=Solanum lycopersicum OX=4081 GN=PETE PE=2 SV=1	7.6e-49
Glyma.15G253700	sp|Q40519|PSBR_TOBAC	Photosystem II 10 kDa polypeptide, chloroplastic OS=Nicotiana tabacum OX=4097 GN=PSBR PE=2 SV=1	1.2e-50
Glyma.04G020300	sp|P17340|PLAS_SOLLC	Plastocyanin, chloroplastic OS=Solanum lycopersicum OX=4081 GN=PETE PE=2 SV=1	7.5e-52
Glyma.05G007100	sp|P17067|CAHC_PEA	Carbonic anhydrase, chloroplastic OS=Pisum sativum OX=3888 PE=1 SV=1	2.2e-155
Glyma.18G241700	sp|Q39654|PSAL_CUCSA	Photosystem I reaction center subunit XI, chloroplastic OS=Cucumis sativus OX=3659 GN=PSAL PE=2 SV=1	4.7e-76
Glyma.10G249000	sp|P29302|PSAD_NICSY	Photosystem I reaction center subunit II, chloroplastic OS=Nicotiana sylvestris OX=4096 GN=psaD PE=2 SV=1	8.6e-82
Glyma.19G046600	sp|P00865|RBS1_SOYBN	Ribulose bisphosphate carboxylase small chain 1, chloroplastic OS=Glycine max OX=3847 GN=RBCS-1 PE=3 SV=1	1.2e-101
Glyma.08G082900	sp|P09756|CB23_SOYBN	Chlorophyll a-b binding protein 3, chloroplastic OS=Glycine max OX=3847 GN=CAB3 PE=3 SV=1	2.9e-143
Glyma.01G115900	sp|Q9XF88|CB4B_ARATH	Chlorophyll a-b binding protein CP29.2, chloroplastic OS=Arabidopsis thaliana OX=3702 GN=LHCB4.2 PE=1 SV=1	2.1e-130
Glyma.08G126800	sp|Q9ZTS2|FER_CAPAN	Ferredoxin, chloroplastic OS=Capsicum annuum OX=4072 GN=AP1 PE=1 SV=1	7e-50
Glyma.15G275600	sp|P31336|PST2_GOSHI	Photosystem II 5 kDa protein, chloroplastic OS=Gossypium hirsutum OX=3635 GN=PSBT PE=4 SV=1	9.6e-12
Glyma.07G132000	sp|Q39459|MT2_CICAR	Metallothionein-like protein 2 OS=Cicer arietinum OX=3827 PE=3 SV=2	3.6e-14
Glyma.05G022900	sp|P46486|PSAF_FLATR	Photosystem I reaction center subunit III, chloroplastic OS=Flaveria trinervia OX=4227 GN=PSAF PE=2 SV=1	8.5e-75
Glyma.07G112000	sp|Q41932|PSBQ2_ARATH	Oxygen-evolving enhancer protein 3-2, chloroplastic OS=Arabidopsis thaliana OX=3702 GN=PSBQ2 PE=1 SV=2	5.6e-73
Glyma.12G199400	sp|P26291|UCRIA_PEA	Cytochrome b6-f complex iron-sulfur subunit, chloroplastic OS=Pisum sativum OX=3888 GN=petC PE=2 SV=1	3.7e-102
Glyma.03G114600	sp|Q41932|PSBQ2_ARATH	Oxygen-evolving enhancer protein 3-2, chloroplastic OS=Arabidopsis thaliana OX=3702 GN=PSBQ2 PE=1 SV=2	2.4e-72
Glyma.17G230500	sp|P43399|MT1_TRIRP	Metallothionein-like protein 1 OS=Trifolium repens OX=3899 GN=MT1B PE=3 SV=1	7.7e-11
Glyma.05G168400	sp|Q43517|FER1_SOLLC	Ferredoxin-1, chloroplastic OS=Solanum lycopersicum OX=4081 GN=SEND33 PE=2 SV=1	1.9e-54
Glyma.19G106800	sp|P12858|G3PA_PEA	Glyceraldehyde-3-phosphate dehydrogenase A, chloroplastic OS=Pisum sativum OX=3888 GN=GAPA PE=1 SV=2	7.5e-180
Glyma.11G181100	sp|Q949Q5|PSAO_ARATH	Photosystem I subunit O OS=Arabidopsis thaliana OX=3702 GN=PSAO PE=1 SV=1	4.7e-50
Glyma.19G161400	sp|Q41387|PSBW_SPIOL	Photosystem II reaction center W protein, chloroplastic OS=Spinacia oleracea OX=3562 GN=psbW PE=1 SV=1	2.1e-29
Glyma.16G044900	sp|P12858|G3PA_PEA	Glyceraldehyde-3-phosphate dehydrogenase A, chloroplastic OS=Pisum sativum OX=3888 GN=GAPA PE=1 SV=2	2.7e-180
Glyma.07G060700	sp|O04616|CUT1A_ARATH	Protein CURVATURE THYLAKOID 1A, chloroplastic OS=Arabidopsis thaliana OX=3702 GN=CURT1A PE=1 SV=1	3.2e-53
Glyma.16G029300	sp|O04616|CUT1A_ARATH	Protein CURVATURE THYLAKOID 1A, chloroplastic OS=Arabidopsis thaliana OX=3702 GN=CURT1A PE=1 SV=1	1.3e-52
Glyma.20G141600	sp|P69322|UBIQP_PEA	Polyubiquitin OS=Pisum sativum OX=3888 GN=PU1 PE=2 SV=2	1.4e-167
Glyma.19G102400	sp|Q96500|LIRP1_ARATH	Light-regulated protein 1, chloroplastic OS=Arabidopsis thaliana OX=3702 GN=LIR1 PE=1 SV=1	8.9e-24
Glyma.04G008300	sp|Q944G9|ALFP2_ARATH	Fructose-bisphosphate aldolase 2, chloroplastic OS=Arabidopsis thaliana OX=3702 GN=FBA2 PE=1 SV=2	1.3e-187
Glyma.16G205200	sp|Q9XF89|CB5_ARATH	Chlorophyll a-b binding protein CP26, chloroplastic OS=Arabidopsis thaliana OX=3702 GN=LHCB5 PE=1 SV=1	5.6e-114
Glyma.16G127300	sp|P10933|FENR1_PEA	Ferredoxin--NADP reductase, leaf isozyme, chloroplastic OS=Pisum sativum OX=3888 GN=PETH PE=1 SV=1	2e-182
Glyma.06G150300	sp|P49107|PSAN_ARATH	Photosystem I reaction center subunit N, chloroplastic OS=Arabidopsis thaliana OX=3702 GN=PSAN PE=1 SV=2	9.5e-57
Glyma.10G177200	sp|Q9XF89|CB5_ARATH	Chlorophyll a-b binding protein CP26, chloroplastic OS=Arabidopsis thaliana OX=3702 GN=LHCB5 PE=1 SV=1	2.4e-113
Glyma.02G309500	sp|Q32904|CB23_PEA	Chlorophyll a-b binding protein 3, chloroplastic OS=Pisum sativum OX=3888 GN=lhca3 PE=1 SV=1	3.1e-112
Glyma.13G302900	sp|P26291|UCRIA_PEA	Cytochrome b6-f complex iron-sulfur subunit, chloroplastic OS=Pisum sativum OX=3888 GN=petC PE=2 SV=1	2.4e-101
Glyma.18G114900	sp|P16059|PSBP_PEA	Oxygen-evolving enhancer protein 2, chloroplastic OS=Pisum sativum OX=3888 GN=PSBP PE=1 SV=1	8.8e-120
Glyma.01G132500	sp|O23758|NLTP_CICAR	Non-specific lipid-transfer protein OS=Cicer arietinum OX=3827 PE=3 SV=1	3.2e-37
Glyma.13G210800	sp|O22506|GLNA2_DAUCA	Glutamine synthetase, chloroplastic OS=Daucus carota OX=4039 GN=GLN2 PE=2 SV=1	8.9e-211
Glyma.10G032200	sp|Q41387|PSBW_SPIOL	Photosystem II reaction center W protein, chloroplastic OS=Spinacia oleracea OX=3562 GN=psbW PE=1 SV=1	4.7e-18
Glyma.09G044200	sp|Q944T2|TCTP_SOYBN	Translationally-controlled tumor protein homolog OS=Glycine max OX=3847 GN=TCTP PE=2 SV=1	1.4e-77
Glyma.04G167900	sp|Q9SQL2|CB24_PEA	Chlorophyll a-b binding protein P4, chloroplastic OS=Pisum sativum OX=3888 GN=lhcA-P4 PE=1 SV=1	8.8e-127
Glyma.09G154700	sp|Q9XF89|CB5_ARATH	Chlorophyll a-b binding protein CP26, chloroplastic OS=Arabidopsis thaliana OX=3702 GN=LHCB5 PE=1 SV=1	8.1e-117
Glyma.02G047600	sp|P10933|FENR1_PEA	Ferredoxin--NADP reductase, leaf isozyme, chloroplastic OS=Pisum sativum OX=3888 GN=PETH PE=1 SV=1	7.3e-185
Glyma.11G061300	sp|P14226|PSBO_PEA	Oxygen-evolving enhancer protein 1, chloroplastic OS=Pisum sativum OX=3888 GN=PSBO PE=1 SV=1	3.3e-155
Glyma.07G019700	sp|Q9SUI6|PSAH2_ARATH	Photosystem I reaction center subunit VI-2, chloroplastic OS=Arabidopsis thaliana OX=3702 GN=PSAH2 PE=2 SV=1	5e-43
Glyma.03G159100	sp|Q41387|PSBW_SPIOL	Photosystem II reaction center W protein, chloroplastic OS=Spinacia oleracea OX=3562 GN=psbW PE=1 SV=1	3.4e-23
Glyma.09G102400	sp|Q9SSK7|MLP34_ARATH	MLP-like protein 34 OS=Arabidopsis thaliana OX=3702 GN=MLP34 PE=2 SV=1	7.2e-37
Glyma.08G204800	sp|Q9SUI6|PSAH2_ARATH	Photosystem I reaction center subunit VI-2, chloroplastic OS=Arabidopsis thaliana OX=3702 GN=PSAH2 PE=2 SV=1	5.9e-43
Glyma.14G093100	sp|P43398|MT2_TRIRP	Metallothionein-like protein 2 OS=Trifolium repens OX=3899 GN=MT1A PE=3 SV=1	2.1e-10
Glyma.08G302600	sp|Q56YA5|SGAT_ARATH	Serine--glyoxylate aminotransferase OS=Arabidopsis thaliana OX=3702 GN=AGT1 PE=1 SV=2	2.5e-192
Glyma.08G274400	sp|P50433|GLYM_SOLTU	Serine hydroxymethyltransferase, mitochondrial OS=Solanum tuberosum OX=4113 PE=2 SV=1	3.2e-249
Glyma.11G099300	sp|P24929|RK12_TOBAC	50S ribosomal protein L12, chloroplastic OS=Nicotiana tabacum OX=4097 GN=RPL12 PE=1 SV=1	3.5e-38
Glyma.03G219400	sp|Q9LZP9|CP122_ARATH	Calvin cycle protein CP12-2, chloroplastic OS=Arabidopsis thaliana OX=3702 GN=CP12-2 PE=1 SV=1	5.8e-33
Glyma.14G061500	sp|P25794|PIP2_PEA	Probable aquaporin PIP-type 7a OS=Pisum sativum OX=3888 GN=TRG-31 PE=2 SV=2	1.6e-150
Glyma.03G060300	sp|Q07473|CB4A_ARATH	Chlorophyll a-b binding protein CP29.1, chloroplastic OS=Arabidopsis thaliana OX=3702 GN=LHCB4.1 PE=1 SV=1	7.2e-134
Glyma.17G254900	sp|P25804|CYSP_PEA	Cysteine proteinase 15A OS=Pisum sativum OX=3888 PE=2 SV=1	1.7e-148
Glyma.03G262300	sp|P10708|CB12_SOLLC	Chlorophyll a-b binding protein 7, chloroplastic OS=Solanum lycopersicum OX=4081 GN=CAB7 PE=3 SV=1	2.8e-125
Glyma.04G112800	sp|Q9S7N7|PSAG_ARATH	Photosystem I reaction center subunit V, chloroplastic OS=Arabidopsis thaliana OX=3702 GN=PSAG PE=1 SV=1	5.4e-49
Glyma.14G003400	sp|Q32904|CB23_PEA	Chlorophyll a-b binding protein 3, chloroplastic OS=Pisum sativum OX=3888 GN=lhca3 PE=1 SV=1	3.7e-112
Glyma.14G008000	sp|P27520|CB215_PEA	Chlorophyll a-b binding protein 215, chloroplastic OS=Pisum sativum OX=3888 GN=CAB215 PE=1 SV=1	7.7e-145
Glyma.13G282000	sp|Q9S7M0|CB3_ARATH	Chlorophyll a-b binding protein 3, chloroplastic OS=Arabidopsis thaliana OX=3702 GN=LHCB3 PE=1 SV=1	6.8e-138
Glyma.16G143600	sp|P14226|PSBO_PEA	Oxygen-evolving enhancer protein 1, chloroplastic OS=Pisum sativum OX=3888 GN=PSBO PE=1 SV=1	2.5e-161
Glyma.11G042200	sp|Q39732|GCSH_FLAAN	Glycine cleavage system H protein, mitochondrial OS=Flaveria anomala OX=35877 GN=GDCSH PE=2 SV=1	9.6e-77
Glyma.17G186600	sp|P25698|EF1A_SOYBN	Elongation factor 1-alpha OS=Glycine max OX=3847 GN=TEFS1 PE=3 SV=2	7.5e-236
Glyma.08G165500	sp|Q42961|PGKH_TOBAC	Phosphoglycerate kinase, chloroplastic OS=Nicotiana tabacum OX=4097 PE=2 SV=1	1.9e-211
Glyma.07G038500	sp|Q9ZRA4|AB19A_PRUPE	Auxin-binding protein ABP19a OS=Prunus persica OX=3760 GN=ABP19A PE=3 SV=1	9.4e-63
Glyma.07G150400	sp|Q9SRM5|CPR49_ARATH	GDSL esterase/lipase CPRD49 OS=Arabidopsis thaliana OX=3702 GN=CPRD49 PE=2 SV=1	3.3e-89
Glyma.11G117600	sp|Q03250|RBG7_ARATH	Glycine-rich RNA-binding protein 7 OS=Arabidopsis thaliana OX=3702 GN=RBG7 PE=1 SV=1	2.7e-33
Glyma.19G203300	sp|P46302|RS28_MAIZE	40S ribosomal protein S28 OS=Zea mays OX=4577 GN=RPS28 PE=3 SV=1	2.2e-17
Glyma.01G199700	sp|Q39732|GCSH_FLAAN	Glycine cleavage system H protein, mitochondrial OS=Flaveria anomala OX=35877 GN=GDCSH PE=2 SV=1	8.1e-76
Glyma.02G305400	sp|P27520|CB215_PEA	Chlorophyll a-b binding protein 215, chloroplastic OS=Pisum sativum OX=3888 GN=CAB215 PE=1 SV=1	4.2e-144
Glyma.06G194900	sp|Q9SQL2|CB24_PEA	Chlorophyll a-b binding protein P4, chloroplastic OS=Pisum sativum OX=3888 GN=lhcA-P4 PE=1 SV=1	4.8e-128
Glyma.10G042000	sp|Q41228|PSAEA_NICSY	Photosystem I reaction center subunit IV A, chloroplastic OS=Nicotiana sylvestris OX=4096 GN=PSAEA PE=1 SV=1	6.5e-31
Glyma.06G017900	sp|P17598|CATA1_GOSHI	Catalase isozyme 1 OS=Gossypium hirsutum OX=3635 GN=CAT1 PE=2 SV=2	4.2e-257
Glyma.09G069800	sp|Q8RWQ9|ALEUL_ARATH	Thiol protease aleurain-like OS=Arabidopsis thaliana OX=3702 GN=At3g45310 PE=2 SV=1	3.5e-141
Glyma.17G239000	sp|P43297|RD21A_ARATH	Cysteine proteinase RD21A OS=Arabidopsis thaliana OX=3702 GN=RD21A PE=1 SV=1	2.3e-183
Glyma.05G172300	sp|P80470|PSBY_SPIOL	Photosystem II core complex proteins psbY, chloroplastic OS=Spinacia oleracea OX=3562 GN=PSBY PE=1 SV=2	1.7e-33
Glyma.07G226633	sp|Q9ZQ80|NDRP1_ARATH	Nodulin-related protein 1 OS=Arabidopsis thaliana OX=3702 GN=NRP1 PE=1 SV=1	4.6e-06
Glyma.14G092800	sp|O24325|VPE1_PHAVU	Vacuolar-processing enzyme OS=Phaseolus vulgaris OX=3885 PE=1 SV=1	2.9e-246
Glyma.18G057900	sp|Q9S9N9|CCR1_ARATH	Cinnamoyl-CoA reductase 1 OS=Arabidopsis thaliana OX=3702 GN=CCR1 PE=1 SV=1	2.1e-67
Glyma.16G007700	sp|Q9ZRA4|AB19A_PRUPE	Auxin-binding protein ABP19a OS=Prunus persica OX=3760 GN=ABP19A PE=3 SV=1	6.9e-60
Glyma.17G230700	sp|O24325|VPE1_PHAVU	Vacuolar-processing enzyme OS=Phaseolus vulgaris OX=3885 PE=1 SV=1	5.1e-237
Glyma.10G251900	sp|P0CH33|UBQ11_ARATH	Polyubiquitin 11 OS=Arabidopsis thaliana OX=3702 GN=UBQ11 PE=2 SV=1	7.9e-124
Glyma.02G141700	sp|Q41387|PSBW_SPIOL	Photosystem II reaction center W protein, chloroplastic OS=Spinacia oleracea OX=3562 GN=psbW PE=1 SV=1	3.8e-24
Glyma.15G261900	sp|Q42961|PGKH_TOBAC	Phosphoglycerate kinase, chloroplastic OS=Nicotiana tabacum OX=4097 PE=2 SV=1	4.7e-210
Glyma.09G093050	sp|Q8N5Q1|F71E2_HUMAN	Protein FAM71E2 OS=Homo sapiens OX=9606 GN=FAM71E2 PE=2 SV=3	1.7e-08
Glyma.14G216300	sp|P25804|CYSP_PEA	Cysteine proteinase 15A OS=Pisum sativum OX=3888 PE=2 SV=1	7.3e-161
Glyma.19G216300	sp|Q9LZP9|CP122_ARATH	Calvin cycle protein CP12-2, chloroplastic OS=Arabidopsis thaliana OX=3702 GN=CP12-2 PE=1 SV=1	5.7e-32
Glyma.20G205800	sp|P24076|BGIA_MOMCH	Glu S.griseus protease inhibitor OS=Momordica charantia OX=3673 PE=1 SV=1	1.8e-17
Glyma.12G043000	sp|P49310|GRP1_SINAL	Glycine-rich RNA-binding protein GRP1A OS=Sinapis alba OX=3728 PE=2 SV=1	9.7e-35
Glyma.12G217400	sp|P21747|EA92_VICFA	Embryonic abundant protein USP92 OS=Vicia faba OX=3906 PE=2 SV=1	5.5e-55
Glyma.03G185900	sp|Q9FY14|TIP1_MEDTR	Probable aquaporin TIP-type OS=Medicago truncatula OX=3880 GN=AQP1 PE=1 SV=1	4.8e-118
Glyma.07G226567	sp|Q9ZQ80|NDRP1_ARATH	Nodulin-related protein 1 OS=Arabidopsis thaliana OX=3702 GN=NRP1 PE=1 SV=1	3.9e-06
Glyma.15G102000	sp|O22506|GLNA2_DAUCA	Glutamine synthetase, chloroplastic OS=Daucus carota OX=4039 GN=GLN2 PE=2 SV=1	3.3e-211
Glyma.14G085800	sp|P43297|RD21A_ARATH	Cysteine proteinase RD21A OS=Arabidopsis thaliana OX=3702 GN=RD21A PE=1 SV=1	1.2e-184
Glyma.11G117300	sp|P49310|GRP1_SINAL	Glycine-rich RNA-binding protein GRP1A OS=Sinapis alba OX=3728 PE=2 SV=1	7.6e-37
Glyma.15G250800	sp|Q9LRR9|GLO1_ARATH	(S)-2-hydroxy-acid oxidase GLO1 OS=Arabidopsis thaliana OX=3702 GN=GLO1 PE=1 SV=1	6.2e-179
Glyma.08G175800	sp|Q9LRR9|GLO1_ARATH	(S)-2-hydroxy-acid oxidase GLO1 OS=Arabidopsis thaliana OX=3702 GN=GLO1 PE=1 SV=1	2.3e-182
Glyma.16G165800	sp|P09756|CB23_SOYBN	Chlorophyll a-b binding protein 3, chloroplastic OS=Glycine max OX=3847 GN=CAB3 PE=3 SV=1	1.5e-138
Glyma.13G129400	sp|Q41228|PSAEA_NICSY	Photosystem I reaction center subunit IV A, chloroplastic OS=Nicotiana sylvestris OX=4096 GN=PSAEA PE=1 SV=1	3e-32
Glyma.12G037400	sp|Q01516|ALFC1_PEA	Fructose-bisphosphate aldolase 1, chloroplastic (Fragment) OS=Pisum sativum OX=3888 PE=1 SV=1	7.2e-191
Glyma.07G014500	sp|P10742|S25K_SOYBN	Stem 31 kDa glycoprotein (Fragment) OS=Glycine max OX=3847 GN=VSP25 PE=2 SV=2	1.1e-158
Glyma.07G047600	sp|P10708|CB12_SOLLC	Chlorophyll a-b binding protein 7, chloroplastic OS=Solanum lycopersicum OX=4081 GN=CAB7 PE=3 SV=1	1.4e-134
Glyma.13G357200	sp|P16180|RR17_ARATH	30S ribosomal protein S17, chloroplastic OS=Arabidopsis thaliana OX=3702 GN=RPS17 PE=1 SV=1	2.9e-32
Glyma.10G058500	sp|Q08935|ROC1_NICSY	29 kDa ribonucleoprotein A, chloroplastic OS=Nicotiana sylvestris OX=4096 PE=2 SV=1	4.1e-71
Glyma.16G016100	sp|P10708|CB12_SOLLC	Chlorophyll a-b binding protein 7, chloroplastic OS=Solanum lycopersicum OX=4081 GN=CAB7 PE=3 SV=1	2e-135
Glyma.02G012500	sp|Q9LZP9|CP122_ARATH	Calvin cycle protein CP12-2, chloroplastic OS=Arabidopsis thaliana OX=3702 GN=CP12-2 PE=1 SV=1	9e-18
Glyma.02G268000	sp|Q9MB94|ACCO_PRUMU	1-aminocyclopropane-1-carboxylate oxidase OS=Prunus mume OX=102107 GN=ACO1 PE=2 SV=1	5.2e-136
Glyma.14G072400	sp|Q9FWS4|RK31_ARATH	50S ribosomal protein L31, chloroplastic OS=Arabidopsis thaliana OX=3702 GN=RPL31 PE=2 SV=1	9.3e-37
Glyma.16G145800	sp|P12360|CB11_SOLLC	Chlorophyll a-b binding protein 6A, chloroplastic OS=Solanum lycopersicum OX=4081 GN=CAB6A PE=2 SV=1	6.1e-107
Glyma.04G015900	sp|P12859|G3PB_PEA	Glyceraldehyde-3-phosphate dehydrogenase B, chloroplastic OS=Pisum sativum OX=3888 GN=GAPB PE=1 SV=2	1e-214
Glyma.05G204600	sp|P25096|P21_SOYBN	Protein P21 OS=Glycine max OX=3847 PE=1 SV=1	2.7e-112
Glyma.12G219300	sp|Q9S7M0|CB3_ARATH	Chlorophyll a-b binding protein 3, chloroplastic OS=Arabidopsis thaliana OX=3702 GN=LHCB3 PE=1 SV=1	4.9e-136
Glyma.20G116100	sp|P31165|RK15_PEA	50S ribosomal protein L15, chloroplastic (Fragment) OS=Pisum sativum OX=3888 GN=RPL15 PE=2 SV=1	1.9e-92
Glyma.10G281400	sp|Q9C9W5|HPR1_ARATH	Glycerate dehydrogenase HPR, peroxisomal OS=Arabidopsis thaliana OX=3702 GN=HPR PE=1 SV=1	7.8e-189
Glyma.20G008600	sp|P80883|PETM_SPIOL	Cytochrome b6-f complex subunit 7 (Fragment) OS=Spinacia oleracea OX=3562 GN=petM PE=1 SV=1	3.4e-08
Glyma.12G024700	sp|Q8W171|CYP1_SOYBN	Peptidyl-prolyl cis-trans isomerase 1 OS=Glycine max OX=3847 GN=Cyp1 PE=2 SV=1	1.6e-81
Glyma.11G151300	sp|P30155|RK27_TOBAC	50S ribosomal protein L27, chloroplastic OS=Nicotiana tabacum OX=4097 GN=RPL27 PE=1 SV=1	5.3e-50
Glyma.15G238600	sp|P08399|PHXR5_MOUSE	Putative per-hexamer repeat protein 5 OS=Mus musculus OX=10090 GN=Phxr5 PE=5 SV=2	1.5e-30
Glyma.03G261500	sp|Q8LCA1|CUT1B_ARATH	Protein CURVATURE THYLAKOID 1B, chloroplastic OS=Arabidopsis thaliana OX=3702 GN=CURT1B PE=1 SV=2	2.5e-33
Glyma.17G012000	sp|P49364|GCST_PEA	Aminomethyltransferase, mitochondrial OS=Pisum sativum OX=3888 GN=GDCST PE=1 SV=2	2.2e-223
Glyma.18G150000	sp|P50433|GLYM_SOLTU	Serine hydroxymethyltransferase, mitochondrial OS=Solanum tuberosum OX=4113 PE=2 SV=1	5.6e-278
Glyma.18G030400	sp|O20252|S17P_SPIOL	Sedoheptulose-1,7-bisphosphatase, chloroplastic OS=Spinacia oleracea OX=3562 PE=2 SV=1	7.8e-174
Glyma.01G026700	sp|Q9S7E9|GGT2_ARATH	Glutamate--glyoxylate aminotransferase 2 OS=Arabidopsis thaliana OX=3702 GN=GGAT2 PE=1 SV=1	7.1e-247
Glyma.04G066000	sp|P31853|ATPX_SPIOL	ATP synthase subunit b', chloroplastic OS=Spinacia oleracea OX=3562 GN=ATPG PE=1 SV=2	2e-48
Glyma.02G160500	sp|O82089|CCH_ARATH	Copper transport protein CCH OS=Arabidopsis thaliana OX=3702 GN=CCH PE=1 SV=1	6.1e-29
Glyma.13G145200	sp|Q9ZUU4|CP29B_ARATH	RNA-binding protein CP29B, chloroplastic OS=Arabidopsis thaliana OX=3702 GN=CP29B PE=1 SV=1	3.1e-70
Glyma.15G194300	sp|Q9SUI5|PSAK_ARATH	Photosystem I reaction center subunit psaK, chloroplastic OS=Arabidopsis thaliana OX=3702 GN=PSAK PE=2 SV=2	2.1e-46
Glyma.08G180000	sp|P27524|CB4A_SOLLC	Chlorophyll a-b binding protein CP24 10A, chloroplastic OS=Solanum lycopersicum OX=4081 GN=CAP10A PE=3 SV=1	2.5e-120
Glyma.04G249700	sp|Q943K1|PSBS1_ORYSJ	Photosystem II 22 kDa protein 1, chloroplastic OS=Oryza sativa subsp. japonica OX=39947 GN=PSBS1 PE=1 SV=1	3.9e-68
Glyma.06G015900	sp|P12859|G3PB_PEA	Glyceraldehyde-3-phosphate dehydrogenase B, chloroplastic OS=Pisum sativum OX=3888 GN=GAPB PE=1 SV=2	1.7e-212
Glyma.01G180800	sp|P14226|PSBO_PEA	Oxygen-evolving enhancer protein 1, chloroplastic OS=Pisum sativum OX=3888 GN=PSBO PE=1 SV=1	4.7e-153
Glyma.10G089500	sp|P31336|PST2_GOSHI	Photosystem II 5 kDa protein, chloroplastic OS=Gossypium hirsutum OX=3635 GN=PSBT PE=4 SV=1	1.5e-12
Glyma.12G154300	sp|Q40256|MT3_MUSAC	Metallothionein-like protein type 3 OS=Musa acuminata OX=4641 PE=3 SV=1	3.4e-09
Glyma.20G212900	sp|Q9XF89|CB5_ARATH	Chlorophyll a-b binding protein CP26, chloroplastic OS=Arabidopsis thaliana OX=3702 GN=LHCB5 PE=1 SV=1	9.3e-117
Glyma.10G042100	sp|Q41229|PSAEB_NICSY	Photosystem I reaction center subunit IV B, chloroplastic OS=Nicotiana sylvestris OX=4096 GN=PSAEB PE=1 SV=1	1e-31
Glyma.02G198400	sp|Q96291|BAS1A_ARATH	2-Cys peroxiredoxin BAS1, chloroplastic OS=Arabidopsis thaliana OX=3702 GN=BAS1 PE=1 SV=2	8e-107
Glyma.08G063800	sp|Q9ZP05|MDHX2_ARATH	Malate dehydrogenase 2, peroxisomal OS=Arabidopsis thaliana OX=3702 GN=PMDH2 PE=1 SV=1	1.4e-172
Glyma.18G244900	sp|P0DKC4|PGP1B_ARATH	Phosphoglycolate phosphatase 1B, chloroplastic OS=Arabidopsis thaliana OX=3702 GN=PGLP1B PE=1 SV=1	5.9e-149
Glyma.13G175100	sp|P21727|TPT_PEA	Triose phosphate/phosphate translocator, chloroplastic OS=Pisum sativum OX=3888 PE=1 SV=1	3e-187
Glyma.10G002600	sp|O22795|RK28_ARATH	50S ribosomal protein L28, chloroplastic OS=Arabidopsis thaliana OX=3702 GN=RPL28 PE=2 SV=2	5.6e-44
Glyma.15G052400	sp|P27524|CB4A_SOLLC	Chlorophyll a-b binding protein CP24 10A, chloroplastic OS=Solanum lycopersicum OX=4081 GN=CAP10A PE=3 SV=1	2.2e-120
Glyma.06G321900	sp|Q9S7N7|PSAG_ARATH	Photosystem I reaction center subunit V, chloroplastic OS=Arabidopsis thaliana OX=3702 GN=PSAG PE=1 SV=1	1.1e-50
Glyma.10G193500	sp|P28759|SODF_SOYBN	Superoxide dismutase [Fe], chloroplastic OS=Glycine max OX=3847 GN=SODB PE=2 SV=1	4.8e-140
Glyma.08G032500	sp|O65809|PROF1_SOYBN	Profilin-1 OS=Glycine max OX=3847 GN=PRO1 PE=1 SV=1	4.9e-59
Glyma.19G181300	sp|P43286|PIP21_ARATH	Aquaporin PIP2-1 OS=Arabidopsis thaliana OX=3702 GN=PIP2-1 PE=1 SV=1	5e-126
Glyma.19G260600	sp|Q8LCA1|CUT1B_ARATH	Protein CURVATURE THYLAKOID 1B, chloroplastic OS=Arabidopsis thaliana OX=3702 GN=CURT1B PE=1 SV=2	9.8e-35
Glyma.19G186100	sp|Q9FY14|TIP1_MEDTR	Probable aquaporin TIP-type OS=Medicago truncatula OX=3880 GN=AQP1 PE=1 SV=1	5.5e-119
Glyma.13G129500	sp|Q41228|PSAEA_NICSY	Photosystem I reaction center subunit IV A, chloroplastic OS=Nicotiana sylvestris OX=4096 GN=PSAEA PE=1 SV=1	1.3e-32
Glyma.08G364600	sp|P82412|RRP3_SPIOL	30S ribosomal protein 3, chloroplastic OS=Spinacia oleracea OX=3562 GN=PSRP3 PE=1 SV=1	3.1e-45
Glyma.17G103100	sp|P24922|IF5A2_NICPL	Eukaryotic translation initiation factor 5A-2 OS=Nicotiana plumbaginifolia OX=4092 GN=EIF-5A2 PE=2 SV=1	1.6e-83
Glyma.10G012800	sp|O22912|CX5C1_ARATH	Probable cytochrome c oxidase subunit 5C-1 OS=Arabidopsis thaliana OX=3702 GN=At2g47380 PE=1 SV=1	2e-18
Glyma.04G012700	sp|P49310|GRP1_SINAL	Glycine-rich RNA-binding protein GRP1A OS=Sinapis alba OX=3728 PE=2 SV=1	1.1e-32
Glyma.09G087700	sp|Q9ZT05|PSAK_MEDSA	Photosystem I reaction center subunit psaK, chloroplastic OS=Medicago sativa OX=3879 GN=PSAK PE=2 SV=1	2.4e-44
Glyma.06G064200	sp|P51426|RL392_ORYSJ	60S ribosomal protein L39-2 OS=Oryza sativa subsp. japonica OX=39947 GN=RPL39B PE=3 SV=2	4.6e-24
Glyma.03G063200	sp|O80439|RR31_ARATH	30S ribosomal protein S31, chloroplastic OS=Arabidopsis thaliana OX=3702 GN=RPS31 PE=1 SV=1	5.3e-11
Glyma.15G003200	sp|Q9FZ47|ACR11_ARATH	ACT domain-containing protein ACR11 OS=Arabidopsis thaliana OX=3702 GN=ACR11 PE=1 SV=1	1.8e-99
Glyma.07G241700	sp|Q9M7X7|RL291_ARATH	60S ribosomal protein L29-1 OS=Arabidopsis thaliana OX=3702 GN=RPL29A PE=1 SV=1	4.6e-25
Glyma.12G073100	sp|P48534|APX1_PEA	L-ascorbate peroxidase, cytosolic OS=Pisum sativum OX=3888 GN=APX1 PE=1 SV=2	9.6e-114
Glyma.13G267851	sp|P93164|GGH_SOYBN	Gamma-glutamyl hydrolase OS=Glycine max OX=3847 PE=2 SV=1	3.2e-184
Glyma.17G037700	sp|P29344|RR1_SPIOL	30S ribosomal protein S1, chloroplastic OS=Spinacia oleracea OX=3562 GN=RPS1 PE=1 SV=1	6.8e-164
Glyma.11G082300	sp|Q38853|STR15_ARATH	Rhodanese-like domain-containing protein 15, chloroplastic OS=Arabidopsis thaliana OX=3702 GN=STR15 PE=2 SV=1	1e-42
Glyma.05G043200	sp|P19682|ROC3_NICSY	28 kDa ribonucleoprotein, chloroplastic OS=Nicotiana sylvestris OX=4096 PE=1 SV=1	1.7e-70
Glyma.05G103600	sp|Q43731|PER50_ARATH	Peroxidase 50 OS=Arabidopsis thaliana OX=3702 GN=PER50 PE=1 SV=1	1e-114
Glyma.10G078400	sp|Q96291|BAS1A_ARATH	2-Cys peroxiredoxin BAS1, chloroplastic OS=Arabidopsis thaliana OX=3702 GN=BAS1 PE=1 SV=2	6e-107
Glyma.01G201000	sp|Q9MAP3|RK11_ARATH	50S ribosomal protein L11, chloroplastic OS=Arabidopsis thaliana OX=3702 GN=RPL11 PE=2 SV=1	1.9e-66
Glyma.06G067400	sp|P31853|ATPX_SPIOL	ATP synthase subunit b', chloroplastic OS=Spinacia oleracea OX=3562 GN=ATPG PE=1 SV=2	1.3e-52
Glyma.19G227700	sp|Q9SA52|CP41B_ARATH	Chloroplast stem-loop binding protein of 41 kDa b, chloroplastic OS=Arabidopsis thaliana OX=3702 GN=CSP41B PE=1 SV=1	1.4e-188
Glyma.15G107900	sp|P29790|ATPG_TOBAC	ATP synthase gamma chain, chloroplastic OS=Nicotiana tabacum OX=4097 GN=ATPC PE=1 SV=1	4.1e-157
Glyma.20G196900	sp|P28759|SODF_SOYBN	Superoxide dismutase [Fe], chloroplastic OS=Glycine max OX=3847 GN=SODB PE=2 SV=1	8.1e-146
Glyma.01G010200	sp|P27774|KPPR_MESCR	Phosphoribulokinase, chloroplastic OS=Mesembryanthemum crystallinum OX=3544 PE=2 SV=1	7.3e-197
Glyma.12G135100	sp|A6MZM2|SUI1_ORYSI	Protein translation factor SUI1 homolog OS=Oryza sativa subsp. indica OX=39946 GN=GOS2 PE=2 SV=1	1.5e-42
Glyma.17G101700	sp|Q43157|RPE_SPIOL	Ribulose-phosphate 3-epimerase, chloroplastic OS=Spinacia oleracea OX=3562 GN=RPE PE=1 SV=1	1.3e-129
Glyma.11G121700	sp|Q9FVL0|HBL1_MEDSA	Non-symbiotic hemoglobin 1 OS=Medicago sativa OX=3879 GN=MHB1 PE=2 SV=1	3.6e-43
Glyma.06G089700	sp|P11892|PSRP6_PEA	50S ribosomal protein 6, chloroplastic OS=Pisum sativum OX=3888 GN=PSRP6 PE=3 SV=1	1.3e-16
Glyma.06G185300	sp|Q93X17|SNAK2_SOLTU	Snakin-2 OS=Solanum tuberosum OX=4113 GN=SN2 PE=1 SV=1	9.8e-22
Glyma.04G002300	sp|Q9SKX4|RK3A_ARATH	50S ribosomal protein L3-1, chloroplastic OS=Arabidopsis thaliana OX=3702 GN=RPL3A PE=2 SV=1	9.8e-102
Glyma.06G165200	sp|P35100|CLPC_PEA	Chaperone protein ClpC, chloroplastic OS=Pisum sativum OX=3888 PE=2 SV=1	0
Glyma.02G282500	sp|P16059|PSBP_PEA	Oxygen-evolving enhancer protein 2, chloroplastic OS=Pisum sativum OX=3888 GN=PSBP PE=1 SV=1	6.5e-108
Glyma.03G050100	sp|Q94IC4|FRI2_SOYBN	Ferritin-2, chloroplastic OS=Glycine max OX=3847 PE=2 SV=1	6.9e-95
Glyma.11G215500	sp|P24099|GLNA1_SOYBN	Glutamine synthetase cytosolic isozyme 1 OS=Glycine max OX=3847 PE=2 SV=1	1e-199
Glyma.12G169600	sp|P09911|FER1_PEA	Ferredoxin-1, chloroplastic OS=Pisum sativum OX=3888 GN=PETF PE=1 SV=2	2.3e-48
Glyma.03G230000	sp|Q9SA52|CP41B_ARATH	Chloroplast stem-loop binding protein of 41 kDa b, chloroplastic OS=Arabidopsis thaliana OX=3702 GN=CSP41B PE=1 SV=1	9.6e-187
Glyma.13G221100	sp|Q9FGZ9|UBL5_ARATH	Ubiquitin-like protein 5 OS=Arabidopsis thaliana OX=3702 GN=UBL5 PE=3 SV=1	3.4e-35
Glyma.08G074000	sp|P27524|CB4A_SOLLC	Chlorophyll a-b binding protein CP24 10A, chloroplastic OS=Solanum lycopersicum OX=4081 GN=CAP10A PE=3 SV=1	1.5e-124
Glyma.05G132500	sp|Q9C912|R35A3_ARATH	60S ribosomal protein L35a-3 OS=Arabidopsis thaliana OX=3702 GN=RPL35AC PE=3 SV=1	4.1e-56
Glyma.18G043600	sp|Q42521|DCE1_ARATH	Glutamate decarboxylase 1 OS=Arabidopsis thaliana OX=3702 GN=GAD1 PE=1 SV=2	2.2e-244
Glyma.20G027200	sp|Q9ZQ80|NDRP1_ARATH	Nodulin-related protein 1 OS=Arabidopsis thaliana OX=3702 GN=NRP1 PE=1 SV=1	4.4e-10
Glyma.06G175400	sp|Q04836|CP31A_ARATH	31 kDa ribonucleoprotein, chloroplastic OS=Arabidopsis thaliana OX=3702 GN=CP31A PE=1 SV=1	9e-80
novel.840	sp|Q9T0I5|PRP4_ARATH	Proline-rich protein 4 OS=Arabidopsis thaliana OX=3702 GN=PRP4 PE=2 SV=1	2e-25
Glyma.07G163600	sp|P80883|PETM_SPIOL	Cytochrome b6-f complex subunit 7 (Fragment) OS=Spinacia oleracea OX=3562 GN=petM PE=1 SV=1	3.2e-08
Glyma.04G003700	sp|Q9SZN7|HIP26_ARATH	Heavy metal-associated isoprenylated plant protein 26 OS=Arabidopsis thaliana OX=3702 GN=HIPP26 PE=1 SV=1	1.2e-67
Glyma.02G184800	sp|Q41050|OEP16_PEA	Outer envelope pore protein 16, chloroplastic OS=Pisum sativum OX=3888 GN=OEP16 PE=1 SV=1	8.7e-50
Glyma.06G012600	sp|P49311|GRP2_SINAL	Glycine-rich RNA-binding protein GRP2A OS=Sinapis alba OX=3728 PE=2 SV=1	1.5e-33
Glyma.12G169400	sp|P09911|FER1_PEA	Ferredoxin-1, chloroplastic OS=Pisum sativum OX=3888 GN=PETF PE=1 SV=2	5.4e-39
Glyma.08G052800	sp|Q9LDY5|FK172_ARATH	Peptidyl-prolyl cis-trans isomerase FKBP17-2, chloroplastic OS=Arabidopsis thaliana OX=3702 GN=FKBP17-2 PE=1 SV=1	1.4e-72
Glyma.09G247900	sp|P0DKC4|PGP1B_ARATH	Phosphoglycolate phosphatase 1B, chloroplastic OS=Arabidopsis thaliana OX=3702 GN=PGLP1B PE=1 SV=1	1.2e-151
Glyma.16G095100	sp|Q9FVQ4|PLGG1_ARATH	Plastidal glycolate/glycerate translocator 1, chloroplastic OS=Arabidopsis thaliana OX=3702 GN=PLGG1 PE=1 SV=1	1.1e-190
Glyma.11G150243	sp|P48534|APX1_PEA	L-ascorbate peroxidase, cytosolic OS=Pisum sativum OX=3888 GN=APX1 PE=1 SV=2	3.4e-122
Glyma.20G206400	sp|O22793|MORF2_ARATH	Multiple organellar RNA editing factor 2, chloroplastic OS=Arabidopsis thaliana OX=3702 GN=MORF2 PE=1 SV=1	2.5e-60
Glyma.19G090000	sp|P82024|RR21_SPIOL	30S ribosomal protein S21, chloroplastic OS=Spinacia oleracea OX=3562 GN=rps21 PE=1 SV=2	4.6e-16
Glyma.12G084100	sp|Q9SGE0|AXS2_ARATH	UDP-D-apiose/UDP-D-xylose synthase 2 OS=Arabidopsis thaliana OX=3702 GN=AXS2 PE=2 SV=1	5.2e-206
Glyma.11G221000	sp|O98997|RCA_VIGRR	Ribulose bisphosphate carboxylase/oxygenase activase, chloroplastic OS=Vigna radiata var. radiata OX=3916 GN=RCA PE=2 SV=2	2.9e-209
Glyma.13G071800	sp|Q06445|CYTI_VIGUN	Cysteine proteinase inhibitor OS=Vigna unguiculata OX=3917 PE=1 SV=1	3.1e-44
Glyma.16G089000	sp|Q9XFS9|DXR_ARATH	1-deoxy-D-xylulose 5-phosphate reductoisomerase, chloroplastic OS=Arabidopsis thaliana OX=3702 GN=DXR PE=2 SV=2	1.3e-193
Glyma.05G175600	sp|P46668|ATHB6_ARATH	Homeobox-leucine zipper protein ATHB-6 OS=Arabidopsis thaliana OX=3702 GN=ATHB-6 PE=1 SV=1	3.6e-58
Glyma.03G144500	sp|P48631|FD6E2_SOYBN	Omega-6 fatty acid desaturase, endoplasmic reticulum isozyme 2 OS=Glycine max OX=3847 GN=FAD2-2 PE=2 SV=1	3.9e-219
Glyma.06G269500	sp|P41568|SUI11_ARATH	Protein translation factor SUI1 homolog 1 OS=Arabidopsis thaliana OX=3702 GN=At4g27130 PE=1 SV=2	5e-42
Glyma.16G165500	sp|P12471|CB21_SOYBN	Chlorophyll a-b binding protein, chloroplastic (Fragment) OS=Glycine max OX=3847 PE=2 SV=1	1.5e-138
Glyma.04G188700	sp|Q43467|EFTU1_SOYBN	Elongation factor Tu, chloroplastic OS=Glycine max OX=3847 GN=TUFA PE=3 SV=1	1.1e-217
Glyma.15G275700	sp|P31336|PST2_GOSHI	Photosystem II 5 kDa protein, chloroplastic OS=Gossypium hirsutum OX=3635 GN=PSBT PE=4 SV=1	1.2e-09
Glyma.12G047500	sp|Q9XIM7|CRPM1_ARATH	Cold-regulated 413 plasma membrane protein 1 OS=Arabidopsis thaliana OX=3702 GN=COR413PM1 PE=2 SV=1	1.3e-42
Glyma.02G012400	sp|O22912|CX5C1_ARATH	Probable cytochrome c oxidase subunit 5C-1 OS=Arabidopsis thaliana OX=3702 GN=At2g47380 PE=1 SV=1	6.8e-19
Glyma.12G168500	sp|P38385|SC61G_ORYSJ	Protein transport protein Sec61 subunit gamma OS=Oryza sativa subsp. japonica OX=39947 GN=Os02g0178400 PE=3 SV=1	4.1e-22
Glyma.11G226900	sp|O20252|S17P_SPIOL	Sedoheptulose-1,7-bisphosphatase, chloroplastic OS=Spinacia oleracea OX=3562 PE=2 SV=1	7.5e-174
Glyma.11G099500	sp|Q8LDK3|NDUB2_ARATH	NADH dehydrogenase [ubiquinone] 1 beta subcomplex subunit 2 OS=Arabidopsis thaliana OX=3702 GN=At1g76200 PE=3 SV=1	1e-17
Glyma.09G047200	sp|Q96262|PCAP1_ARATH	Plasma membrane-associated cation-binding protein 1 OS=Arabidopsis thaliana OX=3702 GN=PCAP1 PE=1 SV=1	7.3e-38
Glyma.09G210900	sp|P27774|KPPR_MESCR	Phosphoribulokinase, chloroplastic OS=Mesembryanthemum crystallinum OX=3544 PE=2 SV=1	1.3e-193
Glyma.19G190800	sp|Q949U7|PRX2E_ARATH	Peroxiredoxin-2E, chloroplastic OS=Arabidopsis thaliana OX=3702 GN=PRXIIE PE=1 SV=2	9.9e-67
Glyma.04G016800	sp|P26585|HMGL_SOYBN	HMG1/2-like protein OS=Glycine max OX=3847 PE=2 SV=1	2.5e-34
Glyma.14G085600	sp|P43297|RD21A_ARATH	Cysteine proteinase RD21A OS=Arabidopsis thaliana OX=3702 GN=RD21A PE=1 SV=1	3.1e-34
Glyma.01G124500	sp|Q94IC4|FRI2_SOYBN	Ferritin-2, chloroplastic OS=Glycine max OX=3847 PE=2 SV=1	1.2e-121
Glyma.07G201300	sp|P21727|TPT_PEA	Triose phosphate/phosphate translocator, chloroplastic OS=Pisum sativum OX=3888 PE=1 SV=1	2.7e-182
Glyma.11G164700	sp|Q9S9N9|CCR1_ARATH	Cinnamoyl-CoA reductase 1 OS=Arabidopsis thaliana OX=3702 GN=CCR1 PE=1 SV=1	2.5e-67
Glyma.10G026600	sp|Q9LYA9|CP41A_ARATH	Chloroplast stem-loop binding protein of 41 kDa a, chloroplastic OS=Arabidopsis thaliana OX=3702 GN=CSP41A PE=1 SV=1	8.5e-164
Glyma.18G116900	sp|Q56YA5|SGAT_ARATH	Serine--glyoxylate aminotransferase OS=Arabidopsis thaliana OX=3702 GN=AGT1 PE=1 SV=2	1.1e-201
Glyma.06G193800	sp|Q6NMQ7|GASA6_ARATH	Gibberellin-regulated protein 6 OS=Arabidopsis thaliana OX=3702 GN=GASA6 PE=3 SV=1	6.9e-35
Glyma.04G226900	sp|P30707|RL9_PEA	60S ribosomal protein L9 OS=Pisum sativum OX=3888 GN=RPL9 PE=2 SV=1	3.2e-95
Glyma.14G086300	sp|Q8GXG1|ASPGB_ARATH	Probable isoaspartyl peptidase/L-asparaginase 2 OS=Arabidopsis thaliana OX=3702 GN=At3g16150 PE=2 SV=2	5.3e-158
Glyma.10G000900	sp|Q9FG89|PNSB5_ARATH	Photosynthetic NDH subunit of subcomplex B 5, chloroplastic OS=Arabidopsis thaliana OX=3702 GN=PNSB5 PE=2 SV=1	2.7e-63
Glyma.05G201300	sp|P52414|ACP4_CUPLA	Acyl carrier protein 4, chloroplastic OS=Cuphea lanceolata OX=3930 GN=ACL1 PE=3 SV=1	7.8e-31
Glyma.16G189500	sp|P93788|REMO_SOLTU	Remorin OS=Solanum tuberosum OX=4113 PE=1 SV=1	8.3e-13
Glyma.08G200200	sp|P15490|VSPA_SOYBN	Stem 28 kDa glycoprotein OS=Glycine max OX=3847 GN=VSPA PE=2 SV=1	1.7e-71
Glyma.11G241702	sp|Q71V89|H33_GOSHI	Histone H3.3 OS=Gossypium hirsutum OX=3635 GN=HIS3 PE=2 SV=3	4.6e-70
Glyma.14G094700	sp|O49954|GCSP_SOLTU	Glycine dehydrogenase (decarboxylating), mitochondrial OS=Solanum tuberosum OX=4113 GN=GDCSP PE=2 SV=1	0
Glyma.18G243200	sp|P29450|TRXF_PEA	Thioredoxin F-type, chloroplastic OS=Pisum sativum OX=3888 PE=2 SV=1	5e-58
Glyma.05G114900	sp|O49169|EF1A_MANES	Elongation factor 1-alpha OS=Manihot esculenta OX=3983 GN=EF1 PE=3 SV=1	2.1e-242
Glyma.10G157100	sp|Q9ZVL6|U603_ARATH	UPF0603 protein At1g54780, chloroplastic OS=Arabidopsis thaliana OX=3702 GN=At1g54780 PE=1 SV=1	7.4e-108
Glyma.05G079700	sp|P17928|CALM_MEDSA	Calmodulin OS=Medicago sativa OX=3879 GN=CAL1 PE=2 SV=2	1.8e-79
Glyma.05G001100	sp|P49163|RK22_MEDSA	50S ribosomal protein L22, chloroplastic OS=Medicago sativa OX=3879 GN=rpl22 PE=2 SV=1	1.5e-60
Glyma.10G089300	sp|P31336|PST2_GOSHI	Photosystem II 5 kDa protein, chloroplastic OS=Gossypium hirsutum OX=3635 GN=PSBT PE=4 SV=1	4.8e-14
Glyma.09G231900	sp|P17407|21KD_DAUCA	21 kDa protein OS=Daucus carota OX=4039 PE=2 SV=1	3.8e-31
Glyma.07G133200	sp|O80934|Y2766_ARATH	Uncharacterized protein At2g37660, chloroplastic OS=Arabidopsis thaliana OX=3702 GN=At2g37660 PE=1 SV=2	3.5e-117
Glyma.03G132700	sp|Q03773|E13A_SOYBN	Glucan endo-1,3-beta-glucosidase OS=Glycine max OX=3847 PE=1 SV=1	7.6e-199
Glyma.03G082100	sp|P43399|MT1_TRIRP	Metallothionein-like protein 1 OS=Trifolium repens OX=3899 GN=MT1B PE=3 SV=1	1.4e-09
Glyma.04G169600	sp|P46690|GASA4_ARATH	Gibberellin-regulated protein 4 OS=Arabidopsis thaliana OX=3702 GN=GASA4 PE=1 SV=2	1.7e-35
Glyma.13G204800	sp|P29790|ATPG_TOBAC	ATP synthase gamma chain, chloroplastic OS=Nicotiana tabacum OX=4097 GN=ATPC PE=1 SV=1	2.5e-170
Glyma.06G017100	sp|P26585|HMGL_SOYBN	HMG1/2-like protein OS=Glycine max OX=3847 PE=2 SV=1	1.1e-35
Glyma.08G304200	sp|P16059|PSBP_PEA	Oxygen-evolving enhancer protein 2, chloroplastic OS=Pisum sativum OX=3888 GN=PSBP PE=1 SV=1	5.2e-122
Glyma.15G026500	sp|P38417|LOX4_SOYBN	Linoleate 9S-lipoxygenase-4 OS=Glycine max OX=3847 GN=LOX1.5 PE=1 SV=1	0
Glyma.01G161500	sp|Q38853|STR15_ARATH	Rhodanese-like domain-containing protein 15, chloroplastic OS=Arabidopsis thaliana OX=3702 GN=STR15 PE=2 SV=1	1.4e-42
Glyma.02G038100	sp|Q9S7E9|GGT2_ARATH	Glutamate--glyoxylate aminotransferase 2 OS=Arabidopsis thaliana OX=3702 GN=GGAT2 PE=1 SV=1	1.1e-247
Glyma.07G049000	sp|Q8LCA1|CUT1B_ARATH	Protein CURVATURE THYLAKOID 1B, chloroplastic OS=Arabidopsis thaliana OX=3702 GN=CURT1B PE=1 SV=2	2.5e-44
Glyma.15G209000	sp|Q9SYL9|RK13_ARATH	50S ribosomal protein L13, chloroplastic OS=Arabidopsis thaliana OX=3702 GN=RPL13 PE=2 SV=1	7.7e-86
Glyma.06G094400	sp|Q96451|1433B_SOYBN	14-3-3-like protein B (Fragment) OS=Glycine max OX=3847 GN=GF14B PE=2 SV=1	3e-130
Glyma.07G142700	sp|Q42796|F16P1_SOYBN	Fructose-1,6-bisphosphatase, chloroplastic OS=Glycine max OX=3847 GN=FBP PE=2 SV=1	1.9e-206
Glyma.06G069100	sp|Q9SN73|BSD2_ARATH	Protein BUNDLE SHEATH DEFECTIVE 2, chloroplastic OS=Arabidopsis thaliana OX=3702 GN=BSD2 PE=1 SV=1	4.2e-31
Glyma.19G232400	sp|Q8LD26|DRMH3_ARATH	Dormancy-associated protein homolog 3 OS=Arabidopsis thaliana OX=3702 GN=At1g56220 PE=1 SV=1	1e-36
Glyma.09G227200	sp|Q9LY66|RK1_ARATH	50S ribosomal protein L1, chloroplastic OS=Arabidopsis thaliana OX=3702 GN=RPL1 PE=1 SV=1	1.1e-114
Glyma.12G025500	sp|Q8LDK3|NDUB2_ARATH	NADH dehydrogenase [ubiquinone] 1 beta subcomplex subunit 2 OS=Arabidopsis thaliana OX=3702 GN=At1g76200 PE=3 SV=1	6.4e-20
Glyma.09G072100	sp|O65282|CH20_ARATH	20 kDa chaperonin, chloroplastic OS=Arabidopsis thaliana OX=3702 GN=CPN20 PE=1 SV=2	3.3e-97
Glyma.14G010900	sp|P46256|ALF1_PEA	Fructose-bisphosphate aldolase, cytoplasmic isozyme 1 OS=Pisum sativum OX=3888 PE=2 SV=1	2.8e-178
Glyma.08G030900	sp|P46290|RL31_NICGU	60S ribosomal protein L31 OS=Nicotiana glutinosa OX=35889 GN=RPL31 PE=2 SV=1	4.3e-43
Glyma.08G320500	sp|P55852|SUMO1_ARATH	Small ubiquitin-related modifier 1 OS=Arabidopsis thaliana OX=3702 GN=SUMO1 PE=1 SV=2	9.3e-43
Glyma.03G171100	sp|P09189|HSP7C_PETHY	Heat shock cognate 70 kDa protein OS=Petunia hybrida OX=4102 GN=HSP70 PE=2 SV=1	0
Glyma.15G076500	sp|O22611|DRM1_PEA	Dormancy-associated protein 1 OS=Pisum sativum OX=3888 GN=DRM1 PE=2 SV=1	3.8e-27
Glyma.17G258200	sp|Q93X17|SNAK2_SOLTU	Snakin-2 OS=Solanum tuberosum OX=4113 GN=SN2 PE=1 SV=1	1.5e-29
Glyma.08G138200	sp|Q9LW96|INO1_TOBAC	Inositol-3-phosphate synthase OS=Nicotiana tabacum OX=4097 PE=2 SV=1	1.9e-280
Glyma.13G024100	sp|Q8TGM7|ART2_YEAST	Putative uncharacterized protein ART2 OS=Saccharomyces cerevisiae (strain ATCC 204508 / S288c) OX=559292 GN=ART2 PE=5 SV=1	1.5e-15
Glyma.08G150400	sp|A2SY66|VICHY_VICSN	Vicianin hydrolase (Fragment) OS=Vicia sativa subsp. nigra OX=3909 PE=1 SV=1	3.1e-212
Glyma.18G216000	sp|Q94F47|UBC28_ARATH	Ubiquitin-conjugating enzyme E2 28 OS=Arabidopsis thaliana OX=3702 GN=UBC28 PE=1 SV=1	1.2e-82
Glyma.11G192700	sp|P11964|SODCP_PEA	Superoxide dismutase [Cu-Zn], chloroplastic OS=Pisum sativum OX=3888 GN=SODCP PE=2 SV=1	7e-84
Glyma.13G177900	sp|Q9ST69|RR5_SPIOL	30S ribosomal protein S5, chloroplastic OS=Spinacia oleracea OX=3562 GN=rps5 PE=1 SV=1	1.1e-79
Glyma.14G205700	sp|P35135|UBC4_SOLLC	Ubiquitin-conjugating enzyme E2-17 kDa OS=Solanum lycopersicum OX=4081 PE=2 SV=1	4e-83
Glyma.01G188500	sp|O23193|CBSX1_ARATH	CBS domain-containing protein CBSX1, chloroplastic OS=Arabidopsis thaliana OX=3702 GN=CBSX1 PE=1 SV=2	2.5e-74
Glyma.14G031800	sp|P18212|PSBP2_TOBAC	Oxygen-evolving enhancer protein 2-2, chloroplastic OS=Nicotiana tabacum OX=4097 GN=PSBP2 PE=1 SV=2	5.9e-107
Glyma.04G017500	sp|P32290|CATA_VIGRR	Catalase OS=Vigna radiata var. radiata OX=3916 PE=2 SV=1	1.2e-288
Glyma.20G082800	sp|P28644|ROC1_SPIOL	28 kDa ribonucleoprotein, chloroplastic OS=Spinacia oleracea OX=3562 PE=1 SV=1	8.6e-36
Glyma.12G222200	sp|Q01289|POR_PEA	Protochlorophyllide reductase, chloroplastic OS=Pisum sativum OX=3888 GN=3PCR PE=1 SV=1	2.4e-170
Glyma.11G117400	sp|Q03250|RBG7_ARATH	Glycine-rich RNA-binding protein 7 OS=Arabidopsis thaliana OX=3702 GN=RBG7 PE=1 SV=1	6.5e-35
Glyma.04G063000	sp|P51426|RL392_ORYSJ	60S ribosomal protein L39-2 OS=Oryza sativa subsp. japonica OX=39947 GN=RPL39B PE=3 SV=2	2.9e-24
Glyma.18G205800	sp|P19976|FRI1_SOYBN	Ferritin-1, chloroplastic OS=Glycine max OX=3847 PE=1 SV=4	2.5e-126
Glyma.10G166900	sp|Q9LKR8|RAF1_ARATH	Rubisco accumulation factor 1.1, chloroplastic OS=Arabidopsis thaliana OX=3702 GN=RAF1.1 PE=1 SV=1	1.2e-103
Glyma.19G000200	sp|P38365|FTRV_SPIOL	Ferredoxin-thioredoxin reductase, variable chain, chloroplastic OS=Spinacia oleracea OX=3562 GN=FTRV PE=1 SV=2	2.1e-19
Glyma.07G215900	sp|Q8W3M4|Y4744_ARATH	Uncharacterized protein At4g06744 OS=Arabidopsis thaliana OX=3702 GN=At4g06744 PE=2 SV=1	2.3e-63
Glyma.05G026200	sp|Q9ZS34|CHLP_TOBAC	Geranylgeranyl diphosphate reductase, chloroplastic OS=Nicotiana tabacum OX=4097 GN=CHLP PE=2 SV=1	3.9e-225
Glyma.18G015200	sp|Q6RUR1|H33_CAPAN	Histone H3.3 OS=Capsicum annuum OX=4072 PE=2 SV=3	6e-70
Glyma.15G016400	sp|P16180|RR17_ARATH	30S ribosomal protein S17, chloroplastic OS=Arabidopsis thaliana OX=3702 GN=RPS17 PE=1 SV=1	1.5e-31
Glyma.20G249300	sp|Q9ASS6|PNSL5_ARATH	Photosynthetic NDH subunit of lumenal location 5, chloroplastic OS=Arabidopsis thaliana OX=3702 GN=PNSL5 PE=1 SV=1	8e-76
Glyma.08G222900	sp|Q06450|ATP5E_IPOBA	ATP synthase subunit epsilon, mitochondrial OS=Ipomoea batatas OX=4120 PE=1 SV=2	1.8e-27
Glyma.08G321100	sp|Q8S9J6|ASPA_ARATH	Aspartyl protease family protein At5g10770 OS=Arabidopsis thaliana OX=3702 GN=At5g10770 PE=2 SV=1	7.7e-136
Glyma.08G181300	sp|Q96499|RL44_GOSHI	60S ribosomal protein L44 OS=Gossypium hirsutum OX=3635 GN=RPL44 PE=3 SV=3	1e-56
Glyma.10G013700	sp|Q8VYN9|PHO32_ARATH	Universal stress protein PHOS32 OS=Arabidopsis thaliana OX=3702 GN=PHOS32 PE=1 SV=1	4.2e-11
Glyma.20G243500	sp|Q43848|TKTC_SOLTU	Transketolase, chloroplastic OS=Solanum tuberosum OX=4113 PE=2 SV=1	0
Glyma.20G150600	sp|P11432|ELI_PEA	Early light-induced protein, chloroplastic OS=Pisum sativum OX=3888 PE=2 SV=1	3.1e-55
Glyma.02G061100	sp|P14226|PSBO_PEA	Oxygen-evolving enhancer protein 1, chloroplastic OS=Pisum sativum OX=3888 GN=PSBO PE=1 SV=1	1.5e-153
Glyma.12G025400	sp|P36688|RK12_NICSY	50S ribosomal protein L12, chloroplastic OS=Nicotiana sylvestris OX=4096 PE=2 SV=1	1.8e-39
Glyma.20G045500	sp|Q06445|CYTI_VIGUN	Cysteine proteinase inhibitor OS=Vigna unguiculata OX=3917 PE=1 SV=1	5.2e-43
Glyma.13G336200	sp|P21820|TPIS_COPJA	Triosephosphate isomerase, cytosolic OS=Coptis japonica OX=3442 PE=2 SV=1	3.3e-108
Glyma.11G135900	sp|Q9STF2|PTA16_ARATH	Protein PLASTID TRANSCRIPTIONALLY ACTIVE 16, chloroplastic OS=Arabidopsis thaliana OX=3702 GN=PTAC16 PE=1 SV=1	1.9e-132
Glyma.06G295700	sp|Q6WUC2|7OMT_PAPSO	(R,S)-reticuline 7-O-methyltransferase OS=Papaver somniferum OX=3469 GN=7OMT PE=1 SV=1	5.2e-93
Glyma.18G255400	sp|Q38879|TRXH2_ARATH	Thioredoxin H2 OS=Arabidopsis thaliana OX=3702 GN=TRX2 PE=2 SV=2	1.3e-41
Glyma.01G205400	sp|P82413|RK19_SPIOL	50S ribosomal protein L19, chloroplastic OS=Spinacia oleracea OX=3562 GN=RPL19 PE=1 SV=2	1.5e-48
Glyma.06G236200	sp|Q9ASV6|RR20_ARATH	30S ribosomal protein S20, chloroplastic OS=Arabidopsis thaliana OX=3702 GN=RPS20 PE=2 SV=1	1.4e-35
Glyma.16G072400	sp|P55143|GLRX_RICCO	Glutaredoxin OS=Ricinus communis OX=3988 PE=3 SV=1	1.8e-39
Glyma.05G236300	sp|Q9LQU4|PCR2_ARATH	Protein PLANT CADMIUM RESISTANCE 2 OS=Arabidopsis thaliana OX=3702 GN=PCR2 PE=1 SV=1	1.4e-51
Glyma.05G024200	sp|P24922|IF5A2_NICPL	Eukaryotic translation initiation factor 5A-2 OS=Nicotiana plumbaginifolia OX=4092 GN=EIF-5A2 PE=2 SV=1	1.7e-83
Glyma.19G172400	sp|C7J4U3|OST4A_ORYSJ	Dolichyl-diphosphooligosaccharide--protein glycosyltransferase subunit 4A OS=Oryza sativa subsp. japonica OX=39947 GN=OST4A PE=3 SV=1	6.5e-14
Glyma.08G105100	sp|Q9C7F5|NTF2B_ARATH	Nuclear transport factor 2B OS=Arabidopsis thaliana OX=3702 GN=NTF2B PE=1 SV=1	3.7e-56
Glyma.03G171300	sp|C7J4U3|OST4A_ORYSJ	Dolichyl-diphosphooligosaccharide--protein glycosyltransferase subunit 4A OS=Oryza sativa subsp. japonica OX=39947 GN=OST4A PE=3 SV=1	6.5e-14
Glyma.17G100700	sp|Q9ZS34|CHLP_TOBAC	Geranylgeranyl diphosphate reductase, chloroplastic OS=Nicotiana tabacum OX=4097 GN=CHLP PE=2 SV=1	1.4e-225
Glyma.07G006900	sp|P24095|LOXX_SOYBN	Seed linoleate 9S-lipoxygenase OS=Glycine max OX=3847 GN=LOX1.4 PE=1 SV=1	0
Glyma.02G000900	sp|Q9LF68|BOLA4_ARATH	Protein BOLA4, chloroplastic/mitochondrial OS=Arabidopsis thaliana OX=3702 GN=BOLA4 PE=1 SV=1	8.7e-34
Glyma.12G014300	sp|Q6ZIK0|GTOMC_ORYSJ	Probable tocopherol O-methyltransferase, chloroplastic OS=Oryza sativa subsp. japonica OX=39947 GN=VTE4 PE=2 SV=1	3.4e-120
Glyma.08G108800	sp|P68173|SAHH_TOBAC	Adenosylhomocysteinase OS=Nicotiana tabacum OX=4097 GN=SAHH PE=2 SV=1	1e-251
Glyma.17G254200	sp|Q43636|TRXH_RICCO	Thioredoxin H-type OS=Ricinus communis OX=3988 PE=3 SV=1	3.1e-40
Glyma.20G169900	sp|P34788|RS18_ARATH	40S ribosomal protein S18 OS=Arabidopsis thaliana OX=3702 GN=RPS18A PE=1 SV=1	7.1e-70
Glyma.06G105700	sp|Q9LX15|DFC_ARATH	Protein DOWNSTREAM OF FLC OS=Arabidopsis thaliana OX=3702 GN=DFC PE=2 SV=1	5.8e-28
Glyma.05G157300	sp|B9DHQ0|TBA5_ARATH	Tubulin alpha-5 chain OS=Arabidopsis thaliana OX=3702 GN=TUBA5 PE=1 SV=2	1.2e-231
Glyma.17G171100	sp|Q43095|CAMT_POPTM	Caffeoyl-CoA O-methyltransferase OS=Populus tremuloides OX=3693 PE=2 SV=1	4.8e-102
Glyma.11G111400	sp|Q01516|ALFC1_PEA	Fructose-bisphosphate aldolase 1, chloroplastic (Fragment) OS=Pisum sativum OX=3888 PE=1 SV=1	7e-192
Glyma.04G167400	sp|Q8RXS1|PNSB4_ARATH	Photosynthetic NDH subunit of subcomplex B 4, chloroplastic OS=Arabidopsis thaliana OX=3702 GN=PNSB4 PE=2 SV=1	1.2e-37
Glyma.U031805	sp|P81529|MIFH_TRISP	Macrophage migration inhibitory factor homolog OS=Trichinella spiralis OX=6334 PE=1 SV=2	2.7e-19
Glyma.07G262100	sp|P49364|GCST_PEA	Aminomethyltransferase, mitochondrial OS=Pisum sativum OX=3888 GN=GDCST PE=1 SV=2	8e-224
Glyma.07G260300	sp|Q9SB81|PER42_ARATH	Peroxidase 42 OS=Arabidopsis thaliana OX=3702 GN=PER42 PE=1 SV=2	4.1e-148
Glyma.08G175900	sp|P08927|RUBB_PEA	RuBisCO large subunit-binding protein subunit beta, chloroplastic OS=Pisum sativum OX=3888 PE=1 SV=2	1.9e-280
Glyma.11G242200	sp|P46668|ATHB6_ARATH	Homeobox-leucine zipper protein ATHB-6 OS=Arabidopsis thaliana OX=3702 GN=ATHB-6 PE=1 SV=1	2.6e-64
Glyma.18G065700	sp|O82392|THIC_ARATH	Phosphomethylpyrimidine synthase, chloroplastic OS=Arabidopsis thaliana OX=3702 GN=THIC PE=1 SV=1	0
Glyma.15G179400	sp|Q8LCQ4|LHCA6_ARATH	Photosystem I chlorophyll a/b-binding protein 6, chloroplastic OS=Arabidopsis thaliana OX=3702 GN=LHCA6 PE=1 SV=1	1.1e-113
Glyma.20G144700	sp|P32869|PSAD_CUCSA	Photosystem I reaction center subunit II, chloroplastic OS=Cucumis sativus OX=3659 GN=psaD PE=1 SV=1	1.8e-90
Glyma.05G139800	sp|Q9CAC5|NDHL_ARATH	NAD(P)H-quinone oxidoreductase subunit L, chloroplastic OS=Arabidopsis thaliana OX=3702 GN=ndhL PE=2 SV=1	2.2e-47
Glyma.01G050900	sp|Q9XI73|PNSL2_ARATH	Photosynthetic NDH subunit of lumenal location 2, chloroplastic OS=Arabidopsis thaliana OX=3702 GN=PNSL2 PE=1 SV=1	3.7e-46
Glyma.14G021800	sp|Q8RWE8|GGAP1_ARATH	GDP-L-galactose phosphorylase 1 OS=Arabidopsis thaliana OX=3702 GN=VTC2 PE=1 SV=1	8.7e-182
Glyma.15G190500	sp|A4ULF8|METK_MEDSF	S-adenosylmethionine synthase OS=Medicago sativa subsp. falcata OX=3878 GN=SAMS PE=2 SV=1	9e-214
Glyma.13G113200	sp|Q6QPJ6|PRXQ_POPJC	Peroxiredoxin Q, chloroplastic OS=Populus jackii OX=640484 GN=PRXQ PE=1 SV=1	6.5e-79
Glyma.07G215300	sp|P42731|PABP2_ARATH	Polyadenylate-binding protein 2 OS=Arabidopsis thaliana OX=3702 GN=PAB2 PE=1 SV=1	9.7e-210
Glyma.18G028400	sp|Q9S7W1|CB4C_ARATH	Chlorophyll a-b binding protein CP29.3, chloroplastic OS=Arabidopsis thaliana OX=3702 GN=LHCB4.3 PE=2 SV=1	1.1e-99
Glyma.20G132651	sp|Q680P8|RS29_ARATH	40S ribosomal protein S29 OS=Arabidopsis thaliana OX=3702 GN=RPS29A PE=3 SV=2	1.4e-26
Glyma.18G052600	sp|Q9ATH2|NLTP_CORAV	Non-specific lipid-transfer protein Cor a 8 OS=Corylus avellana OX=13451 PE=1 SV=1	7.3e-18
Glyma.11G079600	sp|Q9FHW7|SKP1B_ARATH	SKP1-like protein 1B OS=Arabidopsis thaliana OX=3702 GN=SKP1B PE=1 SV=1	1.3e-56
Glyma.06G044400	sp|Q948Z4|SNAK1_SOLTU	Snakin-1 OS=Solanum tuberosum OX=4113 GN=SN1 PE=1 SV=1	6.8e-29
Glyma.15G148900	sp|Q944T2|TCTP_SOYBN	Translationally-controlled tumor protein homolog OS=Glycine max OX=3847 GN=TCTP PE=2 SV=1	1.7e-77
Glyma.10G257800	sp|Q9XJ35|CLPR1_ARATH	ATP-dependent Clp protease proteolytic subunit-related protein 1, chloroplastic OS=Arabidopsis thaliana OX=3702 GN=CLPR1 PE=1 SV=1	3.9e-139
Glyma.19G223300	sp|Q93VC9|CATB2_ARATH	Cathepsin B-like protease 2 OS=Arabidopsis thaliana OX=3702 GN=CATHB2 PE=2 SV=1	5.7e-157
Glyma.06G004800	sp|P34024|PLC_LISMO	1-phosphatidylinositol phosphodiesterase OS=Listeria monocytogenes serovar 1/2a (strain ATCC BAA-679 / EGD-e) OX=169963 GN=plcA PE=1 SV=1	6.6e-10
Glyma.05G048000	sp|Q02758|ATPD_PEA	ATP synthase delta chain, chloroplastic OS=Pisum sativum OX=3888 GN=ATPD PE=1 SV=1	1.1e-67
Glyma.17G228800	sp|P26969|GCSP_PEA	Glycine dehydrogenase (decarboxylating), mitochondrial OS=Pisum sativum OX=3888 GN=GDCSP PE=1 SV=1	0
Glyma.06G019400	sp|Q9BAE0|FTSH_MEDSA	ATP-dependent zinc metalloprotease FTSH, chloroplastic OS=Medicago sativa OX=3879 GN=FTSH PE=2 SV=1	2.7e-295
Glyma.11G165600	sp|Q9SV73|GILT_ARATH	Gamma-interferon-responsive lysosomal thiol protein OS=Arabidopsis thaliana OX=3702 GN=GILT PE=2 SV=1	6e-40
Glyma.02G249600	sp|Q7X9A0|RCA1_LARTR	Ribulose bisphosphate carboxylase/oxygenase activase 1, chloroplastic OS=Larrea tridentata OX=66636 GN=RCA1 PE=1 SV=1	2.7e-229
Glyma.17G130100	sp|Q02758|ATPD_PEA	ATP synthase delta chain, chloroplastic OS=Pisum sativum OX=3888 GN=ATPD PE=1 SV=1	4.3e-62
Glyma.17G071200	sp|P23326|RK35_SPIOL	50S ribosomal protein L35, chloroplastic OS=Spinacia oleracea OX=3562 GN=RPL35 PE=1 SV=1	3.6e-30
Glyma.13G347700	sp|P27481|LOXB_PHAVU	Linoleate 9S-lipoxygenase (Fragment) OS=Phaseolus vulgaris OX=3885 PE=2 SV=1	0
Glyma.06G113200	sp|Q943K1|PSBS1_ORYSJ	Photosystem II 22 kDa protein 1, chloroplastic OS=Oryza sativa subsp. japonica OX=39947 GN=PSBS1 PE=1 SV=1	6.7e-66
Glyma.13G277900	sp|Q9SEU6|TRXM4_ARATH	Thioredoxin M4, chloroplastic OS=Arabidopsis thaliana OX=3702 GN=At3g15360 PE=2 SV=2	3.6e-48
Glyma.20G160400	sp|Q9LZ57|RL363_ARATH	60S ribosomal protein L36-3 OS=Arabidopsis thaliana OX=3702 GN=RPL36C PE=3 SV=1	2.1e-44
Glyma.07G185400	sp|P46488|MDHG_CUCSA	Malate dehydrogenase, glyoxysomal OS=Cucumis sativus OX=3659 GN=MDHG PE=2 SV=1	8.2e-171
Glyma.09G123800	sp|Q9CAB8|PXG5_ARATH	Probable peroxygenase 5 OS=Arabidopsis thaliana OX=3702 GN=PXG5 PE=2 SV=1	2.4e-60
Glyma.15G062700	sp|P11670|PRB1_TOBAC	Basic form of pathogenesis-related protein 1 OS=Nicotiana tabacum OX=4097 PE=3 SV=1	9.4e-52
Glyma.20G231600	sp|Q9ZVL6|U603_ARATH	UPF0603 protein At1g54780, chloroplastic OS=Arabidopsis thaliana OX=3702 GN=At1g54780 PE=1 SV=1	2.2e-107
Glyma.14G187800	sp|Q9SPB3|RL10_VITRI	60S ribosomal protein L10 OS=Vitis riparia OX=96939 GN=RPL10 PE=2 SV=1	3e-120
Glyma.09G019200	sp|Q9FVI1|ADF2_PETHY	Actin-depolymerizing factor 2 OS=Petunia hybrida OX=4102 GN=ADF2 PE=2 SV=1	7.5e-64
Glyma.13G230600	sp|P82244|RK34_SPIOL	50S ribosomal protein L34, chloroplastic OS=Spinacia oleracea OX=3562 GN=RPL34 PE=1 SV=1	1.8e-13
Glyma.02G255000	sp|P25794|PIP2_PEA	Probable aquaporin PIP-type 7a OS=Pisum sativum OX=3888 GN=TRG-31 PE=2 SV=2	4.6e-100
Glyma.05G051300	sp|Q8H112|PGL1A_ARATH	PGR5-like protein 1A, chloroplastic OS=Arabidopsis thaliana OX=3702 GN=PGRL1A PE=1 SV=1	4.8e-120
Glyma.09G077600	sp|P82195|RK18_SPIOL	50S ribosomal protein L18, chloroplastic OS=Spinacia oleracea OX=3562 GN=RPL18 PE=1 SV=3	2.7e-53
Glyma.01G029200	sp|P0CH32|UBQ4_ARATH	Polyubiquitin 4 OS=Arabidopsis thaliana OX=3702 GN=UBQ4 PE=3 SV=1	1.9e-35
Glyma.07G135300	sp|O81208|OHP1_ARATH	Light-harvesting complex-like protein OHP1, chloroplastic OS=Arabidopsis thaliana OX=3702 GN=OHP1 PE=1 SV=1	8.6e-19
Glyma.08G139100	sp|Q9SCY3|PNSL4_ARATH	Photosynthetic NDH subunit of lumenal location 4, chloroplastic OS=Arabidopsis thaliana OX=3702 GN=PNSL4 PE=1 SV=1	2.7e-77
Glyma.06G277600	sp|O82279|CG160_ARATH	Protein CONSERVED ONLY IN THE GREEN LINEAGE 160, chloroplastic OS=Arabidopsis thaliana OX=3702 GN=CGL160 PE=1 SV=1	3.7e-113
Glyma.12G081300	sp|P11964|SODCP_PEA	Superoxide dismutase [Cu-Zn], chloroplastic OS=Pisum sativum OX=3888 GN=SODCP PE=2 SV=1	9.1e-82
Glyma.17G223900	sp|O24296|GPX1_PEA	Phospholipid hydroperoxide glutathione peroxidase, chloroplastic OS=Pisum sativum OX=3888 PE=2 SV=1	1.4e-97
Glyma.06G269600	sp|P41568|SUI11_ARATH	Protein translation factor SUI1 homolog 1 OS=Arabidopsis thaliana OX=3702 GN=At4g27130 PE=1 SV=2	1.1e-42
Glyma.05G178000	sp|Q9FJP3|RK29_ARATH	50S ribosomal protein L29, chloroplastic OS=Arabidopsis thaliana OX=3702 GN=RPL29 PE=1 SV=1	1.9e-41
Glyma.04G027600	sp|P25804|CYSP_PEA	Cysteine proteinase 15A OS=Pisum sativum OX=3888 PE=2 SV=1	1.7e-153
Glyma.17G237100	sp|Q948Z4|SNAK1_SOLTU	Snakin-1 OS=Solanum tuberosum OX=4113 GN=SN1 PE=1 SV=1	4.7e-23
Glyma.03G232700	sp|Q6P642|DNJB6_XENTR	DnaJ homolog subfamily B member 6 OS=Xenopus tropicalis OX=8364 GN=dnajb6 PE=2 SV=1	2.7e-15
Glyma.09G045000	sp|Q3E902|RS212_ARATH	40S ribosomal protein S21-2 OS=Arabidopsis thaliana OX=3702 GN=RPS21C PE=1 SV=2	7e-31
Glyma.19G167800	sp|P49690|RL23_ARATH	60S ribosomal protein L23 OS=Arabidopsis thaliana OX=3702 GN=RPL23A PE=2 SV=3	1.7e-74
Glyma.10G236200	sp|Q8L856|ACFR1_ARATH	Transmembrane ascorbate ferrireductase 1 OS=Arabidopsis thaliana OX=3702 GN=CYB561A PE=1 SV=1	1e-77
Glyma.11G228800	sp|Q9S7W1|CB4C_ARATH	Chlorophyll a-b binding protein CP29.3, chloroplastic OS=Arabidopsis thaliana OX=3702 GN=LHCB4.3 PE=2 SV=1	2e-108
Glyma.02G112400	sp|Q9AXJ4|IF5A_MANES	Eukaryotic translation initiation factor 5A OS=Manihot esculenta OX=3983 PE=2 SV=2	7.8e-84
Glyma.15G177800	sp|Q8RWQ9|ALEUL_ARATH	Thiol protease aleurain-like OS=Arabidopsis thaliana OX=3702 GN=At3g45310 PE=2 SV=1	2.6e-137
Glyma.19G205100	sp|P46302|RS28_MAIZE	40S ribosomal protein S28 OS=Zea mays OX=4577 GN=RPS28 PE=3 SV=1	4.4e-17
Glyma.02G036000	sp|P0CH32|UBQ4_ARATH	Polyubiquitin 4 OS=Arabidopsis thaliana OX=3702 GN=UBQ4 PE=3 SV=1	2e-35
Glyma.15G176900	sp|Q9ZRA4|AB19A_PRUPE	Auxin-binding protein ABP19a OS=Prunus persica OX=3760 GN=ABP19A PE=3 SV=1	2.1e-80
Glyma.09G038100	sp|Q9M7X7|RL291_ARATH	60S ribosomal protein L29-1 OS=Arabidopsis thaliana OX=3702 GN=RPL29A PE=1 SV=1	4.6e-25
Glyma.10G134100	sp|P28644|ROC1_SPIOL	28 kDa ribonucleoprotein, chloroplastic OS=Spinacia oleracea OX=3562 PE=1 SV=1	1e-35
Glyma.10G225400	sp|P46276|F16P2_SOLTU	Fructose-1,6-bisphosphatase, cytosolic OS=Solanum tuberosum OX=4113 PE=2 SV=1	1.7e-179
Glyma.06G190900	sp|P35130|UBC2_MEDSA	Ubiquitin-conjugating enzyme E2 2 OS=Medicago sativa OX=3879 GN=UBC2 PE=2 SV=1	1.3e-84
Glyma.08G259200	sp|Q9LSP9|CTL2_ARATH	Chitinase-like protein 2 OS=Arabidopsis thaliana OX=3702 GN=CTL2 PE=2 SV=1	7.5e-137
Glyma.04G165500	sp|P24922|IF5A2_NICPL	Eukaryotic translation initiation factor 5A-2 OS=Nicotiana plumbaginifolia OX=4092 GN=EIF-5A2 PE=2 SV=1	1.6e-83
Glyma.12G078100	sp|P08926|RUBA_PEA	RuBisCO large subunit-binding protein subunit alpha, chloroplastic OS=Pisum sativum OX=3888 PE=1 SV=2	2.6e-276
Glyma.04G065600	sp|P14009|14KD_DAUCA	14 kDa proline-rich protein DC2.15 OS=Daucus carota OX=4039 PE=2 SV=1	3.6e-25
Glyma.05G000300	sp|P80680|FTRV_MAIZE	Ferredoxin-thioredoxin reductase, variable chain OS=Zea mays OX=4577 PE=1 SV=1	6.1e-14
Glyma.11G053700	sp|O23193|CBSX1_ARATH	CBS domain-containing protein CBSX1, chloroplastic OS=Arabidopsis thaliana OX=3702 GN=CBSX1 PE=1 SV=2	2.8e-75
Glyma.18G036400	sp|O98997|RCA_VIGRR	Ribulose bisphosphate carboxylase/oxygenase activase, chloroplastic OS=Vigna radiata var. radiata OX=3916 GN=RCA PE=2 SV=2	1.9e-211
Glyma.10G263000	sp|Q9M7I9|STEP1_ARATH	Stress enhanced protein 1, chloroplastic OS=Arabidopsis thaliana OX=3702 GN=SEP1 PE=2 SV=1	9.1e-25
Glyma.01G154900	sp|O49675|CCD4_ARATH	Probable carotenoid cleavage dioxygenase 4, chloroplastic OS=Arabidopsis thaliana OX=3702 GN=CCD4 PE=1 SV=1	1.8e-211
Glyma.15G038200	sp|Q41050|OEP16_PEA	Outer envelope pore protein 16, chloroplastic OS=Pisum sativum OX=3888 GN=OEP16 PE=1 SV=1	2.1e-53
Glyma.06G221100	sp|Q9SA16|P2A09_ARATH	Protein PHLOEM PROTEIN 2-LIKE A9 OS=Arabidopsis thaliana OX=3702 GN=PP2A9 PE=2 SV=1	1.2e-20
Glyma.12G032300	sp|Q42564|APX3_ARATH	L-ascorbate peroxidase 3 OS=Arabidopsis thaliana OX=3702 GN=APX3 PE=1 SV=1	2.4e-122
Glyma.14G061100	sp|P50346|RLA0_SOYBN	60S acidic ribosomal protein P0 OS=Glycine max OX=3847 PE=2 SV=1	9.2e-153
Glyma.02G275600	sp|P17928|CALM_MEDSA	Calmodulin OS=Medicago sativa OX=3879 GN=CAL1 PE=2 SV=2	1.5e-79
Glyma.04G055400	sp|Q84VQ4|NDHU_ARATH	NAD(P)H-quinone oxidoreductase subunit U, chloroplastic OS=Arabidopsis thaliana OX=3702 GN=ndhU PE=1 SV=1	1.2e-43
Glyma.19G052400	sp|O64937|EF1A_ORYSJ	Elongation factor 1-alpha OS=Oryza sativa subsp. japonica OX=39947 GN=REFA1 PE=2 SV=2	3.4e-251
Glyma.05G089000	sp|O64937|EF1A_ORYSJ	Elongation factor 1-alpha OS=Oryza sativa subsp. japonica OX=39947 GN=REFA1 PE=2 SV=2	3.9e-249
Glyma.11G111100	sp|Q01516|ALFC1_PEA	Fructose-bisphosphate aldolase 1, chloroplastic (Fragment) OS=Pisum sativum OX=3888 PE=1 SV=1	5.1e-192
Glyma.14G222500	sp|Q9SGS4|CDSP_ARATH	Thioredoxin-like protein CDSP32, chloroplastic OS=Arabidopsis thaliana OX=3702 GN=CDSP32 PE=1 SV=1	4.2e-97
Glyma.14G087200	sp|Q948Z4|SNAK1_SOLTU	Snakin-1 OS=Solanum tuberosum OX=4113 GN=SN1 PE=1 SV=1	1e-28
Glyma.13G160400	sp|Q00451|PRF1_SOLLC	36.4 kDa proline-rich protein OS=Solanum lycopersicum OX=4081 GN=TPRP-F1 PE=2 SV=1	2.2e-20
Glyma.05G180600	sp|Q9LW96|INO1_TOBAC	Inositol-3-phosphate synthase OS=Nicotiana tabacum OX=4097 PE=2 SV=1	7.5e-283
Glyma.03G110100	sp|O50061|RK4_ARATH	50S ribosomal protein L4, chloroplastic OS=Arabidopsis thaliana OX=3702 GN=RPL4 PE=2 SV=2	1e-74
Glyma.02G147300	sp|Q9LYA9|CP41A_ARATH	Chloroplast stem-loop binding protein of 41 kDa a, chloroplastic OS=Arabidopsis thaliana OX=3702 GN=CSP41A PE=1 SV=1	2.9e-163
Glyma.03G244800	sp|Q43317|CYSK_CITLA	Cysteine synthase OS=Citrullus lanatus OX=3654 PE=1 SV=1	4.9e-143
Glyma.17G039100	sp|Q8W3Y4|METK_PHALU	S-adenosylmethionine synthase OS=Phaseolus lunatus OX=3884 GN=SAMS PE=2 SV=1	4.2e-215
Glyma.12G166200	sp|Q02028|HSP7S_PEA	Stromal 70 kDa heat shock-related protein, chloroplastic OS=Pisum sativum OX=3888 GN=HSP70 PE=2 SV=1	0
Glyma.07G127500	sp|P46290|RL31_NICGU	60S ribosomal protein L31 OS=Nicotiana glutinosa OX=35889 GN=RPL31 PE=2 SV=1	3.3e-43
Glyma.20G107800	sp|Q9C9W5|HPR1_ARATH	Glycerate dehydrogenase HPR, peroxisomal OS=Arabidopsis thaliana OX=3702 GN=HPR PE=1 SV=1	1.1e-188
Glyma.06G123700	sp|P16273|PRPX_HORVU	Pathogen-related protein OS=Hordeum vulgare OX=4513 PE=2 SV=2	4e-65
Glyma.11G037500	sp|Q8RXX5|RK192_ARATH	50S ribosomal protein L19-2, chloroplastic OS=Arabidopsis thaliana OX=3702 GN=At5g47190 PE=2 SV=1	1e-47
Glyma.03G255400	sp|P35135|UBC4_SOLLC	Ubiquitin-conjugating enzyme E2-17 kDa OS=Solanum lycopersicum OX=4081 PE=2 SV=1	1.3e-82
Glyma.10G017900	sp|Q8LB72|PHR2_ARATH	Blue-light photoreceptor PHR2 OS=Arabidopsis thaliana OX=3702 GN=PHR2 PE=2 SV=2	7.1e-136
Glyma.11G226800	sp|P49211|RL321_ARATH	60S ribosomal protein L32-1 OS=Arabidopsis thaliana OX=3702 GN=RPL32A PE=2 SV=2	1.1e-54
Glyma.14G070500	sp|Q43636|TRXH_RICCO	Thioredoxin H-type OS=Ricinus communis OX=3988 PE=3 SV=1	3.2e-43
Glyma.13G232500	sp|P93162|CHLI_SOYBN	Magnesium-chelatase subunit ChlI, chloroplastic OS=Glycine max OX=3847 GN=CHLI PE=2 SV=1	2e-206
Glyma.15G125300	sp|Q9FVI1|ADF2_PETHY	Actin-depolymerizing factor 2 OS=Petunia hybrida OX=4102 GN=ADF2 PE=2 SV=1	2.8e-64
Glyma.14G115500	sp|Q9SU35|ERLL1_ARATH	pEARLI1-like lipid transfer protein 1 OS=Arabidopsis thaliana OX=3702 GN=AZI1 PE=1 SV=1	1.8e-24
Glyma.03G254700	sp|P56331|IF1A_ONOVI	Eukaryotic translation initiation factor 1A OS=Onobrychis viciifolia OX=3882 PE=2 SV=2	7e-57
Glyma.03G247400	sp|O24407|IAA16_ARATH	Auxin-responsive protein IAA16 OS=Arabidopsis thaliana OX=3702 GN=IAA16 PE=1 SV=1	1.6e-67
Glyma.13G237000	sp|O22611|DRM1_PEA	Dormancy-associated protein 1 OS=Pisum sativum OX=3888 GN=DRM1 PE=2 SV=1	3e-26
Glyma.11G192500	sp|P11894|RK9_PEA	50S ribosomal protein L9, chloroplastic OS=Pisum sativum OX=3888 GN=RPL9 PE=2 SV=2	4.3e-56
Glyma.08G115100	sp|Q56WH1|TBA3_ARATH	Tubulin alpha-3 chain OS=Arabidopsis thaliana OX=3702 GN=TUBA3 PE=1 SV=2	3.5e-231
Glyma.17G150100	sp|O23553|BAM3_ARATH	Beta-amylase 3, chloroplastic OS=Arabidopsis thaliana OX=3702 GN=BAM3 PE=1 SV=3	1.4e-229
Glyma.10G039900	sp|P49690|RL23_ARATH	60S ribosomal protein L23 OS=Arabidopsis thaliana OX=3702 GN=RPL23A PE=2 SV=3	1.7e-74
Glyma.07G053300	sp|Q9ZPX9|KIC_ARATH	Calcium-binding protein KIC OS=Arabidopsis thaliana OX=3702 GN=KIC PE=1 SV=2	1.2e-42
Glyma.13G084000	sp|P39866|NIA2_PHAVU	Nitrate reductase [NADH] 2 OS=Phaseolus vulgaris OX=3885 GN=NIA2 PE=3 SV=1	0
Glyma.15G051000	sp|Q96499|RL44_GOSHI	60S ribosomal protein L44 OS=Gossypium hirsutum OX=3635 GN=RPL44 PE=3 SV=3	1.3e-56
Glyma.12G013400	sp|Q9LF50|MEX1_ARATH	Maltose excess protein 1, chloroplastic OS=Arabidopsis thaliana OX=3702 GN=MEX1 PE=2 SV=2	1.7e-121
Glyma.14G026100	sp|Q4UKR8|HSPC2_RICFE	Small heat shock protein C2 OS=Rickettsia felis (strain ATCC VR-1525 / URRWXCal2) OX=315456 GN=hspC2 PE=3 SV=1	1.6e-10
Glyma.07G115900	sp|Q39839|NDK1_SOYBN	Nucleoside diphosphate kinase 1 OS=Glycine max OX=3847 PE=2 SV=1	5.5e-79
Glyma.09G214500	sp|Q39779|ACBP_GOSHI	Acyl-CoA-binding protein OS=Gossypium hirsutum OX=3635 PE=3 SV=1	1.9e-36
Glyma.09G255500	sp|O04603|RK5_ARATH	50S ribosomal protein L5, chloroplastic OS=Arabidopsis thaliana OX=3702 GN=RPL5 PE=2 SV=1	4.4e-97
Glyma.07G247500	sp|Q9LUS7|RLF23_ARATH	Rapid alkalinization factor 23 OS=Arabidopsis thaliana OX=3702 GN=RALF23 PE=1 SV=1	1.4e-32
Glyma.17G149600	sp|Q9XHE4|RL37A_GOSHI	60S ribosomal protein L37a OS=Gossypium hirsutum OX=3635 GN=RPL37A PE=3 SV=1	8e-46
Glyma.18G075900	sp|O22633|NOI4_ARATH	Protein NOI4 OS=Arabidopsis thaliana OX=3702 GN=NOI4 PE=1 SV=1	1.9e-19
Glyma.13G255900	sp|O82225|GGP5_ARATH	Gamma-glutamyl peptidase 5 OS=Arabidopsis thaliana OX=3702 GN=GGP5 PE=2 SV=1	7.3e-62
Glyma.04G122900	sp|Q39779|ACBP_GOSHI	Acyl-CoA-binding protein OS=Gossypium hirsutum OX=3635 PE=3 SV=1	2.1e-36
Glyma.05G225700	sp|O65809|PROF1_SOYBN	Profilin-1 OS=Glycine max OX=3847 GN=PRO1 PE=1 SV=1	2.2e-60
Glyma.02G109100	sp|Q9C554|EXPA1_ARATH	Expansin-A1 OS=Arabidopsis thaliana OX=3702 GN=EXPA1 PE=2 SV=1	2.8e-106
Glyma.01G019800	sp|Q9ZQ47|GRDP1_ARATH	Glycine-rich domain-containing protein 1 OS=Arabidopsis thaliana OX=3702 GN=GRDP1 PE=2 SV=1	5.2e-222
Glyma.13G285600	sp|P11893|RK24_PEA	50S ribosomal protein L24, chloroplastic OS=Pisum sativum OX=3888 GN=RPL24 PE=2 SV=1	3.1e-69
Glyma.04G247700	sp|P43210|HEM2_SOYBN	Delta-aminolevulinic acid dehydratase, chloroplastic OS=Glycine max OX=3847 GN=HEMB PE=2 SV=1	3.1e-208
Glyma.16G165200	sp|P09756|CB23_SOYBN	Chlorophyll a-b binding protein 3, chloroplastic OS=Glycine max OX=3847 GN=CAB3 PE=3 SV=1	3.8e-136
Glyma.20G240700	sp|Q9M5L0|RL35_EUPES	60S ribosomal protein L35 OS=Euphorbia esula OX=3993 GN=RPL35 PE=2 SV=1	1.4e-56
Glyma.13G205600	sp|Q9SAB3|RB45B_ARATH	Polyadenylate-binding protein RBP45B OS=Arabidopsis thaliana OX=3702 GN=RBP45B PE=1 SV=1	1e-120
Glyma.20G167700	sp|Q6NPF9|TRXY1_ARATH	Thioredoxin Y1, chloroplastic OS=Arabidopsis thaliana OX=3702 GN=At1g76760 PE=2 SV=1	1.6e-46
Glyma.18G001800	sp|Q9FN48|CAS_ARATH	Calcium sensing receptor, chloroplastic OS=Arabidopsis thaliana OX=3702 GN=CAS PE=1 SV=1	2.2e-16
Glyma.02G292800	sp|Q8RWE8|GGAP1_ARATH	GDP-L-galactose phosphorylase 1 OS=Arabidopsis thaliana OX=3702 GN=VTC2 PE=1 SV=1	1.1e-181
Glyma.15G091400	sp|Q9FGZ9|UBL5_ARATH	Ubiquitin-like protein 5 OS=Arabidopsis thaliana OX=3702 GN=UBL5 PE=3 SV=1	3.7e-35
Glyma.08G174700	sp|P46417|GSTX3_SOYBN	Glutathione S-transferase 3 OS=Glycine max OX=3847 GN=GST3 PE=1 SV=1	3.5e-106
Glyma.09G227100	sp|Q94CJ5|RER4_ARATH	Protein RETICULATA-RELATED 4, chloroplastic OS=Arabidopsis thaliana OX=3702 GN=RER4 PE=2 SV=1	2.5e-125
Glyma.20G177700	sp|Q9FT52|ATP5H_ARATH	ATP synthase subunit d, mitochondrial OS=Arabidopsis thaliana OX=3702 GN=At3g52300 PE=1 SV=3	8.6e-66
Glyma.12G002100	sp|Q9SV68|QORH_ARATH	Chloroplast envelope quinone oxidoreductase homolog OS=Arabidopsis thaliana OX=3702 GN=CEQORH PE=1 SV=1	4.5e-114
Glyma.04G191700	sp|Q94K71|CBBY_ARATH	CBBY-like protein OS=Arabidopsis thaliana OX=3702 GN=CBBY PE=1 SV=1	2.5e-115
Glyma.10G293900	sp|Q6YUA8|PSA22_ORYSJ	Protein PHOTOSYSTEM I ASSEMBLY 2, chloroplastic OS=Oryza sativa subsp. japonica OX=39947 GN=PSA2 PE=2 SV=1	1.4e-52
Glyma.04G229000	sp|P52855|RLA1_MAIZE	60S acidic ribosomal protein P1 OS=Zea mays OX=4577 GN=RPP1A PE=1 SV=1	8.5e-13
Glyma.15G038100	sp|P21820|TPIS_COPJA	Triosephosphate isomerase, cytosolic OS=Coptis japonica OX=3442 PE=2 SV=1	6e-106
Glyma.04G253300	sp|P42732|RR13_ARATH	30S ribosomal protein S13, chloroplastic OS=Arabidopsis thaliana OX=3702 GN=RPS13 PE=2 SV=1	5.7e-52
Glyma.08G024900	sp|Q8VY91|RR6_ARATH	30S ribosomal protein S6 alpha, chloroplastic OS=Arabidopsis thaliana OX=3702 GN=RPS6 PE=2 SV=1	4.9e-57
Glyma.04G215800	sp|P49107|PSAN_ARATH	Photosystem I reaction center subunit N, chloroplastic OS=Arabidopsis thaliana OX=3702 GN=PSAN PE=1 SV=2	2.4e-51
Glyma.19G195500	sp|P0C224|RL40_NEUCR	Ubiquitin-60S ribosomal protein L40 OS=Neurospora crassa (strain ATCC 24698 / 74-OR23-1A / CBS 708.71 / DSM 1257 / FGSC 987) OX=367110 GN=crp-79 PE=1 SV=2	8.1e-62
Glyma.06G276200	sp|Q9SJI8|MBF1A_ARATH	Multiprotein-bridging factor 1a OS=Arabidopsis thaliana OX=3702 GN=MBF1A PE=2 SV=1	5.2e-64
Glyma.06G153400	sp|Q9S829|NDHO_ARATH	NAD(P)H-quinone oxidoreductase subunit O, chloroplastic OS=Arabidopsis thaliana OX=3702 GN=ndhO PE=2 SV=1	1e-40
Glyma.05G025300	sp|Q43157|RPE_SPIOL	Ribulose-phosphate 3-epimerase, chloroplastic OS=Spinacia oleracea OX=3562 GN=RPE PE=1 SV=1	3.8e-131
Glyma.18G015300	sp|P69244|H33_MEDSA	Histone H3.3 OS=Medicago sativa OX=3879 PE=1 SV=2	8.7e-65
Glyma.03G226300	sp|Q93VC9|CATB2_ARATH	Cathepsin B-like protease 2 OS=Arabidopsis thaliana OX=3702 GN=CATHB2 PE=2 SV=1	1.7e-156
Glyma.06G195200	sp|Q8RXS1|PNSB4_ARATH	Photosynthetic NDH subunit of subcomplex B 4, chloroplastic OS=Arabidopsis thaliana OX=3702 GN=PNSB4 PE=2 SV=1	6.5e-39
Glyma.11G077600	sp|P10933|FENR1_PEA	Ferredoxin--NADP reductase, leaf isozyme, chloroplastic OS=Pisum sativum OX=3888 GN=PETH PE=1 SV=1	1.8e-188
Glyma.08G223900	sp|Q9SRS3|YMG11_ARATH	YlmG homolog protein 1-1, chloroplastic OS=Arabidopsis thaliana OX=3702 GN=YLMG1-1 PE=2 SV=1	1e-48
Glyma.15G082000	sp|P82244|RK34_SPIOL	50S ribosomal protein L34, chloroplastic OS=Spinacia oleracea OX=3562 GN=RPL34 PE=1 SV=1	2.7e-13
Glyma.03G166700	sp|P49690|RL23_ARATH	60S ribosomal protein L23 OS=Arabidopsis thaliana OX=3702 GN=RPL23A PE=2 SV=3	2.5e-74
Glyma.02G087800	sp|Q9LU63|ATP1_ARATH	Probable pterin-4-alpha-carbinolamine dehydratase, chloroplastic OS=Arabidopsis thaliana OX=3702 GN=ATP1 PE=1 SV=1	2.9e-65
Glyma.16G017600	sp|Q8LCA1|CUT1B_ARATH	Protein CURVATURE THYLAKOID 1B, chloroplastic OS=Arabidopsis thaliana OX=3702 GN=CURT1B PE=1 SV=2	1.1e-34
Glyma.01G095232	sp|P01070|ITRA_SOYBN	Trypsin inhibitor A OS=Glycine max OX=3847 GN=KTI3 PE=1 SV=2	2e-30
Glyma.05G067400	sp|Q9XHE4|RL37A_GOSHI	60S ribosomal protein L37a OS=Gossypium hirsutum OX=3635 GN=RPL37A PE=3 SV=1	7.3e-46
Glyma.08G334000	sp|P53537|PHSH_VICFA	Alpha-glucan phosphorylase, H isozyme OS=Vicia faba OX=3906 PE=2 SV=1	0
Glyma.08G205500	sp|Q8LEM8|RL373_ARATH	60S ribosomal protein L37-3 OS=Arabidopsis thaliana OX=3702 GN=RPL37C PE=3 SV=1	2.5e-41
Glyma.07G243500	sp|P26987|SAM22_SOYBN	Stress-induced protein SAM22 OS=Glycine max OX=3847 GN=PR-10 PE=1 SV=1	6.3e-83
Glyma.09G238300	sp|Q6NMQ7|GASA6_ARATH	Gibberellin-regulated protein 6 OS=Arabidopsis thaliana OX=3702 GN=GASA6 PE=3 SV=1	7.4e-29
Glyma.15G102550	sp|P42798|R15A1_ARATH	40S ribosomal protein S15a-1 OS=Arabidopsis thaliana OX=3702 GN=RPS15AA PE=2 SV=2	4e-68
Glyma.06G109200	sp|P39870|NIA2_SOYBN	Inducible nitrate reductase [NADH] 2 OS=Glycine max OX=3847 GN=INR2 PE=2 SV=1	0
Glyma.19G229700	sp|Q6P642|DNJB6_XENTR	DnaJ homolog subfamily B member 6 OS=Xenopus tropicalis OX=8364 GN=dnajb6 PE=2 SV=1	2.5e-15
Glyma.05G143700	sp|O22860|RL38_ARATH	60S ribosomal protein L38 OS=Arabidopsis thaliana OX=3702 GN=RPL38A PE=3 SV=1	8.8e-31
Glyma.10G055300	sp|Q9SJL2|HIP5_ARATH	Heavy metal-associated isoprenylated plant protein 5 OS=Arabidopsis thaliana OX=3702 GN=HIPP05 PE=1 SV=2	5.1e-40
Glyma.13G217100	sp|Q9ATF5|RL18A_CASSA	60S ribosomal protein L18a OS=Castanea sativa OX=21020 GN=RPL18A PE=2 SV=1	4.2e-92
Glyma.12G095700	sp|Q04960|DNJH_CUCSA	DnaJ protein homolog OS=Cucumis sativus OX=3659 GN=DNAJ1 PE=2 SV=1	3.9e-167
Glyma.11G098700	sp|Q8W171|CYP1_SOYBN	Peptidyl-prolyl cis-trans isomerase 1 OS=Glycine max OX=3847 GN=Cyp1 PE=2 SV=1	1.2e-86
Glyma.02G258800	sp|P0DI75|S61G2_ARATH	Protein transport protein Sec61 subunit gamma-2 OS=Arabidopsis thaliana OX=3702 GN=SEC61G2 PE=1 SV=1	1.4e-14
Glyma.17G247300	sp|Q9XJ27|RR9_ARATH	30S ribosomal protein S9, chloroplastic OS=Arabidopsis thaliana OX=3702 GN=RPS9 PE=2 SV=1	2.3e-73
Glyma.09G273100	sp|Q94F47|UBC28_ARATH	Ubiquitin-conjugating enzyme E2 28 OS=Arabidopsis thaliana OX=3702 GN=UBC28 PE=1 SV=1	1.2e-82
Glyma.11G249700	sp|Q93VI3|RL171_ARATH	60S ribosomal protein L17-1 OS=Arabidopsis thaliana OX=3702 GN=RPL17A PE=2 SV=1	2.6e-85
Glyma.06G028600	sp|Q43636|TRXH_RICCO	Thioredoxin H-type OS=Ricinus communis OX=3988 PE=3 SV=1	9.9e-44
Glyma.18G119100	sp|P41098|RL34_TOBAC	60S ribosomal protein L34 OS=Nicotiana tabacum OX=4097 GN=RPL34 PE=2 SV=1	4.9e-46
Glyma.18G045900	sp|Q9M8R4|DJ1D_ARATH	Protein DJ-1 homolog D OS=Arabidopsis thaliana OX=3702 GN=DJ1D PE=1 SV=1	3.1e-175
Glyma.11G134200	sp|P04793|HSP13_SOYBN	17.5 kDa class I heat shock protein OS=Glycine max OX=3847 GN=HSP17.5-M PE=3 SV=1	1.1e-20
Glyma.08G087000	sp|Q9C912|R35A3_ARATH	60S ribosomal protein L35a-3 OS=Arabidopsis thaliana OX=3702 GN=RPL35AC PE=3 SV=1	7.3e-56
Glyma.13G357300	sp|O04006|PSAH_BRACM	Photosystem I reaction center subunit VI, chloroplastic OS=Brassica campestris OX=3711 GN=PSAH PE=2 SV=1	1.3e-46
Glyma.12G064100	sp|Q9FY06|PPF1_PEA	Inner membrane protein PPF-1, chloroplastic OS=Pisum sativum OX=3888 GN=PPF-1 PE=2 SV=2	8.3e-177
Glyma.19G123800	sp|Q9M591|CRD1_ARATH	Magnesium-protoporphyrin IX monomethyl ester [oxidative] cyclase, chloroplastic OS=Arabidopsis thaliana OX=3702 GN=CRD1 PE=1 SV=2	4.1e-136
Glyma.18G237400	sp|O04603|RK5_ARATH	50S ribosomal protein L5, chloroplastic OS=Arabidopsis thaliana OX=3702 GN=RPL5 PE=2 SV=1	3.6e-93
Glyma.14G040600	sp|P17928|CALM_MEDSA	Calmodulin OS=Medicago sativa OX=3879 GN=CAL1 PE=2 SV=2	1.5e-79
Glyma.18G283400	sp|Q9MA41|CTL1_ARATH	Chitinase-like protein 1 OS=Arabidopsis thaliana OX=3702 GN=CTL1 PE=1 SV=1	3.1e-138
Glyma.02G067400	sp|Q9M2F1|RS272_ARATH	40S ribosomal protein S27-2 OS=Arabidopsis thaliana OX=3702 GN=RPS27B PE=2 SV=2	1.3e-35
Glyma.10G066500	sp|Q9FUL4|RL24_PRUAV	60S ribosomal protein L24 OS=Prunus avium OX=42229 GN=RPL24 PE=2 SV=1	7.3e-51
Glyma.03G247200	sp|Q9XH46|TATA_PEA	Sec-independent protein translocase protein TATA, chloroplastic OS=Pisum sativum OX=3888 GN=TATA PE=1 SV=1	2.4e-28
Glyma.07G219500	sp|Q9LZ17|RS174_ARATH	40S ribosomal protein S17-4 OS=Arabidopsis thaliana OX=3702 GN=RPS17D PE=2 SV=3	4.6e-54
Glyma.08G135000	sp|Q9FJP3|RK29_ARATH	50S ribosomal protein L29, chloroplastic OS=Arabidopsis thaliana OX=3702 GN=RPL29 PE=1 SV=1	1.5e-40
Glyma.07G198500	sp|P93014|RR5_ARATH	30S ribosomal protein S5, chloroplastic OS=Arabidopsis thaliana OX=3702 GN=rps5 PE=2 SV=1	2.2e-78
Glyma.06G176900	sp|Q43467|EFTU1_SOYBN	Elongation factor Tu, chloroplastic OS=Glycine max OX=3847 GN=TUFA PE=3 SV=1	9e-233
Glyma.02G147000	sp|P37706|RRFC_DAUCA	Ribosome-recycling factor, chloroplastic (Fragment) OS=Daucus carota OX=4039 GN=RRF PE=2 SV=2	7.3e-62
Glyma.08G283700	sp|Q8LPT9|GWD1_CITRE	Alpha-glucan water dikinase, chloroplastic OS=Citrus reticulata OX=85571 GN=R1 PE=2 SV=1	0
Glyma.08G285600	sp|P51823|ARF2_ORYSJ	ADP-ribosylation factor 2 OS=Oryza sativa subsp. japonica OX=39947 GN=ARF PE=2 SV=2	7.8e-100
Glyma.20G024400	sp|Q18B61|NUSB_CLOD6	Transcription antitermination protein NusB OS=Clostridioides difficile (strain 630) OX=272563 GN=nusB PE=3 SV=1	9.9e-07
Glyma.08G196500	sp|Q9M0E2|RL282_ARATH	60S ribosomal protein L28-2 OS=Arabidopsis thaliana OX=3702 GN=RPL28C PE=2 SV=1	1.4e-54
Glyma.10G069000	sp|Q8LHP0|ELOF1_ORYSJ	Transcription elongation factor 1 homolog OS=Oryza sativa subsp. japonica OX=39947 GN=Os07g0631100 PE=3 SV=1	6.2e-31
Glyma.17G105900	sp|P17093|RS11_SOYBN	40S ribosomal protein S11 OS=Glycine max OX=3847 GN=RPS11 PE=2 SV=2	4.1e-78
Glyma.01G170300	sp|P29448|TRXH1_ARATH	Thioredoxin H1 OS=Arabidopsis thaliana OX=3702 GN=TRX1 PE=1 SV=1	8.1e-47
Glyma.13G100900	sp|P81748|MIFH_TRITR	Macrophage migration inhibitory factor homolog OS=Trichuris trichiura OX=36087 PE=1 SV=2	1.2e-15
Glyma.05G177000	sp|Q680K2|GPPL1_ARATH	Haloacid dehalogenase-like hydrolase domain-containing protein At4g39970 OS=Arabidopsis thaliana OX=3702 GN=At4g39970 PE=2 SV=1	5.8e-119
Glyma.11G134900	sp|Q8L4N1|PHO34_ARATH	Universal stress protein PHOS34 OS=Arabidopsis thaliana OX=3702 GN=PHOS34 PE=1 SV=1	2.5e-13
Glyma.12G066700	sp|O22644|RL23A_FRIAG	60S ribosomal protein L23A OS=Fritillaria agrestis OX=64177 GN=RPL23A PE=2 SV=1	2.2e-63
Glyma.05G110200	sp|Q9ZRR5|TBA3_HORVU	Tubulin alpha-3 chain OS=Hordeum vulgare OX=4513 GN=TUBA3 PE=2 SV=1	3.6e-239
Glyma.19G077800	sp|Q944P7|AMPL2_ARATH	Leucine aminopeptidase 2, chloroplastic OS=Arabidopsis thaliana OX=3702 GN=LAP2 PE=2 SV=2	1.1e-218
Glyma.15G111400	sp|Q94AU9|RBCX1_ARATH	Chaperonin-like RBCX protein 1, chloroplastic OS=Arabidopsis thaliana OX=3702 GN=RBCX1 PE=1 SV=1	2.1e-54
Glyma.02G260800	sp|Q94AR4|CID2_ARATH	Polyadenylate-binding protein-interacting protein 2 OS=Arabidopsis thaliana OX=3702 GN=CID2 PE=2 SV=1	9.4e-10
Glyma.15G158400	sp|Q05462|RL27_PEA	60S ribosomal protein L27 OS=Pisum sativum OX=3888 GN=RPL27 PE=2 SV=1	2.3e-58
Glyma.07G044300	sp|Q9LUM4|RAP22_ARATH	Ethylene-responsive transcription factor RAP2-2 OS=Arabidopsis thaliana OX=3702 GN=RAP2-2 PE=1 SV=2	2.2e-38
Glyma.13G202200	sp|Q94IR2|CCD1_PHAVU	Carotenoid 9,10(9',10')-cleavage dioxygenase 1 OS=Phaseolus vulgaris OX=3885 GN=CCD1 PE=1 SV=1	1e-290
Glyma.04G200400	sp|P35100|CLPC_PEA	Chaperone protein ClpC, chloroplastic OS=Pisum sativum OX=3888 PE=2 SV=1	0
Glyma.06G109300	sp|P42732|RR13_ARATH	30S ribosomal protein S13, chloroplastic OS=Arabidopsis thaliana OX=3702 GN=RPS13 PE=2 SV=1	3.3e-52
Glyma.06G172600	sp|P34922|G3PC_PEA	Glyceraldehyde-3-phosphate dehydrogenase, cytosolic OS=Pisum sativum OX=3888 GN=GAPC1 PE=2 SV=1	1.9e-163
Glyma.02G203700	sp|Q945F4|IF5A2_MEDSA	Eukaryotic translation initiation factor 5A-2 OS=Medicago sativa OX=3879 PE=2 SV=1	2.3e-83
Glyma.05G110100	sp|Q9T070|COX6A_ARATH	Cytochrome c oxidase subunit 6a, mitochondrial OS=Arabidopsis thaliana OX=3702 GN=COX6A PE=3 SV=1	7e-38
Glyma.15G087200	sp|Q9FT25|PDX1_PHAVU	Pyridoxal 5'-phosphate synthase subunit PDX1 OS=Phaseolus vulgaris OX=3885 GN=PDX1 PE=2 SV=1	2.6e-148
Glyma.17G037900	sp|Q41219|LEGRE_SOYBN	Leghemoglobin reductase OS=Glycine max OX=3847 GN=FLBR PE=1 SV=1	1.8e-258
Glyma.12G009600	sp|Q9LY66|RK1_ARATH	50S ribosomal protein L1, chloroplastic OS=Arabidopsis thaliana OX=3702 GN=RPL1 PE=1 SV=1	4e-111
Glyma.03G066800	sp|Q0PGJ6|AKRC9_ARATH	NADPH-dependent aldo-keto reductase, chloroplastic OS=Arabidopsis thaliana OX=3702 GN=AKR4C9 PE=1 SV=1	1.7e-119
Glyma.19G189600	sp|Q9FUL4|RL24_PRUAV	60S ribosomal protein L24 OS=Prunus avium OX=42229 GN=RPL24 PE=2 SV=1	1.4e-49
Glyma.17G075900	sp|O80362|RK10_TOBAC	50S ribosomal protein L10, chloroplastic OS=Nicotiana tabacum OX=4097 GN=RPL10 PE=2 SV=1	9.9e-80
Glyma.03G128300	sp|Q9ZNZ7|GLTB1_ARATH	Ferredoxin-dependent glutamate synthase 1, chloroplastic/mitochondrial OS=Arabidopsis thaliana OX=3702 GN=GLU1 PE=1 SV=3	0
Glyma.04G014500	sp|Q9S720|PPD3_ARATH	PsbP domain-containing protein 3, chloroplastic OS=Arabidopsis thaliana OX=3702 GN=PPD3 PE=1 SV=2	8.4e-65
Glyma.18G090900	sp|Q8S9J6|ASPA_ARATH	Aspartyl protease family protein At5g10770 OS=Arabidopsis thaliana OX=3702 GN=At5g10770 PE=2 SV=1	1.2e-144
Glyma.03G211000	sp|Q9SRX2|RL191_ARATH	60S ribosomal protein L19-1 OS=Arabidopsis thaliana OX=3702 GN=RPL19A PE=2 SV=1	1.1e-74
Glyma.03G207500	sp|Q43291|RL211_ARATH	60S ribosomal protein L21-1 OS=Arabidopsis thaliana OX=3702 GN=RPL21A PE=2 SV=2	5.6e-80
Glyma.U031121	sp|Q40977|MDAR_PEA	Monodehydroascorbate reductase OS=Pisum sativum OX=3888 PE=1 SV=1	1e-203
Glyma.05G223800	sp|P46290|RL31_NICGU	60S ribosomal protein L31 OS=Nicotiana glutinosa OX=35889 GN=RPL31 PE=2 SV=1	7.3e-43
Glyma.10G058200	sp|P45734|PALY_TRISU	Phenylalanine ammonia-lyase OS=Trifolium subterraneum OX=3900 GN=PAL1 PE=3 SV=1	0
Glyma.05G066100	sp|Q6NKS4|LIL32_ARATH	Light-harvesting complex-like protein 3 isotype 2, chloroplastic OS=Arabidopsis thaliana OX=3702 GN=LIL3.2 PE=1 SV=1	1.3e-71
Glyma.10G258502	sp|Q680P8|RS29_ARATH	40S ribosomal protein S29 OS=Arabidopsis thaliana OX=3702 GN=RPS29A PE=3 SV=2	1.7e-26
Glyma.18G242200	sp|Q9FFE0|RRAA2_ARATH	Putative 4-hydroxy-4-methyl-2-oxoglutarate aldolase 2 OS=Arabidopsis thaliana OX=3702 GN=At5g16450 PE=1 SV=1	1.6e-80
Glyma.06G172700	sp|P34783|G3P_ATRNU	Glyceraldehyde-3-phosphate dehydrogenase OS=Atriplex nummularia OX=3553 PE=2 SV=1	1.7e-163
Glyma.20G048900	sp|A2WN93|CALM1_ORYSI	Calmodulin-1 OS=Oryza sativa subsp. indica OX=39946 GN=CAM1-1 PE=1 SV=2	1.2e-79
Glyma.06G114000	sp|Q39013|NAC2_ARATH	NAC domain-containing protein 2 OS=Arabidopsis thaliana OX=3702 GN=NAC002 PE=1 SV=2	3.3e-114
Glyma.03G086400	sp|Q08069|RS8_MAIZE	40S ribosomal protein S8 OS=Zea mays OX=4577 GN=RPS8 PE=2 SV=2	1.7e-80
Glyma.15G203700	sp|O65554|CIPK6_ARATH	CBL-interacting serine/threonine-protein kinase 6 OS=Arabidopsis thaliana OX=3702 GN=CIPK6 PE=1 SV=1	5e-167
Glyma.10G184600	sp|P24076|BGIA_MOMCH	Glu S.griseus protease inhibitor OS=Momordica charantia OX=3673 PE=1 SV=1	2.1e-15
Glyma.06G197300	sp|P24922|IF5A2_NICPL	Eukaryotic translation initiation factor 5A-2 OS=Nicotiana plumbaginifolia OX=4092 GN=EIF-5A2 PE=2 SV=1	1.5e-83
Glyma.10G112000	sp|O82089|CCH_ARATH	Copper transport protein CCH OS=Arabidopsis thaliana OX=3702 GN=CCH PE=1 SV=1	9.2e-28
Glyma.11G107200	sp|Q42564|APX3_ARATH	L-ascorbate peroxidase 3 OS=Arabidopsis thaliana OX=3702 GN=APX3 PE=1 SV=1	5.8e-121
Glyma.13G074800	sp|P93171|CALM_HELAN	Calmodulin OS=Helianthus annuus OX=4232 GN=CAM PE=2 SV=3	6.1e-65
Glyma.06G131300	sp|P81760|TL17_ARATH	Thylakoid lumenal 17.4 kDa protein, chloroplastic OS=Arabidopsis thaliana OX=3702 GN=TL17 PE=1 SV=2	6.1e-76
Glyma.11G032800	sp|P49689|RS30_ARATH	40S ribosomal protein S30 OS=Arabidopsis thaliana OX=3702 GN=RPS30A PE=3 SV=3	4.1e-21
Glyma.06G170900	sp|P48006|EF1D1_ARATH	Elongation factor 1-delta 1 OS=Arabidopsis thaliana OX=3702 GN=At1g30230 PE=1 SV=2	3.5e-70
Glyma.20G218200	sp|Q8RY25|NU98A_ARATH	Nuclear pore complex protein NUP98A OS=Arabidopsis thaliana OX=3702 GN=NUP98A PE=1 SV=1	2.4e-13
Glyma.16G100400	sp|A3FPF2|DEF_NELNU	Defensin-like protein OS=Nelumbo nucifera OX=4432 PE=3 SV=1	1.9e-11
Glyma.15G273600	sp|O22342|ADT1_GOSHI	ADP,ATP carrier protein 1, mitochondrial OS=Gossypium hirsutum OX=3635 GN=ANT1 PE=2 SV=1	7.5e-169
Glyma.08G312800	sp|Q8VY88|LTD_ARATH	Protein LHCP TRANSLOCATION DEFECT OS=Arabidopsis thaliana OX=3702 GN=LTD PE=1 SV=1	3.8e-57
Glyma.14G004200	sp|Q9SU13|FLA2_ARATH	Fasciclin-like arabinogalactan protein 2 OS=Arabidopsis thaliana OX=3702 GN=FLA2 PE=2 SV=1	8.3e-103
Glyma.08G348200	sp|Q09020|PR4_PHAVU	Wound-induced basic protein OS=Phaseolus vulgaris OX=3885 GN=PR4 PE=2 SV=1	7.8e-18
Glyma.02G103600	sp|P46293|RS16_GOSHI	40S ribosomal protein S16 OS=Gossypium hirsutum OX=3635 GN=RPS16 PE=2 SV=1	2.8e-70
Glyma.06G320200	sp|Q29Q26|AKR2B_ARATH	Ankyrin repeat domain-containing protein 2B OS=Arabidopsis thaliana OX=3702 GN=AKR2B PE=1 SV=1	2.1e-118
Glyma.07G155200	sp|Q94FY2|FRI_MALBX	Ferritin, chloroplastic OS=Malus baccata var. xiaojinensis OX=141206 PE=3 SV=1	3.2e-121
Glyma.03G245100	sp|P73068|RUBR_SYNY3	Rubredoxin OS=Synechocystis sp. (strain PCC 6803 / Kazusa) OX=1111708 GN=rub PE=3 SV=1	2e-18
Glyma.11G239400	sp|Q9SIE7|PLAT2_ARATH	PLAT domain-containing protein 2 OS=Arabidopsis thaliana OX=3702 GN=PLAT2 PE=2 SV=1	1e-56
Glyma.04G001500	sp|O65502|HC244_ARATH	Protein HIGH CHLOROPHYLL FLUORESCENCE PHENOTYPE 244, chloroplastic OS=Arabidopsis thaliana OX=3702 GN=HCF244 PE=1 SV=1	1.7e-179
Glyma.06G192500	sp|Q9FLF0|RS92_ARATH	40S ribosomal protein S9-2 OS=Arabidopsis thaliana OX=3702 GN=RPS9C PE=1 SV=1	1.3e-91
Glyma.19G208200	sp|Q9SRX2|RL191_ARATH	60S ribosomal protein L19-1 OS=Arabidopsis thaliana OX=3702 GN=RPL19A PE=2 SV=1	4.4e-85
Glyma.04G060000	sp|Q9SK39|SBP3_ARATH	Probable steroid-binding protein 3 OS=Arabidopsis thaliana OX=3702 GN=MP3 PE=1 SV=1	3e-40
Glyma.12G192200	sp|P46209|USF_AQUPY	Protein usf OS=Aquifex pyrophilus OX=2714 GN=usf PE=4 SV=1	1.3e-18
Glyma.06G101500	sp|P46266|1433_PEA	14-3-3-like protein OS=Pisum sativum OX=3888 PE=2 SV=1	1.3e-136
Glyma.06G011000	sp|P46301|RS25_SOLLC	40S ribosomal protein S25 OS=Solanum lycopersicum OX=4081 GN=RPS25 PE=3 SV=1	1e-29
Glyma.19G252400	sp|P56331|IF1A_ONOVI	Eukaryotic translation initiation factor 1A OS=Onobrychis viciifolia OX=3882 PE=2 SV=2	7.8e-57
Glyma.13G270800	sp|Q94A97|UBC35_ARATH	Ubiquitin-conjugating enzyme E2 35 OS=Arabidopsis thaliana OX=3702 GN=UBC35 PE=1 SV=1	3.5e-83
Glyma.19G127700	sp|P29516|TBB8_ARATH	Tubulin beta-8 chain OS=Arabidopsis thaliana OX=3702 GN=TUBB8 PE=2 SV=2	5.7e-237
Glyma.18G049600	sp|Q9LVM2|NDHN_ARATH	NAD(P)H-quinone oxidoreductase subunit N, chloroplastic OS=Arabidopsis thaliana OX=3702 GN=ndhN PE=2 SV=1	1.4e-78
Glyma.04G222100	sp|O22874|EXPA8_ARATH	Expansin-A8 OS=Arabidopsis thaliana OX=3702 GN=EXPA8 PE=2 SV=1	2.9e-109
Glyma.09G139200	sp|P93788|REMO_SOLTU	Remorin OS=Solanum tuberosum OX=4113 PE=1 SV=1	4.5e-23
Glyma.15G018000	sp|Q9LU21|PNSB3_ARATH	Photosynthetic NDH subunit of subcomplex B 3, chloroplastic OS=Arabidopsis thaliana OX=3702 GN=PNSB3 PE=2 SV=1	6.8e-38
Glyma.09G040100	sp|Q02226|COXT_SOYBN	Cytochrome c oxidase subunit 2, mitochondrial (Fragment) OS=Glycine max OX=3847 GN=COX2 PE=3 SV=1	4.7e-213
Glyma.04G232400	sp|Q94A65|STR14_ARATH	Rhodanese-like domain-containing protein 14, chloroplastic OS=Arabidopsis thaliana OX=3702 GN=At4g27700 PE=2 SV=1	6.6e-68
Glyma.15G062400	sp|P11670|PRB1_TOBAC	Basic form of pathogenesis-related protein 1 OS=Nicotiana tabacum OX=4097 PE=3 SV=1	1.1e-51
Glyma.15G251600	sp|Q03666|GSTX4_TOBAC	Probable glutathione S-transferase OS=Nicotiana tabacum OX=4097 PE=2 SV=1	2.1e-88
Glyma.01G222100	sp|Q9LTF2|RS103_ARATH	40S ribosomal protein S10-3 OS=Arabidopsis thaliana OX=3702 GN=RPS10C PE=2 SV=2	4.6e-46
Glyma.11G001000	sp|O74503|UAF30_SCHPO	Upstream activation factor subunit spp27 OS=Schizosaccharomyces pombe (strain 972 / ATCC 24843) OX=284812 GN=spp27 PE=1 SV=1	2.6e-11
Glyma.06G195800	sp|Q9CWW6|PIN4_MOUSE	Peptidyl-prolyl cis-trans isomerase NIMA-interacting 4 OS=Mus musculus OX=10090 GN=Pin4 PE=1 SV=1	9.5e-19
Glyma.04G104600	sp|Q9LX15|DFC_ARATH	Protein DOWNSTREAM OF FLC OS=Arabidopsis thaliana OX=3702 GN=DFC PE=2 SV=1	5.4e-28
Glyma.03G216600	sp|Q9SRX2|RL191_ARATH	60S ribosomal protein L19-1 OS=Arabidopsis thaliana OX=3702 GN=RPL19A PE=2 SV=1	7e-85
Glyma.10G080000	sp|Q9SRN0|NHL1_ARATH	NDR1/HIN1-like protein 1 OS=Arabidopsis thaliana OX=3702 GN=NHL1 PE=2 SV=1	1.3e-69
Glyma.09G071400	sp|Q8LCQ4|LHCA6_ARATH	Photosystem I chlorophyll a/b-binding protein 6, chloroplastic OS=Arabidopsis thaliana OX=3702 GN=LHCA6 PE=1 SV=1	1.4e-114
Glyma.13G126400	sp|P49690|RL23_ARATH	60S ribosomal protein L23 OS=Arabidopsis thaliana OX=3702 GN=RPL23A PE=2 SV=3	1.6e-73
Glyma.20G175300	sp|P51412|RK21_ARATH	50S ribosomal protein L21, chloroplastic OS=Arabidopsis thaliana OX=3702 GN=RPL21 PE=2 SV=1	1.2e-42
Glyma.11G246700	sp|Q8LDL0|HHL1_ARATH	Protein HHL1, chloroplastic OS=Arabidopsis thaliana OX=3702 GN=HHL1 PE=1 SV=1	3e-80
Glyma.08G086600	sp|O80860|FTSH2_ARATH	ATP-dependent zinc metalloprotease FTSH 2, chloroplastic OS=Arabidopsis thaliana OX=3702 GN=FTSH2 PE=1 SV=1	2.9e-281
Glyma.09G129000	sp|Q9FLX7|NDUA5_ARATH	Probable NADH dehydrogenase [ubiquinone] 1 alpha subcomplex subunit 5, mitochondrial OS=Arabidopsis thaliana OX=3702 GN=At5g52840 PE=1 SV=1	2e-69
Glyma.06G183900	sp|Q9SU63|AL2B4_ARATH	Aldehyde dehydrogenase family 2 member B4, mitochondrial OS=Arabidopsis thaliana OX=3702 GN=ALDH2B4 PE=1 SV=1	2e-246
Glyma.07G140400	sp|P32110|GSTX6_SOYBN	Probable glutathione S-transferase OS=Glycine max OX=3847 GN=HSP26-A PE=2 SV=1	2.5e-105
Glyma.18G227200	sp|Q9LQ73|PX11C_ARATH	Peroxisomal membrane protein 11C OS=Arabidopsis thaliana OX=3702 GN=PEX11C PE=1 SV=1	3e-99
Glyma.16G168000	sp|Q0JHF8|F16P2_ORYSJ	Fructose-1,6-bisphosphatase, cytosolic OS=Oryza sativa subsp. japonica OX=39947 GN=CFBP1 PE=1 SV=2	1.7e-175
Glyma.01G229800	sp|Q94BS2|MET1_ARATH	Protein MET1, chloroplastic OS=Arabidopsis thaliana OX=3702 GN=MET1 PE=1 SV=1	5.3e-08
Glyma.15G180900	sp|O65282|CH20_ARATH	20 kDa chaperonin, chloroplastic OS=Arabidopsis thaliana OX=3702 GN=CPN20 PE=1 SV=2	3.2e-97
Glyma.04G139200	sp|P30155|RK27_TOBAC	50S ribosomal protein L27, chloroplastic OS=Nicotiana tabacum OX=4097 GN=RPL27 PE=1 SV=1	4.5e-49
Glyma.10G019600	sp|Q8GW48|HSBP_ARATH	Heat shock factor-binding protein OS=Arabidopsis thaliana OX=3702 GN=HSBP PE=1 SV=1	3.2e-26
Glyma.10G244100	sp|F6HDT7|MTND2_VITVI	1,2-dihydroxy-3-keto-5-methylthiopentene dioxygenase 2 OS=Vitis vinifera OX=29760 GN=VIT_05s0020g04080 PE=3 SV=1	1.1e-93
Glyma.20G104000	sp|Q8LD49|TRXX_ARATH	Thioredoxin X, chloroplastic OS=Arabidopsis thaliana OX=3702 GN=ATHX PE=2 SV=2	2.7e-40
Glyma.19G250167	sp|Q9M8Y5|LTL1_ARATH	GDSL esterase/lipase LTL1 OS=Arabidopsis thaliana OX=3702 GN=LTL1 PE=2 SV=1	7.7e-70
Glyma.07G020000	sp|Q9LHP1|RL74_ARATH	60S ribosomal protein L7-4 OS=Arabidopsis thaliana OX=3702 GN=RPL7D PE=2 SV=1	2.6e-104
Glyma.02G138400	sp|Q43725|CYSKM_ARATH	Cysteine synthase, mitochondrial OS=Arabidopsis thaliana OX=3702 GN=OASC PE=1 SV=3	1.2e-148
Glyma.03G109500	sp|Q39839|NDK1_SOYBN	Nucleoside diphosphate kinase 1 OS=Glycine max OX=3847 PE=2 SV=1	7.5e-80
Glyma.12G215900	sp|P11893|RK24_PEA	50S ribosomal protein L24, chloroplastic OS=Pisum sativum OX=3888 GN=RPL24 PE=2 SV=1	7.9e-65
Glyma.07G019900	sp|Q65CJ7|HPPR_PLESU	Hydroxyphenylpyruvate reductase OS=Plectranthus scutellarioides OX=4142 GN=HPPR PE=1 SV=2	7.5e-127
Glyma.U031221	sp|O24415|RLA2B_MAIZE	60S acidic ribosomal protein P2B OS=Zea mays OX=4577 GN=RPP2B PE=1 SV=1	2e-19
Glyma.10G243800	sp|P11432|ELI_PEA	Early light-induced protein, chloroplastic OS=Pisum sativum OX=3888 PE=2 SV=1	7.6e-56
Glyma.04G019100	sp|Q9BAE0|FTSH_MEDSA	ATP-dependent zinc metalloprotease FTSH, chloroplastic OS=Medicago sativa OX=3879 GN=FTSH PE=2 SV=1	2.7e-297
Glyma.13G321700	sp|Q67Y83|SCP51_ARATH	Serine carboxypeptidase-like 51 OS=Arabidopsis thaliana OX=3702 GN=SCPL51 PE=2 SV=2	2.1e-132
Glyma.05G245200	sp|Q9LDY5|FK172_ARATH	Peptidyl-prolyl cis-trans isomerase FKBP17-2, chloroplastic OS=Arabidopsis thaliana OX=3702 GN=FKBP17-2 PE=1 SV=1	1.8e-70
Glyma.08G327500	sp|Q9M4Y3|RR10_MESCR	30S ribosomal protein S10, chloroplastic OS=Mesembryanthemum crystallinum OX=3544 GN=RPS10 PE=2 SV=1	4.1e-57
Glyma.03G060200	sp|O49595|HMGB1_ARATH	High mobility group B protein 1 OS=Arabidopsis thaliana OX=3702 GN=HMGB1 PE=1 SV=1	2.1e-14
Glyma.19G045600	sp|Q55403|Y575_SYNY3	Thylakoid membrane protein slr0575 OS=Synechocystis sp. (strain PCC 6803 / Kazusa) OX=1111708 GN=slr0575 PE=4 SV=1	2.1e-21
Glyma.05G112100	sp|Q9C7Y4|FDC2_ARATH	Ferredoxin C 2, chloroplastic OS=Arabidopsis thaliana OX=3702 GN=FDC2 PE=2 SV=1	1.2e-52
Glyma.14G208600	sp|Q9LYK9|RS263_ARATH	40S ribosomal protein S26-3 OS=Arabidopsis thaliana OX=3702 GN=RPS26C PE=2 SV=1	1.8e-31
Glyma.09G062600	sp|P35694|XTH2_SOYBN	Xyloglucan endotransglucosylase/hydrolase 2 OS=Glycine max OX=3847 PE=2 SV=1	2.2e-110
Glyma.03G103600	sp|Q9M1C2|CH101_ARATH	10 kDa chaperonin 1, chloroplastic OS=Arabidopsis thaliana OX=3702 GN=CPN10-1 PE=2 SV=1	1.9e-42
Glyma.03G119500	sp|Q6SJV8|CRD1_GOSHI	Magnesium-protoporphyrin IX monomethyl ester [oxidative] cyclase, chloroplastic OS=Gossypium hirsutum OX=3635 GN=CRD1 PE=2 SV=2	3.2e-197
Glyma.19G233600	sp|Q8L770|CLPR3_ARATH	ATP-dependent Clp protease proteolytic subunit-related protein 3, chloroplastic OS=Arabidopsis thaliana OX=3702 GN=CLPR3 PE=1 SV=1	4.5e-126
Glyma.11G241800	sp|P59169|H33_ARATH	Histone H3.3 OS=Arabidopsis thaliana OX=3702 GN=HTR4 PE=1 SV=2	1.8e-64
Glyma.18G007500	sp|Q93VI3|RL171_ARATH	60S ribosomal protein L17-1 OS=Arabidopsis thaliana OX=3702 GN=RPL17A PE=2 SV=1	6.1e-86
Glyma.18G290000	sp|O31633|YJCK_BACSU	Putative [ribosomal protein S5]-alanine N-acetyltransferase OS=Bacillus subtilis (strain 168) OX=224308 GN=yjcK PE=3 SV=1	2.7e-08
Glyma.14G056900	sp|O22424|RS4_MAIZE	40S ribosomal protein S4 OS=Zea mays OX=4577 GN=RPS4 PE=2 SV=1	6.5e-125
Glyma.10G150800	sp|P42791|RL182_ARATH	60S ribosomal protein L18-2 OS=Arabidopsis thaliana OX=3702 GN=RPL18B PE=1 SV=2	3.7e-83
Glyma.15G154700	sp|Q96262|PCAP1_ARATH	Plasma membrane-associated cation-binding protein 1 OS=Arabidopsis thaliana OX=3702 GN=PCAP1 PE=1 SV=1	2.4e-39
Glyma.18G193600	sp|Q42796|F16P1_SOYBN	Fructose-1,6-bisphosphatase, chloroplastic OS=Glycine max OX=3847 GN=FBP PE=2 SV=1	4.2e-191
Glyma.11G013200	sp|F4KFM8|LEA65_ARATH	Late embryogenesis abundant protein At5g17165 OS=Arabidopsis thaliana OX=3702 GN=At5g17165 PE=3 SV=1	1.4e-17
Glyma.11G234300	sp|P20144|WUN1_SOLTU	Wound-induced protein 1 OS=Solanum tuberosum OX=4113 GN=WUN1 PE=2 SV=1	8.8e-27
Glyma.08G269600	sp|Q4V3D9|SSL10_ARATH	Protein STRICTOSIDINE SYNTHASE-LIKE 10 OS=Arabidopsis thaliana OX=3702 GN=SSL10 PE=2 SV=1	5.1e-79
Glyma.17G208000	sp|F4JWS8|QCR72_ARATH	Cytochrome b-c1 complex subunit 7-2, mitochondrial OS=Arabidopsis thaliana OX=3702 GN=QCR7-2 PE=1 SV=1	8.1e-40
Glyma.18G014900	sp|P46668|ATHB6_ARATH	Homeobox-leucine zipper protein ATHB-6 OS=Arabidopsis thaliana OX=3702 GN=ATHB-6 PE=1 SV=1	1.5e-61
Glyma.16G177800	sp|Q9LTD9|Y5278_ARATH	Uncharacterized protein PAM68-like OS=Arabidopsis thaliana OX=3702 GN=At5g52780 PE=2 SV=1	3.6e-21
Glyma.10G014200	sp|Q6GPW4|TM205_XENLA	Transmembrane protein 205 OS=Xenopus laevis OX=8355 GN=tmem205 PE=2 SV=1	1.1e-24
Glyma.12G092000	sp|Q949Q5|PSAO_ARATH	Photosystem I subunit O OS=Arabidopsis thaliana OX=3702 GN=PSAO PE=1 SV=1	5.3e-52
Glyma.20G168100	sp|P35684|RL3_ORYSJ	60S ribosomal protein L3 OS=Oryza sativa subsp. japonica OX=39947 GN=RPL3 PE=2 SV=2	3.5e-197
Glyma.16G148500	sp|Q9M2F1|RS272_ARATH	40S ribosomal protein S27-2 OS=Arabidopsis thaliana OX=3702 GN=RPS27B PE=2 SV=2	1.2e-35
Glyma.04G193400	sp|P34783|G3P_ATRNU	Glyceraldehyde-3-phosphate dehydrogenase OS=Atriplex nummularia OX=3553 PE=2 SV=1	4.1e-164
Glyma.06G309000	sp|Q9FL44|MPH1_ARATH	Protein MAINTENANCE OF PSII UNDER HIGH LIGHT 1 OS=Arabidopsis thaliana OX=3702 GN=MPH1 PE=1 SV=1	3.6e-43
Glyma.13G253800	sp|Q9C5C8|MSRB2_ARATH	Peptide methionine sulfoxide reductase B2, chloroplastic OS=Arabidopsis thaliana OX=3702 GN=MSRB2 PE=1 SV=1	1.2e-66
Glyma.08G008800	sp|P93092|ACP1_CASGL	Acyl carrier protein 1, chloroplastic OS=Casuarina glauca OX=3522 GN=ACP1 PE=2 SV=1	2.6e-32
Glyma.02G119200	sp|Q7Y1L9|SP1L1_ORYSJ	Protein SPIRAL1-like 1 OS=Oryza sativa subsp. japonica OX=39947 GN=Os03g0417800 PE=3 SV=1	4e-06
Glyma.19G115400	sp|Q9FV54|DEF1B_SOLLC	Peptide deformylase 1B, chloroplastic OS=Solanum lycopersicum OX=4081 GN=PDF1B PE=2 SV=1	7e-82
Glyma.09G274000	sp|K4BIZ9|WRK70_SOLLC	WRKY DNA-binding transcription factor 70 OS=Solanum lycopersicum OX=4081 GN=WRKY70 PE=2 SV=1	1.5e-32
Glyma.02G241200	sp|Q40345|IDHP_MEDSA	Isocitrate dehydrogenase [NADP], chloroplastic (Fragment) OS=Medicago sativa OX=3879 PE=2 SV=1	1.9e-227
Glyma.13G346400	sp|Q9SRR0|PEX13_ARATH	Peroxisomal membrane protein 13 OS=Arabidopsis thaliana OX=3702 GN=PEX13 PE=1 SV=1	9.7e-30
Glyma.08G238400	sp|Q55909|Y305_SYNY3	TVP38/TMEM64 family membrane protein slr0305 OS=Synechocystis sp. (strain PCC 6803 / Kazusa) OX=1111708 GN=slr0305 PE=3 SV=1	2.5e-22
Glyma.13G135500	sp|Q9LZ06|GSTL3_ARATH	Glutathione S-transferase L3 OS=Arabidopsis thaliana OX=3702 GN=GSTL3 PE=2 SV=1	2.5e-84
Glyma.14G003200	sp|P35055|HEM6_SOYBN	Oxygen-dependent coproporphyrinogen-III oxidase, chloroplastic OS=Glycine max OX=3847 GN=CPX PE=2 SV=1	1.8e-232
Glyma.10G184700	sp|P19873|ITH5_CUCMA	Inhibitor of trypsin and hageman factor OS=Cucurbita maxima OX=3661 PE=1 SV=1	5.8e-16
Glyma.05G207100	sp|Q06652|GPX4_CITSI	Probable phospholipid hydroperoxide glutathione peroxidase OS=Citrus sinensis OX=2711 GN=CSA PE=1 SV=1	5.8e-76
Glyma.12G026900	sp|O82660|P2SAF_ARATH	Photosystem II stability/assembly factor HCF136, chloroplastic OS=Arabidopsis thaliana OX=3702 GN=HCF136 PE=1 SV=1	3e-162
Glyma.16G157100	sp|Q39232|SUC1_ARATH	Sucrose transport protein SUC1 OS=Arabidopsis thaliana OX=3702 GN=SUC1 PE=1 SV=1	4.4e-140
Glyma.19G160400	sp|Q84MP7|H2AV3_ORYSJ	Probable histone H2A variant 3 OS=Oryza sativa subsp. japonica OX=39947 GN=Os03g0743400 PE=2 SV=1	3.2e-51
Glyma.05G216700	sp|O49203|NDK3_ARATH	Nucleoside diphosphate kinase III, chloroplastic/mitochondrial OS=Arabidopsis thaliana OX=3702 GN=NDPK3 PE=1 SV=1	2.6e-91
Glyma.02G303000	sp|P46256|ALF1_PEA	Fructose-bisphosphate aldolase, cytoplasmic isozyme 1 OS=Pisum sativum OX=3888 PE=2 SV=1	8.4e-178
Glyma.20G207100	sp|Q9LW57|PAP6_ARATH	Plastid-lipid-associated protein 6, chloroplastic OS=Arabidopsis thaliana OX=3702 GN=PAP6 PE=1 SV=1	2.4e-76
Glyma.19G105700	sp|Q9M2F1|RS272_ARATH	40S ribosomal protein S27-2 OS=Arabidopsis thaliana OX=3702 GN=RPS27B PE=2 SV=2	9.1e-36
Glyma.12G075400	sp|Q9ATM4|PIP27_MAIZE	Aquaporin PIP2-7 OS=Zea mays OX=4577 GN=PIP2-7 PE=2 SV=1	8.3e-139
Glyma.06G039700	sp|Q9C639|LHCA5_ARATH	Photosystem I chlorophyll a/b-binding protein 5, chloroplastic OS=Arabidopsis thaliana OX=3702 GN=LHCA5 PE=1 SV=1	1.4e-78
Glyma.16G189100	sp|O23049|RK6_ARATH	50S ribosomal protein L6, chloroplastic OS=Arabidopsis thaliana OX=3702 GN=RPL6 PE=2 SV=1	3.2e-93
Glyma.11G034700	sp|O82528|RL15_PETHY	60S ribosomal protein L15 OS=Petunia hybrida OX=4102 GN=RPL15 PE=2 SV=1	7.4e-87
Glyma.04G103900	sp|Q8H1E4|RAP24_ARATH	Ethylene-responsive transcription factor RAP2-4 OS=Arabidopsis thaliana OX=3702 GN=RAP2-4 PE=1 SV=1	5.2e-60
Glyma.06G121400	sp|P07591|TRXM_SPIOL	Thioredoxin M-type, chloroplastic OS=Spinacia oleracea OX=3562 PE=1 SV=2	8.1e-52
Glyma.17G212200	sp|Q9SU35|ERLL1_ARATH	pEARLI1-like lipid transfer protein 1 OS=Arabidopsis thaliana OX=3702 GN=AZI1 PE=1 SV=1	4.6e-13
Glyma.19G030200	sp|Q9FL87|CRR7_ARATH	Protein CHLORORESPIRATORY REDUCTION 7, chloroplastic OS=Arabidopsis thaliana OX=3702 GN=CRR7 PE=2 SV=1	6.6e-22
novel.1039	sp|K4CI52|ABAH2_SOLLC	Abscisic acid 8'-hydroxylase CYP707A2 OS=Solanum lycopersicum OX=4081 GN=CYP707A2 PE=2 SV=1	9.1e-06
Glyma.12G100700	sp|O48650|SUI1_SALBA	Protein translation factor SUI1 homolog OS=Salix bakko OX=72444 PE=3 SV=1	1.6e-55
Glyma.16G127500	sp|O22424|RS4_MAIZE	40S ribosomal protein S4 OS=Zea mays OX=4577 GN=RPS4 PE=2 SV=1	6.6e-125
Glyma.19G173400	sp|Q1S9I9|H2B1_MEDTR	Probable histone H2B.1 OS=Medicago truncatula OX=3880 PE=3 SV=3	2.1e-40
Glyma.08G217700	sp|Q9XHS0|RS12_HORVU	40S ribosomal protein S12 OS=Hordeum vulgare OX=4513 GN=RPS12 PE=2 SV=1	1.9e-53
Glyma.02G049300	sp|P25998|RL8_TOBAC	60S ribosomal protein L8 OS=Nicotiana tabacum OX=4097 GN=RPL8 PE=2 SV=1	1.4e-127
Glyma.07G057200	sp|Q9M158|STR4_ARATH	Rhodanese-like domain-containing protein 4, chloroplastic OS=Arabidopsis thaliana OX=3702 GN=STR4 PE=1 SV=2	7.2e-108
Glyma.17G255602	sp|Q3C2E5|H33_LOLMU	Histone H3.3 OS=Lolium multiflorum OX=4521 GN=RH3 PE=2 SV=3	1.1e-69
Glyma.02G236900	sp|P35135|UBC4_SOLLC	Ubiquitin-conjugating enzyme E2-17 kDa OS=Solanum lycopersicum OX=4081 PE=2 SV=1	5.7e-83
Glyma.01G047000	sp|P41098|RL34_TOBAC	60S ribosomal protein L34 OS=Nicotiana tabacum OX=4097 GN=RPL34 PE=2 SV=1	1.4e-46
Glyma.02G288700	sp|Q4UKR8|HSPC2_RICFE	Small heat shock protein C2 OS=Rickettsia felis (strain ATCC VR-1525 / URRWXCal2) OX=315456 GN=hspC2 PE=3 SV=1	2.1e-10
Glyma.20G228100	sp|Q9SS17|RS241_ARATH	40S ribosomal protein S24-1 OS=Arabidopsis thaliana OX=3702 GN=RPS24A PE=2 SV=1	8e-58
Glyma.19G259800	sp|Q8LCW9|RLA11_ARATH	60S acidic ribosomal protein P1-1 OS=Arabidopsis thaliana OX=3702 GN=RPP1A PE=3 SV=2	1.1e-14
Glyma.20G225900	sp|Q9M5W4|H1_EUPES	Histone H1 OS=Euphorbia esula OX=3993 PE=2 SV=1	1.7e-14
Glyma.08G319900	sp|O94903|PLPHP_HUMAN	Pyridoxal phosphate homeostasis protein OS=Homo sapiens OX=9606 GN=PLPBP PE=1 SV=1	2e-53
Glyma.06G247100	sp|Q41249|PORA_CUCSA	Protochlorophyllide reductase, chloroplastic OS=Cucumis sativus OX=3659 GN=PORA PE=2 SV=1	6.2e-191
Glyma.17G032200	sp|Q84WM0|RL292_ARATH	60S ribosomal protein L29-2 OS=Arabidopsis thaliana OX=3702 GN=RPL29B PE=3 SV=2	9.3e-23
Glyma.02G085300	sp|Q9SCM3|RS24_ARATH	40S ribosomal protein S2-4 OS=Arabidopsis thaliana OX=3702 GN=RPS2D PE=2 SV=1	1.2e-114
Glyma.08G100000	sp|O22860|RL38_ARATH	60S ribosomal protein L38 OS=Arabidopsis thaliana OX=3702 GN=RPL38A PE=3 SV=1	8.3e-31
Glyma.08G219100	sp|Q9FZ47|ACR11_ARATH	ACT domain-containing protein ACR11 OS=Arabidopsis thaliana OX=3702 GN=ACR11 PE=1 SV=1	9.3e-96
Glyma.02G206700	sp|Q8VZ55|RK35_ARATH	50S ribosomal protein L35, chloroplastic OS=Arabidopsis thaliana OX=3702 GN=RPL35 PE=2 SV=1	2.7e-32
Glyma.17G257400	sp|Q8GSJ6|LQY1_ARATH	Protein disulfide-isomerase LQY1, chloroplastic OS=Arabidopsis thaliana OX=3702 GN=LQY1 PE=1 SV=1	4.7e-42
Glyma.18G207200	sp|P81529|MIFH_TRISP	Macrophage migration inhibitory factor homolog OS=Trichinella spiralis OX=6334 PE=1 SV=2	4.6e-13
Glyma.17G201600	sp|Q941D3|PAP8_ARATH	Probable plastid-lipid-associated protein 8, chloroplastic OS=Arabidopsis thaliana OX=3702 GN=PAP8 PE=1 SV=1	4.4e-58
Glyma.18G022500	sp|Q9SPE6|SNAA2_ARATH	Alpha-soluble NSF attachment protein 2 OS=Arabidopsis thaliana OX=3702 GN=ASNAP2 PE=1 SV=1	1.3e-105
Glyma.20G150200	sp|F6HDT7|MTND2_VITVI	1,2-dihydroxy-3-keto-5-methylthiopentene dioxygenase 2 OS=Vitis vinifera OX=29760 GN=VIT_05s0020g04080 PE=3 SV=1	1e-93
Glyma.12G046200	sp|Q8SKU2|TIC62_PEA	Protein TIC 62, chloroplastic OS=Pisum sativum OX=3888 GN=TIC62 PE=1 SV=2	1.1e-201
Glyma.05G152000	sp|P68173|SAHH_TOBAC	Adenosylhomocysteinase OS=Nicotiana tabacum OX=4097 GN=SAHH PE=2 SV=1	4.4e-251
Glyma.18G299700	sp|Q0QLE4|DML_EUBBA	2,3-dimethylmalate lyase OS=Eubacterium barkeri OX=1528 GN=Dml PE=1 SV=1	2.1e-53
Glyma.15G147700	sp|Q3E902|RS212_ARATH	40S ribosomal protein S21-2 OS=Arabidopsis thaliana OX=3702 GN=RPS21C PE=1 SV=2	6.4e-31
Glyma.12G182800	sp|Q9LXM8|RLA24_ARATH	60S acidic ribosomal protein P2-4 OS=Arabidopsis thaliana OX=3702 GN=RPP2D PE=3 SV=1	8.1e-13
Glyma.10G216700	sp|P51412|RK21_ARATH	50S ribosomal protein L21, chloroplastic OS=Arabidopsis thaliana OX=3702 GN=RPL21 PE=2 SV=1	2.2e-41
Glyma.04G002900	sp|P45621|GSA_SOYBN	Glutamate-1-semialdehyde 2,1-aminomutase, chloroplastic OS=Glycine max OX=3847 GN=GSA1 PE=2 SV=1	5.6e-253
Glyma.10G221600	sp|P34788|RS18_ARATH	40S ribosomal protein S18 OS=Arabidopsis thaliana OX=3702 GN=RPS18A PE=1 SV=1	1.8e-69
Glyma.04G015400	sp|Q9LM71|FKB18_ARATH	Peptidyl-prolyl cis-trans isomerase FKBP18, chloroplastic OS=Arabidopsis thaliana OX=3702 GN=FKBP18 PE=1 SV=2	1.2e-71
Glyma.02G167900	sp|O65731|RS5_CICAR	40S ribosomal protein S5 (Fragment) OS=Cicer arietinum OX=3827 GN=RPS5 PE=2 SV=1	2.5e-100
Glyma.05G129100	sp|Q1XDB4|YCF23_PYRYE	Uncharacterized protein ycf23 OS=Pyropia yezoensis OX=2788 GN=ycf23 PE=3 SV=1	5.3e-41
Glyma.19G067800	sp|Q8GUN2|HINT1_ARATH	Adenylylsulfatase HINT1 OS=Arabidopsis thaliana OX=3702 GN=HINT1 PE=1 SV=1	9e-64
Glyma.03G247500	sp|P29063|PR4B_TOBAC	Pathogenesis-related protein PR-4B OS=Nicotiana tabacum OX=4097 PE=2 SV=1	1.7e-46
Glyma.13G243100	sp|P51414|RL261_ARATH	60S ribosomal protein L26-1 OS=Arabidopsis thaliana OX=3702 GN=RPL26A PE=2 SV=2	1.4e-49
Glyma.10G182500	sp|P55844|RL14_PEA	Probable 60S ribosomal protein L14 OS=Pisum sativum OX=3888 PE=2 SV=1	5.5e-55
Glyma.02G239700	sp|Q9LYK9|RS263_ARATH	40S ribosomal protein S26-3 OS=Arabidopsis thaliana OX=3702 GN=RPS26C PE=2 SV=1	2.4e-29
Glyma.10G151000	sp|Q8LD26|DRMH3_ARATH	Dormancy-associated protein homolog 3 OS=Arabidopsis thaliana OX=3702 GN=At1g56220 PE=1 SV=1	2.2e-24
Glyma.14G049500	sp|Q9MB94|ACCO_PRUMU	1-aminocyclopropane-1-carboxylate oxidase OS=Prunus mume OX=102107 GN=ACO1 PE=2 SV=1	4.5e-135
Glyma.04G227400	sp|Q94JX9|NACA2_ARATH	Nascent polypeptide-associated complex subunit alpha-like protein 2 OS=Arabidopsis thaliana OX=3702 GN=At3g49470 PE=2 SV=2	8.2e-37
Glyma.19G130800	sp|Q9ZNZ7|GLTB1_ARATH	Ferredoxin-dependent glutamate synthase 1, chloroplastic/mitochondrial OS=Arabidopsis thaliana OX=3702 GN=GLU1 PE=1 SV=3	0
Glyma.17G157000	sp|Q9T070|COX6A_ARATH	Cytochrome c oxidase subunit 6a, mitochondrial OS=Arabidopsis thaliana OX=3702 GN=COX6A PE=3 SV=1	2.2e-34
Glyma.14G218200	sp|Q8GSJ6|LQY1_ARATH	Protein disulfide-isomerase LQY1, chloroplastic OS=Arabidopsis thaliana OX=3702 GN=LQY1 PE=1 SV=1	7.6e-57
Glyma.11G006600	sp|Q8GTE3|RS3A_CICAR	40S ribosomal protein S3a OS=Cicer arietinum OX=3827 PE=2 SV=1	8.2e-122
Glyma.07G092900	sp|Q9ZNS1|RS7_AVIMR	40S ribosomal protein S7 OS=Avicennia marina OX=82927 GN=RPS7 PE=2 SV=1	2.5e-88
Glyma.09G191200	sp|Q5N800|NYC1_ORYSJ	Probable chlorophyll(ide) b reductase NYC1, chloroplastic OS=Oryza sativa subsp. japonica OX=39947 GN=NYC1 PE=1 SV=1	1.4e-194
Glyma.11G115400	sp|Q9SIK2|RS252_ARATH	40S ribosomal protein S25-2 OS=Arabidopsis thaliana OX=3702 GN=RPS25B PE=3 SV=1	6.6e-30
Glyma.18G251400	sp|Q9SQ56|RGGA_TOBAC	RGG repeats nuclear RNA binding protein A (Fragment) OS=Nicotiana tabacum OX=4097 GN=RggA PE=2 SV=1	4.8e-44
Glyma.01G163900	sp|Q39255|SKP1A_ARATH	SKP1-like protein 1A OS=Arabidopsis thaliana OX=3702 GN=SKP1A PE=1 SV=1	6.2e-64
Glyma.09G103400	sp|O65731|RS5_CICAR	40S ribosomal protein S5 (Fragment) OS=Cicer arietinum OX=3827 GN=RPS5 PE=2 SV=1	2.8e-100
Glyma.17G084300	sp|Q9FN48|CAS_ARATH	Calcium sensing receptor, chloroplastic OS=Arabidopsis thaliana OX=3702 GN=CAS PE=1 SV=1	6.5e-144
Glyma.12G135000	sp|F6H9A9|THI41_VITVI	Thiamine thiazole synthase 1, chloroplastic OS=Vitis vinifera OX=29760 GN=THI1-1 PE=3 SV=1	4.4e-133
Glyma.14G094200	sp|Q9FN15|GLD27_ARATH	Protein CONSERVED IN THE GREEN LINEAGE AND DIATOMS 27, chloroplastic OS=Arabidopsis thaliana OX=3702 GN=CGLD27 PE=2 SV=1	2.7e-34
Glyma.02G011800	sp|Q9S834|CLPP5_ARATH	ATP-dependent Clp protease proteolytic subunit 5, chloroplastic OS=Arabidopsis thaliana OX=3702 GN=CLPP5 PE=1 SV=1	1e-129
Glyma.08G132800	sp|P46668|ATHB6_ARATH	Homeobox-leucine zipper protein ATHB-6 OS=Arabidopsis thaliana OX=3702 GN=ATHB-6 PE=1 SV=1	7.9e-59
Glyma.13G349100	sp|F4I907|GLYR2_ARATH	Glyoxylate/succinic semialdehyde reductase 2, chloroplastic OS=Arabidopsis thaliana OX=3702 GN=GLYR2 PE=1 SV=1	1.1e-129
Glyma.12G059600	sp|Q9STF2|PTA16_ARATH	Protein PLASTID TRANSCRIPTIONALLY ACTIVE 16, chloroplastic OS=Arabidopsis thaliana OX=3702 GN=PTAC16 PE=1 SV=1	2.5e-84
Glyma.17G072300	sp|Q94B52|IF34_ARATH	Translation initiation factor IF3-4, chloroplastic OS=Arabidopsis thaliana OX=3702 GN=IF3-4 PE=2 SV=1	3.1e-61
Glyma.17G015600	sp|P55229|GLGL1_ARATH	Glucose-1-phosphate adenylyltransferase large subunit 1, chloroplastic OS=Arabidopsis thaliana OX=3702 GN=ADG2 PE=1 SV=3	1.4e-238
Glyma.13G165200	sp|P17093|RS11_SOYBN	40S ribosomal protein S11 OS=Glycine max OX=3847 GN=RPS11 PE=2 SV=2	1.5e-78
Glyma.17G002300	sp|Q9M9R9|NDB3B_ARATH	NADH dehydrogenase [ubiquinone] 1 beta subcomplex subunit 3-B OS=Arabidopsis thaliana OX=3702 GN=At1g14450 PE=3 SV=1	8.4e-18
Glyma.17G034900	sp|Q9FDX6|CP1_ARATH	Calcium-binding protein CP1 OS=Arabidopsis thaliana OX=3702 GN=CP1 PE=2 SV=1	3.1e-37
Glyma.13G357900	sp|Q8LEM8|RL373_ARATH	60S ribosomal protein L37-3 OS=Arabidopsis thaliana OX=3702 GN=RPL37C PE=3 SV=1	5.1e-44
Glyma.01G238000	sp|O23344|FDC1_ARATH	Ferredoxin C 1, chloroplastic OS=Arabidopsis thaliana OX=3702 GN=FDC1 PE=1 SV=1	2.2e-45
Glyma.01G116000	sp|O49595|HMGB1_ARATH	High mobility group B protein 1 OS=Arabidopsis thaliana OX=3702 GN=HMGB1 PE=1 SV=1	3.4e-09
Glyma.02G035600	sp|P51823|ARF2_ORYSJ	ADP-ribosylation factor 2 OS=Oryza sativa subsp. japonica OX=39947 GN=ARF PE=2 SV=2	8.5e-100
Glyma.12G122900	sp|O82043|ILV5_PEA	Ketol-acid reductoisomerase, chloroplastic OS=Pisum sativum OX=3888 GN=PGAAIR PE=2 SV=1	3.4e-258
Glyma.08G222100	sp|Q9LHP1|RL74_ARATH	60S ribosomal protein L7-4 OS=Arabidopsis thaliana OX=3702 GN=RPL7D PE=2 SV=1	3e-98
Glyma.17G109400	sp|Q949Y3|PPA26_ARATH	Bifunctional purple acid phosphatase 26 OS=Arabidopsis thaliana OX=3702 GN=PAP26 PE=1 SV=1	1.6e-218
Glyma.12G167700	sp|Q93W20|NIFU2_ARATH	NifU-like protein 2, chloroplastic OS=Arabidopsis thaliana OX=3702 GN=NIFU2 PE=1 SV=1	1.1e-72
Glyma.12G223400	sp|Q9SEU6|TRXM4_ARATH	Thioredoxin M4, chloroplastic OS=Arabidopsis thaliana OX=3702 GN=At3g15360 PE=2 SV=2	2.9e-46
Glyma.01G173300	sp|Q40784|AAPC_CENCI	Putative glucose-6-phosphate 1-epimerase OS=Cenchrus ciliaris OX=35872 PE=2 SV=1	4.5e-33
Glyma.13G212800	sp|Q9ZNV9|AHP1_ARATH	Histidine-containing phosphotransfer protein 1 OS=Arabidopsis thaliana OX=3702 GN=AHP1 PE=1 SV=1	2.2e-47
Glyma.06G070700	sp|Q8H156|RAN3_ARATH	GTP-binding nuclear protein Ran-3 OS=Arabidopsis thaliana OX=3702 GN=RAN3 PE=1 SV=2	2.5e-117
Glyma.03G210100	sp|O82255|GRC13_ARATH	Glutaredoxin-C13 OS=Arabidopsis thaliana OX=3702 GN=GRXC13 PE=3 SV=1	1.3e-37
Glyma.08G204600	sp|Q9M812|CUT1C_ARATH	Protein CURVATURE THYLAKOID 1C, chloroplastic OS=Arabidopsis thaliana OX=3702 GN=CURT1C PE=1 SV=1	1e-24
Glyma.12G202500	sp|Q9LR64|PB27A_ARATH	Photosystem II repair protein PSB27-H1, chloroplastic OS=Arabidopsis thaliana OX=3702 GN=PSB27-1 PE=1 SV=1	4.7e-45
Glyma.19G071300	sp|P82024|RR21_SPIOL	30S ribosomal protein S21, chloroplastic OS=Spinacia oleracea OX=3562 GN=rps21 PE=1 SV=2	3.5e-18
Glyma.04G122700	sp|P41127|RL131_ARATH	60S ribosomal protein L13-1 OS=Arabidopsis thaliana OX=3702 GN=RPL13B PE=1 SV=1	6.2e-97
Glyma.19G172200	sp|P22953|HS701_ARATH	Heat shock 70 kDa protein 1 OS=Arabidopsis thaliana OX=3702 GN=HSP70-1 PE=1 SV=3	0
Glyma.10G012300	sp|Q9S834|CLPP5_ARATH	ATP-dependent Clp protease proteolytic subunit 5, chloroplastic OS=Arabidopsis thaliana OX=3702 GN=CLPP5 PE=1 SV=1	2.2e-129
Glyma.17G125700	sp|P19682|ROC3_NICSY	28 kDa ribonucleoprotein, chloroplastic OS=Nicotiana sylvestris OX=4096 PE=1 SV=1	4.4e-71
Glyma.04G179500	sp|Q93X17|SNAK2_SOLTU	Snakin-2 OS=Solanum tuberosum OX=4113 GN=SN2 PE=1 SV=1	3.8e-22
Glyma.11G143400	sp|O22644|RL23A_FRIAG	60S ribosomal protein L23A OS=Fritillaria agrestis OX=64177 GN=RPL23A PE=2 SV=1	6.2e-60
Glyma.08G103700	sp|P51413|RL172_ARATH	60S ribosomal protein L17-2 OS=Arabidopsis thaliana OX=3702 GN=RPL17B PE=2 SV=2	3.8e-77
Glyma.08G013800	sp|Q06652|GPX4_CITSI	Probable phospholipid hydroperoxide glutathione peroxidase OS=Citrus sinensis OX=2711 GN=CSA PE=1 SV=1	1.1e-68
Glyma.07G212800	sp|P38500|NIR_BETPN	Ferredoxin--nitrite reductase, chloroplastic OS=Betula pendula OX=3505 GN=NIR1 PE=2 SV=1	5.3e-285
Glyma.19G032000	sp|Q2R0W8|SP1L2_ORYSJ	Protein SPIRAL1-like 2 OS=Oryza sativa subsp. japonica OX=39947 GN=Os11g0629400 PE=3 SV=1	2.3e-24
Glyma.17G092400	sp|Q96557|SPDS2_DATST	Spermidine synthase 2 OS=Datura stramonium OX=4076 PE=2 SV=1	3.6e-96
Glyma.13G142400	sp|Q9FJH5|HIP3_ARATH	Heavy metal-associated isoprenylated plant protein 3 OS=Arabidopsis thaliana OX=3702 GN=HIPP03 PE=1 SV=1	1.2e-35
Glyma.08G151900	sp|P34091|RL6_MESCR	60S ribosomal protein L6 OS=Mesembryanthemum crystallinum OX=3544 GN=RPL6 PE=2 SV=1	1.3e-81
Glyma.20G098400	sp|P93508|CALR_RICCO	Calreticulin OS=Ricinus communis OX=3988 PE=2 SV=1	2.5e-175
Glyma.06G185600	sp|Q9FIJ2|NDUA2_ARATH	NADH dehydrogenase [ubiquinone] 1 alpha subcomplex subunit 2 OS=Arabidopsis thaliana OX=3702 GN=At5g47890 PE=3 SV=1	1.3e-34
Glyma.17G147900	sp|Q6NKS4|LIL32_ARATH	Light-harvesting complex-like protein 3 isotype 2, chloroplastic OS=Arabidopsis thaliana OX=3702 GN=LIL3.2 PE=1 SV=1	9.2e-77
Glyma.12G191400	sp|K4CF70|HPL_SOLLC	Fatty acid hydroperoxide lyase, chloroplastic OS=Solanum lycopersicum OX=4081 GN=HPL PE=1 SV=1	3.6e-149
Glyma.06G137700	sp|Q94JX9|NACA2_ARATH	Nascent polypeptide-associated complex subunit alpha-like protein 2 OS=Arabidopsis thaliana OX=3702 GN=At3g49470 PE=2 SV=2	2.6e-38
Glyma.13G073200	sp|P29545|EF1B_ORYSJ	Elongation factor 1-beta OS=Oryza sativa subsp. japonica OX=39947 GN=Os07g0662500 PE=1 SV=3	6.1e-38
Glyma.14G168800	sp|Q05753|AKRP_ARATH	Ankyrin repeat domain-containing protein, chloroplastic OS=Arabidopsis thaliana OX=3702 GN=AKRP PE=1 SV=2	6.3e-08
Glyma.06G083900	sp|Q9LUV2|POP3_ARATH	Stress-response A/B barrel domain-containing protein HS1 OS=Arabidopsis thaliana OX=3702 GN=HS1 PE=1 SV=1	3.2e-40
Glyma.02G238700	sp|Q9LEV3|CBSX3_ARATH	CBS domain-containing protein CBSX3, mitochondrial OS=Arabidopsis thaliana OX=3702 GN=CBSX3 PE=1 SV=1	5.1e-87
Glyma.19G190900	sp|P42896|ENO_RICCO	Enolase OS=Ricinus communis OX=3988 PE=2 SV=1	6.2e-233
Glyma.09G183300	sp|Q9ZNS1|RS7_AVIMR	40S ribosomal protein S7 OS=Avicennia marina OX=82927 GN=RPS7 PE=2 SV=1	9.3e-89
Glyma.13G144800	sp|Q9LZG0|ADK2_ARATH	Adenosine kinase 2 OS=Arabidopsis thaliana OX=3702 GN=ADK2 PE=1 SV=1	2.3e-157
Glyma.06G220766	sp|Q8W4A5|APO2_ARATH	APO protein 2, chloroplastic OS=Arabidopsis thaliana OX=3702 GN=APO2 PE=2 SV=1	1.7e-39
Glyma.15G090800	sp|O22860|RL38_ARATH	60S ribosomal protein L38 OS=Arabidopsis thaliana OX=3702 GN=RPL38A PE=3 SV=1	9.7e-31
Glyma.14G176900	sp|P46266|1433_PEA	14-3-3-like protein OS=Pisum sativum OX=3888 PE=2 SV=1	2.4e-134
Glyma.04G184900	sp|Q02166|TRPD_ARATH	Anthranilate phosphoribosyltransferase, chloroplastic OS=Arabidopsis thaliana OX=3702 GN=PAT1 PE=2 SV=1	3.1e-110
Glyma.02G220000	sp|Q9SPB3|RL10_VITRI	60S ribosomal protein L10 OS=Vitis riparia OX=96939 GN=RPL10 PE=2 SV=1	4.9e-120
Glyma.19G186000	sp|Q9M4S8|TPIC_FRAAN	Triosephosphate isomerase, chloroplastic OS=Fragaria ananassa OX=3747 GN=TPI PE=2 SV=1	1.5e-136
Glyma.13G365700	sp|Q9LVZ8|LOR12_ARATH	Protein LURP-one-related 12 OS=Arabidopsis thaliana OX=3702 GN=At3g15810 PE=2 SV=1	2.3e-62
Glyma.03G260900	sp|Q8LEQ0|RLA13_ARATH	60S acidic ribosomal protein P1-3 OS=Arabidopsis thaliana OX=3702 GN=RPP1C PE=1 SV=2	2.4e-15
Glyma.07G269600	sp|Q9FY64|RS154_ARATH	40S ribosomal protein S15-4 OS=Arabidopsis thaliana OX=3702 GN=RPS15D PE=2 SV=1	1.4e-69
Glyma.11G119300	sp|Q9SAA2|CLPP6_ARATH	ATP-dependent Clp protease proteolytic subunit 6, chloroplastic OS=Arabidopsis thaliana OX=3702 GN=CLPP6 PE=1 SV=1	3.8e-100
Glyma.10G002400	sp|O49884|RL30_LUPLU	60S ribosomal protein L30 OS=Lupinus luteus OX=3873 GN=RPL30 PE=3 SV=1	6.2e-53
Glyma.15G095400	sp|Q9ATF5|RL18A_CASSA	60S ribosomal protein L18a OS=Castanea sativa OX=21020 GN=RPL18A PE=2 SV=1	1.4e-92
Glyma.18G096400	sp|P56330|SUI1_MAIZE	Protein translation factor SUI1 homolog OS=Zea mays OX=4577 GN=TIF PE=3 SV=1	9.9e-35
Glyma.03G199900	sp|Q9SJ44|UEV1C_ARATH	Ubiquitin-conjugating enzyme E2 variant 1C OS=Arabidopsis thaliana OX=3702 GN=UEV1C PE=1 SV=1	4.8e-64
Glyma.10G200800	sp|D1MI46|C76BA_SWEMU	Geraniol 8-hydroxylase OS=Swertia mussotii OX=137888 GN=CYP76B10 PE=1 SV=1	1.7e-119
Glyma.08G131500	sp|Q9LVC9|RLA32_ARATH	60S acidic ribosomal protein P3-2 OS=Arabidopsis thaliana OX=3702 GN=RPP3B PE=2 SV=1	1.7e-19
Glyma.03G205800	sp|P46302|RS28_MAIZE	40S ribosomal protein S28 OS=Zea mays OX=4577 GN=RPS28 PE=3 SV=1	5e-18
Glyma.17G104800	sp|O22300|LET12_SOLLC	Homeobox protein knotted-1-like LET12 OS=Solanum lycopersicum OX=4081 GN=LET12 PE=2 SV=1	2.2e-123
Glyma.04G012300	sp|O81355|PYRC5_PYRCO	Phenylcoumaran benzylic ether reductase Pyrc5 OS=Pyrus communis OX=23211 GN=PYRC5 PE=1 SV=1	2.3e-148
Glyma.06G007400	sp|O22552|VATL_VIGRR	V-type proton ATPase 16 kDa proteolipid subunit OS=Vigna radiata var. radiata OX=3916 PE=2 SV=1	3.1e-56
Glyma.17G259500	sp|Q94CH6|EXL3_ARATH	GDSL esterase/lipase EXL3 OS=Arabidopsis thaliana OX=3702 GN=EXL3 PE=2 SV=1	1.1e-104
Glyma.11G124800	sp|Q03943|IM30_PEA	Membrane-associated 30 kDa protein, chloroplastic OS=Pisum sativum OX=3888 GN=IM30 PE=2 SV=1	6.1e-148
Glyma.16G106300	sp|P41127|RL131_ARATH	60S ribosomal protein L13-1 OS=Arabidopsis thaliana OX=3702 GN=RPL13B PE=1 SV=1	9.9e-94
Glyma.12G046000	sp|Q6AVG6|ISPH_ORYSJ	4-hydroxy-3-methylbut-2-enyl diphosphate reductase, chloroplastic OS=Oryza sativa subsp. japonica OX=39947 GN=ISPH PE=2 SV=1	4.3e-200
Glyma.15G061300	sp|Q9LXC9|IPYR6_ARATH	Soluble inorganic pyrophosphatase 6, chloroplastic OS=Arabidopsis thaliana OX=3702 GN=PPA6 PE=1 SV=1	1.3e-125
Glyma.14G206700	sp|P46269|QCR8_SOLTU	Cytochrome b-c1 complex subunit 8 OS=Solanum tuberosum OX=4113 PE=1 SV=2	3.6e-30
Glyma.05G241200	sp|P46293|RS16_GOSHI	40S ribosomal protein S16 OS=Gossypium hirsutum OX=3635 GN=RPS16 PE=2 SV=1	7.3e-70
Glyma.01G207700	sp|O23515|RL151_ARATH	60S ribosomal protein L15-1 OS=Arabidopsis thaliana OX=3702 GN=RPL15A PE=2 SV=1	1e-90
Glyma.19G105100	sp|P51075|CHSY_BETPN	Chalcone synthase OS=Betula pendula OX=3505 GN=CHS PE=2 SV=2	2.7e-203
Glyma.16G040100	sp|P33627|TBA6_MAIZE	Tubulin alpha-6 chain OS=Zea mays OX=4577 GN=TUBA6 PE=2 SV=1	6.2e-226
Glyma.13G093800	sp|Q9FHH8|COL5_ARATH	Zinc finger protein CONSTANS-LIKE 5 OS=Arabidopsis thaliana OX=3702 GN=COL5 PE=2 SV=2	1.8e-89
Glyma.17G140500	sp|Q9FGK0|NDUB8_ARATH	NADH dehydrogenase [ubiquinone] 1 beta subcomplex subunit 8, mitochondrial OS=Arabidopsis thaliana OX=3702 GN=At5g47570 PE=2 SV=1	1.5e-48
Glyma.15G251500	sp|Q03666|GSTX4_TOBAC	Probable glutathione S-transferase OS=Nicotiana tabacum OX=4097 PE=2 SV=1	6.5e-80
Glyma.13G336100	sp|Q41050|OEP16_PEA	Outer envelope pore protein 16, chloroplastic OS=Pisum sativum OX=3888 GN=OEP16 PE=1 SV=1	4.7e-54
Glyma.12G129100	sp|Q9SJI8|MBF1A_ARATH	Multiprotein-bridging factor 1a OS=Arabidopsis thaliana OX=3702 GN=MBF1A PE=2 SV=1	4.6e-63
Glyma.11G113901	sp|Q9CAT7|BTF3L_ARATH	Nascent polypeptide-associated complex subunit beta OS=Arabidopsis thaliana OX=3702 GN=At1g73230 PE=2 SV=1	3.4e-58
Glyma.15G105100	sp|P24805|TSJT1_TOBAC	Stem-specific protein TSJT1 OS=Nicotiana tabacum OX=4097 GN=TSJT1 PE=2 SV=1	4.4e-25
Glyma.15G056800	sp|O04287|FKB12_VICFA	Peptidyl-prolyl cis-trans isomerase FKBP12 OS=Vicia faba OX=3906 GN=FKBP12 PE=1 SV=1	1.5e-52
Glyma.11G050100	sp|O64818|Y2309_ARATH	Uncharacterized protein At2g23090 OS=Arabidopsis thaliana OX=3702 GN=At2g23090 PE=1 SV=1	2.5e-33
Glyma.13G290900	sp|Q96453|1433D_SOYBN	14-3-3-like protein D OS=Glycine max OX=3847 GN=GF14D PE=2 SV=1	1.6e-137
Glyma.20G098500	sp|O80634|PNSL1_ARATH	Photosynthetic NDH subunit of lumenal location 1, chloroplastic OS=Arabidopsis thaliana OX=3702 GN=PNSL1 PE=1 SV=2	1.2e-70
Glyma.06G133300	sp|Q42342|CYB5E_ARATH	Cytochrome b5 isoform E OS=Arabidopsis thaliana OX=3702 GN=CYTB5-E PE=1 SV=2	1.3e-61
Glyma.18G138300	sp|K4BW79|ENOX_SOLLC	2-methylene-furan-3-one reductase OS=Solanum lycopersicum OX=4081 GN=EO PE=1 SV=1	4.6e-129
Glyma.10G267200	sp|Q01859|ATPBM_ORYSJ	ATP synthase subunit beta, mitochondrial OS=Oryza sativa subsp. japonica OX=39947 GN=ATPB PE=1 SV=2	3.6e-254
Glyma.06G027700	sp|P25804|CYSP_PEA	Cysteine proteinase 15A OS=Pisum sativum OX=3888 PE=2 SV=1	2.3e-146
Glyma.19G006400	sp|O48920|ARF_VIGUN	ADP-ribosylation factor OS=Vigna unguiculata OX=3917 GN=ARF PE=2 SV=3	1.9e-99
Glyma.15G129800	sp|P0CH32|UBQ4_ARATH	Polyubiquitin 4 OS=Arabidopsis thaliana OX=3702 GN=UBQ4 PE=3 SV=1	1.8e-35
Glyma.15G185000	sp|P82195|RK18_SPIOL	50S ribosomal protein L18, chloroplastic OS=Spinacia oleracea OX=3562 GN=RPL18 PE=1 SV=3	3.6e-52
Glyma.11G255300	sp|Q9FN48|CAS_ARATH	Calcium sensing receptor, chloroplastic OS=Arabidopsis thaliana OX=3702 GN=CAS PE=1 SV=1	8.4e-16
Glyma.09G240800	sp|Q38879|TRXH2_ARATH	Thioredoxin H2 OS=Arabidopsis thaliana OX=3702 GN=TRX2 PE=2 SV=2	1e-45
Glyma.16G129700	sp|P25998|RL8_TOBAC	60S ribosomal protein L8 OS=Nicotiana tabacum OX=4097 GN=RPL8 PE=2 SV=1	1.4e-127
Glyma.07G021800	sp|Q9SAG8|DNAJ8_ARATH	Chaperone protein dnaJ 8, chloroplastic OS=Arabidopsis thaliana OX=3702 GN=ATJ8 PE=2 SV=1	3e-36
Glyma.01G185300	sp|Q9FV50|MAP1D_ARATH	Methionine aminopeptidase 1D, chloroplastic/mitochondrial OS=Arabidopsis thaliana OX=3702 GN=MAP1D PE=1 SV=1	2.7e-160
Glyma.07G181900	sp|Q9D967|MGDP1_MOUSE	Magnesium-dependent phosphatase 1 OS=Mus musculus OX=10090 GN=Mdp1 PE=1 SV=1	1.4e-19
Glyma.06G059600	sp|Q940T9|COL4_ARATH	Zinc finger protein CONSTANS-LIKE 4 OS=Arabidopsis thaliana OX=3702 GN=COL4 PE=2 SV=2	1.9e-77
Glyma.01G008500	sp|P34105|MAOX_POPTR	NADP-dependent malic enzyme OS=Populus trichocarpa OX=3694 PE=2 SV=3	7.7e-286
Glyma.14G009900	sp|Q8L9X2|RBCX2_ARATH	Chaperonin-like RbcX protein 2, chloroplastic OS=Arabidopsis thaliana OX=3702 GN=RBCX2 PE=1 SV=1	9.5e-53
Glyma.15G031400	sp|B8AVF0|BGL12_ORYSI	Beta-glucosidase 12 OS=Oryza sativa subsp. indica OX=39946 GN=BGLU12 PE=3 SV=1	1.1e-203
Glyma.06G144400	sp|Q9LYK9|RS263_ARATH	40S ribosomal protein S26-3 OS=Arabidopsis thaliana OX=3702 GN=RPS26C PE=2 SV=1	1.4e-31
Glyma.03G124400	sp|P29516|TBB8_ARATH	Tubulin beta-8 chain OS=Arabidopsis thaliana OX=3702 GN=TUBB8 PE=2 SV=2	5.8e-237
Glyma.03G234600	sp|P42791|RL182_ARATH	60S ribosomal protein L18-2 OS=Arabidopsis thaliana OX=3702 GN=RPL18B PE=1 SV=2	8.2e-83
Glyma.20G158300	sp|Q8L856|ACFR1_ARATH	Transmembrane ascorbate ferrireductase 1 OS=Arabidopsis thaliana OX=3702 GN=CYB561A PE=1 SV=1	9.3e-73
Glyma.03G226600	sp|Q8L7S8|RH3_ARATH	DEAD-box ATP-dependent RNA helicase 3, chloroplastic OS=Arabidopsis thaliana OX=3702 GN=RH3 PE=1 SV=2	1.8e-264
Glyma.06G051400	sp|P42027|NDUS7_BRAOL	NADH dehydrogenase [ubiquinone] iron-sulfur protein 7, mitochondrial OS=Brassica oleracea OX=3712 PE=2 SV=1	2.1e-77
Glyma.05G169900	sp|P00303|BABL_CUCSA	Basic blue protein OS=Cucumis sativus OX=3659 PE=1 SV=1	2.1e-36
Glyma.03G122300	sp|O81117|C94A1_VICSA	Cytochrome P450 94A1 OS=Vicia sativa OX=3908 GN=CYP94A1 PE=2 SV=2	8.8e-126
Glyma.12G210400	sp|Q96453|1433D_SOYBN	14-3-3-like protein D OS=Glycine max OX=3847 GN=GF14D PE=2 SV=1	4.9e-140
Glyma.01G044000	sp|Q9Y5Z4|HEBP2_HUMAN	Heme-binding protein 2 OS=Homo sapiens OX=9606 GN=HEBP2 PE=1 SV=1	3.9e-20
Glyma.07G012800	sp|Q9M0E2|RL282_ARATH	60S ribosomal protein L28-2 OS=Arabidopsis thaliana OX=3702 GN=RPL28C PE=2 SV=1	2.2e-55
Glyma.18G298500	sp|Q3UDW8|HGNAT_MOUSE	Heparan-alpha-glucosaminide N-acetyltransferase OS=Mus musculus OX=10090 GN=Hgsnat PE=1 SV=2	2.1e-23
Glyma.18G258900	sp|P40590|RL34_PEA	60S ribosomal protein L34 OS=Pisum sativum OX=3888 GN=RPL34 PE=2 SV=1	3.9e-47
Glyma.10G005200	sp|C6SXE1|CYNS_SOYBN	Cyanate hydratase OS=Glycine max OX=3847 GN=CYN PE=2 SV=1	2.1e-77
Glyma.10G291500	sp|Q9M5L0|RL35_EUPES	60S ribosomal protein L35 OS=Euphorbia esula OX=3993 GN=RPL35 PE=2 SV=1	4.9e-56
Glyma.13G304400	sp|Q8LDW9|XTH9_ARATH	Xyloglucan endotransglucosylase/hydrolase protein 9 OS=Arabidopsis thaliana OX=3702 GN=XTH9 PE=2 SV=2	4.8e-125
Glyma.17G174500	sp|O81360|ABA2_PRUAR	Zeaxanthin epoxidase, chloroplastic OS=Prunus armeniaca OX=36596 PE=2 SV=1	2.2e-269
Glyma.13G258500	sp|O04287|FKB12_VICFA	Peptidyl-prolyl cis-trans isomerase FKBP12 OS=Vicia faba OX=3906 GN=FKBP12 PE=1 SV=1	2.9e-56
Glyma.03G245300	sp|Q9SS17|RS241_ARATH	40S ribosomal protein S24-1 OS=Arabidopsis thaliana OX=3702 GN=RPS24A PE=2 SV=1	2e-59
Glyma.17G047600	sp|Q9M427|UBP1_NICPL	Oligouridylate-binding protein 1 OS=Nicotiana plumbaginifolia OX=4092 GN=UBP1 PE=2 SV=1	2.1e-171
Glyma.07G004900	sp|Q8LEM8|RL373_ARATH	60S ribosomal protein L37-3 OS=Arabidopsis thaliana OX=3702 GN=RPL37C PE=3 SV=1	2.9e-42
Glyma.12G047200	sp|Q9XIA7|TOM6_ARATH	Mitochondrial import receptor subunit TOM6 homolog OS=Arabidopsis thaliana OX=3702 GN=TOM6 PE=1 SV=1	1e-12
Glyma.04G171400	sp|Q9FLF0|RS92_ARATH	40S ribosomal protein S9-2 OS=Arabidopsis thaliana OX=3702 GN=RPS9C PE=1 SV=1	1.3e-91
Glyma.07G023000	sp|Q9S9N6|PNSB1_ARATH	Photosynthetic NDH subunit of subcomplex B 1, chloroplastic OS=Arabidopsis thaliana OX=3702 GN=PNSB1 PE=2 SV=1	4.7e-174
Glyma.15G271300	sp|P34091|RL6_MESCR	60S ribosomal protein L6 OS=Mesembryanthemum crystallinum OX=3544 GN=RPL6 PE=2 SV=1	4.8e-81
Glyma.11G140600	sp|Q9FY06|PPF1_PEA	Inner membrane protein PPF-1, chloroplastic OS=Pisum sativum OX=3888 GN=PPF-1 PE=2 SV=2	5.5e-173
Glyma.19G225500	sp|P42211|ASPRX_ORYSJ	Aspartic proteinase OS=Oryza sativa subsp. japonica OX=39947 GN=RAP PE=2 SV=2	8.4e-179
Glyma.10G213400	sp|Q9FT52|ATP5H_ARATH	ATP synthase subunit d, mitochondrial OS=Arabidopsis thaliana OX=3702 GN=At3g52300 PE=1 SV=3	8.4e-64
Glyma.09G243200	sp|O23523|RGGA_ARATH	RGG repeats nuclear RNA binding protein A OS=Arabidopsis thaliana OX=3702 GN=RGGA PE=1 SV=1	3.7e-52
Glyma.01G202500	sp|O80501|RAH1B_ARATH	Ras-related protein RABH1b OS=Arabidopsis thaliana OX=3702 GN=RABH1B PE=1 SV=1	7.7e-101
Glyma.01G209400	sp|P49689|RS30_ARATH	40S ribosomal protein S30 OS=Arabidopsis thaliana OX=3702 GN=RPS30A PE=3 SV=3	5.9e-21
Glyma.08G087200	sp|Q05462|RL27_PEA	60S ribosomal protein L27 OS=Pisum sativum OX=3888 GN=RPL27 PE=2 SV=1	4e-56
Glyma.17G023100	sp|C6SZP8|CSPL5_SOYBN	CASP-like protein 1E2 OS=Glycine max OX=3847 PE=2 SV=1	4.7e-70
Glyma.14G126300	sp|F4JWS8|QCR72_ARATH	Cytochrome b-c1 complex subunit 7-2, mitochondrial OS=Arabidopsis thaliana OX=3702 GN=QCR7-2 PE=1 SV=1	5e-35
Glyma.13G361400	sp|Q944I4|GLYK_ARATH	D-glycerate 3-kinase, chloroplastic OS=Arabidopsis thaliana OX=3702 GN=GLYK PE=1 SV=2	6.3e-147
Glyma.10G267000	sp|P43394|K502_ACTDE	Fruit protein pKIWI502 OS=Actinidia deliciosa OX=3627 GN=pKIWI502 PE=2 SV=1	1.5e-74
Glyma.14G177200	sp|Q9THX6|TL29_SOLLC	Thylakoid lumenal 29 kDa protein, chloroplastic OS=Solanum lycopersicum OX=4081 GN=CLEB3J9 PE=3 SV=1	8.4e-135
Glyma.01G098000	sp|Q38827|IAA9_ARATH	Auxin-responsive protein IAA9 OS=Arabidopsis thaliana OX=3702 GN=IAA9 PE=1 SV=1	2.4e-112
Glyma.12G049400	sp|Q03943|IM30_PEA	Membrane-associated 30 kDa protein, chloroplastic OS=Pisum sativum OX=3888 GN=IM30 PE=2 SV=1	9e-147
Glyma.16G199200	sp|Q9FJ95|DHSO_ARATH	Sorbitol dehydrogenase OS=Arabidopsis thaliana OX=3702 GN=SDH PE=1 SV=1	2.6e-180
Glyma.10G006500	sp|Q9FSF0|MDH_TOBAC	Malate dehydrogenase OS=Nicotiana tabacum OX=4097 GN=MD1 PE=1 SV=1	4.1e-170
Glyma.06G077800	sp|Q94B65|UTR7_ARATH	UDP-galactose/UDP-glucose transporter 7 OS=Arabidopsis thaliana OX=3702 GN=UTR7 PE=1 SV=1	6.3e-127
Glyma.13G356100	sp|Q9LU21|PNSB3_ARATH	Photosynthetic NDH subunit of subcomplex B 3, chloroplastic OS=Arabidopsis thaliana OX=3702 GN=PNSB3 PE=2 SV=1	1.2e-44
Glyma.13G370200	sp|Q9FZ47|ACR11_ARATH	ACT domain-containing protein ACR11 OS=Arabidopsis thaliana OX=3702 GN=ACR11 PE=1 SV=1	1.5e-102
Glyma.05G234800	sp|Q945U1|RS15_ELAOL	40S ribosomal protein S15 OS=Elaeis oleifera OX=80265 GN=RPS15 PE=2 SV=1	3.3e-71
Glyma.06G198401	sp|B9G8P1|KN14P_ORYSJ	Kinesin-like protein KIN-14P OS=Oryza sativa subsp. japonica OX=39947 GN=KIN14P PE=3 SV=2	8.4e-10
Glyma.04G020600	sp|Q39227|SMT2_ARATH	24-methylenesterol C-methyltransferase 2 OS=Arabidopsis thaliana OX=3702 GN=SMT2 PE=1 SV=2	9.4e-190
Glyma.20G207500	sp|P55844|RL14_PEA	Probable 60S ribosomal protein L14 OS=Pisum sativum OX=3888 PE=2 SV=1	4.7e-54
Glyma.17G020600	sp|Q42910|PPDK_MESCR	Pyruvate, phosphate dikinase, chloroplastic OS=Mesembryanthemum crystallinum OX=3544 GN=PPD PE=2 SV=1	0
Glyma.10G163300	sp|Q9M5W4|H1_EUPES	Histone H1 OS=Euphorbia esula OX=3993 PE=2 SV=1	4.1e-14
Glyma.15G167400	sp|Q9LHP1|RL74_ARATH	60S ribosomal protein L7-4 OS=Arabidopsis thaliana OX=3702 GN=RPL7D PE=2 SV=1	7.5e-112
Glyma.19G244600	sp|A3C4S4|GME1_ORYSJ	GDP-mannose 3,5-epimerase 1 OS=Oryza sativa subsp. japonica OX=39947 GN=GME-1 PE=1 SV=1	2e-206
Glyma.05G248600	sp|F4HYF3|DCYD1_ARATH	Bifunctional D-cysteine desulfhydrase/1-aminocyclopropane-1-carboxylate deaminase, mitochondrial OS=Arabidopsis thaliana OX=3702 GN=DCD PE=1 SV=1	3.5e-157
Glyma.03G190500	sp|P42896|ENO_RICCO	Enolase OS=Ricinus communis OX=3988 PE=2 SV=1	5.4e-232
Glyma.13G137100	sp|Q9M5Z9|RS23_EUPES	40S ribosomal protein S23 OS=Euphorbia esula OX=3993 GN=RPS23 PE=2 SV=1	1.9e-74
Glyma.17G000700	sp|Q4LDF9|OEP37_PEA	Outer envelope pore protein 37, chloroplastic OS=Pisum sativum OX=3888 GN=OEP37 PE=1 SV=1	2.7e-141
Glyma.19G242700	sp|Q9SS17|RS241_ARATH	40S ribosomal protein S24-1 OS=Arabidopsis thaliana OX=3702 GN=RPS24A PE=2 SV=1	3.5e-60
Glyma.01G026100	sp|P49637|R27A3_ARATH	60S ribosomal protein L27a-3 OS=Arabidopsis thaliana OX=3702 GN=RPL27AC PE=2 SV=2	6.1e-62
Glyma.04G221400	sp|Q9LYK9|RS263_ARATH	40S ribosomal protein S26-3 OS=Arabidopsis thaliana OX=3702 GN=RPS26C PE=2 SV=1	1.4e-31
Glyma.17G181000	sp|P82024|RR21_SPIOL	30S ribosomal protein S21, chloroplastic OS=Spinacia oleracea OX=3562 GN=rps21 PE=1 SV=2	9.4e-12
Glyma.07G075100	sp|Q9T0A4|NDHS_ARATH	NAD(P)H-quinone oxidoreductase subunit S, chloroplastic OS=Arabidopsis thaliana OX=3702 GN=ndhS PE=1 SV=1	1.8e-56
Glyma.09G192800	sp|Q9XEX2|PRX2B_ARATH	Peroxiredoxin-2B OS=Arabidopsis thaliana OX=3702 GN=PRXIIB PE=1 SV=1	8.3e-70
Glyma.04G193500	sp|P34922|G3PC_PEA	Glyceraldehyde-3-phosphate dehydrogenase, cytosolic OS=Pisum sativum OX=3888 GN=GAPC1 PE=2 SV=1	3e-163
Glyma.08G089700	sp|Q9SCY2|FKB13_ARATH	Peptidyl-prolyl cis-trans isomerase FKBP13, chloroplastic OS=Arabidopsis thaliana OX=3702 GN=FKBP13 PE=1 SV=2	2.4e-50
Glyma.06G175466	sp|Q94A08|RFS2_ARATH	Probable galactinol--sucrose galactosyltransferase 2 OS=Arabidopsis thaliana OX=3702 GN=RFS2 PE=2 SV=2	5.1e-41
Glyma.06G078500	sp|Q8LD27|PSB6_ARATH	Proteasome subunit beta type-6 OS=Arabidopsis thaliana OX=3702 GN=PBA1 PE=1 SV=2	6.7e-108
Glyma.10G044000	sp|Q9FVI1|ADF2_PETHY	Actin-depolymerizing factor 2 OS=Petunia hybrida OX=4102 GN=ADF2 PE=2 SV=1	1.7e-64
Glyma.12G081500	sp|P11894|RK9_PEA	50S ribosomal protein L9, chloroplastic OS=Pisum sativum OX=3888 GN=RPL9 PE=2 SV=2	1.2e-57
Glyma.20G149400	sp|Q8GTE3|RS3A_CICAR	40S ribosomal protein S3a OS=Cicer arietinum OX=3827 PE=2 SV=1	7.3e-121
Glyma.10G067500	sp|Q40977|MDAR_PEA	Monodehydroascorbate reductase OS=Pisum sativum OX=3888 PE=1 SV=1	4e-205
Glyma.11G103700	sp|P0DKK7|RL7A2_ORYSJ	60S ribosomal protein L7a-2 OS=Oryza sativa subsp. japonica OX=39947 GN=RPL7A-2 PE=2 SV=1	1.8e-110
Glyma.17G002400	sp|Q5N8G1|ISPD_ORYSJ	2-C-methyl-D-erythritol 4-phosphate cytidylyltransferase, chloroplastic OS=Oryza sativa subsp. japonica OX=39947 GN=ISPD PE=2 SV=1	1.9e-98
Glyma.02G136700	sp|Q9XIM0|MEE14_ARATH	CCG-binding protein 1 OS=Arabidopsis thaliana OX=3702 GN=MEE14 PE=1 SV=1	2.4e-53
Glyma.17G049000	sp|Q8RWQ9|ALEUL_ARATH	Thiol protease aleurain-like OS=Arabidopsis thaliana OX=3702 GN=At3g45310 PE=2 SV=1	4.7e-142
Glyma.20G155900	sp|Q9FJ98|RPD6A_ARATH	DNA-directed RNA polymerases II, IV and V subunit 6A OS=Arabidopsis thaliana OX=3702 GN=NRPB6A PE=1 SV=1	6.1e-54
Glyma.13G280200	sp|Q6UNT2|RL5_CUCSA	60S ribosomal protein L5 OS=Cucumis sativus OX=3659 GN=RPL5 PE=2 SV=1	1.6e-132
Glyma.10G233900	sp|Q9LZ57|RL363_ARATH	60S ribosomal protein L36-3 OS=Arabidopsis thaliana OX=3702 GN=RPL36C PE=3 SV=1	3.5e-43
Glyma.03G131700	sp|P27057|GAST1_SOLLC	Protein GAST1 OS=Solanum lycopersicum OX=4081 GN=GAST1 PE=2 SV=1	1.7e-33
Glyma.14G070400	sp|P36774|LON2_MYXXA	Lon protease 2 OS=Myxococcus xanthus OX=34 GN=lon2 PE=1 SV=3	2.6e-07
Glyma.08G199500	sp|Q9LU14|APG2_ARATH	GDSL esterase/lipase APG OS=Arabidopsis thaliana OX=3702 GN=APG PE=2 SV=1	1.3e-149
Glyma.15G064300	sp|Q38732|DAG_ANTMA	DAG protein, chloroplastic OS=Antirrhinum majus OX=4151 GN=DAG PE=2 SV=1	5.9e-74
Glyma.11G130200	sp|O24370|LOX21_SOLTU	Linoleate 13S-lipoxygenase 2-1, chloroplastic OS=Solanum tuberosum OX=4113 GN=LOX2.1 PE=1 SV=1	0
Glyma.14G023900	sp|Q9SEC2|MSRA_LACSA	Peptide methionine sulfoxide reductase OS=Lactuca sativa OX=4236 PE=2 SV=1	3.1e-95
Glyma.18G002800	sp|O23264|SEBP1_ARATH	Selenium-binding protein 1 OS=Arabidopsis thaliana OX=3702 GN=SBP1 PE=1 SV=1	3.5e-244
Glyma.10G018200	sp|Q9M9W1|RL222_ARATH	60S ribosomal protein L22-2 OS=Arabidopsis thaliana OX=3702 GN=RPL22B PE=2 SV=1	3e-39
Glyma.15G262100	sp|P12783|PGKY_WHEAT	Phosphoglycerate kinase, cytosolic OS=Triticum aestivum OX=4565 PE=2 SV=1	6.2e-193
Glyma.18G049200	sp|O80363|RK17_TOBAC	50S ribosomal protein L17, chloroplastic OS=Nicotiana tabacum OX=4097 GN=RPL17 PE=2 SV=1	1.7e-72
Glyma.12G233400	sp|F4IWA8|TBL41_ARATH	Protein trichome birefringence-like 41 OS=Arabidopsis thaliana OX=3702 GN=TBL41 PE=2 SV=1	2.8e-125
Glyma.01G214300	sp|Q8H112|PGL1A_ARATH	PGR5-like protein 1A, chloroplastic OS=Arabidopsis thaliana OX=3702 GN=PGRL1A PE=1 SV=1	8.1e-119
Glyma.17G156900	sp|Q9ZRR5|TBA3_HORVU	Tubulin alpha-3 chain OS=Hordeum vulgare OX=4513 GN=TUBA3 PE=2 SV=1	2.4e-125
Glyma.10G048600	sp|Q9XF97|RL4_PRUAR	60S ribosomal protein L4 OS=Prunus armeniaca OX=36596 GN=RPL4 PE=2 SV=1	1.1e-181
Glyma.07G019400	sp|Q9M812|CUT1C_ARATH	Protein CURVATURE THYLAKOID 1C, chloroplastic OS=Arabidopsis thaliana OX=3702 GN=CURT1C PE=1 SV=1	6e-32
Glyma.16G026200	sp|Q9M158|STR4_ARATH	Rhodanese-like domain-containing protein 4, chloroplastic OS=Arabidopsis thaliana OX=3702 GN=STR4 PE=1 SV=2	8.2e-112
Glyma.19G009200	sp|Q9M3C6|PSA3C_ARATH	Photosystem I assembly factor PSA3, chloroplastic OS=Arabidopsis thaliana OX=3702 GN=PSA3 PE=1 SV=1	4.2e-84
Glyma.07G023900	sp|Q9XHS0|RS12_HORVU	40S ribosomal protein S12 OS=Hordeum vulgare OX=4513 GN=RPS12 PE=2 SV=1	8.3e-51
Glyma.08G027900	sp|Q9ASY8|TOM71_ARATH	Mitochondrial import receptor subunit TOM7-1 OS=Arabidopsis thaliana OX=3702 GN=TOM7-1 PE=1 SV=1	6.5e-09
Glyma.02G222400	sp|O65735|ALF_CICAR	Fructose-bisphosphate aldolase, cytoplasmic isozyme OS=Cicer arietinum OX=3827 GN=ALDC PE=2 SV=1	1.5e-180
Glyma.17G030200	sp|P26987|SAM22_SOYBN	Stress-induced protein SAM22 OS=Glycine max OX=3847 GN=PR-10 PE=1 SV=1	1.6e-64
Glyma.17G150200	sp|Q503V9|ENDUB_DANRE	Poly(U)-specific endoribonuclease-B OS=Danio rerio OX=7955 GN=endoub PE=2 SV=1	2.2e-51
Glyma.15G112500	sp|Q9ZWQ8|PAP_CITUN	Plastid-lipid-associated protein, chloroplastic OS=Citrus unshiu OX=55188 GN=PAP PE=2 SV=1	1.6e-101
Glyma.10G103000	sp|F4K410|SVR3_ARATH	Putative elongation factor TypA-like SVR3, chloroplastic OS=Arabidopsis thaliana OX=3702 GN=SVR3 PE=1 SV=1	8.7e-313
Glyma.09G264700	sp|Q9LQ73|PX11C_ARATH	Peroxisomal membrane protein 11C OS=Arabidopsis thaliana OX=3702 GN=PEX11C PE=1 SV=1	1.4e-98
Glyma.14G078100	sp|P82278|RR9_SPIOL	30S ribosomal protein S9, chloroplastic OS=Spinacia oleracea OX=3562 GN=PRPS9 PE=1 SV=2	1.7e-74
Glyma.05G076800	sp|Q8GXH3|OSB2_ARATH	Protein OSB2, chloroplastic OS=Arabidopsis thaliana OX=3702 GN=OSB2 PE=1 SV=2	2.6e-28
Glyma.11G000800	sp|Q94JT5|CYL2_ARATH	Cyclase-like protein 2 OS=Arabidopsis thaliana OX=3702 GN=CYCLASE2 PE=2 SV=1	5.8e-82
Glyma.10G090500	sp|Q9LM02|SMT1_ARATH	Cycloartenol-C-24-methyltransferase OS=Arabidopsis thaliana OX=3702 GN=SMT1 PE=1 SV=1	3.2e-177
Glyma.13G065000	sp|Q6K550|HIRL2_ORYSJ	Hypersensitive-induced response protein-like protein 2 OS=Oryza sativa subsp. japonica OX=39947 GN=HIRL2 PE=3 SV=1	4.3e-125
Glyma.02G208700	sp|P46266|1433_PEA	14-3-3-like protein OS=Pisum sativum OX=3888 PE=2 SV=1	9.1e-134
Glyma.20G166400	sp|P46276|F16P2_SOLTU	Fructose-1,6-bisphosphatase, cytosolic OS=Solanum tuberosum OX=4113 PE=2 SV=1	3.9e-180
Glyma.12G066300	sp|P80497|ATPY_SOLTU	ATP synthase 6 kDa subunit, mitochondrial (Fragment) OS=Solanum tuberosum OX=4113 PE=1 SV=1	8.2e-06
Glyma.08G219200	sp|Q8H0W0|LPA3_ARATH	Protein LOW PSII ACCUMULATION 3, chloroplastic OS=Arabidopsis thaliana OX=3702 GN=LPA3 PE=1 SV=1	2.2e-139
Glyma.19G238600	sp|O22584|RS14_LUPLU	40S ribosomal protein S14 OS=Lupinus luteus OX=3873 GN=RPS14 PE=2 SV=1	5.8e-60
Glyma.18G035300	sp|O22160|TL15A_ARATH	Thylakoid lumenal 15 kDa protein 1, chloroplastic OS=Arabidopsis thaliana OX=3702 GN=At2g44920 PE=1 SV=2	1.9e-80
Glyma.07G084100	sp|Q9XEX2|PRX2B_ARATH	Peroxiredoxin-2B OS=Arabidopsis thaliana OX=3702 GN=PRXIIB PE=1 SV=1	4.5e-71
Glyma.01G178200	sp|Q9SDY5|RCE1_ARATH	NEDD8-conjugating enzyme Ubc12 OS=Arabidopsis thaliana OX=3702 GN=RCE1 PE=1 SV=1	2.7e-92
Glyma.04G252100	sp|O65639|CSP1_ARATH	Cold shock protein 1 OS=Arabidopsis thaliana OX=3702 GN=CSP1 PE=1 SV=1	3.8e-24
Glyma.17G262400	sp|Q9C9K1|CB7_ARATH	Chlorophyll a-b binding protein 7, chloroplastic OS=Arabidopsis thaliana OX=3702 GN=LHCB7 PE=2 SV=1	3.4e-135
Glyma.02G165000	sp|Q2RAK2|KPYC1_ORYSJ	Pyruvate kinase 1, cytosolic OS=Oryza sativa subsp. japonica OX=39947 GN=Os11g0148500 PE=1 SV=1	2.2e-197
Glyma.09G271600	sp|Q9C9Z5|NDUA1_ARATH	NADH dehydrogenase [ubiquinone] 1 alpha subcomplex subunit 1 OS=Arabidopsis thaliana OX=3702 GN=At3g08610 PE=3 SV=1	1e-22
Glyma.16G002500	sp|Q02028|HSP7S_PEA	Stromal 70 kDa heat shock-related protein, chloroplastic OS=Pisum sativum OX=3888 GN=HSP70 PE=2 SV=1	0
Glyma.07G043800	sp|O22518|RSSA_SOYBN	40S ribosomal protein SA OS=Glycine max OX=3847 PE=2 SV=1	5.2e-144
Glyma.19G170100	sp|Q96533|ADHX_ARATH	Alcohol dehydrogenase class-3 OS=Arabidopsis thaliana OX=3702 GN=ADH2 PE=1 SV=2	9.7e-202
Glyma.09G283400	sp|Q9FMX6|DJC76_ARATH	Chaperone protein dnaJ C76, chloroplastic OS=Arabidopsis thaliana OX=3702 GN=DJC76 PE=2 SV=1	9.1e-117
Glyma.10G047700	sp|Q9LZ06|GSTL3_ARATH	Glutathione S-transferase L3 OS=Arabidopsis thaliana OX=3702 GN=GSTL3 PE=2 SV=1	1.3e-83
Glyma.13G339300	sp|Q15369|ELOC_HUMAN	Elongin-C OS=Homo sapiens OX=9606 GN=ELOC PE=1 SV=1	8.1e-18
Glyma.18G259400	sp|P46690|GASA4_ARATH	Gibberellin-regulated protein 4 OS=Arabidopsis thaliana OX=3702 GN=GASA4 PE=1 SV=2	8.3e-35
Glyma.14G186900	sp|P52904|ODPB_PEA	Pyruvate dehydrogenase E1 component subunit beta, mitochondrial OS=Pisum sativum OX=3888 PE=2 SV=1	1.6e-179
Glyma.07G166400	sp|Q9ZVE7|CRR3_ARATH	Probable NAD(P)H dehydrogenase subunit CRR3, chloroplastic OS=Arabidopsis thaliana OX=3702 GN=CRR3 PE=2 SV=1	5.2e-24
Glyma.02G290800	sp|Q9SEC2|MSRA_LACSA	Peptide methionine sulfoxide reductase OS=Lactuca sativa OX=4236 PE=2 SV=1	1.3e-95
Glyma.11G021700	sp|Q9LTF2|RS103_ARATH	40S ribosomal protein S10-3 OS=Arabidopsis thaliana OX=3702 GN=RPS10C PE=2 SV=2	4.8e-46
Glyma.19G113000	sp|P33627|TBA6_MAIZE	Tubulin alpha-6 chain OS=Zea mays OX=4577 GN=TUBA6 PE=2 SV=1	3.7e-226
Glyma.19G177700	sp|Q8GYL7|PP361_ARATH	Pentatricopeptide repeat-containing protein At5g02830, chloroplastic OS=Arabidopsis thaliana OX=3702 GN=At5g02830 PE=2 SV=3	7.2e-223
Glyma.10G245200	sp|Q8GTE3|RS3A_CICAR	40S ribosomal protein S3a OS=Cicer arietinum OX=3827 PE=2 SV=1	7.4e-121
Glyma.07G022300	sp|Q9SWH5|FUT1_ARATH	Galactoside 2-alpha-L-fucosyltransferase OS=Arabidopsis thaliana OX=3702 GN=FUT1 PE=1 SV=2	2e-112
Glyma.01G182500	sp|Q7Y0D4|TR164_ORYSJ	Thioredoxin-like protein HCF164, chloroplastic OS=Oryza sativa subsp. japonica OX=39947 GN=Os03g0767500 PE=2 SV=1	8e-82
Glyma.08G224200	sp|Q9LDU6|ST7R_ARATH	7-dehydrocholesterol reductase OS=Arabidopsis thaliana OX=3702 GN=DWF5 PE=1 SV=1	2e-215
Glyma.13G163700	sp|Q9ZS97|AB8I_ARATH	UPF0051 protein ABCI8, chloroplastic OS=Arabidopsis thaliana OX=3702 GN=ABCI8 PE=2 SV=1	3.3e-245
Glyma.08G150800	sp|A0KP37|CYSG2_AERHH	Siroheme synthase 2 OS=Aeromonas hydrophila subsp. hydrophila (strain ATCC 7966 / DSM 30187 / JCM 1027 / KCTC 2358 / NCIMB 9240) OX=380703 GN=cysG2 PE=3 SV=1	3.1e-60
Glyma.17G088900	sp|O49627|ISU1_ARATH	Iron-sulfur cluster assembly protein 1 OS=Arabidopsis thaliana OX=3702 GN=ISU1 PE=1 SV=1	1e-63
Glyma.08G015300	sp|Q7XSQ9|PIP12_ORYSJ	Probable aquaporin PIP1-2 OS=Oryza sativa subsp. japonica OX=39947 GN=PIP1-2 PE=2 SV=3	5.4e-148
Glyma.11G110000	sp|Q9SJU9|GC1_ARATH	Epimerase family protein SDR39U1 homolog, chloroplastic OS=Arabidopsis thaliana OX=3702 GN=GC1 PE=2 SV=2	9.9e-147
Glyma.19G028700	sp|Q9SGA6|RS191_ARATH	40S ribosomal protein S19-1 OS=Arabidopsis thaliana OX=3702 GN=RPS19A PE=2 SV=1	2.5e-69
Glyma.05G202700	sp|Q2QR07|SWT13_ORYSJ	Bidirectional sugar transporter SWEET13 OS=Oryza sativa subsp. japonica OX=39947 GN=SWEET13 PE=2 SV=1	1.2e-76
Glyma.07G120400	sp|Q9M1C2|CH101_ARATH	10 kDa chaperonin 1, chloroplastic OS=Arabidopsis thaliana OX=3702 GN=CPN10-1 PE=2 SV=1	2e-22
Glyma.14G084700	sp|Q8LC30|RAP21_ARATH	Ethylene-responsive transcription factor RAP2-1 OS=Arabidopsis thaliana OX=3702 GN=RAP2-1 PE=2 SV=1	2.1e-37
Glyma.19G147400	sp|P48631|FD6E2_SOYBN	Omega-6 fatty acid desaturase, endoplasmic reticulum isozyme 2 OS=Glycine max OX=3847 GN=FAD2-2 PE=2 SV=1	4e-216
Glyma.03G197600	sp|P0C224|RL40_NEUCR	Ubiquitin-60S ribosomal protein L40 OS=Neurospora crassa (strain ATCC 24698 / 74-OR23-1A / CBS 708.71 / DSM 1257 / FGSC 987) OX=367110 GN=crp-79 PE=1 SV=2	7.5e-59
Glyma.08G267700	sp|E5KCJ8|Y3IP1_TOBAC	Ycf3-interacting protein 1, chloroplastic OS=Nicotiana tabacum OX=4097 PE=1 SV=2	3.3e-72
Glyma.04G116500	sp|Q29Q26|AKR2B_ARATH	Ankyrin repeat domain-containing protein 2B OS=Arabidopsis thaliana OX=3702 GN=AKR2B PE=1 SV=1	3e-120
Glyma.13G217200	sp|O22584|RS14_LUPLU	40S ribosomal protein S14 OS=Lupinus luteus OX=3873 GN=RPS14 PE=2 SV=1	8.5e-58
Glyma.18G157300	sp|P49199|RS8_ORYSJ	40S ribosomal protein S8 OS=Oryza sativa subsp. japonica OX=39947 GN=RPS8 PE=2 SV=2	9.8e-91
Glyma.13G352100	sp|Q9M0E2|RL282_ARATH	60S ribosomal protein L28-2 OS=Arabidopsis thaliana OX=3702 GN=RPL28C PE=2 SV=1	4.4e-55
Glyma.06G124900	sp|P35133|UBC10_ARATH	Ubiquitin-conjugating enzyme E2 10 OS=Arabidopsis thaliana OX=3702 GN=UBC10 PE=1 SV=1	1.3e-82
Glyma.12G215100	sp|Q9SGH4|PNSL3_ARATH	Photosynthetic NDH subunit of lumenal location 3, chloroplastic OS=Arabidopsis thaliana OX=3702 GN=PNSL3 PE=1 SV=1	5.6e-53
Glyma.06G203200	sp|P26360|ATPG3_IPOBA	ATP synthase subunit gamma, mitochondrial OS=Ipomoea batatas OX=4120 GN=ATPC PE=1 SV=2	5.1e-140
Glyma.19G013800	sp|O49856|FTRC_SOYBN	Ferredoxin-thioredoxin reductase catalytic chain, chloroplastic OS=Glycine max OX=3847 GN=FTRC PE=2 SV=1	1.6e-76
Glyma.11G018900	sp|Q8L9T8|AGP41_ARATH	Arabinogalactan protein 41 OS=Arabidopsis thaliana OX=3702 GN=AGP41 PE=1 SV=1	4.8e-13
Glyma.07G006600	sp|Q8GZ79|TI201_ARATH	Protein TIC 20-I, chloroplastic OS=Arabidopsis thaliana OX=3702 GN=TIC20-I PE=1 SV=1	4.8e-99
Glyma.03G251800	sp|A1L4X7|AHL14_ARATH	AT-hook motif nuclear-localized protein 14 OS=Arabidopsis thaliana OX=3702 GN=AHL14 PE=1 SV=1	1.9e-66
Glyma.10G077600	sp|Q9SVD7|UEV1D_ARATH	Ubiquitin-conjugating enzyme E2 variant 1D OS=Arabidopsis thaliana OX=3702 GN=UEV1D PE=1 SV=1	7.8e-74
Glyma.05G132800	sp|Q05462|RL27_PEA	60S ribosomal protein L27 OS=Pisum sativum OX=3888 GN=RPL27 PE=2 SV=1	2.9e-50
Glyma.03G252700	sp|Q8LB81|GDL79_ARATH	GDSL esterase/lipase At5g33370 OS=Arabidopsis thaliana OX=3702 GN=At5g33370 PE=2 SV=1	4.7e-154
Glyma.07G073100	sp|P93788|REMO_SOLTU	Remorin OS=Solanum tuberosum OX=4113 PE=1 SV=1	3.7e-34
Glyma.09G199000	sp|Q0WUZ5|OFT39_ARATH	O-fucosyltransferase 39 OS=Arabidopsis thaliana OX=3702 GN=OFUT39 PE=2 SV=1	2.3e-214
Glyma.10G067800	sp|O24415|RLA2B_MAIZE	60S acidic ribosomal protein P2B OS=Zea mays OX=4577 GN=RPP2B PE=1 SV=1	9.8e-17
Glyma.17G137600	sp|P34811|EFGC1_SOYBN	Elongation factor G-1, chloroplastic OS=Glycine max OX=3847 GN=fusA1 PE=3 SV=2	0
Glyma.10G059500	sp|Q9SKP6|TPIC_ARATH	Triosephosphate isomerase, chloroplastic OS=Arabidopsis thaliana OX=3702 GN=TIM PE=1 SV=1	1.6e-135
Glyma.08G341600	sp|P01070|ITRA_SOYBN	Trypsin inhibitor A OS=Glycine max OX=3847 GN=KTI3 PE=1 SV=2	3.2e-30
Glyma.06G056200	sp|Q9C595|YLMG2_ARATH	YlmG homolog protein 2, chloroplastic OS=Arabidopsis thaliana OX=3702 GN=YLMG2 PE=2 SV=1	8.3e-56
Glyma.01G203400	sp|O23553|BAM3_ARATH	Beta-amylase 3, chloroplastic OS=Arabidopsis thaliana OX=3702 GN=BAM3 PE=1 SV=3	1e-219
Glyma.18G000300	sp|Q9FFZ1|PPH_ARATH	Pheophytinase, chloroplastic OS=Arabidopsis thaliana OX=3702 GN=PPH PE=1 SV=1	2.2e-20
Glyma.10G224200	sp|P34788|RS18_ARATH	40S ribosomal protein S18 OS=Arabidopsis thaliana OX=3702 GN=RPS18A PE=1 SV=1	6.3e-69
Glyma.13G371900	sp|P93431|RCA_ORYSJ	Ribulose bisphosphate carboxylase/oxygenase activase, chloroplastic OS=Oryza sativa subsp. japonica OX=39947 GN=RCA PE=1 SV=2	1.8e-89
Glyma.18G261600	sp|P55217|CGS1_ARATH	Cystathionine gamma-synthase 1, chloroplastic OS=Arabidopsis thaliana OX=3702 GN=CGS1 PE=1 SV=3	1.1e-196
Glyma.02G103900	sp|P42731|PABP2_ARATH	Polyadenylate-binding protein 2 OS=Arabidopsis thaliana OX=3702 GN=PAB2 PE=1 SV=1	2.4e-203
Glyma.18G142500	sp|Q8LPT9|GWD1_CITRE	Alpha-glucan water dikinase, chloroplastic OS=Citrus reticulata OX=85571 GN=R1 PE=2 SV=1	0
Glyma.12G180300	sp|Q9SGE0|AXS2_ARATH	UDP-D-apiose/UDP-D-xylose synthase 2 OS=Arabidopsis thaliana OX=3702 GN=AXS2 PE=2 SV=1	1e-210
Glyma.15G106900	sp|Q9LEB4|RBP45_NICPL	Polyadenylate-binding protein RBP45 OS=Nicotiana plumbaginifolia OX=4092 GN=RBP45 PE=1 SV=1	5.3e-119
Glyma.09G258000	sp|Q9S757|CYSC1_ARATH	Bifunctional L-3-cyanoalanine synthase/cysteine synthase C1, mitochondrial OS=Arabidopsis thaliana OX=3702 GN=CYSC1 PE=1 SV=1	1.7e-157
Glyma.13G152372	sp|Q3UHX2|HAP28_MOUSE	28 kDa heat- and acid-stable phosphoprotein OS=Mus musculus OX=10090 GN=Pdap1 PE=1 SV=1	3.7e-16
Glyma.19G218400	sp|Q93W77|NIFU1_ARATH	NifU-like protein 1, chloroplastic OS=Arabidopsis thaliana OX=3702 GN=NIFU1 PE=1 SV=1	1.4e-44
Glyma.13G318000	sp|Q27YU7|RSP5_CHLRE	Flagellar radial spoke protein 5 OS=Chlamydomonas reinhardtii OX=3055 GN=RSP5 PE=1 SV=1	1.1e-18
Glyma.12G021100	sp|Q43082|HEM3_PEA	Porphobilinogen deaminase, chloroplastic OS=Pisum sativum OX=3888 GN=HEMC PE=1 SV=1	4.2e-161
Glyma.16G219500	sp|A0A2P1GIY9|REDX2_CATRO	Protein REDOX 2 OS=Catharanthus roseus OX=4058 GN=Redox2 PE=1 SV=1	2.2e-107
Glyma.20G058100	sp|Q40412|ABA2_NICPL	Zeaxanthin epoxidase, chloroplastic OS=Nicotiana plumbaginifolia OX=4092 GN=ABA2 PE=1 SV=1	1.7e-06
Glyma.01G097100	sp|Q93XM7|MCAT_ARATH	Mitochondrial carnitine/acylcarnitine carrier-like protein OS=Arabidopsis thaliana OX=3702 GN=BOU PE=1 SV=1	1.6e-125
Glyma.06G068200	sp|Q8GY91|APX6_ARATH	Putative L-ascorbate peroxidase 6 OS=Arabidopsis thaliana OX=3702 GN=APX6 PE=2 SV=1	2.9e-87
Glyma.06G223500	sp|F4JKH6|TSS_ARATH	Protein TSS OS=Arabidopsis thaliana OX=3702 GN=TSS PE=1 SV=1	0
Glyma.18G124600	sp|P42745|UBC2_ARATH	Ubiquitin-conjugating enzyme E2 2 OS=Arabidopsis thaliana OX=3702 GN=UBC2 PE=2 SV=1	1.2e-84
Glyma.19G047300	sp|Q9LZ57|RL363_ARATH	60S ribosomal protein L36-3 OS=Arabidopsis thaliana OX=3702 GN=RPL36C PE=3 SV=1	9.1e-44
Glyma.15G250500	sp|P08927|RUBB_PEA	RuBisCO large subunit-binding protein subunit beta, chloroplastic OS=Pisum sativum OX=3888 PE=1 SV=2	3.5e-279
Glyma.13G055400	sp|B3H4F1|SP1L1_ARATH	Protein SPIRAL1-like 1 OS=Arabidopsis thaliana OX=3702 GN=SP1L1 PE=2 SV=1	7.3e-29
Glyma.17G047500	sp|Q8GRN0|FLZ13_ARATH	FCS-Like Zinc finger 13 OS=Arabidopsis thaliana OX=3702 GN=FLZ13 PE=1 SV=1	3.5e-28
Glyma.16G046500	sp|Q9M2F1|RS272_ARATH	40S ribosomal protein S27-2 OS=Arabidopsis thaliana OX=3702 GN=RPS27B PE=2 SV=2	3.3e-35
Glyma.19G258800	sp|Q9ZUZ3|SAU32_ARATH	Auxin-responsive protein SAUR32 OS=Arabidopsis thaliana OX=3702 GN=SAUR32 PE=2 SV=1	9.2e-20
Glyma.13G151600	sp|Q9FUL4|RL24_PRUAV	60S ribosomal protein L24 OS=Prunus avium OX=42229 GN=RPL24 PE=2 SV=1	5e-57
Glyma.03G228200	sp|Q42456|ASPR1_ORYSJ	Aspartic proteinase oryzasin-1 OS=Oryza sativa subsp. japonica OX=39947 GN=Os05g0567100 PE=2 SV=2	1.4e-178
Glyma.13G157300	sp|O22300|LET12_SOLLC	Homeobox protein knotted-1-like LET12 OS=Solanum lycopersicum OX=4081 GN=LET12 PE=2 SV=1	9e-123
Glyma.05G061400	sp|O23515|RL151_ARATH	60S ribosomal protein L15-1 OS=Arabidopsis thaliana OX=3702 GN=RPL15A PE=2 SV=1	4.3e-93
Glyma.17G240400	sp|P42731|PABP2_ARATH	Polyadenylate-binding protein 2 OS=Arabidopsis thaliana OX=3702 GN=PAB2 PE=1 SV=1	5.4e-188
Glyma.04G132900	sp|Q9SGA6|RS191_ARATH	40S ribosomal protein S19-1 OS=Arabidopsis thaliana OX=3702 GN=RPS19A PE=2 SV=1	2.3e-69
Glyma.12G041300	sp|P46301|RS25_SOLLC	40S ribosomal protein S25 OS=Solanum lycopersicum OX=4081 GN=RPS25 PE=3 SV=1	4.7e-30
Glyma.13G295500	sp|O49447|ADT3_ARATH	ADP,ATP carrier protein 3, mitochondrial OS=Arabidopsis thaliana OX=3702 GN=AAC3 PE=1 SV=1	9.3e-156
Glyma.06G143300	sp|O22874|EXPA8_ARATH	Expansin-A8 OS=Arabidopsis thaliana OX=3702 GN=EXPA8 PE=2 SV=1	2.7e-108
Glyma.08G343800	sp|Q9M3V8|RS6_ASPOF	40S ribosomal protein S6 OS=Asparagus officinalis OX=4686 GN=rps6 PE=2 SV=1	9.7e-94
Glyma.18G084800	sp|P49199|RS8_ORYSJ	40S ribosomal protein S8 OS=Oryza sativa subsp. japonica OX=39947 GN=RPS8 PE=2 SV=2	1.7e-82
Glyma.16G088400	sp|Q9LVJ0|UVB31_ARATH	UV-B-induced protein At3g17800, chloroplastic OS=Arabidopsis thaliana OX=3702 GN=At3g17800 PE=2 SV=1	7.2e-45
Glyma.15G169100	sp|P35694|XTH2_SOYBN	Xyloglucan endotransglucosylase/hydrolase 2 OS=Glycine max OX=3847 PE=2 SV=1	8.7e-110
Glyma.08G154900	sp|O22342|ADT1_GOSHI	ADP,ATP carrier protein 1, mitochondrial OS=Gossypium hirsutum OX=3635 GN=ANT1 PE=2 SV=1	1.7e-168
Glyma.02G107100	sp|P41098|RL34_TOBAC	60S ribosomal protein L34 OS=Nicotiana tabacum OX=4097 GN=RPL34 PE=2 SV=1	1.3e-46
Glyma.02G205102	sp|Q9SUI0|RC24_ARATH	UPF0057 membrane protein At4g30660 OS=Arabidopsis thaliana OX=3702 GN=At4g30660 PE=3 SV=1	9.8e-25
Glyma.05G216400	sp|Q42059|GUN6_ARATH	Endoglucanase 6 OS=Arabidopsis thaliana OX=3702 GN=At1g64390 PE=2 SV=2	2.2e-269
Glyma.18G287600	sp|P28186|RAE1C_ARATH	Ras-related protein RABE1c OS=Arabidopsis thaliana OX=3702 GN=RABE1C PE=1 SV=1	1.5e-89
Glyma.01G078800	sp|Q8RW93|LBP65_ARATH	Putative lipid-binding protein At4g00165 OS=Arabidopsis thaliana OX=3702 GN=At4g00165 PE=2 SV=1	1.2e-32
Glyma.05G200500	sp|Q9SW18|CHLM_ARATH	Magnesium protoporphyrin IX methyltransferase, chloroplastic OS=Arabidopsis thaliana OX=3702 GN=CHLM PE=1 SV=1	1.1e-115
Glyma.06G135800	sp|P52855|RLA1_MAIZE	60S acidic ribosomal protein P1 OS=Zea mays OX=4577 GN=RPP1A PE=1 SV=1	7.8e-13
Glyma.10G203200	sp|Q94BT9|ATOX1_ARATH	Copper transport protein ATX1 OS=Arabidopsis thaliana OX=3702 GN=ATX1 PE=1 SV=2	8.6e-27
Glyma.06G069200	sp|Q9LFN6|RH56_ARATH	DEAD-box ATP-dependent RNA helicase 56 OS=Arabidopsis thaliana OX=3702 GN=RH56 PE=1 SV=2	1e-206
Glyma.11G173700	sp|Q8GWA1|NDA1_ARATH	Internal alternative NAD(P)H-ubiquinone oxidoreductase A1, mitochondrial OS=Arabidopsis thaliana OX=3702 GN=NDA1 PE=2 SV=1	2.2e-216
Glyma.19G124900	sp|P11891|PSRP5_PEA	50S ribosomal protein 5, chloroplastic OS=Pisum sativum OX=3888 GN=PSRP5 PE=2 SV=1	9e-07
Glyma.11G114001	sp|Q9CAT7|BTF3L_ARATH	Nascent polypeptide-associated complex subunit beta OS=Arabidopsis thaliana OX=3702 GN=At1g73230 PE=2 SV=1	4.9e-58
Glyma.05G028800	sp|P35130|UBC2_MEDSA	Ubiquitin-conjugating enzyme E2 2 OS=Medicago sativa OX=3879 GN=UBC2 PE=2 SV=1	1.5e-84
Glyma.07G261400	sp|O65398|GLX1_ARATH	Lactoylglutathione lyase GLX1 OS=Arabidopsis thaliana OX=3702 GN=GLX1 PE=1 SV=1	9.8e-118
Glyma.12G058200	sp|P04793|HSP13_SOYBN	17.5 kDa class I heat shock protein OS=Glycine max OX=3847 GN=HSP17.5-M PE=3 SV=1	7.3e-19
Glyma.18G062900	sp|Q9SP02|CP20A_ARATH	Peptidyl-prolyl cis-trans isomerase CYP20-1 OS=Arabidopsis thaliana OX=3702 GN=CYP20-1 PE=1 SV=1	1.6e-93
Glyma.16G153000	sp|Q9C503|NDF5_ARATH	Protein NDH-DEPENDENT CYCLIC ELECTRON FLOW 5 OS=Arabidopsis thaliana OX=3702 GN=NDF5 PE=2 SV=1	4.5e-70
Glyma.20G108500	sp|Q9SKC9|NDUB7_ARATH	NADH dehydrogenase [ubiquinone] 1 beta subcomplex subunit 7 OS=Arabidopsis thaliana OX=3702 GN=At2g02050 PE=3 SV=1	3.9e-33
Glyma.12G039900	sp|Q9SMW7|BTF3_ARATH	Basic transcription factor 3 OS=Arabidopsis thaliana OX=3702 GN=BTF3 PE=1 SV=1	2.6e-56
Glyma.17G143200	sp|O23515|RL151_ARATH	60S ribosomal protein L15-1 OS=Arabidopsis thaliana OX=3702 GN=RPL15A PE=2 SV=1	6.5e-93
Glyma.15G101400	sp|Q94A20|LFG5_ARATH	BI1-like protein OS=Arabidopsis thaliana OX=3702 GN=LFG5 PE=2 SV=1	1.4e-77
Glyma.18G276800	sp|Q9LI61|AVT6A_ARATH	Amino acid transporter AVT6A OS=Arabidopsis thaliana OX=3702 GN=AVT6A PE=2 SV=1	1.6e-161
Glyma.06G070500	sp|Q8H156|RAN3_ARATH	GTP-binding nuclear protein Ran-3 OS=Arabidopsis thaliana OX=3702 GN=RAN3 PE=1 SV=2	4.5e-119
Glyma.12G062700	sp|O48818|EXPA4_ARATH	Expansin-A4 OS=Arabidopsis thaliana OX=3702 GN=EXPA4 PE=1 SV=1	1.3e-111
Glyma.06G254100	sp|Q2QY07|CCDA2_ORYSJ	Cytochrome c-type biogenesis ccda-like chloroplastic protein 2 OS=Oryza sativa subsp. japonica OX=39947 GN=CCDA2 PE=3 SV=1	4.1e-115
Glyma.05G146800	sp|P51413|RL172_ARATH	60S ribosomal protein L17-2 OS=Arabidopsis thaliana OX=3702 GN=RPL17B PE=2 SV=2	1.3e-77
Glyma.19G232700	sp|Q9M9W1|RL222_ARATH	60S ribosomal protein L22-2 OS=Arabidopsis thaliana OX=3702 GN=RPL22B PE=2 SV=1	1.4e-39
Glyma.04G204300	sp|Q9NPJ3|ACO13_HUMAN	Acyl-coenzyme A thioesterase 13 OS=Homo sapiens OX=9606 GN=ACOT13 PE=1 SV=1	4.3e-11
Glyma.12G129200	sp|Q9SJI7|PLA20_ARATH	Phospholipase A1-IIdelta OS=Arabidopsis thaliana OX=3702 GN=At2g42690 PE=1 SV=1	8.2e-142
Glyma.06G091700	sp|Q38826|IAA8_ARATH	Auxin-responsive protein IAA8 OS=Arabidopsis thaliana OX=3702 GN=IAA8 PE=1 SV=1	7.5e-88
Glyma.05G243800	sp|Q39836|GBLP_SOYBN	Guanine nucleotide-binding protein subunit beta-like protein OS=Glycine max OX=3847 PE=2 SV=1	3.8e-188
Glyma.05G166800	sp|Q94BS2|MET1_ARATH	Protein MET1, chloroplastic OS=Arabidopsis thaliana OX=3702 GN=MET1 PE=1 SV=1	2.3e-100
Glyma.02G005500	sp|O48905|MDHC_MEDSA	Malate dehydrogenase, cytoplasmic OS=Medicago sativa OX=3879 GN=CMDH PE=2 SV=1	1e-171
Glyma.09G198300	sp|P40619|HMGL_IPONI	HMG1/2-like protein OS=Ipomoea nil OX=35883 PE=2 SV=1	2.1e-33
Glyma.08G341700	sp|P01070|ITRA_SOYBN	Trypsin inhibitor A OS=Glycine max OX=3847 GN=KTI3 PE=1 SV=2	1e-47
Glyma.15G251900	sp|Q03666|GSTX4_TOBAC	Probable glutathione S-transferase OS=Nicotiana tabacum OX=4097 PE=2 SV=1	3.8e-77
Glyma.06G174200	sp|Q94K71|CBBY_ARATH	CBBY-like protein OS=Arabidopsis thaliana OX=3702 GN=CBBY PE=1 SV=1	1.5e-120
Glyma.13G357500	sp|Q94748|DYL2_SCHMA	Probable dynein light chain OS=Schistosoma mansoni OX=6183 PE=3 SV=1	3e-15
Glyma.10G160300	sp|Q9SS17|RS241_ARATH	40S ribosomal protein S24-1 OS=Arabidopsis thaliana OX=3702 GN=RPS24A PE=2 SV=1	6e-58
Glyma.19G114500	sp|O50008|METE1_ARATH	5-methyltetrahydropteroyltriglutamate--homocysteine methyltransferase 1 OS=Arabidopsis thaliana OX=3702 GN=MS1 PE=1 SV=1	0
Glyma.05G016000	sp|Q9FN48|CAS_ARATH	Calcium sensing receptor, chloroplastic OS=Arabidopsis thaliana OX=3702 GN=CAS PE=1 SV=1	1.8e-136
Glyma.17G114800	sp|Q9SN73|BSD2_ARATH	Protein BUNDLE SHEATH DEFECTIVE 2, chloroplastic OS=Arabidopsis thaliana OX=3702 GN=BSD2 PE=1 SV=1	1.3e-32
Glyma.08G224400	sp|P13548|VATA_VIGRR	V-type proton ATPase catalytic subunit A OS=Vigna radiata var. radiata OX=3916 PE=1 SV=3	0
Glyma.19G240400	sp|Q7M1R5|SODC_SOYBN	Superoxide dismutase [Cu-Zn] OS=Glycine max OX=3847 GN=SOD1 PE=3 SV=1	1.2e-75
Glyma.10G180700	sp|Q8SAG3|ADF_VITVI	Actin-depolymerizing factor OS=Vitis vinifera OX=29760 PE=2 SV=1	1.7e-53
Glyma.19G197500	sp|Q9SJ44|UEV1C_ARATH	Ubiquitin-conjugating enzyme E2 variant 1C OS=Arabidopsis thaliana OX=3702 GN=UEV1C PE=1 SV=1	1.9e-63
Glyma.11G048100	sp|P51414|RL261_ARATH	60S ribosomal protein L26-1 OS=Arabidopsis thaliana OX=3702 GN=RPL26A PE=2 SV=2	1.2e-51
Glyma.12G054700	sp|O24370|LOX21_SOLTU	Linoleate 13S-lipoxygenase 2-1, chloroplastic OS=Solanum tuberosum OX=4113 GN=LOX2.1 PE=1 SV=1	0
Glyma.07G221200	sp|P0AF49|YJBQ_ECO57	UPF0047 protein YjbQ OS=Escherichia coli O157:H7 OX=83334 GN=yjbQ PE=3 SV=1	1.7e-34
Glyma.17G018600	sp|P42798|R15A1_ARATH	40S ribosomal protein S15a-1 OS=Arabidopsis thaliana OX=3702 GN=RPS15AA PE=2 SV=2	3.5e-64
Glyma.14G211000	sp|Q40345|IDHP_MEDSA	Isocitrate dehydrogenase [NADP], chloroplastic (Fragment) OS=Medicago sativa OX=3879 PE=2 SV=1	3.9e-228
Glyma.20G123600	sp|Q01859|ATPBM_ORYSJ	ATP synthase subunit beta, mitochondrial OS=Oryza sativa subsp. japonica OX=39947 GN=ATPB PE=1 SV=2	1.9e-255
Glyma.08G043000	sp|Q58G47|TIF6A_ARATH	Protein TIFY 6A OS=Arabidopsis thaliana OX=3702 GN=TIFY6A PE=1 SV=1	3.8e-25
Glyma.06G165700	sp|Q93W88|BH137_ARATH	Transcription factor bHLH137 OS=Arabidopsis thaliana OX=3702 GN=BHLH137 PE=1 SV=1	2.9e-39
Glyma.07G085700	sp|Q5N800|NYC1_ORYSJ	Probable chlorophyll(ide) b reductase NYC1, chloroplastic OS=Oryza sativa subsp. japonica OX=39947 GN=NYC1 PE=1 SV=1	5.6e-194
Glyma.06G323000	sp|P46287|RL11_MEDSA	60S ribosomal protein L11 OS=Medicago sativa OX=3879 GN=RPL11 PE=2 SV=1	1.7e-85
Glyma.18G004100	sp|P46228|RS1_SYNP6	30S ribosomal protein S1 OS=Synechococcus sp. (strain ATCC 27144 / PCC 6301 / SAUG 1402/1) OX=269084 GN=rpsA PE=1 SV=4	4.4e-17
Glyma.03G109200	sp|P49030|MGN2_ORYSJ	Protein mago nashi homolog 2 OS=Oryza sativa subsp. japonica OX=39947 GN=MAGO2 PE=1 SV=2	6.6e-75
Glyma.10G041900	sp|Q8GWS0|GRXC5_ARATH	Glutaredoxin-C5, chloroplastic OS=Arabidopsis thaliana OX=3702 GN=GRXC5 PE=1 SV=1	2.7e-41
Glyma.19G194915	sp|Q9LXJ2|QCR9_ARATH	Cytochrome b-c1 complex subunit 9, mitochondrial OS=Arabidopsis thaliana OX=3702 GN=QCR9 PE=1 SV=1	1.2e-19
Glyma.20G170700	sp|Q9LMK7|RBP1A_ARATH	Ran-binding protein 1 homolog a OS=Arabidopsis thaliana OX=3702 GN=RANBP1A PE=1 SV=1	1.6e-70
Glyma.08G022500	sp|O49203|NDK3_ARATH	Nucleoside diphosphate kinase III, chloroplastic/mitochondrial OS=Arabidopsis thaliana OX=3702 GN=NDPK3 PE=1 SV=1	9.3e-86
Glyma.08G236000	sp|Q0DC89|MSRB1_ORYSJ	Peptide methionine sulfoxide reductase B1, chloroplastic OS=Oryza sativa subsp. japonica OX=39947 GN=MSRB1 PE=2 SV=2	1.6e-64
Glyma.06G325100	sp|Q96DG6|CMBL_HUMAN	Carboxymethylenebutenolidase homolog OS=Homo sapiens OX=9606 GN=CMBL PE=1 SV=1	3.7e-21
Glyma.13G318200	sp|Q9LXM8|RLA24_ARATH	60S acidic ribosomal protein P2-4 OS=Arabidopsis thaliana OX=3702 GN=RPP2D PE=3 SV=1	2.5e-11
Glyma.08G082100	sp|P56812|PDCD5_MOUSE	Programmed cell death protein 5 OS=Mus musculus OX=10090 GN=Pdcd5 PE=1 SV=3	1.8e-15
Glyma.02G088900	sp|Q43681|NLTP_VIGUN	Probable non-specific lipid-transfer protein AKCS9 OS=Vigna unguiculata OX=3917 PE=2 SV=1	7.8e-28
Glyma.20G083300	sp|Q9FJA6|RS33_ARATH	40S ribosomal protein S3-3 OS=Arabidopsis thaliana OX=3702 GN=RPS3C PE=1 SV=1	6e-112
Glyma.17G119300	sp|Q84L08|GFT1_ARATH	GDP-fucose transporter 1 OS=Arabidopsis thaliana OX=3702 GN=GFT1 PE=1 SV=1	3.5e-128
Glyma.08G035400	sp|Q8W593|LGUC_ARATH	Probable lactoylglutathione lyase, chloroplastic OS=Arabidopsis thaliana OX=3702 GN=At1g67280 PE=1 SV=1	1.9e-156
Glyma.02G078500	sp|Q8L518|CK2_ARATH	Probable choline kinase 2 OS=Arabidopsis thaliana OX=3702 GN=At1g74320 PE=2 SV=1	5.4e-129
Glyma.05G064300	sp|Q9SEH3|RAD2C_ARATH	Ras-related protein RABD2c OS=Arabidopsis thaliana OX=3702 GN=RABD2C PE=1 SV=1	1.5e-102
Glyma.06G129400	sp|Q9FNF2|SSY1_ARATH	Starch synthase 1, chloroplastic/amyloplastic OS=Arabidopsis thaliana OX=3702 GN=SS1 PE=2 SV=1	4.4e-246
Glyma.10G290700	sp|O80634|PNSL1_ARATH	Photosynthetic NDH subunit of lumenal location 1, chloroplastic OS=Arabidopsis thaliana OX=3702 GN=PNSL1 PE=1 SV=2	2.9e-69
Glyma.19G253000	sp|P35135|UBC4_SOLLC	Ubiquitin-conjugating enzyme E2-17 kDa OS=Solanum lycopersicum OX=4081 PE=2 SV=1	1.4e-82
Glyma.07G114600	sp|O23523|RGGA_ARATH	RGG repeats nuclear RNA binding protein A OS=Arabidopsis thaliana OX=3702 GN=RGGA PE=1 SV=1	9.4e-56
Glyma.13G278000	sp|P18646|DEF_VIGUN	Defensin-like protein OS=Vigna unguiculata OX=3917 PE=3 SV=1	5.2e-27
Glyma.14G023300	sp|O82569|SUI1_PIMBR	Protein translation factor SUI1 homolog OS=Pimpinella brachycarpa OX=45043 PE=3 SV=1	5.2e-41
Glyma.08G353600	sp|Q9HDY3|YK17_SCHPO	Membrane protein PB1A10.07c OS=Schizosaccharomyces pombe (strain 972 / ATCC 24843) OX=284812 GN=SPAPB1A10.07c PE=3 SV=1	9.9e-32
Glyma.20G092000	sp|P42211|ASPRX_ORYSJ	Aspartic proteinase OS=Oryza sativa subsp. japonica OX=39947 GN=RAP PE=2 SV=2	1.5e-168
Glyma.11G132000	sp|A3BDI8|SAP8_ORYSJ	Zinc finger A20 and AN1 domain-containing stress-associated protein 8 OS=Oryza sativa subsp. japonica OX=39947 GN=SAP8 PE=2 SV=1	1.3e-58
Glyma.01G024000	sp|Q9SJY5|PUMP5_ARATH	Mitochondrial uncoupling protein 5 OS=Arabidopsis thaliana OX=3702 GN=PUMP5 PE=2 SV=1	1.3e-111
Glyma.18G022700	sp|Q94AK6|SAG20_ARATH	Senescence associated gene 20 OS=Arabidopsis thaliana OX=3702 GN=SAG20 PE=2 SV=1	6.1e-28
Glyma.04G011100	sp|P46301|RS25_SOLLC	40S ribosomal protein S25 OS=Solanum lycopersicum OX=4081 GN=RPS25 PE=3 SV=1	3.3e-30
Glyma.03G029900	sp|Q9LIP4|C71BX_ARATH	Cytochrome P450 71B36 OS=Arabidopsis thaliana OX=3702 GN=CYP71B36 PE=3 SV=1	7.8e-114
Glyma.09G077500	sp|Q7XPM8|TIF3_ORYSJ	Protein TIFY 3 OS=Oryza sativa subsp. japonica OX=39947 GN=TIFY3 PE=1 SV=1	7.5e-25
Glyma.12G036700	sp|P28475|S6PD_MALDO	NADP-dependent D-sorbitol-6-phosphate dehydrogenase OS=Malus domestica OX=3750 GN=S6PDH PE=2 SV=1	6.4e-128
Glyma.15G050200	sp|P46258|ACT3_PEA	Actin-3 OS=Pisum sativum OX=3888 PE=2 SV=1	1.3e-204
Glyma.11G082400	sp|Q8L540|LTO1_ARATH	Thiol-disulfide oxidoreductase LTO1 OS=Arabidopsis thaliana OX=3702 GN=LTO1 PE=1 SV=1	4.4e-95
Glyma.01G114800	sp|O80439|RR31_ARATH	30S ribosomal protein S31, chloroplastic OS=Arabidopsis thaliana OX=3702 GN=RPS31 PE=1 SV=1	6e-22
Glyma.15G202300	sp|O65220|CPY28_ARATH	Peptidyl-prolyl cis-trans isomerase CYP28, chloroplastic OS=Arabidopsis thaliana OX=3702 GN=CYP28 PE=1 SV=1	3e-86
Glyma.20G249700	sp|Q9FIJ4|RD522_ARATH	DNA repair RAD52-like protein 2, chloroplastic OS=Arabidopsis thaliana OX=3702 GN=RAD52-2 PE=1 SV=1	3.5e-57
Glyma.12G236700	sp|Q94IR2|CCD1_PHAVU	Carotenoid 9,10(9',10')-cleavage dioxygenase 1 OS=Phaseolus vulgaris OX=3885 GN=CCD1 PE=1 SV=1	7.3e-157
Glyma.11G195900	sp|P08926|RUBA_PEA	RuBisCO large subunit-binding protein subunit alpha, chloroplastic OS=Pisum sativum OX=3888 PE=1 SV=2	4.8e-235
Glyma.16G041700	sp|Q94AQ8|PNSB2_ARATH	Photosynthetic NDH subunit of subcomplex B 2, chloroplastic OS=Arabidopsis thaliana OX=3702 GN=PNSB2 PE=2 SV=1	1.3e-109
Glyma.20G105800	sp|B3LPE4|ZIM17_YEAS1	Mitochondrial protein import protein ZIM17 OS=Saccharomyces cerevisiae (strain RM11-1a) OX=285006 GN=ZIM17 PE=3 SV=2	3.7e-06
Glyma.13G150200	sp|Q8VZA5|KDTA_ARATH	Probable 3-deoxy-D-manno-octulosonic acid transferase, mitochondrial OS=Arabidopsis thaliana OX=3702 GN=KDTA PE=2 SV=1	6.1e-41
Glyma.14G192700	sp|Q9LUX9|FQRL3_ARATH	Probable NAD(P)H dehydrogenase (quinone) FQR1-like 3 OS=Arabidopsis thaliana OX=3702 GN=At5g58800 PE=2 SV=1	1e-84
Glyma.08G087500	sp|O80575|RISB_ARATH	6,7-dimethyl-8-ribityllumazine synthase, chloroplastic OS=Arabidopsis thaliana OX=3702 GN=At2g44050 PE=2 SV=1	7.3e-75
Glyma.20G241500	sp|Q93XE6|CFI1A_SOYBN	Chalcone--flavonone isomerase 1A OS=Glycine max OX=3847 GN=CHI1A PE=2 SV=1	8.3e-109
Glyma.05G158100	sp|Q96452|1433C_SOYBN	14-3-3-like protein C OS=Glycine max OX=3847 GN=GF14C PE=2 SV=1	2.2e-123
Glyma.07G149600	sp|Q93Z81|CAX3_ARATH	Vacuolar cation/proton exchanger 3 OS=Arabidopsis thaliana OX=3702 GN=CAX3 PE=1 SV=1	3.2e-138
Glyma.17G140600	sp|P22988|LDHA_HORVU	L-lactate dehydrogenase A OS=Hordeum vulgare OX=4513 PE=1 SV=1	3.4e-118
Glyma.06G014500	sp|Q9S720|PPD3_ARATH	PsbP domain-containing protein 3, chloroplastic OS=Arabidopsis thaliana OX=3702 GN=PPD3 PE=1 SV=2	2.1e-64
Glyma.09G043000	sp|Q78P75|DYL2_RAT	Dynein light chain 2, cytoplasmic OS=Rattus norvegicus OX=10116 GN=Dynll2 PE=1 SV=1	2.4e-31
Glyma.08G291500	sp|P58728|SF3BB_ARATH	Uncharacterized protein At4g14342 OS=Arabidopsis thaliana OX=3702 GN=At4g14342 PE=3 SV=1	1.8e-41
Glyma.18G242500	sp|Q91VK1|BZW2_MOUSE	Basic leucine zipper and W2 domain-containing protein 2 OS=Mus musculus OX=10090 GN=Bzw2 PE=1 SV=1	3.9e-60
Glyma.02G256000	sp|B8AD72|EGY2_ORYSI	Probable zinc metalloprotease EGY2, chloroplastic OS=Oryza sativa subsp. indica OX=39946 GN=EGY2 PE=3 SV=1	6.1e-168
Glyma.19G101100	sp|Q9FMU6|MPCP3_ARATH	Mitochondrial phosphate carrier protein 3, mitochondrial OS=Arabidopsis thaliana OX=3702 GN=MPT3 PE=1 SV=1	2.9e-145
Glyma.15G211500	sp|P29421|IAAS_ORYSJ	Alpha-amylase/subtilisin inhibitor OS=Oryza sativa subsp. japonica OX=39947 GN=RASI PE=1 SV=2	8.5e-12
Glyma.17G046500	sp|Q6QPJ6|PRXQ_POPJC	Peroxiredoxin Q, chloroplastic OS=Populus jackii OX=640484 GN=PRXQ PE=1 SV=1	5.4e-86
Glyma.07G258500	sp|P55229|GLGL1_ARATH	Glucose-1-phosphate adenylyltransferase large subunit 1, chloroplastic OS=Arabidopsis thaliana OX=3702 GN=ADG2 PE=1 SV=3	6.2e-239
Glyma.20G127800	sp|Q71DJ5|LIP1_ARATH	Triacylglycerol lipase 1 OS=Arabidopsis thaliana OX=3702 GN=LIP1 PE=1 SV=1	1.5e-137
Glyma.06G220800	sp|Q07488|BCB1_ARATH	Blue copper protein OS=Arabidopsis thaliana OX=3702 GN=BCB PE=2 SV=2	4.8e-16
Glyma.03G142200	sp|P49200|RS201_ARATH	40S ribosomal protein S20-1 OS=Arabidopsis thaliana OX=3702 GN=RPS20A PE=2 SV=2	2.4e-55
Glyma.20G224400	sp|Q93VR3|GME_ARATH	GDP-mannose 3,5-epimerase OS=Arabidopsis thaliana OX=3702 GN=At5g28840 PE=1 SV=1	8.1e-208
Glyma.02G015300	sp|Q8VYF4|GATL7_ARATH	Probable galacturonosyltransferase-like 7 OS=Arabidopsis thaliana OX=3702 GN=GATL7 PE=2 SV=1	4e-163
Glyma.17G169700	sp|Q42551|SCE1_ARATH	SUMO-conjugating enzyme SCE1 OS=Arabidopsis thaliana OX=3702 GN=SCE1 PE=1 SV=1	2.3e-83
Glyma.17G042100	sp|P0CH05|UBI2P_PETCR	Polyubiquitin OS=Petroselinum crispum OX=4043 GN=PCUBI4-2 PE=3 SV=1	1.5e-210
Glyma.02G271400	sp|A0A2K3DZC4|BSD2_CHLRE	Protein BUNDLE SHEATH DEFECTIVE 2, chloroplastic OS=Chlamydomonas reinhardtii OX=3055 GN=BSD2 PE=1 SV=1	2.4e-10
Glyma.15G017500	sp|Q9ZSY8|IAA27_ARATH	Auxin-responsive protein IAA27 OS=Arabidopsis thaliana OX=3702 GN=IAA27 PE=1 SV=1	4.3e-79
Glyma.11G231000	sp|B8B9K6|R10A_ORYSI	60S ribosomal protein L10a OS=Oryza sativa subsp. indica OX=39946 GN=RPL10A PE=3 SV=1	7.1e-95
Glyma.10G172100	sp|Q9NQZ5|STAR7_HUMAN	StAR-related lipid transfer protein 7, mitochondrial OS=Homo sapiens OX=9606 GN=STARD7 PE=1 SV=2	5.7e-10
Glyma.17G252600	sp|Q9FWS4|RK31_ARATH	50S ribosomal protein L31, chloroplastic OS=Arabidopsis thaliana OX=3702 GN=RPL31 PE=2 SV=1	4e-37
Glyma.15G205900	sp|Q9FGT8|TIL_ARATH	Temperature-induced lipocalin-1 OS=Arabidopsis thaliana OX=3702 GN=TIL PE=1 SV=1	2.8e-75
Glyma.03G253500	sp|Q40593|VDE_TOBAC	Violaxanthin de-epoxidase, chloroplastic OS=Nicotiana tabacum OX=4097 GN=VDE1 PE=2 SV=1	2.5e-165
Glyma.01G071300	sp|Q9M4D8|DCAM_VICFA	S-adenosylmethionine decarboxylase proenzyme OS=Vicia faba OX=3906 GN=SAMDC PE=2 SV=1	2.1e-166
Glyma.09G062900	sp|P48981|BGAL_MALDO	Beta-galactosidase OS=Malus domestica OX=3750 PE=1 SV=1	0
Glyma.05G238000	sp|Q9ZNS1|RS7_AVIMR	40S ribosomal protein S7 OS=Avicennia marina OX=82927 GN=RPS7 PE=2 SV=1	2.7e-88
Glyma.16G218500	sp|P54767|DCE_SOLLC	Glutamate decarboxylase OS=Solanum lycopersicum OX=4081 PE=2 SV=1	1.8e-231
Glyma.13G132100	sp|O65819|H2B3_SOLLC	Histone H2B.3 (Fragment) OS=Solanum lycopersicum OX=4081 GN=H2B-3 PE=2 SV=1	3.1e-40
Glyma.04G238800	sp|P35133|UBC10_ARATH	Ubiquitin-conjugating enzyme E2 10 OS=Arabidopsis thaliana OX=3702 GN=UBC10 PE=1 SV=1	1.1e-82
Glyma.17G004300	sp|P31674|RS15_ORYSJ	40S ribosomal protein S15 OS=Oryza sativa subsp. japonica OX=39947 GN=RPS15 PE=2 SV=2	1.3e-71
Glyma.10G179200	sp|Q9SII5|EXOL5_ARATH	Protein EXORDIUM-like 5 OS=Arabidopsis thaliana OX=3702 GN=EXL5 PE=2 SV=1	1.2e-122
Glyma.11G146300	sp|O50003|RL12_PRUAR	60S ribosomal protein L12 OS=Prunus armeniaca OX=36596 GN=RPL12 PE=2 SV=1	3.9e-81
Glyma.02G019600	sp|Q9Y5Z4|HEBP2_HUMAN	Heme-binding protein 2 OS=Homo sapiens OX=9606 GN=HEBP2 PE=1 SV=1	1.4e-20
Glyma.08G115600	sp|Q9C5M0|DTC_ARATH	Mitochondrial dicarboxylate/tricarboxylate transporter DTC OS=Arabidopsis thaliana OX=3702 GN=DTC PE=1 SV=1	5e-135
Glyma.11G112300	sp|P54454|YQEI_BACSU	Probable RNA-binding protein YqeI OS=Bacillus subtilis (strain 168) OX=224308 GN=yqeI PE=4 SV=1	7.4e-07
Glyma.08G108900	sp|O23254|GLYC4_ARATH	Serine hydroxymethyltransferase 4 OS=Arabidopsis thaliana OX=3702 GN=SHM4 PE=1 SV=1	2.5e-243
Glyma.06G047400	sp|Q9C7Z9|SCP18_ARATH	Serine carboxypeptidase-like 18 OS=Arabidopsis thaliana OX=3702 GN=SCPL18 PE=2 SV=2	1.8e-126
Glyma.06G057400	sp|Q69P80|COP51_ORYSJ	Copper transporter 5.1 OS=Oryza sativa subsp. japonica OX=39947 GN=COPT5.1 PE=2 SV=1	3.1e-32
Glyma.12G188200	sp|Q94EJ2|HDA8_ARATH	Histone deacetylase 8 OS=Arabidopsis thaliana OX=3702 GN=HDA8 PE=2 SV=1	6.2e-148
Glyma.04G228400	sp|P19954|PRSP1_SPIOL	Ribosome-binding factor PSRP1, chloroplastic OS=Spinacia oleracea OX=3562 GN=PSRP1 PE=1 SV=2	2.6e-90
Glyma.10G291200	sp|Q9BRT8|CBWD1_HUMAN	COBW domain-containing protein 1 OS=Homo sapiens OX=9606 GN=CBWD1 PE=2 SV=1	5.9e-50
Glyma.20G246800	sp|A1K5T6|SELO_AZOSB	Protein adenylyltransferase SelO OS=Azoarcus sp. (strain BH72) OX=62928 GN=selO PE=3 SV=1	9.1e-133
Glyma.18G298300	sp|Q96450|1433A_SOYBN	14-3-3-like protein A OS=Glycine max OX=3847 GN=GF14A PE=2 SV=1	4.6e-128
Glyma.01G004300	sp|P46290|RL31_NICGU	60S ribosomal protein L31 OS=Nicotiana glutinosa OX=35889 GN=RPL31 PE=2 SV=1	7.5e-43
Glyma.03G194000	sp|Q9SJM6|SAP4_ARATH	Zinc finger A20 and AN1 domain-containing stress-associated protein 4 OS=Arabidopsis thaliana OX=3702 GN=SAP4 PE=1 SV=1	2.8e-44
Glyma.02G234200	sp|A7NY33|PER4_VITVI	Peroxidase 4 OS=Vitis vinifera OX=29760 GN=GSVIVT00023967001 PE=1 SV=1	3.4e-105
Glyma.20G094200	sp|P51823|ARF2_ORYSJ	ADP-ribosylation factor 2 OS=Oryza sativa subsp. japonica OX=39947 GN=ARF PE=2 SV=2	2.2e-99
Glyma.18G111200	sp|O80852|GSTF9_ARATH	Glutathione S-transferase F9 OS=Arabidopsis thaliana OX=3702 GN=GSTF9 PE=1 SV=1	1.3e-77
Glyma.09G152100	sp|Q9FLI7|NEET_ARATH	CDGSH iron-sulfur domain-containing protein NEET OS=Arabidopsis thaliana OX=3702 GN=NEET PE=1 SV=1	2.1e-17
Glyma.09G235400	sp|P55217|CGS1_ARATH	Cystathionine gamma-synthase 1, chloroplastic OS=Arabidopsis thaliana OX=3702 GN=CGS1 PE=1 SV=3	6.2e-192
Glyma.18G102100	sp|Q8VY88|LTD_ARATH	Protein LHCP TRANSLOCATION DEFECT OS=Arabidopsis thaliana OX=3702 GN=LTD PE=1 SV=1	2.8e-57
Glyma.17G260600	sp|Q91WE3|RPP25_MOUSE	Ribonuclease P protein subunit p25 OS=Mus musculus OX=10090 GN=Rpp25 PE=2 SV=1	7.4e-09
Glyma.15G275900	sp|Q9SFB3|ATAB2_ARATH	Protein TAB2 homolog, chloroplastic OS=Arabidopsis thaliana OX=3702 GN=ATAB2 PE=2 SV=1	2.5e-112
Glyma.19G223600	sp|Q8L7S8|RH3_ARATH	DEAD-box ATP-dependent RNA helicase 3, chloroplastic OS=Arabidopsis thaliana OX=3702 GN=RH3 PE=1 SV=2	1.7e-236
Glyma.04G069300	sp|Q8H156|RAN3_ARATH	GTP-binding nuclear protein Ran-3 OS=Arabidopsis thaliana OX=3702 GN=RAN3 PE=1 SV=2	3.9e-118
Glyma.10G030600	sp|Q9LY74|BQMT_ARATH	2-methyl-6-phytyl-1,4-hydroquinone methyltransferase, chloroplastic OS=Arabidopsis thaliana OX=3702 GN=VTE3 PE=1 SV=1	1.7e-147
Glyma.05G189100	sp|O48890|NRPB4_ARATH	DNA-directed RNA polymerase II subunit 4 OS=Arabidopsis thaliana OX=3702 GN=NRPB4 PE=1 SV=1	1.8e-66
Glyma.15G273300	sp|P82658|TL19_ARATH	Thylakoid lumenal 19 kDa protein, chloroplastic OS=Arabidopsis thaliana OX=3702 GN=At3g63540 PE=1 SV=2	2.6e-67
Glyma.08G010000	sp|Q9LUE3|SWT10_ARATH	Bidirectional sugar transporter SWEET10 OS=Arabidopsis thaliana OX=3702 GN=SWEET10 PE=1 SV=1	1.1e-75
Glyma.06G224200	sp|O22773|TL16_ARATH	Thylakoid lumenal 16.5 kDa protein, chloroplastic OS=Arabidopsis thaliana OX=3702 GN=At4g02530 PE=1 SV=3	1.2e-40
Glyma.20G127500	sp|Q9M7I9|STEP1_ARATH	Stress enhanced protein 1, chloroplastic OS=Arabidopsis thaliana OX=3702 GN=SEP1 PE=2 SV=1	1.1e-24
Glyma.08G170000	sp|Q9ASR1|EF2_ARATH	Elongation factor 2 OS=Arabidopsis thaliana OX=3702 GN=LOS1 PE=1 SV=1	0
Glyma.02G263200	sp|Q8VYK6|RS43_ARATH	40S ribosomal protein S4-3 OS=Arabidopsis thaliana OX=3702 GN=RPS4D PE=2 SV=2	1.1e-127
Glyma.01G015100	sp|Q9ZP40|PG1_PEA	Plastoglobulin-1, chloroplastic OS=Pisum sativum OX=3888 GN=PG1 PE=1 SV=1	1.2e-99
Glyma.06G070600	sp|Q8H156|RAN3_ARATH	GTP-binding nuclear protein Ran-3 OS=Arabidopsis thaliana OX=3702 GN=RAN3 PE=1 SV=2	3.3e-118
Glyma.08G142700	sp|Q9XIK3|ISCAP_ARATH	Iron-sulfur assembly protein IscA, chloroplastic OS=Arabidopsis thaliana OX=3702 GN=ISCA PE=2 SV=2	2.8e-55
Glyma.11G207000	sp|Q9CAL3|CRK2_ARATH	Cysteine-rich receptor-like protein kinase 2 OS=Arabidopsis thaliana OX=3702 GN=CRK2 PE=1 SV=1	5.1e-105
Glyma.03G123300	sp|A0JNC2|R3HD2_BOVIN	R3H domain-containing protein 2 OS=Bos taurus OX=9913 GN=R3HDM2 PE=2 SV=1	2.7e-13
Glyma.19G254600	sp|Q9SEV0|BAN_ARATH	Anthocyanidin reductase OS=Arabidopsis thaliana OX=3702 GN=BAN PE=1 SV=2	4.7e-44
Glyma.04G118700	sp|P17407|21KD_DAUCA	21 kDa protein OS=Daucus carota OX=4039 PE=2 SV=1	5.3e-54
Glyma.04G190100	sp|Q04836|CP31A_ARATH	31 kDa ribonucleoprotein, chloroplastic OS=Arabidopsis thaliana OX=3702 GN=CP31A PE=1 SV=1	1.1e-78
Glyma.19G020000	sp|Q6ZIV7|HIR1_ORYSJ	Hypersensitive-induced response protein 1 OS=Oryza sativa subsp. japonica OX=39947 GN=HIR1 PE=1 SV=1	3.3e-124
Glyma.15G203900	sp|Q9ZUG9|BH066_ARATH	Transcription factor bHLH66 OS=Arabidopsis thaliana OX=3702 GN=BHLH66 PE=1 SV=1	1.7e-41
Glyma.11G229700	sp|O04211|ELF4_ARATH	Protein EARLY FLOWERING 4 OS=Arabidopsis thaliana OX=3702 GN=ELF4 PE=1 SV=1	9.1e-25
Glyma.15G195500	sp|P49211|RL321_ARATH	60S ribosomal protein L32-1 OS=Arabidopsis thaliana OX=3702 GN=RPL32A PE=2 SV=2	9.5e-55
Glyma.18G187600	sp|Q0PGJ6|AKRC9_ARATH	NADPH-dependent aldo-keto reductase, chloroplastic OS=Arabidopsis thaliana OX=3702 GN=AKR4C9 PE=1 SV=1	5.1e-124
Glyma.18G286500	sp|P82538|PPL1_ARATH	PsbP-like protein 1, chloroplastic OS=Arabidopsis thaliana OX=3702 GN=PPL1 PE=1 SV=1	1.1e-74
Glyma.08G224500	sp|Q9C5U3|PRS8A_ARATH	26S proteasome regulatory subunit 8 homolog A OS=Arabidopsis thaliana OX=3702 GN=RPT6A PE=1 SV=1	1.7e-203
Glyma.04G043200	sp|Q9M7N6|MAF1_SOLLC	MFP1 attachment factor 1 OS=Solanum lycopersicum OX=4081 GN=MAF1 PE=1 SV=1	1.3e-23
Glyma.09G249200	sp|P29450|TRXF_PEA	Thioredoxin F-type, chloroplastic OS=Pisum sativum OX=3888 PE=2 SV=1	2.6e-30
Glyma.05G035600	sp|Q7X843|ATL48_ARATH	RING-H2 finger protein ATL48 OS=Arabidopsis thaliana OX=3702 GN=ATL48 PE=1 SV=2	4.5e-27
Glyma.12G036800	sp|O22552|VATL_VIGRR	V-type proton ATPase 16 kDa proteolipid subunit OS=Vigna radiata var. radiata OX=3916 PE=2 SV=1	5.8e-56
Glyma.03G213100	sp|Q8GW48|HSBP_ARATH	Heat shock factor-binding protein OS=Arabidopsis thaliana OX=3702 GN=HSBP PE=1 SV=1	6.7e-07
Glyma.04G023900	sp|P29500|TBB1_PEA	Tubulin beta-1 chain OS=Pisum sativum OX=3888 GN=TUBB1 PE=3 SV=1	2.2e-228
Glyma.19G210600	sp|P0C8Z0|Y8359_ORYSI	Uncharacterized protein OsI_027940 OS=Oryza sativa subsp. indica OX=39946 GN=OsI_027940 PE=1 SV=2	6.6e-37
Glyma.06G276300	sp|Q9SJI8|MBF1A_ARATH	Multiprotein-bridging factor 1a OS=Arabidopsis thaliana OX=3702 GN=MBF1A PE=2 SV=1	7.4e-63
Glyma.10G063800	sp|Q9SR70|FK164_ARATH	Peptidyl-prolyl cis-trans isomerase FKBP16-4, chloroplastic OS=Arabidopsis thaliana OX=3702 GN=FKBP16-4 PE=1 SV=1	1.9e-81
Glyma.06G223700	sp|Q9XQU4|SECY_PEA	Preprotein translocase subunit SECY, chloroplastic OS=Pisum sativum OX=3888 GN=SECY PE=2 SV=1	5.5e-225
Glyma.15G257100	sp|Q9ASR1|EF2_ARATH	Elongation factor 2 OS=Arabidopsis thaliana OX=3702 GN=LOS1 PE=1 SV=1	0
Glyma.14G038200	sp|Q06445|CYTI_VIGUN	Cysteine proteinase inhibitor OS=Vigna unguiculata OX=3917 PE=1 SV=1	9.1e-31
Glyma.02G215700	sp|P29136|MEP1_SOYBN	Metalloendoproteinase 1 OS=Glycine max OX=3847 PE=1 SV=2	1e-173
Glyma.14G142300	sp|Q8L7A0|TAUE3_ARATH	Sulfite exporter TauE/SafE family protein 3 OS=Arabidopsis thaliana OX=3702 GN=At2g25737 PE=2 SV=1	2.9e-152
Glyma.12G012800	sp|Q9STY0|PX11B_ARATH	Peroxisomal membrane protein 11B OS=Arabidopsis thaliana OX=3702 GN=PEX11B PE=1 SV=1	7e-87
Glyma.01G244900	sp|Q9LJL3|PREP1_ARATH	Presequence protease 1, chloroplastic/mitochondrial OS=Arabidopsis thaliana OX=3702 GN=PREP1 PE=1 SV=2	0
Glyma.08G038100	sp|Q8H0W1|PLSP1_ARATH	Chloroplast processing peptidase OS=Arabidopsis thaliana OX=3702 GN=PLSP1 PE=2 SV=2	1.8e-88
Glyma.04G064100	sp|O04136|KNAP3_MALDO	Homeobox protein knotted-1-like 3 OS=Malus domestica OX=3750 PE=2 SV=1	5.1e-170
Glyma.13G242000	sp|P43309|PPO_MALDO	Polyphenol oxidase, chloroplastic OS=Malus domestica OX=3750 PE=1 SV=1	6.1e-07
Glyma.05G132000	sp|Q655S1|FTSH2_ORYSJ	ATP-dependent zinc metalloprotease FTSH 2, chloroplastic OS=Oryza sativa subsp. japonica OX=39947 GN=FTSH2 PE=3 SV=1	2.7e-277
Glyma.18G159800	sp|Q09020|PR4_PHAVU	Wound-induced basic protein OS=Phaseolus vulgaris OX=3885 GN=PR4 PE=2 SV=1	2.5e-18
Glyma.09G188100	sp|Q9M015|Y5161_ARATH	Uncharacterized protein At5g01610 OS=Arabidopsis thaliana OX=3702 GN=At5g01610 PE=1 SV=1	9.4e-07
Glyma.08G350800	sp|Q9XHC6|C93E1_SOYBN	Beta-amyrin 24-hydroxylase OS=Glycine max OX=3847 GN=CYP93E1 PE=1 SV=1	2.3e-287
Glyma.20G129900	sp|C0HJG8|BSP_BOSSE	Basic secretory protease (Fragments) OS=Boswellia serrata OX=613112 PE=1 SV=1	1.5e-08
Glyma.12G065600	sp|P28186|RAE1C_ARATH	Ras-related protein RABE1c OS=Arabidopsis thaliana OX=3702 GN=RABE1C PE=1 SV=1	2.6e-82
Glyma.17G147700	sp|Q8LB10|CLPR4_ARATH	ATP-dependent Clp protease proteolytic subunit-related protein 4, chloroplastic OS=Arabidopsis thaliana OX=3702 GN=CLPR4 PE=1 SV=1	1.2e-111
Glyma.09G184500	sp|Q94C12|NDBAB_ARATH	NADH dehydrogenase [ubiquinone] 1 beta subcomplex subunit 10-B OS=Arabidopsis thaliana OX=3702 GN=At3g18410 PE=3 SV=1	1.4e-45
Glyma.01G017400	sp|Q39061|CP33_ARATH	RNA-binding protein CP33, chloroplastic OS=Arabidopsis thaliana OX=3702 GN=CP33 PE=2 SV=1	1.1e-26
Glyma.11G100800	sp|O82660|P2SAF_ARATH	Photosystem II stability/assembly factor HCF136, chloroplastic OS=Arabidopsis thaliana OX=3702 GN=HCF136 PE=1 SV=1	6.9e-167
Glyma.12G106600	sp|Q7XAB8|THF1_SOLTU	Protein THYLAKOID FORMATION1, chloroplastic OS=Solanum tuberosum OX=4113 GN=THF1 PE=2 SV=1	4.2e-100
Glyma.09G130400	sp|O03982|HIP39_ARATH	Heavy metal-associated isoprenylated plant protein 39 OS=Arabidopsis thaliana OX=3702 GN=HIPP39 PE=2 SV=1	4.8e-08
Glyma.04G145000	sp|P49592|NC2B_ARATH	Protein Dr1 homolog OS=Arabidopsis thaliana OX=3702 GN=DR1 PE=1 SV=1	2.8e-38
Glyma.13G169000	sp|Q9M3C6|PSA3C_ARATH	Photosystem I assembly factor PSA3, chloroplastic OS=Arabidopsis thaliana OX=3702 GN=PSA3 PE=1 SV=1	3.9e-84
Glyma.05G045200	sp|Q01402|NDK2_SPIOL	Nucleoside diphosphate kinase 2, chloroplastic OS=Spinacia oleracea OX=3562 GN=NDPK2 PE=1 SV=1	9.5e-82
Glyma.13G138600	sp|P0CH05|UBI2P_PETCR	Polyubiquitin OS=Petroselinum crispum OX=4043 GN=PCUBI4-2 PE=3 SV=1	1.3e-124
Glyma.04G228300	sp|Q689G6|PRR95_ORYSJ	Two-component response regulator-like PRR95 OS=Oryza sativa subsp. japonica OX=39947 GN=PRR95 PE=2 SV=1	7.3e-99
Glyma.18G045000	sp|P31583|RHN1_NICPL	Ras-related protein RHN1 OS=Nicotiana plumbaginifolia OX=4092 GN=RHN1 PE=2 SV=1	3.3e-101
Glyma.02G200300	sp|Q9LZ17|RS174_ARATH	40S ribosomal protein S17-4 OS=Arabidopsis thaliana OX=3702 GN=RPS17D PE=2 SV=3	6.2e-57
Glyma.04G223300	sp|K4BIZ9|WRK70_SOLLC	WRKY DNA-binding transcription factor 70 OS=Solanum lycopersicum OX=4081 GN=WRKY70 PE=2 SV=1	1.8e-35
Glyma.03G256500	sp|Q9AR73|HQGT_RAUSE	Hydroquinone glucosyltransferase OS=Rauvolfia serpentina OX=4060 GN=AS PE=1 SV=1	9.5e-165
Glyma.02G002300	sp|O49884|RL30_LUPLU	60S ribosomal protein L30 OS=Lupinus luteus OX=3873 GN=RPL30 PE=3 SV=1	2.7e-58
Glyma.11G069800	sp|Q40784|AAPC_CENCI	Putative glucose-6-phosphate 1-epimerase OS=Cenchrus ciliaris OX=35872 PE=2 SV=1	5.2e-10
Glyma.09G052100	sp|Q05462|RL27_PEA	60S ribosomal protein L27 OS=Pisum sativum OX=3888 GN=RPL27 PE=2 SV=1	2e-57
Glyma.02G140900	sp|P08283|H1_PEA	Histone H1 OS=Pisum sativum OX=3888 PE=2 SV=1	3.9e-18
Glyma.06G044600	sp|A0A1C9CX66|CYC2_CAMAC	Iridoid synthase CYC2 OS=Camptotheca acuminata OX=16922 GN=CYC2 PE=1 SV=1	1.1e-148
Glyma.19G007800	sp|O22609|DEGP1_ARATH	Protease Do-like 1, chloroplastic OS=Arabidopsis thaliana OX=3702 GN=DEGP1 PE=1 SV=2	3.4e-175
Glyma.10G285000	sp|Q8LD49|TRXX_ARATH	Thioredoxin X, chloroplastic OS=Arabidopsis thaliana OX=3702 GN=ATHX PE=2 SV=2	5.5e-39
Glyma.08G222600	sp|Q9LU39|GLUBP_ARATH	Glutamyl-tRNA reductase-binding protein, chloroplastic OS=Arabidopsis thaliana OX=3702 GN=GLUTRBP PE=1 SV=1	1.5e-95
Glyma.10G162000	sp|Q93VR3|GME_ARATH	GDP-mannose 3,5-epimerase OS=Arabidopsis thaliana OX=3702 GN=At5g28840 PE=1 SV=1	7.3e-207
Glyma.10G147600	sp|Q40401|CALR_NICPL	Calreticulin OS=Nicotiana plumbaginifolia OX=4092 GN=CAL1 PE=2 SV=1	5.5e-173
Glyma.02G155600	sp|Q8VYN9|PHO32_ARATH	Universal stress protein PHOS32 OS=Arabidopsis thaliana OX=3702 GN=PHOS32 PE=1 SV=1	5.9e-09
Glyma.10G128400	sp|Q8GS60|HCAR_ARATH	7-hydroxymethyl chlorophyll a reductase, chloroplastic OS=Arabidopsis thaliana OX=3702 GN=HCAR PE=1 SV=1	1.1e-221
Glyma.15G015500	sp|Q8LEM8|RL373_ARATH	60S ribosomal protein L37-3 OS=Arabidopsis thaliana OX=3702 GN=RPL37C PE=3 SV=1	7.7e-44
Glyma.10G033100	sp|P08283|H1_PEA	Histone H1 OS=Pisum sativum OX=3888 PE=2 SV=1	6.7e-16
Glyma.17G134800	sp|P62302|RS13_SOYBN	40S ribosomal protein S13 OS=Glycine max OX=3847 GN=RPS13 PE=2 SV=1	7.1e-81
Glyma.01G089300	sp|Q9LI74|CHUP1_ARATH	Protein CHUP1, chloroplastic OS=Arabidopsis thaliana OX=3702 GN=CHUP1 PE=1 SV=1	0
Glyma.03G131900	sp|Q39096|ERD15_ARATH	Protein EARLY RESPONSIVE TO DEHYDRATION 15 OS=Arabidopsis thaliana OX=3702 GN=ERD15 PE=1 SV=1	1.9e-26
Glyma.06G299100	sp|Q7XAB8|THF1_SOLTU	Protein THYLAKOID FORMATION1, chloroplastic OS=Solanum tuberosum OX=4113 GN=THF1 PE=2 SV=1	8.4e-98
Glyma.10G151200	sp|Q9M9W1|RL222_ARATH	60S ribosomal protein L22-2 OS=Arabidopsis thaliana OX=3702 GN=RPL22B PE=2 SV=1	2.7e-40
Glyma.13G241500	sp|Q9FX83|NDS8B_ARATH	NADH dehydrogenase [ubiquinone] iron-sulfur protein 8-B, mitochondrial OS=Arabidopsis thaliana OX=3702 GN=At1g16700 PE=1 SV=1	3.1e-94
Glyma.08G303800	sp|Q9SKX5|PAO2_ARATH	Polyamine oxidase 2 OS=Arabidopsis thaliana OX=3702 GN=PAO2 PE=1 SV=1	1.6e-217
Glyma.05G199700	sp|A0JWQ6|TAL_ARTS2	Transaldolase OS=Arthrobacter sp. (strain FB24) OX=290399 GN=tal PE=3 SV=1	2.9e-22
Glyma.15G108700	sp|P92979|APR1_ARATH	5'-adenylylsulfate reductase 1, chloroplastic OS=Arabidopsis thaliana OX=3702 GN=APR1 PE=1 SV=2	8.5e-202
Glyma.01G142400	sp|P39657|RUAP_SOYBN	RuBisCO-associated protein OS=Glycine max OX=3847 PE=2 SV=1	1.5e-157
Glyma.03G212900	sp|Q9SRY4|LPA1_ARATH	Protein LOW PSII ACCUMULATION 1, chloroplastic OS=Arabidopsis thaliana OX=3702 GN=LPA1 PE=1 SV=1	1.9e-172
Glyma.06G303600	sp|Q940X7|RBX1A_ARATH	RING-box protein 1a OS=Arabidopsis thaliana OX=3702 GN=RBX1A PE=1 SV=1	3.8e-52
Glyma.12G062900	sp|Q06548|PBL9_ARATH	Probable serine/threonine-protein kinase PBL9 OS=Arabidopsis thaliana OX=3702 GN=PBL9 PE=1 SV=1	6.8e-129
Glyma.11G093000	sp|Q0DWQ7|CCB12_ORYSJ	Cyclin-B1-2 OS=Oryza sativa subsp. japonica OX=39947 GN=CYCB1-2 PE=3 SV=1	4.6e-20
Glyma.02G308700	sp|Q9SU13|FLA2_ARATH	Fasciclin-like arabinogalactan protein 2 OS=Arabidopsis thaliana OX=3702 GN=FLA2 PE=2 SV=1	9.5e-104
Glyma.05G218800	sp|Q8VY91|RR6_ARATH	30S ribosomal protein S6 alpha, chloroplastic OS=Arabidopsis thaliana OX=3702 GN=RPS6 PE=2 SV=1	3.6e-57
Glyma.15G047000	sp|Q9LU85|PAP4_ARATH	Probable plastid-lipid-associated protein 4, chloroplastic OS=Arabidopsis thaliana OX=3702 GN=PAP4 PE=1 SV=1	2e-60
Glyma.01G219502	sp|Q8LBU2|GPX8_ARATH	Probable glutathione peroxidase 8 OS=Arabidopsis thaliana OX=3702 GN=GPX8 PE=2 SV=1	3.5e-12
Glyma.15G071900	sp|Q9FX83|NDS8B_ARATH	NADH dehydrogenase [ubiquinone] iron-sulfur protein 8-B, mitochondrial OS=Arabidopsis thaliana OX=3702 GN=At1g16700 PE=1 SV=1	8e-95
Glyma.08G350600	sp|Q9FLP6|SUMO2_ARATH	Small ubiquitin-related modifier 2 OS=Arabidopsis thaliana OX=3702 GN=SUMO2 PE=1 SV=1	2.4e-43
Glyma.01G242000	sp|Q9LJN2|MRS23_ARATH	Magnesium transporter MRS2-3 OS=Arabidopsis thaliana OX=3702 GN=MRS2-3 PE=2 SV=1	1e-135
Glyma.14G189400	sp|O65735|ALF_CICAR	Fructose-bisphosphate aldolase, cytoplasmic isozyme OS=Cicer arietinum OX=3827 GN=ALDC PE=2 SV=1	3.5e-181
Glyma.07G273600	sp|Q2VEX9|CRTSO_DAUCA	Prolycopene isomerase, chloroplastic OS=Daucus carota OX=4039 GN=CRTISO PE=2 SV=1	2.3e-43
Glyma.17G158400	sp|Q9ZUU2|PXL2C_ARATH	Thioredoxin-like protein AAED1, chloroplastic OS=Arabidopsis thaliana OX=3702 GN=At2g37240 PE=1 SV=2	6.1e-20
Glyma.15G139200	sp|Q9LSN7|BH147_ARATH	Transcription factor bHLH147 OS=Arabidopsis thaliana OX=3702 GN=BHLH147 PE=1 SV=1	2.7e-40
Glyma.11G175200	sp|Q9SP02|CP20A_ARATH	Peptidyl-prolyl cis-trans isomerase CYP20-1 OS=Arabidopsis thaliana OX=3702 GN=CYP20-1 PE=1 SV=1	4.1e-94
Glyma.08G093900	sp|Q38909|XTH28_ARATH	Probable xyloglucan endotransglucosylase/hydrolase protein 28 OS=Arabidopsis thaliana OX=3702 GN=XTH28 PE=2 SV=1	3.4e-124
Glyma.18G291900	sp|Q9SXJ6|CLPP3_ARATH	ATP-dependent Clp protease proteolytic subunit 3, chloroplastic OS=Arabidopsis thaliana OX=3702 GN=CLPP3 PE=1 SV=1	8.9e-115
Glyma.17G140400	sp|P14009|14KD_DAUCA	14 kDa proline-rich protein DC2.15 OS=Daucus carota OX=4039 PE=2 SV=1	2.2e-19
Glyma.07G198600	sp|Q9M3V8|RS6_ASPOF	40S ribosomal protein S6 OS=Asparagus officinalis OX=4686 GN=rps6 PE=2 SV=1	2.7e-101
Glyma.13G332700	sp|O22644|RL23A_FRIAG	60S ribosomal protein L23A OS=Fritillaria agrestis OX=64177 GN=RPL23A PE=2 SV=1	2.1e-58
Glyma.17G003300	sp|P57108|GSTZ_EUPES	Glutathione S-transferase zeta class OS=Euphorbia esula OX=3993 PE=2 SV=1	2.3e-81
Glyma.04G147700	sp|O48782|HMOX1_ARATH	Heme oxygenase 1, chloroplastic OS=Arabidopsis thaliana OX=3702 GN=HO1 PE=1 SV=2	1.8e-100
Glyma.16G107300	sp|Q6DBP4|PAE8_ARATH	Pectin acetylesterase 8 OS=Arabidopsis thaliana OX=3702 GN=PAE8 PE=2 SV=1	1.5e-152
Glyma.09G232600	sp|F4KDA6|LPA2_ARATH	Protein LOW PSII ACCUMULATION 2, chloroplastic OS=Arabidopsis thaliana OX=3702 GN=LPA2 PE=1 SV=1	2e-34
Glyma.15G052200	sp|Q8VYI9|NLTL5_ARATH	Non-specific lipid-transfer protein-like protein At5g64080 OS=Arabidopsis thaliana OX=3702 GN=At5g64080 PE=2 SV=1	6.3e-27
Glyma.01G029800	sp|P51823|ARF2_ORYSJ	ADP-ribosylation factor 2 OS=Oryza sativa subsp. japonica OX=39947 GN=ARF PE=2 SV=2	2.9e-99
Glyma.11G075300	sp|O22552|VATL_VIGRR	V-type proton ATPase 16 kDa proteolipid subunit OS=Vigna radiata var. radiata OX=3916 PE=2 SV=1	1.4e-55
Glyma.20G129600	sp|Q9M7I9|STEP1_ARATH	Stress enhanced protein 1, chloroplastic OS=Arabidopsis thaliana OX=3702 GN=SEP1 PE=2 SV=1	2.5e-20
Glyma.08G346500	sp|P49199|RS8_ORYSJ	40S ribosomal protein S8 OS=Oryza sativa subsp. japonica OX=39947 GN=RPS8 PE=2 SV=2	3.1e-91
Glyma.10G096200	sp|P35135|UBC4_SOLLC	Ubiquitin-conjugating enzyme E2-17 kDa OS=Solanum lycopersicum OX=4081 PE=2 SV=1	1.3e-78
Glyma.12G178800	sp|O04997|SODCP_SOLCS	Superoxide dismutase [Cu-Zn], chloroplastic OS=Solidago canadensis var. scabra OX=59294 GN=SODCP PE=2 SV=1	1.7e-72
Glyma.04G166700	sp|Q6P4K8|PIN4_XENTR	Peptidyl-prolyl cis-trans isomerase NIMA-interacting 4 OS=Xenopus tropicalis OX=8364 GN=pin4 PE=2 SV=1	9.2e-19
Glyma.11G168010	sp|A6MMS8|PSBI_ILLOL	Photosystem II reaction center protein I OS=Illicium oligandrum OX=145286 GN=psbI PE=3 SV=1	3.3e-13
Glyma.15G071200	sp|Q06215|PPO_VICFA	Polyphenol oxidase A1, chloroplastic OS=Vicia faba OX=3906 PE=1 SV=1	2.6e-198
Glyma.16G203100	sp|Q9FLI7|NEET_ARATH	CDGSH iron-sulfur domain-containing protein NEET OS=Arabidopsis thaliana OX=3702 GN=NEET PE=1 SV=1	4.5e-17
Glyma.12G044100	sp|P31022|RAB7_PEA	Ras-related protein Rab7 OS=Pisum sativum OX=3888 PE=2 SV=1	2.3e-113
Glyma.09G094800	sp|P51426|RL392_ORYSJ	60S ribosomal protein L39-2 OS=Oryza sativa subsp. japonica OX=39947 GN=RPL39B PE=3 SV=2	3.8e-24
Glyma.13G211300	sp|Q94A20|LFG5_ARATH	BI1-like protein OS=Arabidopsis thaliana OX=3702 GN=LFG5 PE=2 SV=1	1.2e-71
Glyma.18G049400	sp|P72777|YC54L_SYNY3	Ycf54-like protein OS=Synechocystis sp. (strain PCC 6803 / Kazusa) OX=1111708 GN=slr1780 PE=1 SV=1	9.7e-12
Glyma.08G211200	sp|O22969|Y2416_ARATH	Uncharacterized protein At2g34160 OS=Arabidopsis thaliana OX=3702 GN=At2g34160 PE=1 SV=1	1.1e-46
Glyma.06G123800	sp|P16273|PRPX_HORVU	Pathogen-related protein OS=Hordeum vulgare OX=4513 PE=2 SV=2	3.2e-64
Glyma.12G014200	sp|Q6ZIK0|GTOMC_ORYSJ	Probable tocopherol O-methyltransferase, chloroplastic OS=Oryza sativa subsp. japonica OX=39947 GN=VTE4 PE=2 SV=1	4.3e-118
Glyma.11G105900	sp|P27484|GRP2_NICSY	Glycine-rich protein 2 OS=Nicotiana sylvestris OX=4096 GN=GRP-2 PE=2 SV=1	1.3e-27
Glyma.01G192000	sp|O64818|Y2309_ARATH	Uncharacterized protein At2g23090 OS=Arabidopsis thaliana OX=3702 GN=At2g23090 PE=1 SV=1	2.1e-33
Glyma.08G316200	sp|Q94JQ4|RIDA_ARATH	Reactive Intermediate Deaminase A, chloroplastic OS=Arabidopsis thaliana OX=3702 GN=RIDA PE=1 SV=1	7.2e-58
Glyma.11G198500	sp|P25317|GSTXA_TOBAC	Probable glutathione S-transferase parA OS=Nicotiana tabacum OX=4097 GN=PARA PE=2 SV=1	1.9e-79
Glyma.12G239100	sp|Q9FH67|C705C_ARATH	Cytochrome P450 705A12 OS=Arabidopsis thaliana OX=3702 GN=CYP705A12 PE=3 SV=1	3.7e-89
Glyma.10G283900	sp|B3LPE4|ZIM17_YEAS1	Mitochondrial protein import protein ZIM17 OS=Saccharomyces cerevisiae (strain RM11-1a) OX=285006 GN=ZIM17 PE=3 SV=2	4e-06
Glyma.03G242900	sp|Q7M1R5|SODC_SOYBN	Superoxide dismutase [Cu-Zn] OS=Glycine max OX=3847 GN=SOD1 PE=3 SV=1	4e-71
Glyma.12G162300	sp|P82130|RR20_SPIOL	30S ribosomal protein S20, chloroplastic OS=Spinacia oleracea OX=3562 GN=RPS20 PE=1 SV=2	2.2e-35
Glyma.20G237200	sp|Q8LD26|DRMH3_ARATH	Dormancy-associated protein homolog 3 OS=Arabidopsis thaliana OX=3702 GN=At1g56220 PE=1 SV=1	3.4e-22
Glyma.09G070500	sp|Q9SD07|SSL4_ARATH	Protein STRICTOSIDINE SYNTHASE-LIKE 4 OS=Arabidopsis thaliana OX=3702 GN=SSL4 PE=1 SV=1	3.4e-41
Glyma.17G259000	sp|B6ETT4|SYT2_ARATH	Synaptotagmin-2 OS=Arabidopsis thaliana OX=3702 GN=SYT2 PE=2 SV=1	2.3e-245
Glyma.04G099900	sp|P46266|1433_PEA	14-3-3-like protein OS=Pisum sativum OX=3888 PE=2 SV=1	1.4e-136
Glyma.13G152270	sp|Q8LHP0|ELOF1_ORYSJ	Transcription elongation factor 1 homolog OS=Oryza sativa subsp. japonica OX=39947 GN=Os07g0631100 PE=3 SV=1	5.2e-31
Glyma.14G038300	sp|P37842|CYTM_SOLTU	Multicystatin OS=Solanum tuberosum OX=4113 PE=1 SV=1	2.2e-44
Glyma.13G080900	sp|Q84QC1|GCT23_ARATH	Gamma-glutamylcyclotransferase 2-3 OS=Arabidopsis thaliana OX=3702 GN=GGCT2;3 PE=1 SV=1	1.3e-76
Glyma.08G210500	sp|Q9ZW85|LEUD3_ARATH	3-isopropylmalate dehydratase small subunit 1 OS=Arabidopsis thaliana OX=3702 GN=SSU1 PE=1 SV=1	1.5e-73
Glyma.15G156900	sp|C0M0V4|AAH1_SOYBN	Allantoate deiminase 1 OS=Glycine max OX=3847 GN=AAH1 PE=1 SV=1	2.5e-252
Glyma.07G055900	sp|F4JKH6|TSS_ARATH	Protein TSS OS=Arabidopsis thaliana OX=3702 GN=TSS PE=1 SV=1	0
Glyma.04G247900	sp|P29828|PDI_MEDSA	Protein disulfide-isomerase OS=Medicago sativa OX=3879 GN=PDI PE=2 SV=1	1.9e-249
Glyma.08G286800	sp|Q9ZUC1|AOR_ARATH	NADPH-dependent alkenal/one oxidoreductase, chloroplastic OS=Arabidopsis thaliana OX=3702 GN=AOR PE=1 SV=2	5.2e-130
Glyma.03G168700	sp|Q96533|ADHX_ARATH	Alcohol dehydrogenase class-3 OS=Arabidopsis thaliana OX=3702 GN=ADH2 PE=1 SV=2	2.7e-195
Glyma.20G237400	sp|P42791|RL182_ARATH	60S ribosomal protein L18-2 OS=Arabidopsis thaliana OX=3702 GN=RPL18B PE=1 SV=2	4.2e-82
Glyma.15G132200	sp|P37392|TBB1_LUPAL	Tubulin beta-1 chain OS=Lupinus albus OX=3870 GN=TUBB1 PE=3 SV=1	1.2e-239
Glyma.05G211100	sp|Q9LTF2|RS103_ARATH	40S ribosomal protein S10-3 OS=Arabidopsis thaliana OX=3702 GN=RPS10C PE=2 SV=2	6.8e-46
Glyma.14G009300	sp|P52417|GLGS2_VICFA	Glucose-1-phosphate adenylyltransferase small subunit 2, chloroplastic OS=Vicia faba OX=3906 GN=AGPP PE=2 SV=1	5.5e-267
Glyma.05G055500	sp|Q9SI75|EFGC_ARATH	Elongation factor G, chloroplastic OS=Arabidopsis thaliana OX=3702 GN=CPEFG PE=1 SV=1	0
Glyma.20G244500	sp|Q8LAP6|PAP12_ARATH	Probable plastid-lipid-associated protein 12, chloroplastic OS=Arabidopsis thaliana OX=3702 GN=PAP12 PE=1 SV=1	5.7e-89
Glyma.17G160400	sp|Q9FJW4|NDUS4_ARATH	NADH dehydrogenase [ubiquinone] iron-sulfur protein 4, mitochondrial OS=Arabidopsis thaliana OX=3702 GN=FRO1 PE=1 SV=1	1e-57
Glyma.03G185800	sp|Q9M4S8|TPIC_FRAAN	Triosephosphate isomerase, chloroplastic OS=Fragaria ananassa OX=3747 GN=TPI PE=2 SV=1	1.2e-138
Glyma.13G316400	sp|B7F845|R10A_ORYSJ	60S ribosomal protein L10a OS=Oryza sativa subsp. japonica OX=39947 GN=RPL10A PE=1 SV=1	1.7e-96
Glyma.11G140500	sp|P09189|HSP7C_PETHY	Heat shock cognate 70 kDa protein OS=Petunia hybrida OX=4102 GN=HSP70 PE=2 SV=1	0
Glyma.12G205400	sp|O49447|ADT3_ARATH	ADP,ATP carrier protein 3, mitochondrial OS=Arabidopsis thaliana OX=3702 GN=AAC3 PE=1 SV=1	3.2e-154
Glyma.16G095000	sp|O48724|WEB1_ARATH	Protein WEAK CHLOROPLAST MOVEMENT UNDER BLUE LIGHT 1 OS=Arabidopsis thaliana OX=3702 GN=WEB1 PE=1 SV=1	5.5e-110
Glyma.03G122500	sp|Q9SX20|PTR18_ARATH	Protein NRT1/ PTR FAMILY 3.1 OS=Arabidopsis thaliana OX=3702 GN=NPF3.1 PE=2 SV=1	1.5e-185
Glyma.11G021400	sp|Q9CAK8|ISPF_ARATH	2-C-methyl-D-erythritol 2,4-cyclodiphosphate synthase, chloroplastic OS=Arabidopsis thaliana OX=3702 GN=ISPF PE=1 SV=1	3.2e-84
Glyma.12G085900	sp|W5EP13|CA1P_WHEAT	2-carboxy-D-arabinitol-1-phosphatase OS=Triticum aestivum OX=4565 PE=1 SV=1	1.9e-166
Glyma.02G197600	sp|Q9SRN0|NHL1_ARATH	NDR1/HIN1-like protein 1 OS=Arabidopsis thaliana OX=3702 GN=NHL1 PE=2 SV=1	1.8e-65
Glyma.18G028500	sp|P59234|YIPL_SOLTU	Protein yippee-like OS=Solanum tuberosum OX=4113 PE=2 SV=1	1.2e-53
Glyma.06G157100	sp|P62305|RUXE_MOUSE	Small nuclear ribonucleoprotein E OS=Mus musculus OX=10090 GN=Snrpe PE=1 SV=1	1.4e-28
Glyma.01G188100	sp|Q94JY0|PAB_ARATH	Protein IN CHLOROPLAST ATPASE BIOGENESIS, chloroplastic OS=Arabidopsis thaliana OX=3702 GN=PAB PE=1 SV=1	3.3e-122
Glyma.13G280600	sp|Q754F0|SYM1_ASHGO	Protein SYM1 OS=Ashbya gossypii (strain ATCC 10895 / CBS 109.51 / FGSC 9923 / NRRL Y-1056) OX=284811 GN=SYM1 PE=3 SV=1	2.6e-15
Glyma.02G017500	sp|Q8LB72|PHR2_ARATH	Blue-light photoreceptor PHR2 OS=Arabidopsis thaliana OX=3702 GN=PHR2 PE=2 SV=2	6.2e-140
Glyma.16G012600	sp|Q9LUM4|RAP22_ARATH	Ethylene-responsive transcription factor RAP2-2 OS=Arabidopsis thaliana OX=3702 GN=RAP2-2 PE=1 SV=2	1.7e-50
Glyma.03G005900	sp|Q8DJB3|GRPE_THEEB	Protein GrpE OS=Thermosynechococcus elongatus (strain BP-1) OX=197221 GN=grpE PE=3 SV=1	4.6e-35
Glyma.05G240100	sp|O22850|GPX3_ARATH	Probable glutathione peroxidase 3, mitochondrial OS=Arabidopsis thaliana OX=3702 GN=GPX3 PE=1 SV=1	8.4e-73
Glyma.11G112100	sp|Q8W4G3|DTX46_ARATH	Protein DETOXIFICATION 46, chloroplastic OS=Arabidopsis thaliana OX=3702 GN=DTX46 PE=2 SV=1	3.8e-181
Glyma.12G048900	sp|Q8YQX9|TIG_NOSS1	Trigger factor OS=Nostoc sp. (strain PCC 7120 / SAG 25.82 / UTEX 2576) OX=103690 GN=tig PE=3 SV=1	4.6e-07
Glyma.01G030500	sp|P27141|CAHC_TOBAC	Carbonic anhydrase, chloroplastic OS=Nicotiana tabacum OX=4097 PE=2 SV=1	4e-109
Glyma.06G198550	sp|Q38859|NRPBB_ARATH	DNA-directed RNA polymerases II, IV and V subunit 11 OS=Arabidopsis thaliana OX=3702 GN=NRPB11 PE=1 SV=1	2.8e-07
Glyma.06G138700	sp|P30707|RL9_PEA	60S ribosomal protein L9 OS=Pisum sativum OX=3888 GN=RPL9 PE=2 SV=1	1.1e-92
Glyma.03G133200	sp|Q93V66|FAX1_ARATH	Protein FATTY ACID EXPORT 1, chloroplastic OS=Arabidopsis thaliana OX=3702 GN=FAX1 PE=1 SV=1	1.2e-50
Glyma.11G249100	sp|Q9VWH8|KISH_DROME	Protein kish OS=Drosophila melanogaster OX=7227 GN=ksh PE=3 SV=2	4.3e-19
Glyma.10G241000	sp|Q9SM59|PGMP_PEA	Phosphoglucomutase, chloroplastic OS=Pisum sativum OX=3888 GN=PGMP PE=2 SV=1	0
Glyma.11G031800	sp|Q8VYK7|ATG8F_ARATH	Autophagy-related protein 8f OS=Arabidopsis thaliana OX=3702 GN=ATG8F PE=1 SV=1	1.1e-43
Glyma.06G141900	sp|P48505|UCR11_SOLTU	Ubiquinol-cytochrome c reductase complex 6.7 kDa protein OS=Solanum tuberosum OX=4113 PE=1 SV=2	2.5e-09
Glyma.13G261700	sp|H1A988|C7254_GLYUR	11-oxo-beta-amyrin 30-oxidase OS=Glycyrrhiza uralensis OX=74613 GN=CYP72A154 PE=1 SV=1	2.1e-180
Glyma.12G049500	sp|O22870|FK163_ARATH	Peptidyl-prolyl cis-trans isomerase FKBP16-3, chloroplastic OS=Arabidopsis thaliana OX=3702 GN=FKBP16-3 PE=1 SV=2	1.8e-80
Glyma.19G245400	sp|P02877|HEVE_HEVBR	Pro-hevein OS=Hevea brasiliensis OX=3981 GN=HEV1 PE=1 SV=2	1.1e-84
Glyma.10G143500	sp|P42211|ASPRX_ORYSJ	Aspartic proteinase OS=Oryza sativa subsp. japonica OX=39947 GN=RAP PE=2 SV=2	2.1e-160
Glyma.11G012700	sp|Q94BS2|MET1_ARATH	Protein MET1, chloroplastic OS=Arabidopsis thaliana OX=3702 GN=MET1 PE=1 SV=1	3.3e-07
Glyma.04G099400	sp|Q8RWT8|SYSM_ARATH	Serine--tRNA ligase, chloroplastic/mitochondrial OS=Arabidopsis thaliana OX=3702 GN=OVA7 PE=2 SV=1	7.4e-182
Glyma.05G228500	sp|Q8W593|LGUC_ARATH	Probable lactoylglutathione lyase, chloroplastic OS=Arabidopsis thaliana OX=3702 GN=At1g67280 PE=1 SV=1	2.4e-153
Glyma.02G050600	sp|Q9FN50|CPP1_ARATH	Protein CHAPERONE-LIKE PROTEIN OF POR1, chloroplastic OS=Arabidopsis thaliana OX=3702 GN=CPP1 PE=1 SV=1	5.2e-38
Glyma.10G224100	sp|Q6NPF9|TRXY1_ARATH	Thioredoxin Y1, chloroplastic OS=Arabidopsis thaliana OX=3702 GN=At1g76760 PE=2 SV=1	1.2e-46
Glyma.18G243800	sp|O82251|TI202_ARATH	Protein TIC 20-II, chloroplastic OS=Arabidopsis thaliana OX=3702 GN=TIC20-II PE=2 SV=1	8.2e-48
Glyma.15G013300	sp|Q9M8L2|FBK30_ARATH	F-box/kelch-repeat protein At1g80440 OS=Arabidopsis thaliana OX=3702 GN=At1g80440 PE=2 SV=1	2.7e-97
Glyma.06G144500	sp|P11796|SODM_NICPL	Superoxide dismutase [Mn], mitochondrial OS=Nicotiana plumbaginifolia OX=4092 GN=SODA PE=1 SV=1	9.2e-102
Glyma.02G091200	sp|Q9SXJ6|CLPP3_ARATH	ATP-dependent Clp protease proteolytic subunit 3, chloroplastic OS=Arabidopsis thaliana OX=3702 GN=CLPP3 PE=1 SV=1	4e-115
Glyma.12G031300	sp|F4I9E1|NFD4_ARATH	Protein NUCLEAR FUSION DEFECTIVE 4 OS=Arabidopsis thaliana OX=3702 GN=NFD4 PE=3 SV=1	2.3e-46
Glyma.18G292600	sp|Q9LYR5|FKB19_ARATH	Peptidyl-prolyl cis-trans isomerase FKBP19, chloroplastic OS=Arabidopsis thaliana OX=3702 GN=FKBP19 PE=1 SV=1	8.2e-77
Glyma.03G073710	sp|Q8VYN9|PHO32_ARATH	Universal stress protein PHOS32 OS=Arabidopsis thaliana OX=3702 GN=PHOS32 PE=1 SV=1	8.4e-11
[truncated: 27,191 more rows]

## Sheet: KEGG
Functional enrichment analysis of all unigenes in KEGG database
[truncated: 27,126 more rows]

## Sheet: GO
Functional enrichment analysis of all unigenes in GO database
[truncated: 25,905 more rows]

[truncated: 1 more sheets: Pfam]
