# Supplementary material for: Comparative transcriptome analysis reveals key pathways and regulatory networks in early resistance of Glycine max to soybean mosaic virus
Source: Front Microbiol. 2023 Oct 19;14:1241076. doi: 10.3389/fmicb.2023.1241076 (PMC10687721; doi:10.3389/fmicb.2023.1241076)
Supplement: Supplementary file 1 [file Data_Sheet_1.zip › Table S5.XLSX]

## Sheet: Sheet 1
53 common elements in "KF1_3 dpi vs. 1 dpi_Up" and "NN38_3 dpi vs. 1 dpi_Down":
Gene ID	Protein name	Pathway	Function
Glyma.19G049800	Uncharacterized protein
Glyma.07G034800	Lipoxygenase (EC 1.13.11.-)	PATHWAY: Lipid metabolism; oxylipin biosynthesis. {ECO:0000256|RuleBase:RU003975}.	FUNCTION: Plant lipoxygenase may be involved in a number of diverse aspects of plant physiology including growth and development, pest resistance, and senescence or responses to wounding. {ECO:0000256|RuleBase:RU003975}.
Glyma.20G224700	bHLH domain-containing protein
Glyma.10G227700	chitinase (EC 3.2.1.14)
Glyma.06G013400	BURP domain-containing protein
Glyma.18G294200	Bifunctional inhibitor/plant lipid transfer protein/seed storage helical domain-containing protein
Glyma.15G094700	DUF642 domain-containing protein
Glyma.12G166400	Uncharacterized protein
Glyma.19G224400	Peptide/nitrate transporter
Glyma.01G130000	Non-specific lipid-transfer protein		FUNCTION: Plant non-specific lipid-transfer proteins transfer phospholipids as well as galactolipids across membranes. May play a role in wax or cutin deposition in the cell walls of expanding epidermal cells and certain secretory tissues. {ECO:0000256|RuleBase:RU000628}.
Glyma.15G150400	Uncharacterized protein
Glyma.13G356600	Auxin-induced protein		FUNCTION: Aux/IAA proteins are short-lived transcriptional factors that function as repressors of early auxin response genes at low auxin concentrations. Repression is thought to result from the interaction with auxin response factors (ARFs), proteins that bind to the auxin-responsive promoter element (AuxRE). Formation of heterodimers with ARF proteins may alter their ability to modulate early a…
Glyma.07G138900	Dynein light chain
Glyma.18G030300	Uncharacterized protein
Glyma.13G361700	Fe2OG dioxygenase domain-containing protein
Glyma.13G099600	HMA domain-containing protein
Glyma.04G222100	Expansin		FUNCTION: Causes loosening and extension of plant cell walls by disrupting non-covalent bonding between cellulose microfibrils and matrix glucans. No enzymatic activity has been found. {ECO:0000256|RuleBase:RU365023}.
Glyma.12G209600	Trichome birefringence-like N-terminal domain-containing protein
Glyma.04G036800	Protein MIZU-KUSSEI 1
Glyma.10G275900	Alpha/beta hydrolase fold-3 domain-containing protein
Glyma.02G028800	Peptidase metallopeptidase domain-containing protein
Glyma.19G245500	chitinase (EC 3.2.1.14)		FUNCTION: Defense against chitin-containing fungal pathogens. {ECO:0000256|ARBA:ARBA00003102}.
Glyma.08G085000	Cytochrome b561 domain-containing protein
Glyma.11G090200	ABC transporter domain-containing protein
Glyma.12G217300	BURP domain-containing protein
Glyma.20G188800	Amino acid transporter transmembrane domain-containing protein		FUNCTION: Carrier protein involved in proton-driven auxin influx. Mediates the formation of auxin gradient from developing leaves (site of auxin biosynthesis) to tips by contributing to the loading of auxin in vascular tissues and facilitating acropetal (base to tip) auxin transport within inner tissues of the root apex, and basipetal (tip to base) auxin transport within outer tissues of the root…
Glyma.01G208200	Tonoplast intrinsic protein
Glyma.10G217000	Calcium-dependent protein kinase
Glyma.19G158700	Inositol polyphosphate-related phosphatase domain-containing protein
Glyma.15G028600	Uncharacterized protein
Glyma.11G188300	Stress-response A/B barrel domain-containing protein
Glyma.18G207400	Macrophage migration inhibitory factor
Glyma.20G177300	Glycine-rich protein
Glyma.16G119200	chitinase (EC 3.2.1.14)		FUNCTION: Defense against chitin-containing fungal pathogens. {ECO:0000256|ARBA:ARBA00003102}.
Glyma.20G012900	Leucine-rich repeat-containing N-terminal plant-type domain-containing protein
Glyma.05G202000	Protein kinase domain-containing protein
Glyma.19G126400	WAT1-related protein
Glyma.13G045300	Uncharacterized protein
Glyma.08G193500	Beta-galactosidase (EC 3.2.1.23)
Glyma.16G134000	Uncharacterized protein
Glyma.01G157400	RING-type domain-containing protein
Glyma.05G025900	Dof-type domain-containing protein
Glyma.17G100000	ZF-HD dimerization-type domain-containing protein
Glyma.12G086100	Stress-response A/B barrel domain-containing protein
Glyma.15G106700	SHSP domain-containing protein
Glyma.04G083200	Uncharacterized protein
Glyma.02G258300	bHLH domain-containing protein
Glyma.09G092700	Repetitive proline-rich cell wall protein 1		FUNCTION: This is a developmentally regulated putative cell wall protein.
Glyma.13G170600	Aldehyde dehydrogenase domain-containing protein
Glyma.19G239100	Histidine-containing phosphotransfer protein		FUNCTION: Functions as two-component phosphorelay mediators between cytokinin sensor histidine kinases and response regulators (B-type ARRs). Plays an important role in propagating cytokinin signal transduction. {ECO:0000256|RuleBase:RU369004}.
Glyma.03G210200	Glutaredoxin domain-containing protein
Glyma.04G112402	LORELEI-like-GPI-anchored protein 1 (LLG1)
Glyma.20G157001	Uncharacterized protein LOC100792832 isoform X2

## Sheet: Sheet 2
144 common elements in "KF1_3 dpi vs. 1 dpi_Down" and "NN38_3 dpi vs. 1 dpi_Up":
Gene ID	Protein name	Pathway	Function
Glyma.01G221600	Uncharacterized protein
Glyma.14G053900	BHLH domain-containing protein
Glyma.01G209500	Pectinesterase (EC 3.1.1.11)	PATHWAY: Glycan metabolism; pectin degradation; 2-dehydro-3-deoxy-D-gluconate from pectin: step 1/5. {ECO:0000256|ARBA:ARBA00005184, ECO:0000256|RuleBase:RU000589}.
Glyma.01G006800	Pectinesterase (EC 3.1.1.11)	PATHWAY: Glycan metabolism; pectin degradation; 2-dehydro-3-deoxy-D-gluconate from pectin: step 1/5. {ECO:0000256|ARBA:ARBA00005184, ECO:0000256|RuleBase:RU000589}.
Glyma.15G239600	Proline-rich protein
Glyma.19G159300	BI1-like protein
Glyma.15G239700	Uncharacterized protein
Glyma.14G064600	Cucumisin
Glyma.02G259800	BHLH domain-containing protein
Glyma.19G051100	Uncharacterized protein
Glyma.12G063900	Homeobox domain-containing protein
Glyma.06G235000	Flavonol 3-O-glycoside rhamnosyltransferase
Glyma.08G229100	Protein kinase domain-containing protein
Glyma.18G109600	Cytochrome b561 domain-containing protein
Glyma.18G260900	Expansin		FUNCTION: Causes loosening and extension of plant cell walls by disrupting non-covalent bonding between cellulose microfibrils and matrix glucans. No enzymatic activity has been found. {ECO:0000256|RuleBase:RU365023}.
Glyma.02G029900	Glycosyltransferase (EC 2.4.1.-)
Glyma.13G304900	Uncharacterized protein
Glyma.14G041300	L-ascorbate oxidase (EC 1.10.3.3)
Glyma.06G317000	NmrA-like domain-containing protein
Glyma.07G033200	NPH3 domain-containing protein	PATHWAY: Protein modification; protein ubiquitination. {ECO:0000256|ARBA:ARBA00004906}.
Glyma.06G165100	DNA2/NAM7 helicase-like C-terminal domain-containing protein
Glyma.10G067100	DUF4378 domain-containing protein
Glyma.15G011000	DUF642 domain-containing protein
Glyma.17G238200	Isoaspartyl peptidase/L-asparaginase 2
Glyma.16G188900	Glycosyl transferase CAP10 domain-containing protein
Glyma.17G015500	Sugar phosphate transporter domain-containing protein
Glyma.11G185700	Cytochrome P450
Glyma.19G143300	Protein kinase domain-containing protein
Glyma.18G296600	Neoxanthin synthase
Glyma.19G101500	Uncharacterized protein
Glyma.12G197300	Uncharacterized protein
Glyma.05G050600	Uncharacterized protein
Glyma.07G185100	NADP-dependent oxidoreductase domain-containing protein
Glyma.09G191800	Protein ABIL5		FUNCTION: Involved in regulation of actin and microtubule organization. Part of a WAVE complex that activates the Arp2/3 complex. {ECO:0000256|ARBA:ARBA00025223}.
Glyma.18G043800	Uncharacterized protein
Glyma.17G047200	Uncharacterized protein
Glyma.15G138400	Pectinesterase inhibitor domain-containing protein
Glyma.07G212400	AP2/ERF domain-containing protein
Glyma.13G112500	Uncharacterized protein
Glyma.10G067200	Growth-regulating factor		FUNCTION: Transcription activator. {ECO:0000256|RuleBase:RU367127}.
Glyma.05G245900	Homeobox domain-containing protein
Glyma.08G287500	BURP domain-containing protein
Glyma.14G194300	Omega-3 fatty acid desaturase A	PATHWAY: Lipid metabolism. {ECO:0000256|ARBA:ARBA00005189}.
Glyma.12G240000	Beta-glucosidase
Glyma.04G052000	Heat shock transcription factor HSFA2
Glyma.05G151300	Methanethiol oxidase
Glyma.16G178800	Histidine kinase/HSP90-like ATPase domain-containing protein
Glyma.15G266100	Neprosin domain-containing protein
Glyma.03G252500	Uncharacterized protein
Glyma.10G002700	Uncharacterized protein
Glyma.13G148700	Exostosin GT47 domain-containing protein
Glyma.06G300100	MYB/HD-like transcription factor
Glyma.02G211900	ZF-HD dimerization-type domain-containing protein
Glyma.14G098100	chalcone isomerase (EC 5.5.1.6)	PATHWAY: Secondary metabolite biosynthesis; flavonoid biosynthesis. {ECO:0000256|ARBA:ARBA00004966}.
Glyma.17G132900	Staygreen protein domain-containing protein
Glyma.12G101800	Xyloglucan endotransglucosylase/hydrolase (EC 2.4.1.207)		FUNCTION: Catalyzes xyloglucan endohydrolysis (XEH) and/or endotransglycosylation (XET). Cleaves and religates xyloglucan polymers, an essential constituent of the primary cell wall, and thereby participates in cell wall construction of growing tissues. {ECO:0000256|RuleBase:RU361120}.
Glyma.03G246000	Myb-like domain-containing protein
Glyma.03G005800	Protein DETOXIFICATION (Multidrug and toxic compound extrusion protein)
Glyma.05G042800	Cytochrome P450 71A9 (EC 1.14.-.-) (Cytochrome P450 CP1)
Glyma.08G231200	Uncharacterized protein
Glyma.13G300000	Protein kinase domain-containing protein
Glyma.12G013100	SHSP domain-containing protein
Glyma.17G021400	Inosine/uridine-preferring nucleoside hydrolase domain-containing protein
Glyma.09G138300	Glycosyl transferase CAP10 domain-containing protein
Glyma.08G083700	Uncharacterized protein ycf23
Glyma.01G187200	Phosphatidylinositol-specific phospholipase C X domain-containing protein
Glyma.16G023500	Uncharacterized protein
Glyma.02G093200	Uncharacterized protein
Glyma.10G021700	Classical arabinogalactan protein 26-like
Glyma.09G131500	Heat shock protein 90-1
Glyma.19G118500	MYB/HD-like transcription factor
Glyma.13G053000	UDP-arabinopyranose mutase (EC 5.4.99.30)		FUNCTION: Probable UDP-L-arabinose mutase involved in the biosynthesis of cell wall non-cellulosic polysaccharides. {ECO:0000256|PIRNR:PIRNR016429}.
Glyma.07G151300	Uncharacterized protein	PATHWAY: Lipid metabolism. {ECO:0000256|ARBA:ARBA00005189}.
Glyma.03G246100	Protein kinase domain-containing protein
Glyma.08G271000	BHLH domain-containing protein
Glyma.07G200200	SHSP domain-containing protein
Glyma.07G030500	Uncharacterized protein
Glyma.03G187000	Glycosyltransferase (EC 2.4.1.-)
Glyma.11G101400	Enoyl-[acyl-carrier-protein] reductase (NADH)	PATHWAY: Lipid metabolism. {ECO:0000256|ARBA:ARBA00005189}.
Glyma.07G071300	Cyclic nucleotide-binding domain-containing protein
Glyma.16G102400	CRAL-TRIO domain-containing protein
Glyma.17G058600	BHLH domain-containing protein
Glyma.16G173100	Pyruvate kinase (EC 2.7.1.40)	PATHWAY: Carbohydrate degradation; glycolysis; pyruvate from D-glyceraldehyde 3-phosphate: step 5/5. {ECO:0000256|ARBA:ARBA00004997, ECO:0000256|RuleBase:RU000504}.
Glyma.18G050200	Malectin-like domain-containing protein
Glyma.11G148900	Glycerol-3-phosphate dehydrogenase [NAD(+)]
Glyma.08G212900	Fatty acid desaturase domain-containing protein	PATHWAY: Lipid metabolism. {ECO:0000256|ARBA:ARBA00005189}.
Glyma.09G016600	galactinol--sucrose galactosyltransferase (EC 2.4.1.82)
Glyma.13G133400	Uncharacterized protein
Glyma.06G312300	ABC-type xenobiotic transporter (EC 7.6.2.2)
Glyma.04G249600	Filament-like plant protein
Glyma.06G206700	Glycosyltransferase (EC 2.4.1.-)
Glyma.05G204500	CBS domain-containing protein
Glyma.10G010100	NPR1/NIM1-like C-terminal domain-containing protein
Glyma.05G056300	beta-fructofuranosidase (EC 3.2.1.26)
Glyma.09G025400	Uncharacterized protein
Glyma.12G015700	Gamma-glutamylcyclotransferase family protein		FUNCTION: Putative gamma-glutamylcyclotransferase. {ECO:0000256|ARBA:ARBA00002782}.
Glyma.13G138400	Aurora kinase (EC 2.7.11.1)
Glyma.20G172400	Gfo/Idh/MocA-like oxidoreductase N-terminal domain-containing protein
Glyma.10G090700	Amine oxidase domain-containing protein
Glyma.14G046100	Uncharacterized protein
Glyma.13G098000	BHLH domain-containing protein
Glyma.16G189000	Glycosyl transferase CAP10 domain-containing protein
Glyma.13G092800	Sialidase domain-containing protein
Glyma.16G016700	NAC domain-containing protein
Glyma.17G016800	HMA domain-containing protein
Glyma.03G197500	Uncharacterized protein
Glyma.10G022400	Rho-GAP domain-containing protein
Glyma.05G230400	Dynein light chain
Glyma.04G034900	Uncharacterized protein
Glyma.16G151200	t-SNARE coiled-coil homology domain-containing protein
Glyma.18G027600	GINS subunit domain-containing protein
Glyma.11G046800	Uncharacterized protein
Glyma.07G085100	Protein ABIL5		FUNCTION: Involved in regulation of actin and microtubule organization. Part of a WAVE complex that activates the Arp2/3 complex. {ECO:0000256|ARBA:ARBA00025223}.
Glyma.07G139600	glutathione transferase (EC 2.5.1.18)
Glyma.10G237800	HSF-type DNA-binding domain-containing protein
Glyma.18G289600	Uncharacterized protein
Glyma.03G190500	phosphopyruvate hydratase (EC 4.2.1.11)	PATHWAY: Carbohydrate degradation; glycolysis; pyruvate from D-glyceraldehyde 3-phosphate: step 4/5. {ECO:0000256|ARBA:ARBA00005031}.
Glyma.04G252000	Uncharacterized protein		FUNCTION: Fluoride channel required for the rapid expulsion of cytoplasmic fluoride. {ECO:0000256|ARBA:ARBA00002598}.
Glyma.13G250900	4-hydroxy-4-methyl-2-oxoglutarate aldolase (HMG aldolase) (EC 4.1.1.112) (EC 4.1.3.17) (Oxaloacetate decarboxylase)		FUNCTION: Catalyzes the aldol cleavage of 4-hydroxy-4-methyl-2-oxoglutarate (HMG) into 2 molecules of pyruvate. Also contains a secondary oxaloacetate (OAA) decarboxylase activity due to the common pyruvate enolate transition state formed following C-C bond cleavage in the retro-aldol and decarboxylation reactions. {ECO:0000256|RuleBase:RU004338}.
Glyma.15G238500	Annexin
Glyma.18G275300	O-fucosyltransferase family protein
Glyma.07G120500	Protein TRIGALACTOSYLDIACYLGLYCEROL 4, chloroplastic
Glyma.11G074300	Transmembrane and coiled-coil domain-containing protein 4
Glyma.15G063400	4-hydroxy-4-methyl-2-oxoglutarate aldolase (HMG aldolase) (EC 4.1.1.112) (EC 4.1.3.17) (Oxaloacetate decarboxylase)		FUNCTION: Catalyzes the aldol cleavage of 4-hydroxy-4-methyl-2-oxoglutarate (HMG) into 2 molecules of pyruvate. Also contains a secondary oxaloacetate (OAA) decarboxylase activity due to the common pyruvate enolate transition state formed following C-C bond cleavage in the retro-aldol and decarboxylation reactions. {ECO:0000256|RuleBase:RU004338}.
Glyma.17G049800	Germin-like protein
Glyma.20G083800	Histone H4		FUNCTION: Core component of nucleosome. Nucleosomes wrap and compact DNA into chromatin, limiting DNA accessibility to the cellular machineries which require DNA as a template. Histones thereby play a central role in transcription regulation, DNA repair, DNA replication and chromosomal stability. DNA accessibility is regulated via a complex set of post-translational modifications of histones, als…
Glyma.08G144600	TSL-kinase interacting protein 1
Glyma.13G234500	Glutaredoxin domain-containing protein
Glyma.12G215200	Kinesin motor domain-containing protein
Glyma.19G050000	Uncharacterized protein
Glyma.06G137000	Fe2OG dioxygenase domain-containing protein
Glyma.13G100000	Oxysterol-binding protein
Glyma.20G050800	Superoxide dismutase (EC 1.15.1.1)
Glyma.14G064501	Subtilisin-like serine protease-related
Glyma.01G106867	GDSL-like Lipase/Acylhydrolase superfamily protein
novel.1463	Putative disease resistance protein RGA1
novel.851	Uncharacterized protein
Glyma.16G033326	UDP-Glycosyltransferase superfamily protein
Glyma.17G081050	gamete-like protein
Glyma.U031220	growth-regulating factor 5
Glyma.01G180366	CAP (Cysteine-rich secretory proteins, Antigen 5, and Pathogenesis-related 1 protein) superfamily protein
Glyma.02G164148	Gibberellin-regulated family protein
Glyma.05G236233	protein PLANT CADMIUM RESISTANCE 2-like
Glyma.17G222567	Actin-binding FH2 (Formin Homology) protein

## Sheet: Sheet 3
5 common elements in "KF1_5 dpi vs. 1 dpi_Up" and "NN38_5 dpi vs. 1 dpi_Down":
Gene ID	Protein name	Pathway	Function
Glyma.06G131000	Transmembrane protein
Glyma.04G034700	Exocyst complex component Sec3 PIP2-binding N-terminal domain-containing protein
Glyma.13G078400	Rieske domain-containing protein
Glyma.03G132900	glucan endo-1,3-beta-D-glucosidase (EC 3.2.1.39) ((1->3)-beta-glucan endohydrolase) (Beta-1,3-endoglucanase)
Glyma.03G050100	Ferritin (EC 1.16.3.1)		FUNCTION: Stores iron in a soluble, non-toxic, readily available form. Important for iron homeostasis. Has ferroxidase activity. Iron is taken up in the ferrous form and deposited as ferric hydroxides after oxidation. {ECO:0000256|ARBA:ARBA00025111}.; FUNCTION: Stores iron in a soluble, non-toxic, readily available form. Important for iron homeostasis. Iron is taken up in the ferrous form and dep…

## Sheet: Sheet 4
6 common elements in "KF1_5 dpi vs. 1 dpi_Down" and "NN38_5 dpi vs. 1 dpi_Up":
Gene ID	Protein name	Pathway	Function
Glyma.09G131500	Heat shock protein 90-1
Glyma.13G304900	scarecrow-like protein 32-like (Transcription factor GRAS)
Glyma.04G144900	Phospholipid-transporting ATPase (EC 7.6.2.1)
Glyma.04G052000	Heat shock transcription factor HSFA2
Glyma.06G052000	ZIP zinc/iron transport family protein
Glyma.06G165652	CCA tRNA nucleotidyltransferase 1, mitochondrial-like isoform X1

## Sheet: Sheet 5
47 common elements in "KF1_7 dpi vs. 1 dpi_Up" and "NN38_7 dpi vs. 1 dpi_Down":
Gene ID	Protein name	Pathway	Function
Glyma.20G240600	Serine aminopeptidase S33 domain-containing protein
Glyma.06G068500	DUF4050 domain-containing protein
Glyma.13G111200	DUF1677 family protein
Glyma.10G274300	CONSTANS-like zinc finger protein
Glyma.01G187800	F-box domain-containing protein
Glyma.03G079200	RING-type domain-containing protein
Glyma.17G255100	B box-type domain-containing protein
Glyma.13G174300	Glycosyltransferase 2-like domain-containing protein
Glyma.07G171600	bHLH transcription factor
Glyma.19G089800	Chloride channel protein
Glyma.07G125600	Oxidative stress 3
Glyma.01G074600	Glycosyltransferase (EC 2.4.1.-)
Glyma.20G237200	Uncharacterized protein
Glyma.20G135700	Phytosulfokine [Cleaved into: Phytosulfokine-alpha (PSK-alpha) (Phytosulfokine-a); Phytosulfokine-beta (PSK-beta) (Phytosulfokine-b)]	FUNCTION: Promotes plant cell differentiation, organogenesis and somatic embryogenesis as well as cell proliferation. {ECO:0000256|RuleBase:RU368031}.
Glyma.05G142400	Major facilitator superfamily (MFS) profile domain-containing protein
Glyma.20G137700	Uncharacterized protein
Glyma.05G225900	Oxidative stress 3
Glyma.07G091800	Uncharacterized protein
Glyma.11G080300	Peroxidase (EC 1.11.1.7)	FUNCTION: Removal of H(2)O(2), oxidation of toxic reductants, biosynthesis and degradation of lignin, suberization, auxin catabolism, response to environmental stresses such as wounding, pathogen attack and oxidative stress. {ECO:0000256|RuleBase:RU362060}.
Glyma.07G051500	Transcription factor (bHLH protein) (Basic helix-loop-helix protein)
Glyma.13G091500	bHLH domain-containing protein
Glyma.11G252700	MACPF domain-containing protein
Glyma.01G092300	Uncharacterized protein
Glyma.08G115300	BZIP domain-containing protein
Glyma.10G204600	Uncharacterized protein
Glyma.07G258100	Uncharacterized protein
Glyma.16G099600	EF-hand domain-containing protein
Glyma.18G199000	Protein kinase domain-containing protein
Glyma.06G298400	Uncharacterized protein
Glyma.07G090000	Peptidase A1 domain-containing protein
Glyma.14G206100	Root phototropism protein 2		PATHWAY: Protein modification; protein ubiquitination. {ECO:0000256|ARBA:ARBA00004906}.
Glyma.19G158100	FLZ-type domain-containing protein
Glyma.11G233400	Laccase (EC 1.10.3.2) (Benzenediol:oxygen oxidoreductase) (Diphenol oxidase) (Urishiol oxidase)	FUNCTION: Lignin degradation and detoxification of lignin-derived products. {ECO:0000256|RuleBase:RU361119}.
Glyma.02G028400	Uncharacterized protein
Glyma.12G175800	carbonic anhydrase (EC 4.2.1.1)	FUNCTION: Reversible hydration of carbon dioxide. {ECO:0000256|ARBA:ARBA00002904}.
Glyma.19G258800	Uncharacterized protein
Glyma.15G186100	CMP/dCMP-type deaminase domain-containing protein
Glyma.10G151000	Uncharacterized protein
Glyma.08G170700	Cysteine-rich transmembrane CYSTM domain-containing protein
Glyma.16G174700	Leucine-rich repeat-containing N-terminal plant-type domain-containing protein
Glyma.01G036300	Uncharacterized protein
Glyma.07G043000	Dormancy-associated protein-like 4
Glyma.20G137900	Cysteine-rich receptor-like protein kinase 29
Glyma.03G107500	Nucleotide-diphospho-sugar transferase domain-containing protein
Glyma.06G319460	probable glucan 1,3-beta-glucosidase A-like
Glyma.07G208750	Pentatricopeptide repeat (PPR) superfamily protein
novel.487	Probable inactive purple acid phosphatase 1

## Sheet: Sheet 6
62 common elements in "KF1_7 dpi vs. 1 dpi_Down" and "NN38_7 dpi vs. 1 dpi_Up":
Gene ID	Protein name	Pathway	Function
Glyma.18G206600	DRE-binding protein 2D2
Glyma.13G169700	Bidirectional sugar transporter SWEET		FUNCTION: Mediates both low-affinity uptake and efflux of sugar across the membrane. {ECO:0000256|RuleBase:RU910715}.
Glyma.19G034900	Pollen Ole e 1 allergen and extensin family protein
Glyma.18G013800	RING-type domain-containing protein
Glyma.14G041300	L-ascorbate oxidase (EC 1.10.3.3)
Glyma.19G181700	Uncharacterized protein
Glyma.05G118300	Protein LNK1 (NIGHT LIGHT-INDUCIBLE AND CLOCK-REGULATED1)
Glyma.03G181000	Uncharacterized protein
Glyma.07G229000	Expansin		FUNCTION: Causes loosening and extension of plant cell walls by disrupting non-covalent bonding between cellulose microfibrils and matrix glucans. No enzymatic activity has been found. {ECO:0000256|RuleBase:RU365023}.
Glyma.18G284900	BAG domain-containing protein
Glyma.03G222600	Short-chain dehydrogenase reductase 3b-like
Glyma.12G012000	Purple acid phosphatase (EC 3.1.3.2)
Glyma.07G200200	SHSP domain-containing protein
Glyma.03G062800	CBM20 domain-containing protein
Glyma.20G197100	Chaperonin CPN60-2, mitochondrial
Glyma.13G206700	Sugar phosphate transporter domain-containing protein
Glyma.01G038600	MYB/HD-like transcription factor
Glyma.18G099500	Lipid desaturase domain-containing protein	PATHWAY: Lipid metabolism; fatty acid metabolism. {ECO:0000256|ARBA:ARBA00004872}.
Glyma.01G151400	Uncharacterized protein
Glyma.08G333800	Cell division control protein
Glyma.12G117700	HTH myb-type domain-containing protein
Glyma.07G091400	CONSTANS-like zinc finger protein
Glyma.13G276600	BGGP Beta-1-3-galactosyl-O-glycosyl-glycoprotein
Glyma.15G011200	Bicarbonate transporter-like transmembrane domain-containing protein
Glyma.12G191700	Cellulose synthase-like protein H1
Glyma.06G143400	Mini-chromosome maintenance complex-binding protein
Glyma.03G098600	Enoyl reductase (ER) domain-containing protein
Glyma.14G056200	AP2/ERF domain-containing protein
Glyma.13G133400	Tetratricopeptide repeat (TPR)-like superfamily protein
Glyma.09G184600	CONSTANS-like zinc finger protein
Glyma.10G003600	EGF-like domain-containing protein
Glyma.09G263100	Uncharacterized protein
Glyma.09G066300	Protein kinase domain-containing protein
Glyma.08G303000	RNA helicase
Glyma.03G074800	Carbohydrate kinase PfkB domain-containing protein
Glyma.13G297400	Uncharacterized protein
Glyma.13G254900	Heat shock 70 kDa protein, mitochondrial
Glyma.14G193000	Alkyl transferase (EC 2.5.1.-)
Glyma.16G023500	Uncharacterized protein
Glyma.02G226200	Alkyl transferase (EC 2.5.1.-)
Glyma.05G245900	Homeobox domain-containing protein
Glyma.01G187600	BHLH domain-containing protein
Glyma.02G202900	non-specific serine/threonine protein kinase (EC 2.7.11.1)
Glyma.16G206400	C2 NT-type domain-containing protein
Glyma.17G045900	AB hydrolase-1 domain-containing protein
Glyma.13G303700	B box-type domain-containing protein
Glyma.20G165000	ABC-type xenobiotic transporter (EC 7.6.2.2)
Glyma.19G252700	glucose-6-phosphate 1-epimerase (EC 5.1.3.15)
Glyma.11G189500	C2H2-type domain-containing protein
Glyma.10G072000	Protein BIC1
Glyma.02G250700	Ultraviolet-B receptor UVR8
Glyma.13G316500	Protein BIC1
Glyma.14G066000	Uncharacterized protein
Glyma.03G186500	Small-subunit processome Utp12 domain-containing protein
Glyma.10G157900	myosin-6-like
Glyma.16G103700	CobW/HypB/UreG nucleotide-binding domain-containing protein
Glyma.11G141800	Histone H2B		FUNCTION: Core component of nucleosome. Nucleosomes wrap and compact DNA into chromatin, limiting DNA accessibility to the cellular machineries which require DNA as a template. Histones thereby play a central role in transcription regulation, DNA repair, DNA replication and chromosomal stability. DNA accessibility is regulated via a complex set of post-translational modifications of histones, als…
Glyma.18G289100	heat shock protein 70
Glyma.08G335500	Chaperonin-like RbcX protein
Glyma.04G174467	HOMEOBOX-LEUCINE ZIPPER PROTEIN
novel.799	Sucrose transport protein
Glyma.06G165652	CCA tRNA nucleotidyltransferase 1, mitochondrial-like isoform X1
