# Supplementary material for: Comparative transcriptome analysis reveals key pathways and regulatory networks in early resistance of Glycine max to soybean mosaic virus
Source: Front Microbiol. 2023 Oct 19;14:1241076. doi: 10.3389/fmicb.2023.1241076 (PMC10687721; doi:10.3389/fmicb.2023.1241076)
Supplement: Supplementary file 1 [file Data_Sheet_1.zip › Table S6.XLSX]

## Sheet: Sheet1
Identification of TFs.
Gene_ID	Family
Glyma.18G238200	WRKY
Glyma.02G282100	bHLH
Glyma.13G076800	EIL
Glyma.04G254800	bZIP
Glyma.14G032200	bHLH
Glyma.06G213100	GRAS
Glyma.14G167000	bZIP
Glyma.14G217700	ARF
Glyma.13G153200	bZIP
Glyma.11G236300	bZIP
Glyma.15G078800	ARF
Glyma.18G056600	WRKY
Glyma.03G070500	ARF
Glyma.06G107300	bZIP
Glyma.10G186800	ERF
Glyma.18G018400	EIL
Glyma.11G246400	ARR-B
Glyma.09G254800	WRKY
Glyma.14G200200	WRKY
Glyma.13G085100	bZIP
Glyma.03G042700	WRKY
Glyma.10G036700	ERF
Glyma.17G256500	ARF
Glyma.16G031900	WRKY
Glyma.02G236800	ERF
Glyma.13G123100	ERF
Glyma.18G020900	bZIP
Glyma.13G075000	bZIP
Glyma.15G079100	ERF
Glyma.08G018300	WRKY
Glyma.02G006200	ERF
Glyma.08G077400	bZIP
Glyma.18G184500	ARF
Glyma.01G103500	ARF
Glyma.14G205600	ERF
Glyma.02G232600	WRKY
Glyma.02G176800	bZIP
Glyma.07G134800	ARF
Glyma.13G316900	bZIP
Glyma.09G250500	WRKY
Glyma.19G164100	ERF
Glyma.20G203700	ERF
Glyma.10G007000	ERF
Glyma.19G248900	ERF
Glyma.18G208800	WRKY
Glyma.03G162700	ERF
Glyma.10G092100	bZIP
Glyma.11G183700	bZIP
Glyma.11G163300	WRKY
Glyma.19G145300	bZIP
Glyma.12G184500	bZIP
Glyma.01G022500	AP2
Glyma.01G188400	AP2
Glyma.01G195900	AP2
Glyma.02G207100	AP2
Glyma.03G177500	AP2
Glyma.04G047900	AP2
Glyma.04G154900	AP2
Glyma.05G091200	AP2
Glyma.05G108600	AP2
Glyma.06G049200	AP2
Glyma.06G225200	AP2
Glyma.07G021000	AP2
Glyma.07G038200	AP2
Glyma.07G199700	AP2
Glyma.08G220800	AP2
Glyma.08G227700	AP2
Glyma.08G279000	AP2
Glyma.08G297000	AP2
Glyma.09G199800	AP2
Glyma.09G240400	AP2
Glyma.09G248200	AP2
Glyma.10G171400	AP2
Glyma.11G045800	AP2
Glyma.11G131900	AP2
Glyma.12G056300	AP2
Glyma.12G073300	AP2
Glyma.13G096900	AP2
Glyma.13G329700	AP2
Glyma.14G089200	AP2
Glyma.15G044400	AP2
Glyma.15G221600	AP2
Glyma.16G007400	AP2
Glyma.17G062600	AP2
Glyma.17G070800	AP2
Glyma.17G158300	AP2
Glyma.17G170300	AP2
Glyma.18G125200	AP2
Glyma.18G148000	AP2
Glyma.18G256000	AP2
Glyma.19G178200	AP2
Glyma.U022100	AP2
Glyma.U037700	AP2
Glyma.03G136100	AP2
Glyma.19G138000	AP2
Glyma.02G185200	AP2
Glyma.18G244600	AP2
Glyma.10G116600	AP2
Glyma.02G087400	AP2
Glyma.11G053800	AP2
Glyma.02G179500	AP2
Glyma.01G002100	ARF
Glyma.02G239600	ARF
Glyma.02G281700	ARF
Glyma.03G208800	ARF
Glyma.03G258300	ARF
Glyma.04G200600	ARF
Glyma.04G254200	ARF
Glyma.05G143800	ARF
Glyma.05G200800	ARF
Glyma.05G221300	ARF
Glyma.06G164900	ARF
Glyma.07G054800	ARF
Glyma.07G130400	ARF
Glyma.07G202200	ARF
Glyma.07G272800	ARF
Glyma.08G008100	ARF
Glyma.08G027800	ARF
Glyma.08G100100	ARF
Glyma.09G072200	ARF
Glyma.10G053500	ARF
Glyma.10G210600	ARF
Glyma.11G145500	ARF
Glyma.11G204200	ARF
Glyma.12G071000	ARF
Glyma.12G076200	ARF
Glyma.12G164100	ARF
Glyma.12G171000	ARF
Glyma.12G174100	ARF
Glyma.13G084700	ARF
Glyma.13G112600	ARF
Glyma.13G140600	ARF
Glyma.13G174000	ARF
Glyma.13G221400	ARF
Glyma.13G234200	ARF
Glyma.13G325200	ARF
Glyma.13G328000	ARF
Glyma.14G032700	ARF
Glyma.14G166500	ARF
Glyma.14G208500	ARF
Glyma.15G091000	ARF
Glyma.15G181000	ARF
Glyma.16G000300	ARF
Glyma.16G023600	ARF
Glyma.17G047100	ARF
Glyma.18G046800	ARF
Glyma.19G181900	ARF
Glyma.19G206100	ARF
Glyma.20G180000	ARF
Glyma.U019800	ARF
Glyma.01G200800	ARR-B
Glyma.02G085900	ARR-B
Glyma.04G062500	ARR-B
Glyma.05G070200	ARR-B
Glyma.05G115400	ARR-B
Glyma.05G144500	ARR-B
Glyma.05G239800	ARR-B
Glyma.06G063500	ARR-B
Glyma.07G079000	ARR-B
Glyma.07G171200	ARR-B
Glyma.07G243300	ARR-B
Glyma.08G046700	ARR-B
Glyma.08G046800	ARR-B
Glyma.08G100900	ARR-B
Glyma.09G040000	ARR-B
Glyma.09G098600	ARR-B
Glyma.10G101000	ARR-B
Glyma.11G041300	ARR-B
Glyma.13G155400	ARR-B
Glyma.14G110600	ARR-B
Glyma.15G145200	ARR-B
Glyma.15G206200	ARR-B
Glyma.16G198800	ARR-B
Glyma.17G030600	ARR-B
Glyma.17G076000	ARR-B
Glyma.17G152800	ARR-B
Glyma.17G217100	ARR-B
Glyma.18G010800	ARR-B
Glyma.19G047900	ARR-B
Glyma.19G049400	ARR-B
Glyma.01G133000	B3
Glyma.01G244800	B3
Glyma.02G200500	B3
Glyma.02G236400	B3
Glyma.02G237500	B3
Glyma.03G035200	B3
Glyma.03G199000	B3
Glyma.03G246400	B3
Glyma.03G262200	B3
Glyma.04G037800	B3
Glyma.04G037900	B3
Glyma.04G192400	B3
Glyma.04G257000	B3
Glyma.06G038900	B3
Glyma.06G220000	B3
Glyma.07G048200	B3
Glyma.07G157300	B3
Glyma.07G163700	B3
Glyma.07G224100	B3
Glyma.08G339100	B3
Glyma.08G339200	B3
Glyma.08G357600	B3
Glyma.09G102700	B3
Glyma.09G114900	B3
Glyma.09G117200	B3
Glyma.09G117500	B3
Glyma.09G194300	B3
Glyma.10G076100	B3
Glyma.10G281100	B3
Glyma.10G281200	B3
Glyma.10G281300	B3
Glyma.11G124100	B3
Glyma.11G124200	B3
Glyma.11G124300	B3
Glyma.11G125200	B3
Glyma.11G197900	B3
Glyma.11G198800	B3
Glyma.12G048500	B3
Glyma.12G048600	B3
Glyma.12G048700	B3
Glyma.12G049900	B3
Glyma.13G058500	B3
Glyma.13G245900	B3
Glyma.14G055700	B3
Glyma.14G079100	B3
Glyma.14G079200	B3
Glyma.14G204400	B3
Glyma.15G067900	B3
Glyma.16G017100	B3
Glyma.16G046700	B3
Glyma.16G050300	B3
Glyma.17G175500	B3
Glyma.17G245900	B3
Glyma.17G246000	B3
Glyma.18G052100	B3
Glyma.18G079800	B3
Glyma.18G155000	B3
Glyma.18G176100	B3
Glyma.19G100900	B3
Glyma.19G105300	B3
Glyma.19G196600	B3
Glyma.19G261300	B3
Glyma.20G008700	B3
Glyma.20G035700	B3
Glyma.20G035800	B3
Glyma.20G107900	B3
Glyma.20G108000	B3
Glyma.20G108100	B3
Glyma.20G108300	B3
Glyma.20G108400	B3
Glyma.04G026300	BBR-BPC
Glyma.05G137100	BBR-BPC
Glyma.05G201900	BBR-BPC
Glyma.06G026100	BBR-BPC
Glyma.07G107300	BBR-BPC
Glyma.07G107400	BBR-BPC
Glyma.08G009300	BBR-BPC
Glyma.08G092400	BBR-BPC
Glyma.09G170300	BBR-BPC
Glyma.09G170400	BBR-BPC
Glyma.01G151800	BES1
Glyma.01G178000	BES1
Glyma.04G033800	BES1
Glyma.06G034000	BES1
Glyma.07G099100	BES1
Glyma.09G217000	BES1
Glyma.09G260100	BES1
Glyma.11G064300	BES1
Glyma.12G231400	BES1
Glyma.12G231500	BES1
Glyma.13G266500	BES1
Glyma.13G266600	BES1
Glyma.14G076900	BES1
Glyma.14G127400	BES1
Glyma.17G248900	BES1
Glyma.18G232400	BES1
Glyma.01G018400	bHLH
Glyma.01G019700	bHLH
Glyma.01G023800	bHLH
Glyma.01G039200	bHLH
Glyma.01G044800	bHLH
Glyma.01G066600	bHLH
Glyma.01G068600	bHLH
Glyma.01G076900	bHLH
Glyma.01G088300	bHLH
Glyma.01G093400	bHLH
Glyma.01G095500	bHLH
Glyma.01G096600	bHLH
Glyma.01G123000	bHLH
Glyma.01G129700	bHLH
Glyma.01G133500	bHLH
Glyma.01G186700	bHLH
Glyma.01G187600	bHLH
Glyma.01G197900	bHLH
Glyma.01G198000	bHLH
Glyma.01G198100	bHLH
Glyma.02G000800	bHLH
Glyma.02G007000	bHLH
Glyma.02G018900	bHLH
Glyma.02G025400	bHLH
Glyma.02G025500	bHLH
Glyma.02G041000	bHLH
Glyma.02G053100	bHLH
Glyma.02G100700	bHLH
Glyma.02G103100	bHLH
Glyma.02G103200	bHLH
Glyma.02G123400	bHLH
Glyma.02G125200	bHLH
Glyma.02G129100	bHLH
Glyma.02G137400	bHLH
Glyma.02G139700	bHLH
Glyma.02G142800	bHLH
Glyma.02G147800	bHLH
Glyma.02G148500	bHLH
Glyma.02G160200	bHLH
Glyma.02G174800	bHLH
Glyma.02G175700	bHLH
Glyma.02G202600	bHLH
Glyma.02G210500	bHLH
Glyma.02G213800	bHLH
Glyma.02G217800	bHLH
Glyma.02G246400	bHLH
Glyma.02G252400	bHLH
Glyma.02G258300	bHLH
Glyma.03G034000	bHLH
Glyma.03G052300	bHLH
Glyma.03G086800	bHLH
Glyma.03G101600	bHLH
Glyma.03G105000	bHLH
Glyma.03G105700	bHLH
Glyma.03G126100	bHLH
Glyma.03G130400	bHLH
Glyma.03G130600	bHLH
Glyma.03G141200	bHLH
Glyma.03G141700	bHLH
Glyma.03G152800	bHLH
Glyma.03G158500	bHLH
Glyma.03G161800	bHLH
Glyma.03G170300	bHLH
Glyma.03G225000	bHLH
Glyma.03G227800	bHLH
Glyma.03G240000	bHLH
Glyma.03G258100	bHLH
Glyma.04G012500	bHLH
Glyma.04G039500	bHLH
Glyma.04G045300	bHLH
Glyma.04G048000	bHLH
Glyma.04G090100	bHLH
Glyma.04G098400	bHLH
Glyma.04G171600	bHLH
Glyma.04G172500	bHLH
Glyma.04G176900	bHLH
Glyma.04G178700	bHLH
Glyma.04G182600	bHLH
Glyma.04G199900	bHLH
Glyma.04G200500	bHLH
Glyma.04G214100	bHLH
Glyma.04G238400	bHLH
Glyma.05G017800	bHLH
Glyma.05G031800	bHLH
Glyma.05G036800	bHLH
Glyma.05G094900	bHLH
Glyma.05G110600	bHLH
Glyma.05G110700	bHLH
Glyma.05G110900	bHLH
Glyma.05G134400	bHLH
Glyma.05G190600	bHLH
Glyma.05G200900	bHLH
Glyma.05G201700	bHLH
Glyma.05G208300	bHLH
Glyma.05G229500	bHLH
Glyma.05G234500	bHLH
Glyma.06G012200	bHLH
Glyma.06G040800	bHLH
Glyma.06G045800	bHLH
Glyma.06G049300	bHLH
Glyma.06G092000	bHLH
Glyma.06G100000	bHLH
Glyma.06G125500	bHLH
Glyma.06G152300	bHLH
Glyma.06G165000	bHLH
Glyma.06G165700	bHLH
Glyma.06G188100	bHLH
Glyma.06G191800	bHLH
Glyma.06G192300	bHLH
Glyma.06G199600	bHLH
Glyma.06G206300	bHLH
Glyma.06G221200	bHLH
Glyma.06G251200	bHLH
Glyma.06G260000	bHLH
Glyma.06G266800	bHLH
Glyma.06G283300	bHLH
Glyma.06G291900	bHLH
Glyma.07G013600	bHLH
Glyma.07G018500	bHLH
Glyma.07G027100	bHLH
Glyma.07G027200	bHLH
Glyma.07G027300	bHLH
Glyma.07G027400	bHLH
Glyma.07G049100	bHLH
Glyma.07G051500	bHLH
Glyma.07G055200	bHLH
Glyma.07G083500	bHLH
Glyma.07G092700	bHLH
Glyma.07G116700	bHLH
Glyma.07G117500	bHLH
Glyma.07G117600	bHLH
Glyma.07G153600	bHLH
Glyma.07G171600	bHLH
Glyma.07G185300	bHLH
Glyma.07G187900	bHLH
Glyma.07G188100	bHLH
Glyma.07G197300	bHLH
Glyma.07G205800	bHLH
Glyma.07G208000	bHLH
Glyma.07G251100	bHLH
Glyma.08G008200	bHLH
Glyma.08G009100	bHLH
Glyma.08G014900	bHLH
Glyma.08G036900	bHLH
Glyma.08G042000	bHLH
Glyma.08G061300	bHLH
Glyma.08G063900	bHLH
Glyma.08G089100	bHLH
Glyma.08G148500	bHLH
Glyma.08G152500	bHLH
Glyma.08G156000	bHLH
Glyma.08G166900	bHLH
Glyma.08G167000	bHLH
Glyma.08G197600	bHLH
Glyma.08G203600	bHLH
Glyma.08G215300	bHLH
Glyma.08G215400	bHLH
Glyma.08G215500	bHLH
Glyma.08G215600	bHLH
Glyma.08G239500	bHLH
Glyma.08G252800	bHLH
Glyma.08G271000	bHLH
Glyma.08G271900	bHLH
Glyma.08G274200	bHLH
Glyma.08G286500	bHLH
Glyma.08G294000	bHLH
Glyma.08G298700	bHLH
Glyma.08G303900	bHLH
Glyma.08G346300	bHLH
Glyma.08G356900	bHLH
Glyma.09G060200	bHLH
Glyma.09G064200	bHLH
Glyma.09G098300	bHLH
Glyma.09G149900	bHLH
Glyma.09G150000	bHLH
Glyma.09G183500	bHLH
Glyma.09G203000	bHLH
Glyma.09G204500	bHLH
Glyma.09G239100	bHLH
Glyma.09G246800	bHLH
Glyma.09G278100	bHLH
Glyma.10G007300	bHLH
Glyma.10G026000	bHLH
Glyma.10G031600	bHLH
Glyma.10G034300	bHLH
Glyma.10G042800	bHLH
Glyma.10G093100	bHLH
Glyma.10G093600	bHLH
Glyma.10G138800	bHLH
Glyma.10G142600	bHLH
Glyma.10G156600	bHLH
Glyma.10G162300	bHLH
Glyma.10G173500	bHLH
Glyma.10G205000	bHLH
Glyma.10G206300	bHLH
Glyma.10G241300	bHLH
Glyma.10G241400	bHLH
Glyma.10G257400	bHLH
Glyma.10G257500	bHLH
Glyma.10G261100	bHLH
Glyma.10G281800	bHLH
Glyma.11G043600	bHLH
Glyma.11G043700	bHLH
Glyma.11G054600	bHLH
Glyma.11G055300	bHLH
Glyma.11G117100	bHLH
Glyma.11G131200	bHLH
Glyma.11G192800	bHLH
Glyma.11G217700	bHLH
Glyma.11G231300	bHLH
Glyma.12G024400	bHLH
Glyma.12G042800	bHLH
Glyma.12G055400	bHLH
Glyma.12G081200	bHLH
Glyma.12G114300	bHLH
Glyma.12G122800	bHLH
Glyma.12G136300	bHLH
Glyma.12G141700	bHLH
Glyma.12G178500	bHLH
Glyma.12G196700	bHLH
Glyma.12G196900	bHLH
Glyma.12G205200	bHLH
Glyma.12G209900	bHLH
Glyma.12G214900	bHLH
Glyma.12G216800	bHLH
Glyma.12G238700	bHLH
Glyma.13G040100	bHLH
Glyma.13G063800	bHLH
Glyma.13G101100	bHLH
Glyma.13G105400	bHLH
Glyma.13G120700	bHLH
Glyma.13G130100	bHLH
Glyma.13G178800	bHLH
Glyma.13G204400	bHLH
Glyma.13G208300	bHLH
Glyma.13G238300	bHLH
Glyma.13G249800	bHLH
Glyma.13G250300	bHLH
Glyma.13G251300	bHLH
Glyma.13G253500	bHLH
Glyma.13G284400	bHLH
Glyma.13G286700	bHLH
Glyma.13G291400	bHLH
Glyma.13G296100	bHLH
Glyma.13G305500	bHLH
Glyma.13G322100	bHLH
Glyma.13G341700	bHLH
Glyma.13G352600	bHLH
Glyma.13G368500	bHLH
Glyma.13G368600	bHLH
Glyma.13G368700	bHLH
Glyma.14G058200	bHLH
Glyma.14G069700	bHLH
Glyma.14G084200	bHLH
Glyma.14G088400	bHLH
Glyma.14G089600	bHLH
Glyma.14G102200	bHLH
Glyma.14G136500	bHLH
Glyma.14G160700	bHLH
Glyma.14G178000	bHLH
Glyma.14G181500	bHLH
Glyma.14G185100	bHLH
Glyma.15G005000	bHLH
Glyma.15G005100	bHLH
Glyma.15G011100	bHLH
Glyma.15G017300	bHLH
Glyma.15G022000	bHLH
Glyma.15G032700	bHLH
Glyma.15G061400	bHLH
Glyma.15G062600	bHLH
Glyma.15G063000	bHLH
Glyma.15G063900	bHLH
Glyma.15G064000	bHLH
Glyma.15G064500	bHLH
Glyma.15G075000	bHLH
Glyma.15G104600	bHLH
Glyma.15G166800	bHLH
Glyma.15G170500	bHLH
Glyma.15G203900	bHLH
Glyma.15G215100	bHLH
Glyma.15G260500	bHLH
Glyma.15G271900	bHLH
Glyma.16G017700	bHLH
Glyma.16G020500	bHLH
Glyma.16G023900	bHLH
Glyma.16G049400	bHLH
Glyma.16G087300	bHLH
Glyma.16G090900	bHLH
Glyma.16G133200	bHLH
Glyma.16G147200	bHLH
Glyma.16G201300	bHLH
Glyma.16G201400	bHLH
Glyma.17G023200	bHLH
Glyma.17G054000	bHLH
Glyma.17G058600	bHLH
Glyma.17G075200	bHLH
Glyma.17G082100	bHLH
Glyma.17G090500	bHLH
Glyma.17G095000	bHLH
Glyma.17G155900	bHLH
Glyma.17G156000	bHLH
Glyma.17G156100	bHLH
Glyma.17G172400	bHLH
Glyma.17G173100	bHLH
Glyma.17G180800	bHLH
Glyma.17G212900	bHLH
Glyma.17G223100	bHLH
Glyma.17G236100	bHLH
Glyma.17G241000	bHLH
Glyma.18G025800	bHLH
Glyma.18G039200	bHLH
Glyma.18G115700	bHLH
Glyma.18G123100	bHLH
Glyma.18G156900	bHLH
Glyma.18G204700	bHLH
Glyma.18G210700	bHLH
Glyma.18G246000	bHLH
Glyma.18G246100	bHLH
Glyma.18G246200	bHLH
Glyma.18G258700	bHLH
Glyma.18G275400	bHLH
Glyma.19G021400	bHLH
Glyma.19G102000	bHLH
Glyma.19G128900	bHLH
Glyma.19G132500	bHLH
Glyma.19G132600	bHLH
Glyma.19G143900	bHLH
Glyma.19G144200	bHLH
Glyma.19G155300	bHLH
Glyma.19G160900	bHLH
Glyma.19G163300	bHLH
Glyma.19G222000	bHLH
Glyma.19G224700	bHLH
Glyma.19G236900	bHLH
Glyma.19G256700	bHLH
Glyma.20G088600	bHLH
Glyma.20G091200	bHLH
Glyma.20G107500	bHLH
Glyma.20G130200	bHLH
Glyma.20G133600	bHLH
Glyma.20G133700	bHLH
Glyma.20G152900	bHLH
Glyma.20G153000	bHLH
Glyma.20G184300	bHLH
Glyma.20G185500	bHLH
Glyma.20G216700	bHLH
Glyma.20G224700	bHLH
Glyma.20G231800	bHLH
Glyma.20G248100	bHLH
Glyma.U014700	bHLH
Glyma.U015500	bHLH
Glyma.U035800	bHLH
Glyma.U037800	bHLH
Glyma.01G013600	bZIP
Glyma.01G069300	bZIP
Glyma.01G084200	bZIP
Glyma.01G163500	bZIP
Glyma.01G177400	bZIP
Glyma.01G195800	bZIP
Glyma.02G012700	bZIP
Glyma.02G045500	bZIP
Glyma.02G058800	bZIP
Glyma.02G082800	bZIP
Glyma.02G097900	bZIP
Glyma.02G126100	bZIP
Glyma.02G131700	bZIP
Glyma.02G161100	bZIP
Glyma.02G236200	bZIP
Glyma.03G003400	bZIP
Glyma.03G073900	bZIP
Glyma.03G081700	bZIP
Glyma.03G123200	bZIP
Glyma.03G127600	bZIP
Glyma.03G128200	bZIP
Glyma.03G142400	bZIP
Glyma.03G193300	bZIP
Glyma.03G219300	bZIP
Glyma.03G247100	bZIP
Glyma.03G255000	bZIP
Glyma.04G010300	bZIP
Glyma.04G022100	bZIP
Glyma.04G026200	bZIP
Glyma.04G029600	bZIP
Glyma.04G039300	bZIP
Glyma.04G078300	bZIP
Glyma.04G124200	bZIP
Glyma.04G158300	bZIP
Glyma.04G222200	bZIP
Glyma.05G017400	bZIP
Glyma.05G079800	bZIP
Glyma.05G108200	bZIP
Glyma.05G122400	bZIP
Glyma.05G157000	bZIP
Glyma.05G168100	bZIP
Glyma.05G182500	bZIP
Glyma.06G010200	bZIP
Glyma.06G022300	bZIP
Glyma.06G029600	bZIP
Glyma.06G040400	bZIP
Glyma.06G048500	bZIP
Glyma.06G079800	bZIP
Glyma.06G284900	bZIP
Glyma.06G314400	bZIP
Glyma.07G060400	bZIP
Glyma.07G213100	bZIP
Glyma.08G115300	bZIP
Glyma.08G126500	bZIP
Glyma.08G140100	bZIP
Glyma.08G183600	bZIP
Glyma.08G227000	bZIP
Glyma.08G254400	bZIP
Glyma.08G265600	bZIP
Glyma.08G302500	bZIP
Glyma.09G184300	bZIP
Glyma.09G208500	bZIP
Glyma.10G013300	bZIP
Glyma.10G071700	bZIP
Glyma.10G162100	bZIP
Glyma.10G223800	bZIP
Glyma.10G276100	bZIP
Glyma.10G296200	bZIP
Glyma.11G045900	bZIP
Glyma.11G065000	bZIP
Glyma.11G108100	bZIP
Glyma.11G110400	bZIP
Glyma.11G114800	bZIP
Glyma.11G126600	bZIP
Glyma.11G167400	bZIP
Glyma.11G167600	bZIP
Glyma.11G167900	bZIP
Glyma.11G186700	bZIP
Glyma.12G033000	bZIP
Glyma.12G036400	bZIP
Glyma.12G040600	bZIP
Glyma.12G045100	bZIP
Glyma.12G051200	bZIP
Glyma.12G088700	bZIP
Glyma.12G121000	bZIP
Glyma.12G184400	bZIP
Glyma.12G208400	bZIP
Glyma.12G227700	bZIP
Glyma.13G050700	bZIP
Glyma.13G193700	bZIP
Glyma.13G260300	bZIP
Glyma.13G272500	bZIP
Glyma.13G292800	bZIP
Glyma.13G317000	bZIP
Glyma.13G345200	bZIP
Glyma.14G071400	bZIP
Glyma.14G197200	bZIP
Glyma.14G204100	bZIP
Glyma.14G217200	bZIP
Glyma.15G029100	bZIP
Glyma.15G049000	bZIP
Glyma.15G222400	bZIP
Glyma.15G232000	bZIP
Glyma.16G029000	bZIP
Glyma.16G092700	bZIP
Glyma.16G095200	bZIP
Glyma.16G141500	bZIP
Glyma.16G168400	bZIP
Glyma.17G158900	bZIP
Glyma.17G188500	bZIP
Glyma.17G197300	bZIP
Glyma.17G253200	bZIP
Glyma.17G255800	bZIP
Glyma.18G052500	bZIP
Glyma.18G117100	bZIP
Glyma.18G277100	bZIP
Glyma.19G037900	bZIP
Glyma.19G067900	bZIP
Glyma.19G122800	bZIP
Glyma.19G126800	bZIP
Glyma.19G130200	bZIP
Glyma.19G193400	bZIP
Glyma.19G194500	bZIP
Glyma.19G216200	bZIP
Glyma.19G244800	bZIP
Glyma.19G252600	bZIP
Glyma.20G007700	bZIP
Glyma.20G032700	bZIP
Glyma.20G049200	bZIP
Glyma.20G113600	bZIP
Glyma.20G224500	bZIP
Glyma.20G246400	bZIP
Glyma.U018600	bZIP
Glyma.U029500	bZIP
Glyma.01G034500	C2H2
Glyma.01G036600	C2H2
Glyma.01G056900	C2H2
Glyma.01G079900	C2H2
Glyma.01G086800	C2H2
Glyma.01G101800	C2H2
Glyma.01G113300	C2H2
Glyma.01G134200	C2H2
Glyma.01G176600	C2H2
Glyma.01G198700	C2H2
Glyma.01G209100	C2H2
Glyma.02G004300	C2H2
Glyma.02G029400	C2H2
Glyma.02G058400	C2H2
Glyma.02G058500	C2H2
Glyma.02G094500	C2H2
Glyma.02G099100	C2H2
Glyma.02G115300	C2H2
Glyma.02G144400	C2H2
Glyma.02G153900	C2H2
Glyma.02G162200	C2H2
Glyma.02G181100	C2H2
Glyma.02G183100	C2H2
Glyma.02G242400	C2H2
Glyma.02G250100	C2H2
Glyma.02G292900	C2H2
Glyma.02G293300	C2H2
Glyma.02G311100	C2H2
Glyma.03G033600	C2H2
Glyma.03G067700	C2H2
Glyma.03G137500	C2H2
Glyma.03G139800	C2H2
Glyma.03G157400	C2H2
Glyma.03G160700	C2H2
Glyma.03G173100	C2H2
Glyma.03G173200	C2H2
Glyma.03G173300	C2H2
Glyma.03G179700	C2H2
Glyma.03G186100	C2H2
Glyma.03G190700	C2H2
Glyma.03G211700	C2H2
Glyma.03G217900	C2H2
Glyma.03G228100	C2H2
Glyma.03G236600	C2H2
Glyma.04G033300	C2H2
Glyma.04G044900	C2H2
Glyma.04G062600	C2H2
Glyma.04G127600	C2H2
Glyma.04G130300	C2H2
Glyma.04G191900	C2H2
Glyma.04G192000	C2H2
Glyma.04G222700	C2H2
Glyma.05G022700	C2H2
Glyma.05G059800	C2H2
Glyma.05G111400	C2H2
Glyma.05G137000	C2H2
Glyma.05G139000	C2H2
Glyma.05G167900	C2H2
Glyma.05G177700	C2H2
Glyma.05G235400	C2H2
Glyma.05G248300	C2H2
Glyma.06G033300	C2H2
Glyma.06G045400	C2H2
Glyma.06G063700	C2H2
Glyma.06G142600	C2H2
Glyma.06G173800	C2H2
Glyma.06G174000	C2H2
Glyma.06G197700	C2H2
Glyma.06G287200	C2H2
Glyma.06G311500	C2H2
Glyma.06G316400	C2H2
Glyma.07G009100	C2H2
Glyma.07G012200	C2H2
Glyma.07G025300	C2H2
Glyma.07G107500	C2H2
Glyma.07G135800	C2H2
Glyma.07G135900	C2H2
Glyma.07G158000	C2H2
Glyma.07G158200	C2H2
Glyma.07G170500	C2H2
Glyma.07G174000	C2H2
Glyma.07G226800	C2H2
Glyma.07G242800	C2H2
Glyma.08G042900	C2H2
Glyma.08G056800	C2H2
Glyma.08G092300	C2H2
Glyma.08G094200	C2H2
Glyma.08G126300	C2H2
Glyma.08G134700	C2H2
Glyma.08G154500	C2H2
Glyma.08G192300	C2H2
Glyma.08G195700	C2H2
Glyma.08G195800	C2H2
Glyma.08G217100	C2H2
Glyma.09G034100	C2H2
Glyma.09G170200	C2H2
Glyma.09G230200	C2H2
Glyma.10G004000	C2H2
Glyma.10G020200	C2H2
Glyma.10G029700	C2H2
Glyma.10G034600	C2H2
Glyma.10G045200	C2H2
Glyma.10G045300	C2H2
Glyma.10G045400	C2H2
Glyma.10G051500	C2H2
Glyma.10G059700	C2H2
Glyma.10G095100	C2H2
Glyma.10G101900	C2H2
Glyma.10G103400	C2H2
Glyma.10G153200	C2H2
Glyma.10G182100	C2H2
Glyma.10G184500	C2H2
Glyma.10G197200	C2H2
Glyma.10G204300	C2H2
Glyma.10G206600	C2H2
Glyma.10G209600	C2H2
Glyma.10G215200	C2H2
Glyma.10G233400	C2H2
Glyma.10G257900	C2H2
Glyma.10G280000	C2H2
Glyma.10G295200	C2H2
Glyma.11G033100	C2H2
Glyma.11G043200	C2H2
Glyma.11G132600	C2H2
Glyma.11G135800	C2H2
Glyma.11G142500	C2H2
Glyma.11G184000	C2H2
Glyma.11G189500	C2H2
Glyma.11G192400	C2H2
Glyma.11G192600	C2H2
Glyma.11G214300	C2H2
Glyma.11G221500	C2H2
Glyma.11G240600	C2H2
Glyma.11G253400	C2H2
Glyma.12G057000	C2H2
Glyma.12G059500	C2H2
Glyma.12G070300	C2H2
Glyma.12G081400	C2H2
Glyma.12G081700	C2H2
Glyma.12G084700	C2H2
Glyma.12G088400	C2H2
Glyma.12G118800	C2H2
Glyma.12G171700	C2H2
Glyma.12G178900	C2H2
Glyma.12G179000	C2H2
Glyma.12G181400	C2H2
Glyma.12G183900	C2H2
Glyma.12G207200	C2H2
Glyma.12G230200	C2H2
Glyma.12G237800	C2H2
Glyma.13G073300	C2H2
Glyma.13G090000	C2H2
Glyma.13G095500	C2H2
Glyma.13G120900	C2H2
Glyma.13G121000	C2H2
Glyma.13G132800	C2H2
Glyma.13G133000	C2H2
Glyma.13G133100	C2H2
Glyma.13G139000	C2H2
Glyma.13G146400	C2H2
Glyma.13G203700	C2H2
Glyma.13G218900	C2H2
Glyma.13G269400	C2H2
Glyma.13G293800	C2H2
Glyma.13G317200	C2H2
Glyma.13G321800	C2H2
Glyma.13G321900	C2H2
Glyma.13G327500	C2H2
Glyma.13G333400	C2H2
Glyma.13G349500	C2H2
Glyma.13G369500	C2H2
Glyma.14G001700	C2H2
Glyma.14G066500	C2H2
Glyma.14G088300	C2H2
Glyma.14G095900	C2H2
Glyma.14G110900	C2H2
Glyma.14G174900	C2H2
Glyma.14G212000	C2H2
Glyma.14G218700	C2H2
Glyma.15G004100	C2H2
Glyma.15G024500	C2H2
Glyma.15G033600	C2H2
Glyma.15G040700	C2H2
Glyma.15G054200	C2H2
Glyma.15G273400	C2H2
Glyma.16G056000	C2H2
Glyma.16G102000	C2H2
Glyma.16G141100	C2H2
Glyma.16G156400	C2H2
Glyma.16G181700	C2H2
Glyma.17G031400	C2H2
Glyma.17G064700	C2H2
Glyma.17G076900	C2H2
Glyma.17G142300	C2H2
Glyma.17G155600	C2H2
Glyma.17G216800	C2H2
Glyma.17G228000	C2H2
Glyma.17G236200	C2H2
Glyma.17G239900	C2H2
Glyma.17G257700	C2H2
Glyma.18G003600	C2H2
Glyma.18G016700	C2H2
Glyma.18G036000	C2H2
Glyma.18G042300	C2H2
Glyma.18G066100	C2H2
Glyma.18G185900	C2H2
Glyma.18G186000	C2H2
Glyma.18G287200	C2H2
Glyma.19G140400	C2H2
Glyma.19G142600	C2H2
Glyma.19G159600	C2H2
Glyma.19G162500	C2H2
Glyma.19G174000	C2H2
Glyma.19G174100	C2H2
Glyma.19G174200	C2H2
Glyma.19G180400	C2H2
Glyma.19G186200	C2H2
Glyma.19G208900	C2H2
Glyma.19G214600	C2H2
Glyma.19G225400	C2H2
Glyma.19G234500	C2H2
Glyma.20G005800	C2H2
Glyma.20G005900	C2H2
Glyma.20G012700	C2H2
Glyma.20G026600	C2H2
Glyma.20G047500	C2H2
Glyma.20G099100	C2H2
Glyma.20G109400	C2H2
Glyma.20G161000	C2H2
Glyma.20G176500	C2H2
Glyma.20G181000	C2H2
Glyma.20G184000	C2H2
Glyma.20G186400	C2H2
Glyma.20G193000	C2H2
Glyma.20G206000	C2H2
Glyma.20G207900	C2H2
Glyma.20G235100	C2H2
Glyma.U001100	C2H2
Glyma.U019400	C2H2
Glyma.01G005000	C3H
Glyma.01G095100	C3H
Glyma.02G153600	C3H
Glyma.02G153700	C3H
Glyma.02G173900	C3H
Glyma.02G227000	C3H
Glyma.02G267500	C3H
Glyma.02G296600	C3H
Glyma.03G018000	C3H
Glyma.03G025400	C3H
Glyma.03G138600	C3H
Glyma.03G144200	C3H
Glyma.03G144300	C3H
Glyma.04G050300	C3H
Glyma.04G192100	C3H
Glyma.04G214200	C3H
Glyma.05G008000	C3H
Glyma.05G008400	C3H
Glyma.05G044300	C3H
Glyma.05G190500	C3H
Glyma.05G210600	C3H
Glyma.05G224400	C3H
Glyma.06G050300	C3H
Glyma.06G152200	C3H
Glyma.06G173700	C3H
Glyma.06G290100	C3H
Glyma.07G126800	C3H
Glyma.07G250000	C3H
Glyma.08G031400	C3H
Glyma.08G091000	C3H
Glyma.08G153800	C3H
Glyma.08G154100	C3H
Glyma.08G232700	C3H
Glyma.08G286000	C3H
Glyma.09G102900	C3H
Glyma.09G148000	C3H
Glyma.09G251200	C3H
Glyma.10G020600	C3H
Glyma.10G020700	C3H
Glyma.10G100400	C3H
Glyma.10G144700	C3H
Glyma.10G170800	C3H
Glyma.10G269300	C3H
Glyma.10G296700	C3H
Glyma.11G075900	C3H
Glyma.11G109000	C3H
Glyma.11G147200	C3H
Glyma.11G174400	C3H
Glyma.12G016400	C3H
Glyma.12G068100	C3H
Glyma.12G116900	C3H
Glyma.12G205700	C3H
Glyma.12G237300	C3H
Glyma.13G202800	C3H
Glyma.13G217000	C3H
Glyma.13G236800	C3H
Glyma.13G363600	C3H
Glyma.14G016300	C3H
Glyma.14G050000	C3H
Glyma.14G194100	C3H
Glyma.15G076800	C3H
Glyma.15G095500	C3H
Glyma.15G217400	C3H
Glyma.15G272400	C3H
Glyma.15G273000	C3H
Glyma.15G274800	C3H
Glyma.16G010500	C3H
Glyma.16G199300	C3H
Glyma.17G024400	C3H
Glyma.17G054700	C3H
Glyma.17G116200	C3H
Glyma.17G116700	C3H
Glyma.17G126800	C3H
Glyma.18G062200	C3H
Glyma.18G241300	C3H
Glyma.19G141700	C3H
Glyma.19G147100	C3H
Glyma.20G093700	C3H
Glyma.20G121800	C3H
Glyma.20G219100	C3H
Glyma.20G247500	C3H
Glyma.05G117000	CAMTA
Glyma.05G148300	CAMTA
Glyma.05G178200	CAMTA
Glyma.07G242000	CAMTA
Glyma.08G072100	CAMTA
Glyma.08G105200	CAMTA
Glyma.08G135200	CAMTA
Glyma.08G178900	CAMTA
Glyma.09G038300	CAMTA
Glyma.11G251900	CAMTA
Glyma.15G053600	CAMTA
Glyma.15G143400	CAMTA
Glyma.17G031900	CAMTA
Glyma.17G038800	CAMTA
Glyma.18G005100	CAMTA
Glyma.02G152900	CO-like
Glyma.02G223700	CO-like
Glyma.03G209800	CO-like
Glyma.04G058900	CO-like
Glyma.05G233700	CO-like
Glyma.06G059600	CO-like
Glyma.07G091400	CO-like
Glyma.08G041100	CO-like
Glyma.08G255200	CO-like
Glyma.09G184600	CO-like
Glyma.10G021400	CO-like
Glyma.10G274300	CO-like
Glyma.13G009300	CO-like
Glyma.13G050300	CO-like
Glyma.13G093800	CO-like
Glyma.14G190400	CO-like
Glyma.16G050900	CO-like
Glyma.17G066600	CO-like
Glyma.18G278100	CO-like
Glyma.19G039000	CO-like
Glyma.19G099700	CO-like
Glyma.19G207100	CO-like
Glyma.20G060400	CO-like
Glyma.20G115600	CO-like
Glyma.01G236300	CPP
Glyma.04G081700	CPP
Glyma.05G229900	CPP
Glyma.06G083400	CPP
Glyma.07G085300	CPP
Glyma.08G037400	CPP
Glyma.09G191600	CPP
Glyma.09G223500	CPP
Glyma.10G245500	CPP
Glyma.11G006900	CPP
Glyma.17G208500	CPP
Glyma.18G224100	CPP
Glyma.20G149100	CPP
Glyma.01G168500	DBB
Glyma.03G209800	DBB
Glyma.04G009200	DBB
Glyma.04G027000	DBB
Glyma.06G009100	DBB
Glyma.06G027000	DBB
Glyma.09G099000	DBB
Glyma.11G074900	DBB
Glyma.11G110900	DBB
Glyma.11G112800	DBB
Glyma.11G127100	DBB
Glyma.12G037200	DBB
Glyma.12G051700	DBB
Glyma.12G233900	DBB
Glyma.13G265000	DBB
Glyma.13G344700	DBB
Glyma.14G216500	DBB
Glyma.15G029500	DBB
Glyma.16G050900	DBB
Glyma.17G255100	DBB
Glyma.01G021100	Dof
Glyma.01G049400	Dof
Glyma.01G183000	Dof
Glyma.02G062700	Dof
Glyma.02G092700	Dof
Glyma.02G108600	Dof
Glyma.02G195700	Dof
Glyma.03G007900	Dof
Glyma.03G258800	Dof
Glyma.04G158800	Dof
Glyma.04G168300	Dof
Glyma.04G183700	Dof
Glyma.04G233300	Dof
Glyma.04G239500	Dof
Glyma.05G018100	Dof
Glyma.05G025900	Dof
Glyma.05G037800	Dof
Glyma.05G158200	Dof
Glyma.06G124300	Dof
Glyma.06G131500	Dof
Glyma.06G182200	Dof
Glyma.06G194800	Dof
Glyma.06G206400	Dof
Glyma.07G012100	Dof
Glyma.07G053900	Dof
Glyma.07G193900	Dof
Glyma.07G198800	Dof
Glyma.07G198900	Dof
Glyma.07G229600	Dof
Glyma.08G115900	Dof
Glyma.08G195300	Dof
Glyma.08G228900	Dof
Glyma.08G276300	Dof
Glyma.08G358100	Dof
Glyma.09G201000	Dof
Glyma.09G237000	Dof
Glyma.10G082000	Dof
Glyma.10G173700	Dof
Glyma.11G059300	Dof
Glyma.11G140200	Dof
Glyma.12G063800	Dof
Glyma.12G072400	Dof
Glyma.13G062500	Dof
Glyma.13G177500	Dof
Glyma.13G177600	Dof
Glyma.13G182700	Dof
Glyma.13G230200	Dof
Glyma.13G237500	Dof
Glyma.13G237600	Dof
Glyma.13G241900	Dof
Glyma.13G329000	Dof
Glyma.13G335200	Dof
Glyma.13G352000	Dof
Glyma.15G022800	Dof
Glyma.15G039300	Dof
Glyma.15G044800	Dof
Glyma.15G071400	Dof
Glyma.15G075800	Dof
Glyma.15G076000	Dof
Glyma.15G082400	Dof
Glyma.15G215500	Dof
Glyma.16G022900	Dof
Glyma.16G145000	Dof
Glyma.17G081800	Dof
Glyma.17G089300	Dof
Glyma.17G101000	Dof
Glyma.17G180600	Dof
Glyma.18G150800	Dof
Glyma.18G176300	Dof
Glyma.18G260500	Dof
Glyma.18G289700	Dof
Glyma.19G023200	Dof
Glyma.19G118000	Dof
Glyma.19G199200	Dof
Glyma.19G200300	Dof
Glyma.19G257500	Dof
Glyma.20G035200	Dof
Glyma.20G216600	Dof
Glyma.U021300	Dof
Glyma.01G228100	E2F/DP
Glyma.02G198700	E2F/DP
Glyma.04G024800	E2F/DP
Glyma.04G178300	E2F/DP
Glyma.05G033400	E2F/DP
Glyma.06G024900	E2F/DP
Glyma.06G186800	E2F/DP
Glyma.10G078200	E2F/DP
Glyma.11G010800	E2F/DP
Glyma.11G091900	E2F/DP
Glyma.11G180100	E2F/DP
Glyma.12G018000	E2F/DP
Glyma.12G093400	E2F/DP
Glyma.17G093600	E2F/DP
Glyma.02G274600	EIL
Glyma.05G180300	EIL
Glyma.06G314000	EIL
Glyma.08G137800	EIL
Glyma.11G239000	EIL
Glyma.13G076700	EIL
Glyma.13G342500	EIL
Glyma.14G041500	EIL
Glyma.15G031800	EIL
Glyma.20G051500	EIL
Glyma.01G025400	ERF
Glyma.01G074200	ERF
Glyma.01G081100	ERF
Glyma.01G147600	ERF
Glyma.01G188600	ERF
Glyma.01G206600	ERF
Glyma.01G206700	ERF
Glyma.01G216000	ERF
Glyma.01G216200	ERF
Glyma.01G224100	ERF
Glyma.01G225000	ERF
Glyma.01G231000	ERF
Glyma.01G231200	ERF
Glyma.01G232000	ERF
Glyma.02G006300	ERF
Glyma.02G016100	ERF
Glyma.02G039300	ERF
Glyma.02G066200	ERF
Glyma.02G067600	ERF
Glyma.02G072800	ERF
Glyma.02G080200	ERF
Glyma.02G132500	ERF
Glyma.02G181600	ERF
Glyma.02G261700	ERF
Glyma.02G264700	ERF
Glyma.02G267400	ERF
Glyma.02G294100	ERF
Glyma.03G017300	ERF
Glyma.03G094700	ERF
Glyma.03G111700	ERF
Glyma.03G112000	ERF
Glyma.03G112100	ERF
Glyma.03G112400	ERF
Glyma.03G112600	ERF
Glyma.03G112700	ERF
Glyma.03G112800	ERF
Glyma.03G116700	ERF
Glyma.03G138900	ERF
Glyma.03G140800	ERF
Glyma.03G159800	ERF
Glyma.03G162400	ERF
Glyma.03G162500	ERF
Glyma.03G162600	ERF
Glyma.03G191800	ERF
Glyma.03G255500	ERF
Glyma.03G258200	ERF
Glyma.03G263700	ERF
Glyma.04G028100	ERF
Glyma.04G041200	ERF
Glyma.04G057700	ERF
Glyma.04G062900	ERF
Glyma.04G067200	ERF
Glyma.04G084000	ERF
Glyma.04G103900	ERF
Glyma.04G147500	ERF
Glyma.04G151100	ERF
Glyma.04G201700	ERF
Glyma.04G201900	ERF
Glyma.04G217400	ERF
Glyma.04G238700	ERF
Glyma.04G251400	ERF
Glyma.05G015900	ERF
Glyma.05G049800	ERF
Glyma.05G049900	ERF
Glyma.05G062100	ERF
Glyma.05G063500	ERF
Glyma.05G063600	ERF
Glyma.05G092800	ERF
Glyma.05G108600	ERF
Glyma.05G157400	ERF
Glyma.05G179900	ERF
Glyma.05G186700	ERF
Glyma.05G200100	ERF
Glyma.05G214400	ERF
Glyma.05G228100	ERF
Glyma.06G028300	ERF
Glyma.06G042100	ERF
Glyma.06G058400	ERF
Glyma.06G064000	ERF
Glyma.06G068800	ERF
Glyma.06G085700	ERF
Glyma.06G105000	ERF
Glyma.06G111300	ERF
Glyma.06G125100	ERF
Glyma.06G148400	ERF
Glyma.06G163700	ERF
Glyma.06G221800	ERF
Glyma.06G236400	ERF
Glyma.06G290000	ERF
Glyma.06G295300	ERF
Glyma.06G301300	ERF
Glyma.07G017300	ERF
Glyma.07G025800	ERF
Glyma.07G027000	ERF
Glyma.07G031200	ERF
Glyma.07G044300	ERF
Glyma.07G055000	ERF
Glyma.07G078600	ERF
Glyma.07G091100	ERF
Glyma.07G110000	ERF
Glyma.07G113800	ERF
Glyma.07G114000	ERF
Glyma.07G114300	ERF
Glyma.07G156200	ERF
Glyma.07G212400	ERF
Glyma.07G250100	ERF
Glyma.08G020900	ERF
Glyma.08G035000	ERF
Glyma.08G040900	ERF
Glyma.08G137600	ERF
Glyma.08G145300	ERF
Glyma.08G149200	ERF
Glyma.08G202300	ERF
Glyma.08G211600	ERF
Glyma.08G215700	ERF
Glyma.08G216600	ERF
Glyma.08G257300	ERF
Glyma.08G261500	ERF
Glyma.08G278800	ERF
Glyma.08G281900	ERF
Glyma.08G320700	ERF
Glyma.08G348300	ERF
Glyma.09G041500	ERF
Glyma.09G052800	ERF
Glyma.09G052900	ERF
Glyma.09G053000	ERF
Glyma.09G072000	ERF
Glyma.09G147200	ERF
Glyma.09G184800	ERF
Glyma.09G194800	ERF
Glyma.09G233800	ERF
Glyma.09G242600	ERF
Glyma.10G007100	ERF
Glyma.10G016500	ERF
Glyma.10G036200	ERF
Glyma.10G036300	ERF
Glyma.10G036600	ERF
Glyma.10G061400	ERF
Glyma.10G066900	ERF
Glyma.10G067000	ERF
Glyma.10G099800	ERF
Glyma.10G118900	ERF
Glyma.10G119100	ERF
Glyma.10G186900	ERF
Glyma.10G187000	ERF
Glyma.10G193400	ERF
Glyma.10G194200	ERF
Glyma.10G219000	ERF
Glyma.10G223200	ERF
Glyma.10G239300	ERF
Glyma.10G239400	ERF
Glyma.10G274600	ERF
Glyma.11G014200	ERF
Glyma.11G014800	ERF
Glyma.11G018100	ERF
Glyma.11G019000	ERF
Glyma.11G035100	ERF
Glyma.11G036400	ERF
Glyma.11G036500	ERF
Glyma.11G053600	ERF
Glyma.11G188200	ERF
Glyma.11G199300	ERF
Glyma.11G239200	ERF
Glyma.12G086200	ERF
Glyma.12G103100	ERF
Glyma.12G110400	ERF
Glyma.12G117000	ERF
Glyma.12G162700	ERF
Glyma.12G182200	ERF
Glyma.12G182400	ERF
Glyma.12G197700	ERF
Glyma.12G203100	ERF
Glyma.12G226600	ERF
Glyma.13G040400	ERF
Glyma.13G060600	ERF
Glyma.13G081600	ERF
Glyma.13G088100	ERF
Glyma.13G112400	ERF
Glyma.13G122500	ERF
Glyma.13G122600	ERF
Glyma.13G122700	ERF
Glyma.13G122800	ERF
Glyma.13G122900	ERF
Glyma.13G123000	ERF
Glyma.13G151900	ERF
Glyma.13G152000	ERF
Glyma.13G166700	ERF
Glyma.13G216900	ERF
Glyma.13G227100	ERF
Glyma.13G233800	ERF
Glyma.13G233900	ERF
Glyma.13G236500	ERF
Glyma.13G236600	ERF
Glyma.13G274100	ERF
Glyma.13G298600	ERF
Glyma.13G304300	ERF
Glyma.13G318500	ERF
Glyma.13G355700	ERF
Glyma.13G369400	ERF
Glyma.14G020100	ERF
Glyma.14G050100	ERF
Glyma.14G056200	ERF
Glyma.14G057900	ERF
Glyma.14G070000	ERF
Glyma.14G084700	ERF
Glyma.14G106200	ERF
Glyma.14G111600	ERF
Glyma.14G123900	ERF
Glyma.14G146100	ERF
Glyma.14G147500	ERF
Glyma.14G161900	ERF
Glyma.14G171500	ERF
Glyma.15G004200	ERF
Glyma.15G008600	ERF
Glyma.15G018400	ERF
Glyma.15G025100	ERF
Glyma.15G077000	ERF
Glyma.15G077100	ERF
Glyma.15G079200	ERF
Glyma.15G085400	ERF
Glyma.15G095600	ERF
Glyma.15G152000	ERF
Glyma.15G159100	ERF
Glyma.15G159200	ERF
Glyma.15G180000	ERF
Glyma.16G012600	ERF
Glyma.16G023800	ERF
Glyma.16G040000	ERF
Glyma.16G046300	ERF
Glyma.16G047600	ERF
Glyma.16G079600	ERF
Glyma.16G147500	ERF
Glyma.16G148700	ERF
Glyma.16G154100	ERF
Glyma.16G164800	ERF
Glyma.16G199000	ERF
Glyma.17G024300	ERF
Glyma.17G047300	ERF
Glyma.17G114500	ERF
Glyma.17G124100	ERF
Glyma.17G131800	ERF
Glyma.17G131900	ERF
Glyma.17G143900	ERF
Glyma.17G145300	ERF
Glyma.17G145400	ERF
Glyma.17G169800	ERF
Glyma.17G170100	ERF
Glyma.17G194100	ERF
Glyma.17G210500	ERF
Glyma.17G216100	ERF
Glyma.17G219700	ERF
Glyma.17G240100	ERF
Glyma.17G254600	ERF
Glyma.18G018200	ERF
Glyma.18G091600	ERF
Glyma.18G144700	ERF
Glyma.18G159900	ERF
Glyma.18G206600	ERF
Glyma.18G252200	ERF
Glyma.18G252300	ERF
Glyma.18G252400	ERF
Glyma.18G262800	ERF
Glyma.18G281400	ERF
Glyma.19G026000	ERF
Glyma.19G035500	ERF
Glyma.19G104200	ERF
Glyma.19G113100	ERF
Glyma.19G142000	ERF
Glyma.19G163700	ERF
Glyma.19G163800	ERF
Glyma.19G163900	ERF
Glyma.19G192400	ERF
Glyma.19G213100	ERF
Glyma.19G253100	ERF
Glyma.19G256800	ERF
Glyma.19G262700	ERF
Glyma.20G031000	ERF
Glyma.20G070000	ERF
Glyma.20G070100	ERF
Glyma.20G115300	ERF
Glyma.20G155100	ERF
Glyma.20G155200	ERF
Glyma.20G168500	ERF
Glyma.20G172800	ERF
Glyma.20G195900	ERF
Glyma.20G196400	ERF
Glyma.20G197000	ERF
Glyma.20G203500	ERF
Glyma.20G203600	ERF
Glyma.20G215700	ERF
Glyma.01G000600	FAR1
Glyma.01G202900	FAR1
Glyma.02G273500	FAR1
Glyma.03G091500	FAR1
Glyma.03G107400	FAR1
Glyma.03G136800	FAR1
Glyma.04G111200	FAR1
Glyma.04G124300	FAR1
Glyma.04G144700	FAR1
Glyma.04G150800	FAR1
Glyma.04G177400	FAR1
Glyma.04G186100	FAR1
Glyma.05G072100	FAR1
Glyma.06G002400	FAR1
Glyma.06G222900	FAR1
Glyma.06G247000	FAR1
Glyma.06G314300	FAR1
Glyma.06G323400	FAR1
Glyma.07G158500	FAR1
Glyma.07G168800	FAR1
Glyma.07G194600	FAR1
Glyma.07G224700	FAR1
Glyma.07G227000	FAR1
Glyma.08G172600	FAR1
Glyma.08G227500	FAR1
Glyma.08G342800	FAR1
Glyma.09G001300	FAR1
Glyma.09G012900	FAR1
Glyma.09G019300	FAR1
Glyma.09G039300	FAR1
Glyma.09G121900	FAR1
Glyma.10G001400	FAR1
Glyma.10G121700	FAR1
Glyma.10G124900	FAR1
Glyma.10G238500	FAR1
Glyma.10G259000	FAR1
Glyma.11G088700	FAR1
Glyma.11G126700	FAR1
Glyma.11G127400	FAR1
Glyma.11G165800	FAR1
Glyma.12G011500	FAR1
Glyma.12G052000	FAR1
Glyma.12G158200	FAR1
Glyma.13G000700	FAR1
Glyma.13G030000	FAR1
Glyma.13G211200	FAR1
Glyma.13G341600	FAR1
Glyma.13G344100	FAR1
Glyma.14G000400	FAR1
Glyma.14G043900	FAR1
Glyma.15G002100	FAR1
Glyma.15G029900	FAR1
Glyma.15G030200	FAR1
Glyma.15G032800	FAR1
Glyma.15G101500	FAR1
Glyma.15G125400	FAR1
Glyma.15G125500	FAR1
Glyma.15G144500	FAR1
Glyma.15G184200	FAR1
Glyma.15G222100	FAR1
Glyma.16G118200	FAR1
Glyma.17G201800	FAR1
Glyma.18G132400	FAR1
Glyma.18G133900	FAR1
Glyma.18G154100	FAR1
Glyma.18G178200	FAR1
Glyma.18G178400	FAR1
Glyma.18G178700	FAR1
Glyma.18G179400	FAR1
Glyma.19G095600	FAR1
Glyma.19G139100	FAR1
Glyma.20G024700	FAR1
Glyma.20G053500	FAR1
Glyma.20G076100	FAR1
Glyma.20G132100	FAR1
Glyma.20G156100	FAR1
Glyma.01G009600	G2-like
Glyma.01G014800	G2-like
Glyma.01G049100	G2-like
Glyma.01G086700	G2-like
Glyma.01G123600	G2-like
Glyma.01G162600	G2-like
Glyma.01G183700	G2-like
Glyma.02G070900	G2-like
Glyma.02G098800	G2-like
Glyma.02G108500	G2-like
Glyma.02G135400	G2-like
Glyma.02G162600	G2-like
Glyma.02G177800	G2-like
Glyma.02G178100	G2-like
Glyma.02G242100	G2-like
Glyma.02G282900	G2-like
Glyma.03G003500	G2-like
Glyma.03G051400	G2-like
Glyma.03G091600	G2-like
Glyma.03G123400	G2-like
Glyma.03G143500	G2-like
Glyma.03G143600	G2-like
Glyma.03G166400	G2-like
Glyma.03G250000	G2-like
Glyma.04G035700	G2-like
Glyma.04G151000	G2-like
Glyma.05G011500	G2-like
Glyma.05G070200	G2-like
Glyma.05G081700	G2-like
Glyma.05G158900	G2-like
Glyma.05G239500	G2-like
Glyma.06G035700	G2-like
Glyma.06G213400	G2-like
Glyma.06G289300	G2-like
Glyma.07G106800	G2-like
Glyma.07G153900	G2-like
Glyma.07G158600	G2-like
Glyma.07G178500	G2-like
Glyma.07G209500	G2-like
Glyma.07G229800	G2-like
Glyma.08G116700	G2-like
Glyma.08G163500	G2-like
Glyma.09G004500	G2-like
Glyma.09G017300	G2-like
Glyma.09G017400	G2-like
Glyma.09G113000	G2-like
Glyma.09G113100	G2-like
Glyma.09G147100	G2-like
Glyma.09G171100	G2-like
Glyma.09G207300	G2-like
Glyma.09G211400	G2-like
Glyma.10G039700	G2-like
Glyma.10G196600	G2-like
Glyma.10G204200	G2-like
Glyma.10G269600	G2-like
Glyma.10G281000	G2-like
Glyma.11G058600	G2-like
Glyma.11G136600	G2-like
Glyma.11G183400	G2-like
Glyma.11G213700	G2-like
Glyma.12G060200	G2-like
Glyma.12G089100	G2-like
Glyma.12G117700	G2-like
Glyma.12G118000	G2-like
Glyma.12G184700	G2-like
Glyma.12G206600	G2-like
Glyma.12G211600	G2-like
Glyma.13G126200	G2-like
Glyma.13G228900	G2-like
Glyma.13G290100	G2-like
Glyma.13G294300	G2-like
Glyma.13G316600	G2-like
Glyma.14G031500	G2-like
Glyma.14G079000	G2-like
Glyma.14G139500	G2-like
Glyma.14G211900	G2-like
Glyma.15G083600	G2-like
Glyma.15G109100	G2-like
Glyma.15G123000	G2-like
Glyma.15G123100	G2-like
Glyma.15G215000	G2-like
Glyma.15G263700	G2-like
Glyma.16G152200	G2-like
Glyma.17G076000	G2-like
Glyma.17G119600	G2-like
Glyma.17G178500	G2-like
Glyma.17G246200	G2-like
Glyma.18G043000	G2-like
Glyma.18G113400	G2-like
Glyma.18G201800	G2-like
Glyma.18G204900	G2-like
Glyma.19G040300	G2-like
Glyma.19G047800	G2-like
Glyma.19G052000	G2-like
Glyma.19G122700	G2-like
Glyma.19G127000	G2-like
Glyma.19G146500	G2-like
Glyma.19G146600	G2-like
Glyma.19G167500	G2-like
Glyma.19G247600	G2-like
Glyma.20G006000	G2-like
Glyma.20G009800	G2-like
Glyma.20G035300	G2-like
Glyma.20G108600	G2-like
Glyma.20G186500	G2-like
Glyma.20G193600	G2-like
Glyma.01G073100	GATA
Glyma.01G169400	GATA
Glyma.01G205100	GATA
Glyma.02G051100	GATA
Glyma.02G056600	GATA
Glyma.02G071500	GATA
Glyma.02G073900	GATA
Glyma.02G215600	GATA
Glyma.03G118100	GATA
Glyma.03G232900	GATA
Glyma.04G008900	GATA
Glyma.04G051300	GATA
Glyma.04G084900	GATA
Glyma.04G096200	GATA
Glyma.04G096300	GATA
Glyma.05G064800	GATA
Glyma.05G170000	GATA
Glyma.05G170100	GATA
Glyma.06G008800	GATA
Glyma.06G086400	GATA
Glyma.06G097900	GATA
Glyma.06G098000	GATA
Glyma.07G016800	GATA
Glyma.07G108900	GATA
Glyma.07G182700	GATA
Glyma.07G243000	GATA
Glyma.08G067200	GATA
Glyma.08G142500	GATA
Glyma.08G184500	GATA
Glyma.08G202100	GATA
Glyma.08G221800	GATA
Glyma.08G344500	GATA
Glyma.09G062800	GATA
Glyma.09G076800	GATA
Glyma.10G126900	GATA
Glyma.10G210500	GATA
Glyma.11G037900	GATA
Glyma.11G068700	GATA
Glyma.11G111700	GATA
Glyma.11G145400	GATA
Glyma.11G156200	GATA
Glyma.12G037700	GATA
Glyma.12G076500	GATA
Glyma.12G174200	GATA
Glyma.13G103900	GATA
Glyma.13G325100	GATA
Glyma.14G094800	GATA
Glyma.14G145700	GATA
Glyma.14G182800	GATA
Glyma.15G045700	GATA
Glyma.15G169300	GATA
Glyma.16G042300	GATA
Glyma.16G139400	GATA
Glyma.16G152700	GATA
Glyma.16G155300	GATA
Glyma.17G030900	GATA
Glyma.17G055200	GATA
Glyma.17G146600	GATA
Glyma.17G192800	GATA
Glyma.17G228700	GATA
Glyma.19G110200	GATA
Glyma.19G229900	GATA
Glyma.20G180100	GATA
Glyma.03G245200	GeBP
Glyma.05G088300	GeBP
Glyma.10G160000	GeBP
Glyma.10G160100	GeBP
Glyma.13G251000	GeBP
Glyma.15G063300	GeBP
Glyma.19G242600	GeBP
Glyma.20G228300	GeBP
Glyma.20G228500	GeBP
Glyma.01G079500	GRAS
Glyma.01G136300	GRAS
Glyma.01G177200	GRAS
Glyma.01G194200	GRAS
Glyma.01G226600	GRAS
Glyma.02G012000	GRAS
Glyma.02G058700	GRAS
Glyma.02G074800	GRAS
Glyma.02G297700	GRAS
Glyma.02G306200	GRAS
Glyma.03G031800	GRAS
Glyma.03G050800	GRAS
Glyma.03G065700	GRAS
Glyma.03G219900	GRAS
Glyma.04G138900	GRAS
Glyma.04G150500	GRAS
Glyma.04G242100	GRAS
Glyma.04G251900	GRAS
Glyma.05G045300	GRAS
Glyma.05G049300	GRAS
Glyma.05G103400	GRAS
Glyma.05G105600	GRAS
Glyma.05G140400	GRAS
Glyma.06G110800	GRAS
Glyma.06G121300	GRAS
Glyma.06G265500	GRAS
Glyma.07G039400	GRAS
Glyma.07G105100	GRAS
Glyma.07G133100	GRAS
Glyma.07G154300	GRAS
Glyma.07G266500	GRAS
Glyma.08G095800	GRAS
Glyma.08G146900	GRAS
Glyma.08G237300	GRAS
Glyma.08G325900	GRAS
Glyma.09G011800	GRAS
Glyma.09G036500	GRAS
Glyma.09G123300	GRAS
Glyma.09G133600	GRAS
Glyma.09G224900	GRAS
Glyma.09G270000	GRAS
Glyma.10G012500	GRAS
Glyma.10G038500	GRAS
Glyma.10G190200	GRAS
Glyma.10G215000	GRAS
Glyma.10G232000	GRAS
Glyma.11G016100	GRAS
Glyma.11G047700	GRAS
Glyma.11G065200	GRAS
Glyma.11G092000	GRAS
Glyma.11G096000	GRAS
Glyma.11G096500	GRAS
Glyma.11G138000	GRAS
Glyma.11G138100	GRAS
Glyma.11G138200	GRAS
Glyma.11G138300	GRAS
Glyma.11G138400	GRAS
Glyma.11G138500	GRAS
Glyma.11G138600	GRAS
Glyma.11G150200	GRAS
Glyma.11G177100	GRAS
Glyma.11G216500	GRAS
Glyma.12G012100	GRAS
Glyma.12G018100	GRAS
Glyma.12G022100	GRAS
Glyma.12G022600	GRAS
Glyma.12G061900	GRAS
Glyma.12G062000	GRAS
Glyma.12G062100	GRAS
Glyma.12G062200	GRAS
Glyma.12G137700	GRAS
Glyma.12G197300	GRAS
Glyma.12G216100	GRAS
Glyma.13G037100	GRAS
Glyma.13G081700	GRAS
Glyma.13G124900	GRAS
Glyma.13G285400	GRAS
Glyma.13G304900	GRAS
Glyma.13G337200	GRAS
Glyma.13G337300	GRAS
Glyma.13G337400	GRAS
Glyma.13G337500	GRAS
Glyma.13G337600	GRAS
Glyma.13G345700	GRAS
Glyma.14G006900	GRAS
Glyma.14G016000	GRAS
Glyma.14G119100	GRAS
Glyma.15G028600	GRAS
Glyma.15G036900	GRAS
Glyma.15G037000	GRAS
Glyma.15G037100	GRAS
Glyma.15G037200	GRAS
Glyma.15G116300	GRAS
Glyma.15G141300	GRAS
Glyma.15G141400	GRAS
Glyma.15G213300	GRAS
Glyma.16G008200	GRAS
Glyma.16G053000	GRAS
Glyma.16G141300	GRAS
Glyma.16G156700	GRAS
Glyma.16G179900	GRAS
Glyma.17G007600	GRAS
Glyma.17G127500	GRAS
Glyma.17G131200	GRAS
Glyma.17G160800	GRAS
Glyma.17G162800	GRAS
Glyma.18G040000	GRAS
Glyma.18G081100	GRAS
Glyma.18G182500	GRAS
Glyma.18G205100	GRAS
Glyma.18G220100	GRAS
Glyma.19G096400	GRAS
Glyma.19G216700	GRAS
Glyma.20G162100	GRAS
Glyma.20G176800	GRAS
Glyma.20G200500	GRAS
Glyma.U013800	GRAS
Glyma.01G148600	GRF
Glyma.01G234400	GRF
Glyma.03G192200	GRF
Glyma.04G230600	GRF
Glyma.06G134600	GRF
Glyma.07G038400	GRF
Glyma.09G068700	GRF
Glyma.09G212500	GRF
Glyma.10G067200	GRF
Glyma.11G008500	GRF
Glyma.11G110700	GRF
Glyma.11G208800	GRF
Glyma.12G014700	GRF
Glyma.13G109500	GRF
Glyma.15G176500	GRF
Glyma.16G007600	GRF
Glyma.17G050200	GRF
Glyma.17G232600	GRF
Glyma.17G232700	GRF
Glyma.19G192700	GRF
Glyma.U028600	GRF
Glyma.U028700	GRF
Glyma.02G269900	HB-other
Glyma.02G280300	HB-other
Glyma.03G211500	HB-other
Glyma.04G068000	HB-other
Glyma.04G126200	HB-other
Glyma.04G174500	HB-other
Glyma.06G069700	HB-other
Glyma.06G235200	HB-other
Glyma.06G288900	HB-other
Glyma.07G016000	HB-other
Glyma.07G201200	HB-other
Glyma.08G301700	HB-other
Glyma.12G158000	HB-other
Glyma.13G175200	HB-other
Glyma.13G235300	HB-other
Glyma.14G034300	HB-other
Glyma.18G118400	HB-other
Glyma.19G208700	HB-other
Glyma.15G166200	HB-PHD
Glyma.09G059700	HB-PHD
Glyma.17G059400	HB-PHD
Glyma.20G130800	HB-PHD
Glyma.10G260400	HB-PHD
Glyma.13G100500	HB-PHD
Glyma.19G010100	HD-ZIP
Glyma.13G169900	HD-ZIP
Glyma.01G044600	HD-ZIP
Glyma.02G019100	HD-ZIP
Glyma.18G123500	HD-ZIP
Glyma.02G022300	HD-ZIP
Glyma.01G041700	HD-ZIP
Glyma.18G014900	HD-ZIP
Glyma.11G242200	HD-ZIP
Glyma.17G144700	HD-ZIP
Glyma.05G062700	HD-ZIP
Glyma.08G298400	HD-ZIP
Glyma.08G148800	HD-ZIP
Glyma.15G269100	HD-ZIP
Glyma.19G021100	HD-ZIP
Glyma.05G175600	HD-ZIP
Glyma.08G132800	HD-ZIP
Glyma.06G190200	HD-ZIP
Glyma.09G241800	HD-ZIP
Glyma.08G295800	HD-ZIP
Glyma.18G253800	HD-ZIP
Glyma.09G109700	HD-ZIP
Glyma.02G171300	HD-ZIP
Glyma.05G030000	HD-ZIP
Glyma.17G096700	HD-ZIP
Glyma.13G064000	HD-ZIP
Glyma.03G145800	HD-ZIP
Glyma.09G239400	HD-ZIP
Glyma.18G258400	HD-ZIP
Glyma.01G207300	HD-ZIP
Glyma.07G112400	HD-ZIP
Glyma.11G045100	HD-ZIP
Glyma.19G149000	HD-ZIP
[truncated: 1,773 more rows]

## Sheet: Sheet2
Identification of putative R genes.
Gene_ID	Gene Name
Glyma.16G175100	Leucine rich repeat N-terminal domain (LRRNT_2)
Glyma.16G140800	acidic leucine-rich nuclear phosphoprotein 32-related protein(LOC100783409)
Glyma.02G057800	acidic leucine-rich nuclear phosphoprotein 32-related protein(LOC100809629)
Glyma.15G051600	BRASSINOSTEROID INSENSITIVE 1-associated receptor kinase 1(LOC100800522)
Glyma.08G074500	BRASSINOSTEROID INSENSITIVE 1-associated receptor kinase 1(LOC100801433)
Glyma.05G119500	BRASSINOSTEROID INSENSITIVE 1-associated receptor kinase 1(LOC100804180)
Glyma.05G119600	BRASSINOSTEROID INSENSITIVE 1-associated receptor kinase 1(LOC100804708)
Glyma.04G218300	brassinosteroid receptor(BRI1B)
Glyma.06G320600	brassinosteroid receptor-like protein(BRL1B)
Glyma.05G136900	brassinosteroid receptor-like protein(BRL2A)
Glyma.08G092200	brassinosteroid receptor-like protein(BRL2B)
Glyma.15G084200	calmodulin-binding receptor kinase CaMRLK(LOC100778920)
Glyma.08G117000	calmodulin-binding receptor kinase CaMRLK(LOC100788556)
Glyma.13G228300	calmodulin-binding receptor kinase CaMRLK(LOC100807390)
Glyma.05G159200	calmodulin-binding receptor kinase CaMRLK(LOC100809704)
Glyma.16G210800	candidate disease-resistance protein(LOC100499654)
Glyma.15G168500	CC-NBS-LRR class disease resistance protein(LOC100305356)
Glyma.18G116800	CLE-related protein RLK3(LOC100803075)
Glyma.13G194600	disease resistance protein ADR2(LOC100781554)
Glyma.05G165600	disease resistance protein At4g27190(LOC102661619)
Glyma.08G123300	disease resistance protein At4g27190(LOC102668045)
Glyma.06G267300	disease resistance protein KR3(KR3)
Glyma.15G160900	disease resistance protein LAZ5(LOC100817068)
Glyma.18G084000	disease resistance protein PIK6-NP(LOC106797177)
Glyma.03G048200	disease resistance protein RGA2(LOC100776884)
Glyma.19G135800	disease resistance protein RGA2(LOC100781317)
Glyma.19G137200	disease resistance protein RGA2(LOC100786131)
Glyma.01G065800	disease resistance protein RGA2(LOC100812831)
Glyma.09G020700	disease resistance protein RGA2(LOC102666690)
Glyma.08G323200	disease resistance protein RPM1
Glyma.08G328800	disease resistance protein RPM1(LOC100782327)
Glyma.18G093400	disease resistance protein RPM1(LOC100782760)
Glyma.18G083200	disease resistance protein RPM1(LOC100784168)
Glyma.18G093500	disease resistance protein RPM1(LOC100784361)
Glyma.18G093600	disease resistance protein RPM1(LOC100784890)
Glyma.18G093800	disease resistance protein RPM1(LOC100785955)
Glyma.18G087800	disease resistance protein RPM1(LOC100786451)
Glyma.20G042400	disease resistance protein RPM1(LOC100787762)
Glyma.20G042700	disease resistance protein RPM1(LOC100789363)
Glyma.18G084400	disease resistance protein RPM1(LOC100798997)
Glyma.06G311200	disease resistance protein RPM1(LOC100801561)
Glyma.08G319300	disease resistance protein RPM1(LOC100802130)
Glyma.18G082100	disease resistance protein RPM1(LOC100805006)
Glyma.01G010700	disease resistance protein RPM1(LOC100805346)
Glyma.09G210600	disease resistance protein RPM1(LOC100805529)
Glyma.18G082300	disease resistance protein RPM1(LOC100809266)
Glyma.09G210400	disease resistance protein RPM1(LOC100817624)
Glyma.08G305400	disease resistance protein RPM1(LOC100819372)
Glyma.20G193500	disease resistance protein RPM1(LOC102661742)
Glyma.18G088700	disease resistance protein RPM1-like(LOC102670159)
Glyma.18G287000	disease resistance protein RPP13(LOC100780593)
Glyma.14G199400	disease resistance protein RPP13(LOC100787796)
Glyma.12G011700	disease resistance protein RPP13(LOC100814688)
Glyma.02G290300	disease resistance protein RPP5(LOC100791052)
Glyma.16G006400	disease resistance protein RPV1(LOC100778934)
Glyma.14G151100	disease resistance protein RPV1(LOC100783388)
Glyma.01G039000	disease resistance protein RPV1(LOC100784137)
Glyma.19G054700	disease resistance protein RPV1(LOC100784366)
Glyma.08G293600	disease resistance protein RPV1(LOC100786934)
Glyma.01G125400	disease resistance protein RPV1(LOC100797163)
Glyma.20G020200	disease resistance protein RPV1(LOC100797269)
Glyma.03G077400	disease resistance protein RPV1(LOC100800964)
Glyma.07G037000	disease resistance protein RPV1(LOC100802823)
Glyma.07G123000	disease resistance protein RPV1(LOC100805490)
Glyma.03G075300	disease resistance protein RPV1(LOC100808753)
Glyma.16G085900	disease resistance protein RPV1(LOC100809413)
Glyma.16G086500	disease resistance protein RPV1(LOC100812634)
Glyma.16G086700	disease resistance protein RPV1(LOC100813173)
Glyma.06G263900	disease resistance protein RPV1(LOC100815768)
Glyma.09G056400	disease resistance protein RPV1(LOC100819060)
Glyma.15G232600	disease resistance protein RPV1(LOC102665522)
Glyma.06G263700	disease resistance protein RPV1(LOC102666185)
Glyma.16G214200	disease resistance protein RPV1(LOC102666666)
Glyma.03G088000	disease resistance protein RUN1(LOC100783105)
Glyma.06G285500	disease resistance protein RUN1(LOC100786903)
Glyma.12G135600	disease resistance protein RUN1(LOC100790778)
Glyma.06G268600	disease resistance protein RUN1(LOC100790804)
Glyma.16G135200	disease resistance protein RUN1(LOC100793122)
Glyma.11G153000	disease resistance protein RUN1(LOC100796191)
Glyma.16G137600	disease resistance protein RUN1(LOC100798421)
Glyma.03G052800	disease resistance protein RUN1(LOC100800776)
Glyma.12G240100	disease resistance protein RUN1(LOC100802408)
Glyma.16G159700	disease resistance protein RUN1(LOC100805685)
Glyma.16G085700	disease resistance protein RUN1(LOC100806743)
Glyma.08G192900	disease resistance protein RUN1(LOC100809954)
Glyma.02G041800	disease resistance protein RUN1(LOC100812128)
Glyma.13G028100	disease resistance protein RUN1(LOC100813640)
Glyma.06G263500	disease resistance protein RUN1(LOC100814717)
Glyma.16G087100	disease resistance protein RUN1(LOC100815297)
Glyma.12G132200	disease resistance protein RUN1(LOC100820213)
Glyma.15G232400	disease resistance protein RUN1(LOC102665383)
Glyma.13G194800	disease resistance protein RUN1(LOC106795499)
Glyma.15G247400	disease resistance protein UNI(LOC100805295)
Glyma.15G247600	disease resistance protein UNI(LOC100807425)
Glyma.18G195200	disease resistance protein(LOC100305446)
Glyma.18G083900	disease resistance protein(LOC100305454)
Glyma.13G190800	disease resistance protein(LOC100499655)
Glyma.06G319700	disease resistance protein/LRR protein-related protein(LOC100305447)
Glyma.18G111400	disease resistance RPP13-like protein 4(LOC102666933)
Glyma.02G030500	disease resistance RPP13-like protein 4(LOC106795247)
Glyma.01G171000	disease resistance RPP8-like protein 3(LOC100788025)
Glyma.11G072100	disease resistance RPP8-like protein 3(LOC100788797)
Glyma.15G024800	disease resistance-like protein DSC1(LOC100799103)
Glyma.16G214500	disease-resistance protein(LOC100527447)
Glyma.16G203300	ERECTA-like kinase(LOC100305433)
Glyma.10G242300	ERECTA-like kinase(LOC100499643)
Glyma.08G195600	FBD-associated F-box protein At5g60610(LOC100815837)
Glyma.15G046900	F-box protein At1g10780(LOC100777333)
Glyma.08G185900	F-box protein At1g10780(LOC100806911)
Glyma.14G086000	F-box protein At1g47056(LOC100788163)
Glyma.17G238700	F-box protein At1g47056(LOC100806231)
Glyma.02G064600	F-box protein At4g22280(LOC100818351)
Glyma.02G205200	F-box protein SKIP1(LOC100787875)
Glyma.13G220200	F-box protein SKIP19(LOC100788317)
Glyma.15G092200	F-box protein SKIP19(LOC100801218)
Glyma.02G127700	F-box/FBD/LRR-repeat protein At1g13570(LOC100781833)
Glyma.17G247500	F-box/FBD/LRR-repeat protein At1g13570(LOC100782183)
Glyma.01G072000	F-box/FBD/LRR-repeat protein At1g13570(LOC100806947)
Glyma.02G126900	F-box/FBD/LRR-repeat protein At1g13570(LOC102670301)
Glyma.13G367200	F-box/LRR-repeat protein 14(LOC100790802)
Glyma.14G098900	F-box/LRR-repeat protein 15(LOC100782842)
Glyma.06G055800	F-box/LRR-repeat protein 15(LOC100786178)
Glyma.04G055700	F-box/LRR-repeat protein 15(LOC100803643)
Glyma.17G225800	F-box/LRR-repeat protein 15(LOC100817100)
Glyma.20G102500	F-box/LRR-repeat protein 2(LOC100781531)
Glyma.08G216300	F-box/LRR-repeat protein 2(LOC100811565)
Glyma.14G200300	F-box/LRR-repeat protein 3(LOC100791500)
Glyma.03G234000	F-box/LRR-repeat protein 3(LOC100802904)
Glyma.03G042600	F-box/LRR-repeat protein 3(LOC100803617)
Glyma.19G231200	F-box/LRR-repeat protein 3(LOC100810033)
Glyma.01G128200	F-box/LRR-repeat protein 3(LOC100812083)
Glyma.16G071200	F-box/LRR-repeat protein 4(LOC100798590)
Glyma.11G183600	F-box/LRR-repeat protein At1g67190(LOC100786847)
Glyma.19G194600	F-box/LRR-repeat protein At1g67190(LOC100792331)
Glyma.12G088900	F-box/LRR-repeat protein At1g67190(LOC100804357)
Glyma.12G030000	inactive leucine-rich repeat receptor-like serine/threonine-protein kinase At1g60630(LOC100809866)
Glyma.11G105000	inactive leucine-rich repeat receptor-like serine/threonine-protein kinase At1g60630(LOC100820186)
Glyma.13G067200	inactive LRR receptor-like serine/threonine-protein kinase BIR2(LOC102666152)
Glyma.11G167100	inactive receptor-like serine/threonine-protein kinase At2g40270(LOC100801161)
Glyma.18G059600	inactive receptor-like serine/threonine-protein kinase At2g40270(LOC100814122)
Glyma.20G127300	leucine-rich repeat disease resistance protein(LOC100801713)
Glyma.12G116200	leucine-rich repeat extensin-like protein 4(LOC100782629)
Glyma.06G290700	leucine-rich repeat extensin-like protein 4(LOC100802803)
Glyma.08G039400	leucine-rich repeat extensin-like protein 4(LOC100814585)
Glyma.01G005600	leucine-rich repeat extensin-like protein 4-like(LOC100775544)
Glyma.05G225300	leucine-rich repeat extensin-like protein 6(LOC100786358)
Glyma.07G126000	leucine-rich repeat extensin-like protein 6(LOC100790827)
Glyma.20G149500	leucine-rich repeat extensin-like protein 6(LOC100813811)
Glyma.02G274800	leucine-rich repeat protein 1(LOC100791577)
Glyma.11G001300	leucine-rich repeat protein 2(LOC100796536)
Glyma.11G001200	leucine-rich repeat protein 2(LOC100812510)
Glyma.10G258800	leucine-rich repeat protein(LOC100306422)
Glyma.20G156700	leucine-rich repeat receptor protein kinase EMS1(LOC100780446)
Glyma.10G237900	leucine-rich repeat receptor protein kinase EMS1(LOC100808726)
Glyma.15G124900	leucine-rich repeat receptor protein kinase HPCA1(LOC100780344)
Glyma.08G266100	leucine-rich repeat receptor protein kinase HPCA1(LOC100782142)
Glyma.09G018800	leucine-rich repeat receptor protein kinase HPCA1(LOC100782366)
Glyma.16G101800	leucine-rich repeat receptor protein kinase HPCA1(LOC100792249)
Glyma.14G033500	leucine-rich repeat receptor-like kinase(LOC100816158)
Glyma.19G190200	leucine-rich repeat receptor-like protein kinase PXC1(LOC100781702)
Glyma.10G065200	leucine-rich repeat receptor-like protein kinase PXC1(LOC100804135)
Glyma.13G150000	leucine-rich repeat receptor-like protein kinase PXC1(LOC102660494)
Glyma.01G133300	leucine-rich repeat receptor-like protein kinase PXC2(LOC100791204)
Glyma.09G274600	leucine-rich repeat receptor-like protein kinase PXC2(LOC100813535)
Glyma.10G164700	leucine-rich repeat receptor-like protein kinase PXL1(LOC100793873)
Glyma.20G226900	leucine-rich repeat receptor-like protein kinase PXL1(LOC100817339)
Glyma.15G203600	leucine-rich repeat receptor-like protein kinase TDR(LOC100782323)
Glyma.09G097500	leucine-rich repeat receptor-like protein kinase TDR(LOC100801652)
Glyma.12G006300	leucine-rich repeat receptor-like protein kinase TDR(LOC100809695)
Glyma.09G230300	leucine-rich repeat receptor-like protein kinase TDR(LOC100813189)
Glyma.06G175100	leucine-rich repeat receptor-like serine/threonine/tyrosine-protein kinase SOBIR1(LOC100788151)
Glyma.04G190400	leucine-rich repeat receptor-like serine/threonine/tyrosine-protein kinase SOBIR1(LOC100811980)
Glyma.15G252600	leucine-rich repeat receptor-like serine/threonine-protein kinase At1g17230(LOC100778032)
Glyma.08G174500	leucine-rich repeat receptor-like serine/threonine-protein kinase At1g17230(LOC100818311)
Glyma.10G250000	leucine-rich repeat receptor-like serine/threonine-protein kinase At2g14510(LOC100785765)
Glyma.10G263200	leucine-rich repeat receptor-like serine/threonine-protein kinase BAM1(LOC100780948)
Glyma.13G005800	leucine-rich repeat receptor-like serine/threonine-protein kinase BAM2(LOC100777300)
Glyma.02G281100	leucine-rich repeat receptor-like serine/threonine-protein kinase BAM3(LOC100777902)
Glyma.08G302900	leucine-rich repeat receptor-like serine/threonine-protein kinase BAM3(LOC100815103)
Glyma.17G087000	leucine-rich repeat receptor-like serine/threonine-protein kinase RGI4(LOC100778064)
Glyma.08G333200	leucine-rich repeat receptor-like serine/threonine-protein kinase RGI4(LOC100792943)
Glyma.18G073600	leucine-rich repeat receptor-like serine/threonine-protein kinase RGI4(LOC100802880)
Glyma.04G085200	leucine-rich repeat receptor-like serine/threonine-protein kinase SKM1(LOC100776180)
Glyma.06G086800	leucine-rich repeat receptor-like serine/threonine-protein kinase SKM1(LOC100777118)
Glyma.16G156100	leucine-rich repeat receptor-like tyrosine-protein kinase PXC3(LOC100796118)
Glyma.16G156200	leucine-rich repeat receptor-like tyrosine-protein kinase PXC3(LOC100796647)
Glyma.03G137300	leucine-rich repeat receptor-like tyrosine-protein kinase PXC3(LOC100805933)
Glyma.16G214900	LEUCINE-RICH REPEAT-CONTAINING PROTEIN
Glyma.08G318000	LEUCINE-RICH REPEAT-CONTAINING PROTEIN
Glyma.18G281700	LEUCINE-RICH REPEAT-CONTAINING PROTEIN
Glyma.12G186700	leucine-rich repeat-containing protein ODA7(LOC100814694)
Glyma.14G098600	LRR receptor-like serine/threonine-protein kinase ERECTA(LOC100782307)
Glyma.06G056400	LRR receptor-like serine/threonine-protein kinase ERECTA(LOC100795363)
Glyma.09G152400	LRR receptor-like serine/threonine-protein kinase ERL1(LOC100800185)
Glyma.20G151800	LRR receptor-like serine/threonine-protein kinase ERL1(LOC100811653)
Glyma.06G190000	LRR receptor-like serine/threonine-protein kinase FEI 1(LOC100783363)
Glyma.09G215700	LRR receptor-like serine/threonine-protein kinase FEI 1(LOC100819230)
Glyma.01G150700	LRR receptor-like serine/threonine-protein kinase FEI 1-like(LOC100816028)
Glyma.05G128200	LRR receptor-like serine/threonine-protein kinase FLS2(LOC100788119)
Glyma.08G294200	LRR receptor-like serine/threonine-protein kinase FLS2(LOC102670178)
Glyma.08G083300	LRR receptor-like serine/threonine-protein kinase FLS2-like(LOC100817960)
Glyma.08G123800	LRR receptor-like serine/threonine-protein kinase GHR1(LOC100777862)
Glyma.15G130900	LRR receptor-like serine/threonine-protein kinase GHR1(LOC100793639)
Glyma.09G024900	LRR receptor-like serine/threonine-protein kinase GHR1(LOC100795611)
Glyma.17G087700	LRR receptor-like serine/threonine-protein kinase GSO1(LOC100779315)
Glyma.08G090000	LRR receptor-like serine/threonine-protein kinase GSO1(LOC100785174)
Glyma.15G155600	LRR receptor-like serine/threonine-protein kinase GSO1(LOC100797153)
Glyma.05G134800	LRR receptor-like serine/threonine-protein kinase GSO1(LOC100801889)
Glyma.09G048300	LRR receptor-like serine/threonine-protein kinase GSO1(LOC100819046)
Glyma.11G073800	LRR receptor-like serine/threonine-protein kinase GSO1-like(LOC100792484)
Glyma.02G051300	LRR receptor-like serine/threonine-protein kinase GSO2(LOC100787530)
Glyma.16G205100	LRR receptor-like serine/threonine-protein kinase GSO2(LOC100789253)
Glyma.10G023100	LRR receptor-like serine/threonine-protein kinase GSO2(LOC100800224)
Glyma.11G045700	LRR receptor-like serine/threonine-protein kinase GSO2-like(LOC100801518)
Glyma.01G197600	LRR receptor-like serine/threonine-protein kinase HSL2(LOC100813889)
Glyma.08G198900	LRR receptor-like serine/threonine-protein kinase IOS1(LOC100779474)
Glyma.15G021800	LRR receptor-like serine/threonine-protein kinase IOS1(LOC100781785)
Glyma.15G021900	LRR receptor-like serine/threonine-protein kinase IOS1(LOC100785345)
Glyma.15G266400	LRR receptor-like serine/threonine-protein kinase IOS1(LOC100818475)
Glyma.13G352800	LRR receptor-like serine/threonine-protein kinase IOS1(LOC106794186)
Glyma.04G239700	LRR receptor-like serine/threonine-protein kinase RGI1(LOC100780101)
Glyma.06G124200	LRR receptor-like serine/threonine-protein kinase RGI1(LOC100807225)
Glyma.02G120800	LRR receptor-like serine/threonine-protein kinase RGI1(LOC100818541)
Glyma.08G357400	LRR receptor-like serine/threonine-protein kinase RGI2(LOC100794698)
Glyma.13G039700	LRR receptor-like serine/threonine-protein kinase RGI2(LOC100812406)
Glyma.14G124700	LRR receptor-like serine/threonine-protein kinase RGI2(LOC100814382)
Glyma.18G176000	LRR receptor-like serine/threonine-protein kinase RGI2(LOC100815339)
Glyma.02G302600	LRR receptor-like serine/threonine-protein kinase RGI3(LOC100775762)
Glyma.20G170900	LRR receptor-like serine/threonine-protein kinase RGI5(LOC100804889)
Glyma.10G220700	LRR receptor-like serine/threonine-protein kinase RGI5(LOC100819611)
Glyma.16G047300	LRR receptor-like serine/threonine-protein kinase RPK2(LOC100795047)
Glyma.19G030400	LRR receptor-like serine/threonine-protein kinase RPK2(LOC100802574)
Glyma.18G267000	LRR receptor-like serine/threonine-protein kinase RPK2(LOC100803058)
Glyma.08G246100	LRR receptor-like serine/threonine-protein kinase RPK2(LOC100803891)
Glyma.13G056200	LRR receptor-like serine/threonine-protein kinase RPK2(LOC100819882)
Glyma.18G059000	LRR repeats and ubiquitin-like domain-containing protein At2g30105(LOC100811948)
Glyma.10G040500	MDIS1-interacting receptor like kinase 1(LOC100788430)
Glyma.03G167500	MDIS1-interacting receptor like kinase 1(LOC100789665)
Glyma.19G168600	MDIS1-interacting receptor like kinase 1(LOC100811284)
Glyma.03G166300	MDIS1-interacting receptor like kinase 2(LOC100784185)
Glyma.14G048100	MDIS1-interacting receptor like kinase 2(LOC100795732)
Glyma.09G243600	MDIS1-interacting receptor like kinase 2(LOC100803216)
Glyma.19G167400	MDIS1-interacting receptor like kinase 2(LOC100809137)
Glyma.19G081200	MDIS1-interacting receptor like kinase 2(LOC100809509)
Glyma.18G199000	MDIS1-interacting receptor like kinase 2(LOC100811066)
Glyma.18G249900	MDIS1-interacting receptor like kinase 2(LOC100812486)
Glyma.12G007000	MDIS1-interacting receptor like kinase 2(LOC100813275)
Glyma.12G007300	MDIS1-interacting receptor like kinase 2(LOC100814345)
Glyma.18G250500	MDIS1-interacting receptor like kinase 2(LOC100814634)
Glyma.18G250900	MDIS1-interacting receptor like kinase 2(LOC100815688)
Glyma.14G212100	NAK-type protein kinase(LOC100305404)
Glyma.03G075200	NB-LRR type disease resistance protein(LOC100499652)
Glyma.03G037100	NB-LRR type disease resistance protein(RPSHC18-NBL1)
Glyma.19G085600	NBS-LRR disease resistance protein(LOC100305368)
Glyma.20G100500	NBS-LRR disease resistance protein(LOC100305369)
Glyma.18G287100	NBS-LRR disease-resistance protein scn3r1(LOC100499631)
Glyma.01G010500	NBS-LRR type disease resistance protein(LOC100305458)
Glyma.01G036200	NLR family CARD domain-containing protein 3(LOC100789448)
Glyma.12G040000	nodule autoregulation receptor kinase(NARK)
Glyma.13G050200	NSP-interacting kinase(LOC100305388)
Glyma.14G117800	outer mitochondrial transmembrane helix translocase(LOC100791694)
Glyma.04G188400	pachytene checkpoint protein 2 homolog(LOC100812167)
Glyma.07G224000	peroxisome biogenesis protein 1(LOC100803882)
Glyma.19G208300	peroxisome biogenesis protein 6(LOC100820183)
Glyma.07G259000	phospholipase A I(LOC100788345)
Glyma.17G015200	phospholipase A I(LOC100818519)
Glyma.19G100800	phytosulfokine receptor 1(LOC100788443)
Glyma.13G275100	phytosulfokine receptor 2(LOC100807582)
Glyma.06G238700	phytosulfokine receptor 2-like(LOC100791334)
Glyma.01G187900	PI-PLC X domain-containing protein At5g67130(LOC100798420)
Glyma.11G054200	PI-PLC X domain-containing protein At5g67130(LOC100810371)
Glyma.01G090200	piriformospora indica-insensitive protein 2(LOC100783426)
Glyma.20G185100	piriformospora indica-insensitive protein 2(LOC100784756)
Glyma.05G014600	piriformospora indica-insensitive protein 2(LOC100799407)
Glyma.10G205300	piriformospora indica-insensitive protein 2(LOC100800942)
Glyma.17G123100	piriformospora indica-insensitive protein 2(LOC100806063)
Glyma.02G101900	piriformospora indica-insensitive protein 2(LOC100808561)
Glyma.01G025600	plant intracellular Ras-group-related LRR protein 3(LOC100797180)
Glyma.01G157000	plant intracellular Ras-group-related LRR protein 4(LOC100787496)
Glyma.11G087900	plant intracellular Ras-group-related LRR protein 4(LOC100789500)
Glyma.09G196300	plant intracellular Ras-group-related LRR protein 4(LOC100812840)
Glyma.17G154500	plant intracellular Ras-group-related LRR protein 5(LOC100798442)
Glyma.15G167800	plant intracellular Ras-group-related LRR protein 6(LOC100775711)
Glyma.09G061500	plant intracellular Ras-group-related LRR protein 6(LOC100776295)
Glyma.13G278800	plant intracellular Ras-group-related LRR protein 6(LOC100781571)
Glyma.17G057600	plant intracellular Ras-group-related LRR protein 6(LOC100783239)
Glyma.12G222700	plant intracellular Ras-group-related LRR protein 6(LOC100788118)
Glyma.04G164100	plant intracellular Ras-group-related LRR protein 7(LOC100792498)
Glyma.06G201600	plant intracellular Ras-group-related LRR protein 7(LOC100807758)
Glyma.05G041400	plant intracellular Ras-group-related LRR protein 9(LOC100782818)
Glyma.04G188000	plant intracellular Ras-group-related LRR protein 9(LOC100803823)
Glyma.02G159900	pleiotropic drug resistance protein 2(LOC100788067)
Glyma.07G233900	pleiotropic drug resistance protein 3(LOC100779615)
Glyma.17G039200	pleiotropic drug resistance protein 3(LOC100819411)
Glyma.08G027400	pollen receptor-like kinase 1(LOC100790485)
Glyma.05G220900	pollen receptor-like kinase 1(LOC100804368)
Glyma.01G001800	pollen receptor-like kinase 2(LOC100785189)
Glyma.13G111800	pollen receptor-like kinase 3(LOC100788667)
Glyma.15G179300	pollen receptor-like kinase 3(LOC100790660)
Glyma.07G041200	pollen receptor-like kinase 3(LOC100809208)
Glyma.17G047900	pollen receptor-like kinase 3(LOC100816925)
Glyma.15G000600	pollen receptor-like kinase 4(LOC100801053)
Glyma.14G137700	pollen receptor-like kinase 5(LOC100781593)
Glyma.17G196200	pollen receptor-like kinase 5(LOC100786980)
Glyma.15G246800	probable disease resistance protein At1g61300(LOC102660184)
Glyma.12G236500	probable disease resistance protein At1g61300(LOC102660573)
Glyma.12G218500	probable disease resistance protein At4g27220(LOC100799733)
Glyma.06G256300	probable disease resistance protein At4g27220(LOC100814903)
Glyma.14G204500	probable disease resistance protein At4g27220(LOC102662074)
Glyma.14G186600	probable disease resistance protein At4g27220(LOC102663714)
Glyma.18G280300	probable disease resistance protein At4g27220(LOC102664262)
Glyma.14G206500	probable disease resistance protein At4g27220(LOC102664497)
Glyma.17G245500	probable disease resistance protein At4g33300(LOC100776117)
Glyma.17G245600	probable disease resistance protein At4g33300(LOC100776649)
Glyma.14G079500	probable disease resistance protein At4g33300(LOC100816326)
Glyma.14G079600	probable disease resistance protein At4g33300(LOC100816846)
Glyma.18G281500	probable disease resistance protein At5g47250(LOC102663522)
Glyma.07G075700	probable disease resistance protein At5g47260(LOC102664581)
Glyma.01G183400	probable disease resistance protein At5g66900(LOC100792590)
Glyma.05G082400	probable disease resistance protein At5g66900(LOC100793054)
Glyma.05G082200	probable disease resistance protein At5g66900(LOC100800632)
Glyma.17G179400	probable disease resistance protein At5g66900(LOC100802182)
Glyma.17G179500	probable disease resistance protein At5g66900(LOC100805367)
Glyma.17G180100	probable disease resistance protein At5g66900(LOC100809435)
Glyma.17G180300	probable disease resistance protein At5g66900(LOC100812310)
Glyma.05G082500	probable disease resistance protein At5g66900(LOC100816134)
Glyma.11G058900	probable disease resistance protein At5g66900(LOC100817860)
Glyma.01G183300	probable disease resistance protein At5g66900(LOC106794124)
Glyma.05G075800	probable inactive leucine-rich repeat receptor-like protein kinase At3g03770(LOC100780663)
Glyma.16G059700	probable inactive leucine-rich repeat receptor-like protein kinase At3g03770(LOC100784640)
Glyma.08G229100	probable inactive leucine-rich repeat receptor-like protein kinase At3g03770(LOC100785707)
Glyma.16G037500	probable inactive leucine-rich repeat receptor-like protein kinase At3g03770(LOC100786077)
Glyma.19G074900	probable inactive leucine-rich repeat receptor-like protein kinase At3g03770(LOC100799183)
Glyma.06G171700	probable inactive leucine-rich repeat receptor-like protein kinase At3g03770(LOC100802978)
Glyma.19G115800	probable inactive leucine-rich repeat receptor-like protein kinase At3g03770(LOC100807539)
Glyma.07G103500	probable inactive receptor kinase At1g48480(LOC100781597)
Glyma.08G055700	probable inactive receptor kinase At1g48480(LOC100788892)
Glyma.05G247300	probable inactive receptor kinase At1g48480(LOC100818955)
Glyma.06G211600	probable inactive receptor kinase At2g26730(LOC100784259)
Glyma.06G184400	probable inactive receptor kinase At2g26730(LOC100787974)
Glyma.17G119800	probable inactive receptor kinase At2g26730(LOC102662178)
Glyma.11G019100	probable inactive receptor kinase At4g23740(LOC100780435)
Glyma.01G224000	probable inactive receptor kinase At4g23740(LOC100783234)
Glyma.08G020800	probable inactive receptor kinase At4g23740(LOC100804799)
Glyma.06G124700	probable inactive receptor kinase At4g23740(LOC100809359)
Glyma.14G124400	probable inactive receptor kinase At4g23740(LOC100810095)
Glyma.04G239000	probable inactive receptor kinase At4g23740(LOC100813065)
Glyma.05G214300	probable inactive receptor kinase At4g23740(LOC100814524)
Glyma.06G145500	probable inactive receptor kinase At5g10020(LOC100791498)
Glyma.04G220400	probable inactive receptor kinase At5g10020(LOC100802768)
Glyma.02G274500	probable inactive receptor kinase At5g10020(LOC100809980)
Glyma.02G297100	probable inactive receptor kinase At5g53320(LOC100807491)
Glyma.14G187900	probable inactive receptor kinase At5g58300(LOC100775340)
Glyma.18G051100	probable inactive receptor kinase At5g58300(LOC100786831)
Glyma.02G219800	probable inactive receptor kinase At5g58300(LOC100786974)
Glyma.11G199700	probable inactive receptor kinase At5g58300(LOC100796171)
Glyma.18G216200	probable inactive receptor kinase At5g58300(LOC100796675)
Glyma.09G272900	probable inactive receptor kinase At5g58300(LOC100810832)
Glyma.04G223800	probable inactive receptor kinase At5g58300(LOC100813074)
Glyma.02G237000	probable inactive receptor kinase At5g58300(LOC100818344)
Glyma.06G141100	probable inactive receptor kinase At5g58300(LOC100818444)
Glyma.17G169300	probable inactive receptor kinase At5g67200(LOC100783086)
Glyma.05G085500	probable inactive receptor kinase At5g67200(LOC100786526)
Glyma.04G041400	probable inactive receptor kinase At5g67200(LOC100817172)
Glyma.14G197000	probable inactive receptor-like protein kinase At3g56050(LOC100779427)
Glyma.18G025100	probable inactive receptor-like protein kinase At3g56050(LOC100784541)
Glyma.02G263900	probable inactive receptor-like protein kinase At3g56050(LOC100792450)
Glyma.11G232200	probable inactive receptor-like protein kinase At3g56050(LOC100807163)
Glyma.02G229500	probable inactive receptor-like protein kinase At3g56050(LOC100809790)
Glyma.03G027200	probable leucine-rich repeat receptor-like protein kinase At1g35710(LOC100789677)
Glyma.16G176800	probable leucine-rich repeat receptor-like protein kinase At1g35710(LOC100795774)
Glyma.02G114800	probable leucine-rich repeat receptor-like protein kinase At1g35710(LOC100797744)
Glyma.15G237200	probable leucine-rich repeat receptor-like protein kinase At1g35710(LOC100808316)
Glyma.18G254000	probable leucine-rich repeat receptor-like protein kinase At1g35710(LOC102666504)
Glyma.03G023700	probable leucine-rich repeat receptor-like protein kinase At1g35710(LOC102667972)
Glyma.18G257800	probable leucine-rich repeat receptor-like protein kinase At1g35710(LOC102670020)
Glyma.01G056300	probable leucine-rich repeat receptor-like protein kinase At1g35710-like(LOC100802317)
Glyma.10G271900	probable leucine-rich repeat receptor-like protein kinase At1g68400(LOC100779158)
Glyma.20G118200	probable leucine-rich repeat receptor-like protein kinase At1g68400(LOC100783323)
Glyma.09G160600	probable leucine-rich repeat receptor-like protein kinase At1g68400(LOC100788386)
Glyma.19G070600	probable leucine-rich repeat receptor-like protein kinase At1g68400(LOC100810749)
Glyma.09G115300	probable leucine-rich repeat receptor-like protein kinase At1g68400(LOC100811051)
Glyma.16G210100	probable leucine-rich repeat receptor-like protein kinase At1g68400(LOC102668068)
Glyma.20G078100	probable leucine-rich repeat receptor-like protein kinase At2g33170(LOC100805792)
Glyma.10G126700	probable leucine-rich repeat receptor-like protein kinase At2g33170(LOC100807838)
Glyma.20G212800	probable leucine-rich repeat receptor-like protein kinase At5g63930(LOC100816801)
Glyma.01G039600	probable leucine-rich repeat receptor-like protein kinase(LOC100799647)
Glyma.12G233100	probable leucine-rich repeat receptor-like serine/threonine-protein kinase At3g14840(LOC100785451)
Glyma.12G233300	probable leucine-rich repeat receptor-like serine/threonine-protein kinase At3g14840(LOC100786496)
Glyma.13G266000	probable leucine-rich repeat receptor-like serine/threonine-protein kinase At3g14840(LOC100791136)
Glyma.01G118900	probable leucine-rich repeat receptor-like serine/threonine-protein kinase At3g14840(LOC100801071)
Glyma.13G352700	probable LRR receptor-like serine/threonine-protein kinase At1g05700(LOC100778537)
Glyma.08G199400	probable LRR receptor-like serine/threonine-protein kinase At1g05700(LOC100781084)
Glyma.18G050700	probable LRR receptor-like serine/threonine-protein kinase At1g06840(LOC100786467)
Glyma.18G216800	probable LRR receptor-like serine/threonine-protein kinase At1g06840(LOC100798809)
Glyma.11G200300	probable LRR receptor-like serine/threonine-protein kinase At1g06840(LOC100799888)
Glyma.14G206300	probable LRR receptor-like serine/threonine-protein kinase At1g06840(LOC100801035)
Glyma.18G217000	probable LRR receptor-like serine/threonine-protein kinase At1g06840(LOC100815005)
Glyma.14G206200	probable LRR receptor-like serine/threonine-protein kinase At1g06840-like(LOC100777308)
Glyma.02G288600	probable LRR receptor-like serine/threonine-protein kinase At1g07650(LOC100784864)
Glyma.11G028300	probable LRR receptor-like serine/threonine-protein kinase At1g12460(LOC100800970)
Glyma.01G213600	probable LRR receptor-like serine/threonine-protein kinase At1g12460(LOC100805681)
Glyma.08G297400	probable LRR receptor-like serine/threonine-protein kinase At1g14390(LOC100789785)
Glyma.01G043700	probable LRR receptor-like serine/threonine-protein kinase At1g14390(LOC100800018)
Glyma.18G124500	probable LRR receptor-like serine/threonine-protein kinase At1g14390(LOC100803061)
Glyma.02G019800	probable LRR receptor-like serine/threonine-protein kinase At1g14390(LOC100808724)
Glyma.07G212200	probable LRR receptor-like serine/threonine-protein kinase At1g51810(LOC100803695)
Glyma.12G231800	probable LRR receptor-like serine/threonine-protein kinase At1g53430(LOC100783862)
Glyma.12G233000	probable LRR receptor-like serine/threonine-protein kinase At1g53430(LOC100784920)
Glyma.12G155900	probable LRR receptor-like serine/threonine-protein kinase At1g53430(LOC100815226)
Glyma.06G226700	probable LRR receptor-like serine/threonine-protein kinase At1g53430(LOC100817368)
Glyma.09G099900	probable LRR receptor-like serine/threonine-protein kinase At1g56130(LOC100780567)
Glyma.08G235900	probable LRR receptor-like serine/threonine-protein kinase At1g56130(LOC100798233)
Glyma.05G206300	probable LRR receptor-like serine/threonine-protein kinase At1g63430(LOC100779744)
Glyma.08G013200	probable LRR receptor-like serine/threonine-protein kinase At1g63430(LOC100781978)
Glyma.11G024700	probable LRR receptor-like serine/threonine-protein kinase At1g63430(LOC100792145)
Glyma.01G218800	probable LRR receptor-like serine/threonine-protein kinase At1g63430(LOC100794714)
Glyma.19G178400	probable LRR receptor-like serine/threonine-protein kinase At1g67720(LOC100784017)
Glyma.05G144400	probable LRR receptor-like serine/threonine-protein kinase At1g67720(LOC100790944)
Glyma.13G136700	probable LRR receptor-like serine/threonine-protein kinase At1g67720(LOC100798007)
Glyma.11G246200	probable LRR receptor-like serine/threonine-protein kinase At1g67720(LOC100798488)
Glyma.18G011000	probable LRR receptor-like serine/threonine-protein kinase At1g67720(LOC100807148)
Glyma.10G048800	probable LRR receptor-like serine/threonine-protein kinase At1g67720(LOC100808055)
Glyma.03G177600	probable LRR receptor-like serine/threonine-protein kinase At1g67720(LOC100808740)
Glyma.08G100800	probable LRR receptor-like serine/threonine-protein kinase At1g67720-like(LOC100809222)
Glyma.06G197600	probable LRR receptor-like serine/threonine-protein kinase At1g74360(LOC100781769)
Glyma.04G165400	probable LRR receptor-like serine/threonine-protein kinase At1g74360(LOC100813425)
Glyma.17G103400	probable LRR receptor-like serine/threonine-protein kinase At1g74360(LOC100816573)
Glyma.06G012700	probable LRR receptor-like serine/threonine-protein kinase At2g16250(LOC100776587)
Glyma.14G074700	probable LRR receptor-like serine/threonine-protein kinase At2g16250(LOC100798381)
Glyma.17G250800	probable LRR receptor-like serine/threonine-protein kinase At2g16250(LOC100815313)
Glyma.17G070300	probable LRR receptor-like serine/threonine-protein kinase At2g23950(LOC100775565)
Glyma.02G207400	probable LRR receptor-like serine/threonine-protein kinase At2g23950(LOC100797186)
Glyma.02G203600	probable LRR receptor-like serine/threonine-protein kinase At2g24230(LOC100787157)
Glyma.06G221400	probable LRR receptor-like serine/threonine-protein kinase At2g24230(LOC100807051)
Glyma.06G134700	probable LRR receptor-like serine/threonine-protein kinase At3g47570(LOC100776054)
Glyma.14G060300	probable LRR receptor-like serine/threonine-protein kinase At3g47570(LOC100776429)
Glyma.15G202700	probable LRR receptor-like serine/threonine-protein kinase At3g47570(LOC100782685)
Glyma.05G126400	probable LRR receptor-like serine/threonine-protein kinase At3g47570(LOC100784397)
Glyma.09G216400	probable LRR receptor-like serine/threonine-protein kinase At3g47570(LOC100785561)
Glyma.13G268100	probable LRR receptor-like serine/threonine-protein kinase At3g47570(LOC100792724)
Glyma.04G230500	probable LRR receptor-like serine/threonine-protein kinase At3g47570(LOC100802571)
Glyma.01G004800	probable LRR receptor-like serine/threonine-protein kinase At4g29180(LOC100793137)
Glyma.07G127100	probable LRR receptor-like serine/threonine-protein kinase At4g29180-like(LOC100779617)
Glyma.02G050300	probable LRR receptor-like serine/threonine-protein kinase At4g36180(LOC100784869)
Glyma.03G148500	probable LRR receptor-like serine/threonine-protein kinase At4g36180(LOC100792651)
Glyma.11G075200	probable LRR receptor-like serine/threonine-protein kinase At4g36180(LOC100795838)
Glyma.06G026600	probable LRR receptor-like serine/threonine-protein kinase At4g36180(LOC100801571)
Glyma.05G097400	probable LRR receptor-like serine/threonine-protein kinase At4g37250(LOC100776204)
Glyma.17G167600	probable LRR receptor-like serine/threonine-protein kinase At4g37250(LOC100784503)
Glyma.11G240900	probable LRR receptor-like serine/threonine-protein kinase At5g10290(LOC100786654)
Glyma.05G177500	probable LRR receptor-like serine/threonine-protein kinase At5g10290(LOC100793416)
Glyma.08G134600	probable LRR receptor-like serine/threonine-protein kinase At5g10290(LOC100811547)
Glyma.18G016400	probable LRR receptor-like serine/threonine-protein kinase At5g10290(LOC100813228)
Glyma.11G030000	probable LRR receptor-like serine/threonine-protein kinase At5g45780(LOC100797612)
Glyma.13G228000	probable LRR receptor-like serine/threonine-protein kinase At5g45780(LOC100810610)
Glyma.16G092600	probable LRR receptor-like serine/threonine-protein kinase At5g48740(LOC100812804)
Glyma.05G196400	probable LRR receptor-like serine/threonine-protein kinase At5g63710(LOC100799227)
Glyma.04G222800	probable LRR receptor-like serine/threonine-protein kinase IRK(LOC100791629)
Glyma.03G034200	probable LRR receptor-like serine/threonine-protein kinase IRK(LOC100812508)
Glyma.02G097400	probably inactive leucine-rich repeat receptor-like protein kinase At3g28040(LOC100795810)
Glyma.18G284100	probably inactive leucine-rich repeat receptor-like protein kinase At3g28040(LOC100813764)
Glyma.19G143300	probably inactive leucine-rich repeat receptor-like protein kinase At5g06940(LOC100794428)
Glyma.09G246600	probably inactive leucine-rich repeat receptor-like protein kinase At5g48380(LOC100817267)
Glyma.08G062700	probably inactive leucine-rich repeat receptor-like protein kinase At5g48380(LOC100819209)
Glyma.08G062900	probably inactive leucine-rich repeat receptor-like protein kinase At5g48380(LOC102664092)
Glyma.18G246400	probably inactive leucine-rich repeat receptor-like protein kinase At5g48380-like(LOC100801294)
Glyma.10G177300	probably inactive leucine-rich repeat receptor-like protein kinase IMK2(LOC100775422)
Glyma.02G261400	probably inactive leucine-rich repeat receptor-like protein kinase IMK2(LOC100783979)
Glyma.01G125800	probably inactive leucine-rich repeat receptor-like protein kinase IMK2(LOC100799290)
Glyma.11G233500	probably inactive leucine-rich repeat receptor-like protein kinase IMK2(LOC100810353)
Glyma.19G151800	probably inactive leucine-rich repeat receptor-like protein kinase IMK2(LOC100817314)
Glyma.16G146400	protein AUXIN SIGNALING F-BOX 2(LOC100802672)
Glyma.03G140700	protein kinase(LOC100305363)
Glyma.16G079200	protein kinase(LOC100305365)
Glyma.18G278200	protein NSP-INTERACTING KINASE 1(LOC100797768)
Glyma.08G255300	protein NSP-INTERACTING KINASE 1(LOC100798412)
Glyma.19G039100	protein NSP-INTERACTING KINASE 1(LOC100806650)
Glyma.05G052700	protein NSP-INTERACTING KINASE 2(LOC100779591)
Glyma.17G135000	protein NSP-INTERACTING KINASE 2(LOC100784155)
Glyma.02G127800	protein NSP-INTERACTING KINASE 2(LOC100790194)
Glyma.01G071700	protein NSP-INTERACTING KINASE 2(LOC100804283)
Glyma.02G036500	protein NSP-INTERACTING KINASE 3(LOC100784164)
Glyma.01G028700	protein NSP-INTERACTING KINASE 3(LOC100806943)
Glyma.13G314800	protein phosphatase 1 regulatory subunit 7-like(LOC100782829)
Glyma.06G232100	protein SEEDLING PLASTID DEVELOPMENT 1(LOC100807394)
Glyma.20G113300	protein SEEDLING PLASTID DEVELOPMENT 1(LOC100810052)
Glyma.01G228300	protein SMG9(LOC100793317)
Glyma.11G011100	protein SMG9(LOC100810369)
Glyma.13G244200	protein STRUBBELIG-RECEPTOR FAMILY 3(LOC100793423)
Glyma.07G192200	protein STRUBBELIG-RECEPTOR FAMILY 3(LOC100794130)
Glyma.13G184200	protein STRUBBELIG-RECEPTOR FAMILY 3(LOC100802955)
Glyma.15G069500	protein STRUBBELIG-RECEPTOR FAMILY 3(LOC100804771)
Glyma.13G300000	protein STRUBBELIG-RECEPTOR FAMILY 3(LOC100811490)
Glyma.07G046800	protein STRUBBELIG-RECEPTOR FAMILY 6(LOC100780323)
Glyma.19G261700	protein STRUBBELIG-RECEPTOR FAMILY 6(LOC100807707)
Glyma.09G007200	protein STRUBBELIG-RECEPTOR FAMILY 8(LOC100781455)
Glyma.15G111600	protein STRUBBELIG-RECEPTOR FAMILY 8(LOC100803711)
Glyma.08G147000	protein TONSOKU(LOC100805682)
Glyma.05G189400	protein TONSOKU(LOC100817536)
Glyma.07G189800	protein TRANSPORT INHIBITOR RESPONSE 1(LOC100788342)
Glyma.08G059500	protein TRANSPORT INHIBITOR RESPONSE 1(LOC100808522)
Glyma.10G021500	protein TRANSPORT INHIBITOR RESPONSE 1B(TIR1B)
Glyma.18G269500	putative disease resistance protein At1g50180(LOC100805727)
Glyma.13G195600	putative disease resistance protein At3g14460(LOC100783712)
Glyma.15G226100	putative disease resistance protein At3g14460(LOC100789590)
Glyma.15G233400	putative disease resistance protein At3g14460(LOC100792404)
Glyma.13G184800	putative disease resistance protein At3g14460(LOC100806158)
Glyma.13G190400	putative disease resistance protein At3g14460(LOC100818432)
Glyma.03G039500	putative disease resistance protein At3g14460(LOC106798139)
Glyma.06G268100	putative disease resistance protein At4g11170(LOC100783190)
Glyma.13G076200	putative disease resistance protein At4g11170(LOC100793798)
Glyma.19G134100	putative disease resistance protein RGA1(LOC100777049)
Glyma.19G136900	putative disease resistance protein RGA1(LOC106797500)
Glyma.02G026200	putative disease resistance protein RGA3(LOC100775587)
Glyma.15G127100	putative disease resistance protein RGA3(LOC100785160)
Glyma.02G030700	putative disease resistance protein RGA3(LOC100787353)
Glyma.19G139700	putative disease resistance protein RGA3(LOC100796004)
Glyma.06G167200	putative disease resistance protein RGA3(LOC100812584)
Glyma.01G035400	putative disease resistance protein RGA3(LOC102660000)
Glyma.01G012000	putative disease resistance protein RGA3(LOC102662991)
Glyma.09G020500	putative disease resistance protein RGA3(LOC102666390)
Glyma.04G137800	putative disease resistance protein RGA4(LOC100781872)
Glyma.19G134300	putative disease resistance protein RGA4(LOC100820180)
Glyma.09G265700	putative disease resistance protein RGA4(LOC102666485)
Glyma.01G013100	putative disease resistance protein RGA4(LOC102666512)
Glyma.03G039300	putative disease resistance RPP13-like protein 1(LOC100775612)
Glyma.13G192100	putative disease resistance RPP13-like protein 1(LOC100777280)
Glyma.13G194500	putative disease resistance RPP13-like protein 1(LOC100781012)
Glyma.03G037000	putative disease resistance RPP13-like protein 1(LOC100784015)
Glyma.03G038800	putative disease resistance RPP13-like protein 1(LOC100794060)
Glyma.20G046200	putative disease resistance RPP13-like protein 1(LOC100801544)
Glyma.13G071900	putative disease resistance RPP13-like protein 1(LOC100803330)
Glyma.20G050700	putative disease resistance RPP13-like protein 1(LOC100807735)
Glyma.13G187900	putative disease resistance RPP13-like protein 1(LOC100811488)
Glyma.20G193300	putative disease resistance RPP13-like protein 2(LOC102663592)
Glyma.08G259000	putative disease resistance RPP13-like protein 3(LOC100801950)
Glyma.18G175700	putative kinase-like protein TMKL1(LOC100814814)
Glyma.10G069500	putative leucine-rich repeat protein kinase family protein(LOC100796868)
Glyma.15G021300	putative leucine-rich repeat receptor-like protein kinase At2g19210(LOC100791717)
Glyma.15G021700	putative leucine-rich repeat receptor-like protein kinase At2g19210-like(LOC100779102)
Glyma.20G143600	putative leucine-rich repeat receptor-like serine/threonine-protein kinase At2g14440(LOC100797986)
Glyma.17G071700	putative leucine-rich repeat receptor-like serine/threonine-protein kinase At2g24130(LOC100793495)
Glyma.06G269300	putative multidrug resistance protein(LOC100789562)
Glyma.14G204700	putative NBS-LRR family protein(RSV3)
Glyma.05G170600	putative receptor-like protein kinase At3g47110(LOC100783512)
Glyma.08G128800	putative receptor-like protein kinase At3g47110(LOC100813523)
Glyma.08G128900	putative receptor-like protein kinase At3g47110(LOC102664710)
Glyma.02G147200	RAN GTPase-activating protein 1(LOC100796487)
Glyma.10G026700	RAN GTPase-activating protein 1(LOC100819800)
Glyma.10G250400	RAN GTPase-activating protein 2(LOC100785942)
Glyma.20G143300	RAN GTPase-activating protein 2(LOC100795339)
Glyma.20G171600	ras-related protein Rab7(LOC100785104)
Glyma.11G118800	ras-related protein Rab7(LOC100795309)
Glyma.11G240300	ras-related protein RABH1e(LOC100809676)
Glyma.18G204600	receptor like protein 22(LOC100800048)
Glyma.15G093000	receptor like protein 29(LOC100807095)
Glyma.07G173100	receptor protein kinase TMK1(LOC100776064)
Glyma.10G081300	receptor protein kinase TMK1(LOC100781857)
Glyma.08G048700	receptor protein kinase TMK1(LOC100788903)
Glyma.18G042200	receptor protein kinase TMK1(LOC100813768)
Glyma.11G179200	receptor protein kinase TMK1(LOC100814501)
Glyma.12G094200	receptor protein kinase TMK1(LOC100815045)
Glyma.10G261600	receptor protein kinase-like protein At4g34220(LOC100820334)
Glyma.20G129200	receptor protein kinase-like protein At4g34220(LOC102667237)
Glyma.03G141600	receptor protein kinase-like protein ZAR1(LOC100778816)
Glyma.18G206400	receptor protein kinase-like protein ZAR1(LOC100787710)
Glyma.20G120700	receptor protein kinase-like protein ZAR1(LOC100792873)
Glyma.01G125200	receptor protein kinase-like protein ZAR1(LOC100793996)
Glyma.07G156000	receptor protein kinase-like protein ZAR1(LOC100795021)
Glyma.19G144100	receptor protein kinase-like protein ZAR1(LOC100796011)
Glyma.02G175500	receptor protein kinase-like protein ZAR1(LOC100806058)
Glyma.10G270600	receptor protein kinase-like protein ZAR1(LOC100807517)
Glyma.19G063800	receptor protein kinase-like protein ZAR1(LOC100810225)
Glyma.11G114100	receptor protein kinase-like protein(CLV1A)
Glyma.04G088700	receptor protein-tyrosine kinase CEPR1(LOC100785822)
Glyma.06G090700	receptor protein-tyrosine kinase CEPR1(LOC100808284)
Glyma.12G188100	receptor-like kinase TMK3(LOC100785090)
Glyma.18G003000	receptor-like kinase TMK4(LOC100781851)
Glyma.11G254000	receptor-like kinase TMK4(LOC100783655)
Glyma.13G224500	receptor-like kinase(LOC100305400)
Glyma.07G144100	receptor-like protein 13(LOC100796797)
Glyma.16G169700	receptor-like protein 35(LOC100784125)
Glyma.15G076900	receptor-like protein 4(LOC100775357)
Glyma.20G186100	receptor-like protein 4(LOC100783504)
Glyma.01G087700	receptor-like protein 4(LOC100797918)
Glyma.13G236700	receptor-like protein 4(LOC100798896)
Glyma.02G099800	receptor-like protein 4(LOC100801651)
Glyma.07G199500	receptor-like protein 4(LOC100816156)
Glyma.13G176900	receptor-like protein 4(LOC100819159)
Glyma.01G169500	receptor-like protein 43(LOC100811366)
Glyma.15G084800	receptor-like protein 51(LOC100779989)
Glyma.13G227700	receptor-like protein 51(LOC100805261)
Glyma.01G117200	receptor-like protein 54(LOC102664945)
Glyma.12G233700	receptor-like protein 56(LOC102667854)
Glyma.01G120000	receptor-like protein 6(LOC100805327)
Glyma.14G044400	receptor-like protein 7(LOC100788346)
Glyma.01G117000	receptor-like protein 7(LOC100791529)
Glyma.03G052400	receptor-like protein 7(LOC100799709)
Glyma.07G080600	receptor-like protein 7(LOC100805833)
Glyma.07G153200	receptor-like protein 9DC3(LOC100787289)
Glyma.18G240800	receptor-like protein CLAVATA2(LOC100798103)
Glyma.09G251800	receptor-like protein CLAVATA2(LOC100814791)
Glyma.16G176600	receptor-like protein EIX1(LOC100780710)
Glyma.19G115000	receptor-like protein EIX1(LOC100783837)
Glyma.16G190300	receptor-like protein EIX1(LOC106796482)
Glyma.10G228600	receptor-like protein EIX2(LOC100788059)
Glyma.09G272100	receptor-like protein EIX2(LOC100799494)
Glyma.13G003500	receptor-like protein EIX2(LOC100815784)
Glyma.16G185300	receptor-like protein EIX2(LOC100816553)
Glyma.U002100	receptor-like protein EIX2(LOC100817086)
Glyma.16G170900	receptor-like protein EIX2(LOC102662131)
Glyma.16G171200	receptor-like protein EIX2(LOC102662253)
Glyma.16G171700	receptor-like protein EIX2(LOC102662742)
Glyma.16G172200	receptor-like protein EIX2(LOC102663251)
Glyma.20G080700	receptor-like protein EIX2(LOC102664783)
Glyma.10G228100	receptor-like protein EIX2(LOC102667809)
Glyma.16G125800	receptor-like protein EIX2(LOC102668329)
Glyma.16G186500	receptor-like protein EIX2(LOC106794149)
Glyma.05G110400	receptor-like protein kinase 1(RLK1)
Glyma.11G043800	receptor-like protein kinase 2(RLK2)
Glyma.01G007400	receptor-like protein kinase 5(LOC100785907)
Glyma.16G078800	receptor-like protein kinase 5(LOC100819744)
Glyma.16G078900	receptor-like protein kinase 5(LOC100820277)
Glyma.04G088800	receptor-like protein kinase 7(LOC100779554)
Glyma.06G090800	receptor-like protein kinase 7(LOC100809356)
Glyma.13G253300	receptor-like protein kinase 7(LOC100811489)
Glyma.13G235000	receptor-like protein kinase HSL1(LOC100776936)
Glyma.12G206800	receptor-like protein kinase HSL1(LOC100778128)
Glyma.04G086700	receptor-like protein kinase HSL1(LOC100782076)
Glyma.06G088400	receptor-like protein kinase HSL1(LOC100782466)
Glyma.09G161100	receptor-like protein kinase HSL1(LOC100789972)
Glyma.14G144300	receptor-like protein kinase HSL1(LOC100790817)
Glyma.06G288600	receptor-like protein kinase HSL1(LOC100796415)
Glyma.01G007500	receptor-like protein kinase HSL1(LOC100798963)
Glyma.16G210500	receptor-like protein kinase HSL1(LOC100813894)
Glyma.07G201600	receptor-like protein kinase HSL1(LOC100819887)
Glyma.12G002500	receptor-like protein kinase HSL1-like(LOC100789704)
Glyma.17G156300	receptor-like protein kinase(LOC100499646)
Glyma.15G001500	receptor-like protein kinase(LOC100778035)
Glyma.20G194400	receptor-like protein kinase(LOC100802056)
Glyma.10G195700	receptor-like protein kinase(LOC100817655)
Glyma.19G054900	resistance protein KR1(KR1)
Glyma.01G211900	somatic embryogenesis receptor kinase 1(LOC100777169)
Glyma.18G301700	somatic embryogenesis receptor kinase 1-like(LOC100778819)
Glyma.14G041200	somatic embryogenesis receptor kinase 1-like(LOC100786387)
Glyma.20G173000	somatic embryogenesis receptor kinase 2(LOC100789884)
Glyma.02G076100	somatic embryogenesis receptor kinase 2(LOC100813918)
Glyma.09G154600	somatic embryogenesis receptor kinase 4(LOC100806056)
Glyma.08G180800	somatic embryogenesis receptor-like kinase-like protein(LOC100305355)
Glyma.01G020100	symbiosis receptor kinase SymRK-alpha(SYMRK-ALPHA)
Glyma.09G202300	symbiosis receptor kinase SymRK-beta(SYMRK-BETA)
Glyma.18G254300	Threonine-specific protein kinase
Glyma.20G132400	Threonine-specific protein kinase
Glyma.16G064800	Threonine-specific protein kinase
Glyma.02G150900	Threonine-specific protein kinase
Glyma.16G064200	Threonine-specific protein kinase
Glyma.02G023900	TIR-NBS disease resistance-like protein(LOC100500254)
Glyma.16G212300	TIR-NBS-LRR family protein(RJ2)
Glyma.16G118600	TIR-NBS-LRR type disease resistance protein(LOC100305455)
Glyma.18G127900	TIR-NBS-LRR type disease resistance protein(LOC100499651)
Glyma.03G088100	TIR-NBS-LRR type disease resistance-like protein(LOC100527480)
Glyma.13G279700	TIR-only protein(LOC100784606)
Glyma.07G193000	TIR-only protein(LOC100798207)
Glyma.15G070400	TIR-only protein(LOC100806903)
Glyma.13G194900	TMV resistance protein N(LOC100775324)
Glyma.06G260100	TMV resistance protein N(LOC100778550)
Glyma.19G022700	TMV resistance protein N(LOC100780257)
Glyma.08G295000	TMV resistance protein N(LOC100791719)
Glyma.19G055000	TMV resistance protein N(LOC100792320)
Glyma.06G310000	TMV resistance protein N(LOC100798893)
Glyma.02G268900	TMV resistance protein N(LOC100799850)
Glyma.12G239700	TMV resistance protein N(LOC100800797)
Glyma.12G027100	TMV resistance protein N(LOC100801890)
Glyma.16G210600	TMV resistance protein N(LOC100807994)
Glyma.01G032400	TMV resistance protein N(LOC100809963)
Glyma.08G301200	TMV resistance protein N(LOC100810811)
Glyma.16G033900	TMV resistance protein N(LOC100815486)
Glyma.13G194700	TMV resistance protein N(LOC100816497)
Glyma.16G135500	TMV resistance protein N(LOC100817950)
Glyma.16G214100	TMV resistance protein N(LOC100817954)
Glyma.16G209000	TMV resistance protein N(LOC102665858)
Glyma.02G023700	TMV resistance protein N(LOC106797803)
Glyma.14G024400	TMV resistance protein N-like(LOC100778364)
Glyma.02G024000	TMV resistance protein N-like(LOC100792288)
Glyma.16G213800	TMV resistance protein N-like(LOC100817425)
Glyma.02G290400	toll interleukin receptor(LOC100791578)
Glyma.17G026700	translocase of chloroplast 108, chloroplastic(LOC102668152)
Glyma.19G122600	translocase of chloroplast 34(LOC100782594)
Glyma.03G003600	translocase of chloroplast 34-like(LOC100787890)
Glyma.15G177600	tubulin--tyrosine ligase-like protein 12(LOC100809212)
Glyma.16G015000	tyrosine-sulfated glycopeptide receptor 1-like(LOC100807989)
Glyma.20G075100	U2 small nuclear ribonucleoprotein A'-like(LOC100803110)
Glyma.12G044100	uncharacterized LOC100305642(LOC100305642)
Glyma.06G070600	uncharacterized LOC100305680(LOC100305680)
Glyma.03G001800	uncharacterized LOC100527258(LOC100527258)
Glyma.01G158800	uncharacterized LOC100527302(LOC100527302)
Glyma.01G220900	uncharacterized LOC100778407(LOC100778407)
Glyma.06G300800	uncharacterized LOC100778703(LOC100778703)
Glyma.07G218600	uncharacterized LOC100778905(LOC100778905)
Glyma.06G321200	uncharacterized LOC100781208(LOC100781208)
Glyma.07G065500	uncharacterized LOC100782848(LOC100782848)
Glyma.07G065600	uncharacterized LOC100783381(LOC100783381)
Glyma.20G017000	uncharacterized LOC100787760(LOC100787760)
Glyma.12G103900	uncharacterized LOC100790061(LOC100790061)
Glyma.03G169900	uncharacterized LOC100794405(LOC100794405)
Glyma.14G024500	uncharacterized LOC100796436(LOC100796436)
Glyma.07G077700	uncharacterized LOC100797322(LOC100797322)
Glyma.05G247000	uncharacterized LOC100800812(LOC100800812)
Glyma.14G174400	uncharacterized LOC100801034(LOC100801034)
Glyma.10G259600	uncharacterized LOC100806443(LOC100806443)
Glyma.07G062900	uncharacterized LOC100808315(LOC100808315)
Glyma.11G022700	uncharacterized LOC100808415(LOC100808415)
Glyma.06G102700	uncharacterized LOC100810094(LOC100810094)
Glyma.07G065000	uncharacterized LOC100810455(LOC100810455)
Glyma.20G131200	uncharacterized LOC100811988(LOC100811988)
Glyma.04G101000	uncharacterized LOC100813969(LOC100813969)
Glyma.08G016000	uncharacterized LOC100815488(LOC100815488)
Glyma.10G243000	uncharacterized LOC100819959(LOC100819959)
Glyma.08G305600	uncharacterized LOC102661060(LOC102661060)
Glyma.16G219300	uncharacterized protein At1g24485(LOC100787675)
Glyma.01G244600	uncharacterized protein At4g06744(LOC100781083)
Glyma.07G215900	uncharacterized protein At4g06744(LOC100781948)
Glyma.14G085400	uncharacterized protein At4g06744(LOC100789584)
Glyma.11G000600	uncharacterized protein At4g06744(LOC100795489)
Glyma.20G012900	uncharacterized protein At4g06744(LOC100796207)
Glyma.17G239300	uncharacterized protein At4g06744(LOC100808707)
Glyma.07G215700	uncharacterized protein At4g06744(LOC100813314)
Glyma.20G213000	uncharacterized protein ycf45(LOC100817880)

## Sheet: Sheet3
TFs	log2 (fold change)
Gene_ID	KF1_3d vs 1d	KF1_5d vs 1d	KF1_7d vs 1d	NN38_3d vs 1d	NN38_5d vs 1d	NN38_7d vs 1d
Glyma.10G204400	3.70255	1.43393	2.5143	1.2878	0	1.30154
Glyma.02G099500	2.14772	1.86535	2.35213	0	0	0
Glyma.01G087500	1.67857	1.66733	1.9607	0	0	0
Glyma.01G051300	3.19544	2.19677	3.66346	2.49951	0	0
Glyma.01G056800	1.71407	1.37717	1.17066	0	0	0
Glyma.01G063700	-1.24559	0	0	0	0	0
Glyma.01G075800	2.20269	1.61208	0	0	0	6.12378
Glyma.01G076900	1.30421	1.07577	0	0	0	1.13019
Glyma.01G095500	-2.98157	0	0	0	0	0
Glyma.01G121000	-1.13638	-5.14395	-3.26935	0	0	-5.76361
Glyma.01G129700	-2.03705	-2.28259	-2.64372	0	0	0
Glyma.01G177200	1.20784	0	0	0	0	0
Glyma.01G177400	1.18464	1.23481	1.64761	0	0	0
Glyma.01G198100	-1.975	0	0	-2.21199	0	0
Glyma.01G222300	-2.07965	-5.66435	-4.23266	0	0	-6.03326
Glyma.01G236300	-1.14703	-1.94819	-1.44667	0	0	0
Glyma.02G007000	-3.73709	-2.03888	-2.86482	0	0	-3.2821
Glyma.02G025400	-1.6458	0	0	0	0	0
Glyma.02G051100	1.25964	1.36508	1.62269	0	0	0
Glyma.02G070600	-1.6431	-3.87919	-2.05019	0	0	0
Glyma.02G071500	-1.3137	0	0	0	0	0
Glyma.02G109800	3.21783	2.78274	3.95136	2.93564	0	5.51031
Glyma.02G112100	1.92091	1.70416	1.67396	1.24006	0	1.66318
Glyma.02G211900	-2.25058	0	0	1.48271	0	0
Glyma.02G217800	-2.59728	-5.65738	-6.17239	0	0	0
Glyma.02G258300	2.17425	0	0	-5.58159	0	0
Glyma.02G264500	1.92122	1.81055	1.56395	0	0	0
Glyma.02G282100	2.28459	2.61931	2.29057	0	0	2.59108
Glyma.03G034000	1.48781	0	0	0	0	0
Glyma.03G056900	-1.08044	-3.40416	-2.19075	0	0	-3.23497
Glyma.03G109100	2.65072	0	0	0	0	0
Glyma.03G117500	-1.24529	0	0	0	0	1.6871
Glyma.03G159700	-1.45009	0	0	0	0	0
Glyma.03G170300	1.11357	0	0	0	0	1.23322
Glyma.03G191700	-1.76104	0	0	0	0	0
Glyma.03G197900	-1.9896	-2.91022	-2.40211	0	0	-1.9032
Glyma.03G203000	2.04265	2.62207	2.47212	0	0	0
Glyma.03G220100	1.37538	1.55492	1.47515	0	0	1.6201
Glyma.03G224700	1.03212	1.47806	2.03564	0	0	1.54651
Glyma.03G240000	-3.87285	0	0	0	0	0
Glyma.03G246000	-2.21528	0	0	1.95483	0	0
Glyma.03G247100	1.64413	0	0	0	0	-1.95236
Glyma.03G255000	-1.02487	-1.03134	0	0	0	0
Glyma.03G256700	1.46692	0	1.02018	0	0	0
Glyma.04G008900	2.47138	1.35336	2.70838	1.01916	0	1.85051
Glyma.04G017400	1.57718	2.00513	1.85208	1.64296	1.91974	0
Glyma.04G029600	1.01968	0	1.41585	0	0	0
Glyma.04G052000	-2.55393	-1.4115	0	1.63001	1.73743	3.51463
Glyma.04G078300	1.19389	1.09969	1.38127	0	0	0
Glyma.04G158800	1.02255	0	0	0	0	1.34755
Glyma.04G161400	1.57476	0	0	0	0	0
Glyma.04G173500	-3.9733	-5.68349	0	0	0	0
Glyma.04G178300	1.14839	0	0	0	0	0
Glyma.04G182600	1.18881	-1.61275	0	0	0	0
Glyma.04G200500	-1.85606	1.27432	1.15909	0	0	0
Glyma.04G208300	-1.20563	-3.59197	-1.68062	0	0	0
Glyma.04G216100	-1.67182	-2.43923	-2.24546	0	0	0
Glyma.04G223300	1.40362	2.29827	3.01024	2.17224	0	1.16186
Glyma.04G242100	1.43773	0	1.22456	0	0	0
Glyma.04G254800	1.36719	2.36533	2.17516	0	0	2.95902
Glyma.05G025500	1.39354	0	1.20996	0	0	0
Glyma.05G025900	1.76038	1.40541	1.57722	-2.20974	0	3.21359
Glyma.05G036800	2.3944	3.23006	2.30215	0	0	4.6926
Glyma.05G108200	1.3635	0	2.80763	0	0	0
Glyma.05G127600	-1.42572	-3.53841	-2.79097	0	0	-3.43839
Glyma.05G157000	1.32981	0	0	0	0	0
Glyma.05G160800	2.26494	2.3892	3.13416	0	0	3.60479
Glyma.05G215900	3.62879	0	1.90556	0	0	0
Glyma.05G234500	1.23756	0	0	0	0	0
Glyma.06G008800	1.43752	1.34757	1.64545	0	0	1.06784
Glyma.06G012200	1.40607	1.01597	0	0	0	0
Glyma.06G022300	2.10528	2.29713	1.96416	0	0	1.38895
Glyma.06G077400	1.05538	0	1.79244	0	0	0
Glyma.06G086400	-1.63036	0	0	0	0	3.87834
Glyma.06G106500	-3.30392	-7.01878	-6.15405	0	0	-5.7379
Glyma.06G124300	-2.53096	-3.0258	0	-4.9513	0	0
Glyma.06G149900	-1.5899	-2.64825	-2.31178	0	0	0
Glyma.06G154400	-1.9362	0	0	0	0	0
Glyma.06G157400	-1.57938	-4.04367	-2.06354	0	0	0
Glyma.06G168400	4.09524	4.68068	4.53856	0	0	0
Glyma.06G195500	-2.12301	0	0	0	0	0
Glyma.06G248900	-1.96321	-3.91765	-1.44529	0	0	0
Glyma.06G249100	2.1235	1.12558	0	0	0	-1.75099
Glyma.06G291900	-3.27321	-4.76772	-4.19739	0	0	0
Glyma.07G027200	-1.29254	-1.09187	-1.04748	0	0	0
Glyma.07G027300	-3.33042	0	0	0	0	0
Glyma.07G027400	-2.36072	0	0	0	0	0
Glyma.07G048000	-1.23985	-1.02317	0	0	0	0
Glyma.07G048100	-2.10976	-1.0774	0	0	0	0
Glyma.07G049100	-1.74072	-1.05792	-1.29979	0	0	0
Glyma.07G051500	1.2749	1.74109	1.34359	0	0	-1.26624
Glyma.07G057400	1.03274	0	1.05485	0	0	1.8731
Glyma.07G108900	-1.88544	0	0	0	0	0
Glyma.07G109600	-1.16573	1.78525	1.99206	0	0	2.61365
Glyma.07G116700	-2.53621	-2.09262	0	0	0	0
Glyma.07G128700	-2.03972	0	0	0	0	0
Glyma.07G171600	1.24455	1.25287	1.18876	0	0	-1.23663
Glyma.07G208000	-1.64189	-3.43594	-3.43256	0	0	-3.76402
Glyma.07G229100	1.4522	0	1.70592	0	0	0
Glyma.07G238000	-2.1537	-4.22279	-2.64666	0	0	-3.07385
Glyma.07G266500	1.53512	0	0	0	0	0
Glyma.08G009300	-1.3674	0	0	0	0	0
Glyma.08G021900	1.35468	-1.08341	0	0	0	0
Glyma.08G047400	1.04295	0	0	0	0	0
Glyma.08G055900	-1.86101	-2.81166	-2.1626	0	0	-1.58
Glyma.08G077400	-1.99699	-3.96239	-3.14602	0	0	-2.88979
Glyma.08G082400	-1.38184	-3.28467	-2.79797	0	0	-2.75271
Glyma.08G115300	1.52213	0	1.53713	0	0	-1.78654
Glyma.08G118200	1.19846	1.1945	2.24684	0	0	1.32341
Glyma.08G142500	1.80765	0	2.34465	0	0	0
Glyma.08G146900	2.15735	1.87001	0	0	0	5.20256
Glyma.08G152500	2.02834	1.86814	1.92578	1.13922	0	0
Glyma.08G165700	-1.7763	-1.87781	-1.52088	0	0	0
Glyma.08G173400	2.25764	2.54414	2.84013	1.90446	0	3.53976
Glyma.08G197600	-1.82682	-4.07	-4.32458	0	0	-4.68248
Glyma.08G215500	-1.62096	-1.74668	-1.42782	0	0	0
Glyma.08G247300	1.09992	0	0	0	0	-1.06405
Glyma.08G271000	-1.81921	0	0	1.09113	0	0
Glyma.08G274200	-1.68261	0	0	0	0	0
Glyma.08G307100	1.45103	1.75138	2.13216	0	0	1.72165
Glyma.08G329300	1.39034	0	0	0	0	-1.15785
Glyma.08G346300	1.04836	0	1.02241	0	0	0
Glyma.08G365100	1.6703	0	0	0	0	0
Glyma.09G005700	-1.24787	-3.18693	-1.35078	0	0	-1.67821
Glyma.09G011800	1.01404	0	0	0	0	2.12151
Glyma.09G014100	2.4843	2.48902	2.11243	1.89819	0	2.7115
Glyma.09G029800	-2.80331	-3.07907	-4.48131	0	0	0
Glyma.09G061900	1.43565	0	0	0	0	0
Glyma.09G068400	1.77651	2.63127	2.45651	0	0	4.61161
Glyma.09G116400	-1.6885	-2.03366	-1.96611	0	0	0
Glyma.09G137000	1.4552	1.3495	0	0	0	1.52336
Glyma.09G170500	-4.21012	1.66065	1.9675	0	0	0
Glyma.09G237000	-1.48306	-2.51048	-2.02693	0	0	-3.10552
Glyma.09G250500	-1.84153	0	-1.37767	0	0	0
Glyma.09G254800	-1.50723	-1.93775	-1.66236	0	0	0
Glyma.09G270000	-1.32008	-1.51339	-1.20301	0	0	0
Glyma.09G280200	1.16062	0	0	0	0	0
Glyma.10G026000	2.39959	2.85496	3.03943	0	0	0
Glyma.10G078200	-1.06614	-1.29626	-1.48146	0	0	-1.40911
Glyma.10G082000	-3.16355	-6.94565	-6.97468	0	0	0
Glyma.10G082800	1.96497	2.08711	1.70035	0	0	3.40575
Glyma.10G093100	1.36037	1.07363	1.50505	0	0	3.30396
Glyma.10G232000	1.23216	0	0	0	0	2.24984
Glyma.10G237800	-1.2814	-1.5879	0	2.25906	0	2.15605
Glyma.10G245500	-1.33499	-1.02332	0	0	0	0
Glyma.11G006900	-1.6978	0	0	0	0	0
Glyma.11G043600	-1.95728	1.21359	1.30965	0	0	0
Glyma.11G065000	1.80775	1.38437	1.05377	0	0	0
Glyma.11G092000	1.001	1.01483	0	0	0	1.0545
Glyma.11G111700	1.63014	1.56252	3.56401	0	0	3.54764
Glyma.11G125500	2.30972	2.89777	2.49165	0	0	3.78563
Glyma.11G138000	1.25441	0	0	0	0	0
Glyma.11G138600	1.01083	1.11312	0	0	0	0
Glyma.11G145400	-1.32373	0	0	0	0	0
Glyma.11G148000	-1.2555	0	0	0	0	0
Glyma.11G164800	-6.59045	-2.66216	-2.40269	0	0	0
Glyma.11G186700	-1.9423	0	0	0	0	0
Glyma.11G236300	1.57822	1.35119	0	0	0	0
Glyma.11G250000	-2.86149	0	0	0	0	0
Glyma.11G251500	-1.62275	0	0	0	0	0
Glyma.12G042800	1.03221	1.48453	1.15301	0	0	0
Glyma.12G061900	1.2518	0	1.69226	0	0	0
Glyma.12G062100	2.97493	3.13761	3.7664	0	0	0
Glyma.12G072000	3.51653	4.19715	6.0379	0	0	0
Glyma.12G091200	1.62364	0	2.943	0	0	2.39723
Glyma.12G114300	-2.14363	-2.37355	-2.29164	0	0	0
Glyma.12G137700	-2.55992	-6.76871	-3.97943	0	0	-2.73394
Glyma.12G148900	1.58339	0	0	0	0	0
Glyma.12G197300	-2.87889	-1.5288	-1.42409	2.75103	0	0
Glyma.12G206900	1.6075	0	0	0	0	0
Glyma.12G208800	1.74357	1.59943	1.19236	0	0	0
Glyma.12G212300	1.16739	0	0	0	0	0
Glyma.12G216800	1.27364	1.34733	0	0	0	0
Glyma.12G227700	-1.85169	1.04737	0	0	0	-3.16187
Glyma.12G236800	1.03469	1.28423	1.19691	0	0	1.29589
Glyma.12G238700	1.1369	1.26614	1.75767	0	0	0
Glyma.13G062500	-3.37688	-5.22052	-4.54918	0	0	-4.10216
Glyma.13G075000	-1.49423	-1.38121	-1.17761	0	0	0
Glyma.13G076800	1.34961	1.20171	1.43822	0	0	0
Glyma.13G085100	1.12841	1.02973	0	0	0	0
Glyma.13G101100	-1.52094	-2.20251	-1.86356	0	0	0
Glyma.13G103900	-1.43771	0	0	0	0	0
Glyma.13G107900	1.0208	0	0	0	0	0
Glyma.13G121300	-5.18309	-7.22234	-7.24711	0	0	0
Glyma.13G234700	-2.1173	-3.97357	-3.85275	0	0	0
Glyma.13G238300	1.50058	0	0	0	0	0
Glyma.13G272500	-1.50692	1.1999	0	0	0	-1.3527
Glyma.13G280000	3.23794	3.81237	3.07705	1.64602	0	4.10071
Glyma.13G289400	1.51181	1.3882	1.66565	0	0	2.10318
Glyma.13G292500	1.53655	1.29188	1.00882	0	0	0
Glyma.13G292800	-1.35489	2.11746	2.23951	-1.75926	0	0
Glyma.13G294000	2.0615	0	0	0	0	0
Glyma.13G304900	-3.44813	-2.1234	0	8.04377	6.20219	0
Glyma.13G329000	-1.738	-1.34663	-2.20361	0	0	0
Glyma.13G337200	-3.44811	-1.89225	-1.82731	0	0	0
Glyma.13G337600	1.43506	0	1.25018	0	0	0
Glyma.13G345700	1.58372	1.80671	1.0756	0	0	0
Glyma.13G352600	-1.87895	0	0	0	0	-2.2469
Glyma.13G368600	-3.49259	0	-2.85154	0	0	0
Glyma.13G368700	-3.83876	-2.73363	-3.54972	0	0	-5.1364
Glyma.14G032200	1.6841	1.53067	1.65209	0	0	0
Glyma.14G038800	-1.63639	0	0	0	0	2.86427
Glyma.14G057600	1.73716	1.74344	0	0	0	2.43456
Glyma.14G152700	-1.35464	-2.21885	-1.69004	0	0	0
Glyma.14G167000	1.00012	1.26353	0	0	0	0
Glyma.14G179600	-1.50898	0	0	0	0	0
Glyma.14G204100	-1.41198	0	0	0	0	0
Glyma.15G005000	-2.07593	0	0	0	0	0
Glyma.15G022000	-4.93816	0	0	0	0	0
Glyma.15G027400	1.20932	1.05584	1.16428	0	0	0
Glyma.15G028600	1.59668	1.80515	0	-3.12848	0	0
Glyma.15G036900	1.44849	0	1.96446	0	0	1.81391
Glyma.15G063000	-2.19472	0	0	0	0	0
Glyma.15G071400	-2.36865	0	-2.16007	0	0	0
Glyma.15G078300	-2.02199	-4.36784	-3.05978	0	0	-1.96425
Glyma.15G104600	-1.34552	0	0	0	0	6.19824
Glyma.15G118800	2.6836	2.4695	2.289	0	0	2.43049
Glyma.15G139000	-1.34199	-1.38208	0	0	0	0
Glyma.15G166800	1.71476	1.67609	1.7012	0	0	0
Glyma.15G169300	-2.3208	0	0	0	0	0
Glyma.15G173300	1.03987	1.71602	1.2623	0	0	1.93717
Glyma.15G254000	2.81297	3.65213	4.05131	3.74606	0	4.87419
Glyma.15G271900	2.13396	2.45848	3.43929	1.59745	0	0
Glyma.16G004300	1.08757	0	0	1.19124	0	1.09972
Glyma.16G016700	-1.37575	-1.45807	0	0	0	0
Glyma.16G017700	-3.58317	-1.73549	-1.78932	0	0	0
Glyma.16G019400	2.03311	2.10136	1.83541	0	0	0
Glyma.16G020500	1.49194	0	0	0	0	0
Glyma.16G042900	-1.52586	-3.52638	-1.16132	0	0	0
Glyma.16G043200	2.79481	2.02368	2.4269	0	0	0
Glyma.16G051800	-1.35306	0	-1.1186	0	0	0
Glyma.16G069300	-2.06065	-4.0803	-3.3742	0	0	0
Glyma.16G147200	-1.40152	-1.74446	-3.90458	0	0	-2.66062
Glyma.16G182400	1.85364	1.88097	1.34113	0	0	2.74374
Glyma.17G002800	1.28242	1.17695	1.36114	0	0	0
Glyma.17G035400	-1.37157	-3.43126	-2.33236	0	0	-2.43856
Glyma.17G038800	-1.55931	-2.90412	-1.66825	0	0	0
Glyma.17G058600	-1.75502	-2.22657	-1.73108	1.91297	0	-2.59731
Glyma.17G090500	2.36803	3.07009	2.6419	0	0	5.42659
Glyma.17G100000	1.81097	0	0	-1.88854	0	0
Glyma.17G101000	1.30927	1.25286	1.01419	0	0	2.7849
Glyma.17G138100	-2.80129	0	0	0	0	0
Glyma.17G156100	-3.71809	-5.5798	-3.40787	0	0	0
Glyma.17G158900	1.30667	2.06161	2.09424	0	0	0
Glyma.17G185000	1.53166	1.56971	1.48843	0	0	0
Glyma.17G228700	1.13226	0	0	0	0	0
Glyma.18G005600	-1.01416	0	0	0	0	0
Glyma.18G020900	1.541	1.23937	0	0	0	0
Glyma.18G025800	1.09406	0	0	0	0	0
Glyma.18G058000	-3.78776	-3.88399	-4.58405	0	0	0
Glyma.18G077500	1.43538	0	0	0	0	0
Glyma.18G110700	1.47933	1.2349	2.63884	0	0	0
Glyma.18G202400	-1.65259	-4.22181	-2.27616	0	0	0
Glyma.18G210700	-2.36271	-1.62708	-3.05574	0	0	0
Glyma.18G213200	1.44582	1.92625	2.93754	2.83476	0	4.28086
Glyma.18G238200	-1.02514	-1.32644	0	0	0	0
Glyma.18G260500	-1.81397	-3.03472	-2.0926	0	0	-7.62458
Glyma.18G281800	1.17347	1.21259	1.13588	0	0	0
Glyma.18G289700	1.12493	1.25211	0	0	0	0
Glyma.18G297100	1.42566	0	0	0	0	0
Glyma.19G023200	-2.06481	-3.94121	-3.09099	0	0	-3.85141
Glyma.19G056400	-1.43684	0	-1.24947	0	0	0
Glyma.19G094000	1.06578	1.39445	1.20071	0	0	0
Glyma.19G108800	2.38062	1.54614	2.37388	0	0	0
Glyma.19G109100	-1.91843	-4.44104	-2.43907	0	0	0
Glyma.19G128900	1.69717	1.83161	1.58367	0	0	0
Glyma.19G195800	-1.7935	-3.76787	-2.70123	0	0	-2.31758
Glyma.19G200800	1.82506	2.14815	1.59071	0	0	0
Glyma.19G217000	2.01977	1.68672	1.43169	0	0	0
Glyma.19G222000	-2.09378	-2.52391	-1.6781	0	0	0
Glyma.19G224700	2.99564	0	0	0	0	0
Glyma.19G243500	-2.05459	0	0	0	0	-1.47755
Glyma.19G244800	1.64456	0	0	0	0	-2.54414
Glyma.19G254800	2.02155	1.18565	2.34235	1.22766	0	2.48435
Glyma.20G033300	4.59685	0	5.32856	0	0	0
Glyma.20G154400	-1.44521	-2.79159	-1.49926	0	0	0
Glyma.20G156800	1.27443	1.08985	0	0	0	4.52981
Glyma.20G180100	-1.12994	0	0	0	0	1.15793
Glyma.20G224700	1.01912	0	0	-1.32129	0	0
Glyma.20G231800	-1.6539	0	0	0	0	0
Glyma.20G248100	1.6407	1.42205	0	0	0	0
Glyma.02G239600	1.10155	1.95282	1.86025	0	0	3.92592
Glyma.07G202200	-1.54317	0	0	0	0	1.52441
Glyma.10G210600	-1.03527	0	0	0	0	0
Glyma.11G204200	1.51939	2.09636	2.05391	0	0	3.34905
Glyma.14G217700	-1.2184	-1.19996	-1.09979	0	0	0
Glyma.15G078800	1.05566	1.34382	1.14653	0	0	2.06125
Glyma.16G023600	-1.22768	0	0	0	0	0
Glyma.18G184500	1.16158	1.41974	1.28727	0	0	0
Glyma.10G076100	-1.68432	-2.44534	-1.3911	0	0	-1.86158
Glyma.12G048600	-1.14028	0	0	0	0	0
Glyma.18G155000	-4.73707	-3.93527	0	0	0	0
Glyma.07G021000	-2.10303	0	0	0	0	0
Glyma.08G220800	-2.81053	0	0	0	0	0
Glyma.08G227700	3.60618	3.7654	3.62365	0	0	0
Glyma.13G096900	-1.67044	-2.14492	-2.1844	0	0	0
Glyma.18G125200	-5.06424	0	0	0	0	0
Glyma.19G178200	1.90857	1.9237	1.81087	0	0	0
Glyma.03G136100	1.63037	1.96164	2.07977	0	0	2.19251
Glyma.10G116600	-1.23978	0	0	0	0	0
Glyma.01G147600	-1.65972	0	-1.12244	-2.53106	0	0
Glyma.01G206600	2.05895	1.10885	2.03561	0	0	0
Glyma.01G206700	2.34386	0	1.84436	0	0	0
Glyma.01G216000	-3.20626	-6.19941	-2.24619	0	0	-4.45982
Glyma.01G224100	-1.68614	0	0	0	0	0
Glyma.02G006200	5.09733	6.38291	9.96183	0	0	6.60376
Glyma.02G080200	-2.2873	-4.75292	-1.66371	0	0	-2.56154
Glyma.02G236800	1.33036	1.7291	2.01742	0	0	3.11029
Glyma.03G116700	-1.97918	-3.36895	-1.99414	0	0	0
Glyma.04G067200	-1.24293	0	1.58479	0	0	2.53803
Glyma.04G217400	-3.32273	-6.95615	-6.19545	0	-7.01378	0
Glyma.04G238700	-3.05705	-4.88274	-4.68832	0	0	0
Glyma.04G251400	-2.29803	-5.8658	-2.68325	0	0	0
Glyma.05G049800	-4.87448	-4.9772	-5.00328	0	0	0
Glyma.05G049900	-1.853	-7.57377	-3.90342	0	0	-3.5272
Glyma.05G063500	1.89625	0	2.7839	2.06577	0	2.17182
Glyma.05G063600	1.96918	2.10835	3.0105	1.681	0	1.91966
Glyma.05G186700	-3.74774	-6.20571	-4.76214	0	0	-5.82173
Glyma.05G228100	-1.73095	0	0	0	0	0
Glyma.06G068800	-1.65677	0	1.14496	0	0	0
Glyma.06G085700	-1.12955	0	0	0	0	0
Glyma.06G105000	1.15551	0	0	0	0	0
Glyma.06G111300	-2.08631	-5.06744	-4.28698	0	0	0
Glyma.06G125100	-3.79887	-3.88709	-2.70048	0	0	0
Glyma.06G163700	-2.32592	-4.40899	-4.46086	-2.15546	0	-5.93377
Glyma.06G236400	1.25795	0	2.28861	2.19064	0	1.83636
Glyma.07G055000	-1.08232	0	0	0	-1.12196	-1.28903
Glyma.07G110000	-2.48761	-6.25827	-5.47266	0	0	-5.85985
Glyma.07G113800	-5.17846	0	0	0	0	0
Glyma.07G156200	-1.87027	-5.71524	-3.60477	0	0	0
Glyma.07G212400	-2.69264	-8.51815	-4.52193	1.2828	0	0
Glyma.08G035000	-2.19643	-1.46014	-1.13683	0	0	0
Glyma.08G145300	-3.65401	-6.01164	-4.9439	0	0	-2.91545
Glyma.09G052800	-2.08861	-9.07107	-6.65641	0	0	0
Glyma.09G072000	2.37682	-4.58991	2.65622	0	0	0
Glyma.09G194800	-6.35175	-2.8492	-1.82833	0	0	0
Glyma.10G016500	-2.19336	-3.33517	-2.3617	0	0	0
Glyma.10G036700	3.66833	3.36665	3.60249	0	0	0
Glyma.10G067000	-5.25104	-8.27433	-5.59394	0	0	-5.30752
Glyma.10G118900	2.06654	0	2.61442	0	0	0
Glyma.10G119100	1.27194	1.4464	0	0	0	0
Glyma.10G186800	2.02252	2.42355	3.64015	2.91754	0	2.83375
Glyma.10G194200	3.75586	3.03179	4.1939	0	0	0
Glyma.10G239300	-2.52184	-4.95536	-4.24243	0	0	0
Glyma.10G274600	-1.16204	-1.3468	0	0	0	0
Glyma.11G018100	1.50256	-1.22844	0	0	0	-2.33692
Glyma.11G019000	-1.71342	0	0	0	0	0
Glyma.11G035100	-1.81241	1.2657	1.37897	0	0	0
Glyma.11G036400	2.57107	0	2.56503	0	0	0
Glyma.12G086200	-5.11972	0	0	0	0	0
Glyma.12G162700	1.29341	0	1.57317	0	0	0
Glyma.12G182400	-6.7439	-6.84718	-6.87226	0	0	0
Glyma.12G203100	-3.40107	-4.22594	-3.08804	0	0	0
Glyma.12G226600	1.4947	0	1.4731	0	0	0
Glyma.13G040400	-3.3002	0	0	0	0	0
Glyma.13G060600	5.25863	4.95806	0	0	0	0
Glyma.13G081600	-2.84582	-7.25167	-7.2842	0	0	0
Glyma.13G123100	2.33869	1.60188	2.7758	0	0	0
Glyma.13G236500	1.04384	0	0	0	0	0
Glyma.13G298600	-1.97522	-3.10606	-2.31096	0	0	0
Glyma.13G318500	-6.41022	-7.47509	-7.50038	0	0	0
Glyma.14G056200	-1.16248	-1.76885	-1.50893	0	0	3.11177
Glyma.14G084700	1.62529	1.13778	0	0	0	0
Glyma.14G106200	-5.39109	-8.3534	-4.35396	0	0	0
Glyma.14G111600	2.64373	2.8116	2.32843	0	0	0
Glyma.14G123900	-1.19333	-1.7367	0	0	0	1.92981
Glyma.14G147500	-3.10099	-7.2619	-4.58855	0	0	0
Glyma.14G205600	1.46196	1.41684	1.7266	0	0	2.57421
Glyma.15G004200	-2.56404	-4.33572	-4.17086	0	0	0
Glyma.15G018400	1.13224	1.0977	1.02482	0	0	0
Glyma.15G152000	2.02922	1.88094	1.49347	0	0	0
Glyma.15G180000	2.71479	-1.84252	3.09513	0	0	4.40738
Glyma.16G023800	-1.19614	0	0	0	0	0
Glyma.16G199000	-5.96515	-7.02782	-3.03184	0	0	0
Glyma.17G131800	-4.13751	-5.7252	-4.86268	0	0	0
Glyma.17G131900	-2.9533	-5.93301	-3.30387	0	0	0
Glyma.17G143900	1.05266	0	1.1783	0	0	0
Glyma.17G145300	2.08361	0	2.57501	0	0	1.76461
Glyma.17G145400	1.10204	0	1.54312	1.37608	0	1.38961
Glyma.17G216100	3.51165	4.60651	3.32715	0	0	0
Glyma.17G219700	-4.7957	-8.07884	-3.44553	0	0	0
Glyma.18G206600	-1.89297	-4.58781	-4.38176	0	0	1.89132
Glyma.18G252300	2.25059	1.48917	1.67856	0	0	0
Glyma.19G213100	-1.48904	-2.65562	0	0	0	0
Glyma.20G070000	1.38994	0	1.59807	0	0	0
Glyma.20G070100	3.38933	3.82705	4.47486	0	0	2.41182
Glyma.20G155100	-3.25417	-8.69271	-4.16519	0	0	-4.74206
Glyma.20G155200	-2.59772	-3.80965	-1.87587	0	0	0
Glyma.20G168500	-2.55264	-5.70578	-2.42211	-2.28884	0	0
Glyma.20G195900	3.50988	2.62716	2.59091	0	0	0
Glyma.03G209800	1.47405	1.1825	1.28707	0	0	0
Glyma.04G009200	2.85741	2.84589	0	0	0	5.55539
Glyma.04G027000	4.60298	4.89487	5.43238	0	0	0
Glyma.06G009100	1.69887	2.14994	1.93548	0	0	2.6661
Glyma.11G074900	-2.24596	-3.92372	-3.0585	-1.66714	0	0
Glyma.11G110900	-1.06898	-1.06777	-1.0883	0	0	0
Glyma.12G037200	-1.11383	0	0	0	0	0
Glyma.12G233900	2.5474	2.55457	2.48194	0	0	3.79285
Glyma.08G255200	-1.44527	-1.55571	-1.61747	0	-1.60012	-2.49341
Glyma.10G021400	3.89627	4.3936	4.22276	0	0	4.60136
Glyma.10G274300	2.26358	1.75132	1.04219	0	0	-2.52896
Glyma.13G050300	-2.02579	-1.51425	-2.15029	0	0	-3.44499
Glyma.17G066600	1.12187	0	0	0	0	1.60191
Glyma.19G039000	-1.65337	0	-1.61995	0	0	-3.61572
Glyma.20G060400	1.33363	1.29495	0	0	0	-1.38907
Glyma.20G115600	1.53193	0	0	0	0	-3.84357
Glyma.05G070200	-1.22363	-1.10009	-1.36266	0	0	0
Glyma.07G171200	1.03284	0	0	0	0	0
Glyma.11G246400	1.97507	2.00935	1.50751	0	0	1.73874
Glyma.14G110600	1.44013	0	0	0	0	0
Glyma.17G076000	-3.46724	0	0	0	0	0
Glyma.19G049400	1.08316	0	0	0	0	-2.00491
Glyma.01G049100	1.31643	1.03048	0	0	0	0
Glyma.01G183700	-1.31066	-3.61108	-3.20065	0	0	-3.55605
Glyma.02G070900	1.25348	1.73102	1.3713	0	0	1.29519
Glyma.02G282900	-1.89579	-3.16821	-2.54369	0	0	0
Glyma.03G143600	2.18587	2.25911	1.5563	0	0	0
Glyma.09G211400	-1.27082	0	-1.13329	0	0	0
Glyma.11G058600	-2.31264	-3.6503	-2.83536	0	0	-5.64257
Glyma.11G136600	1.33773	0	0	0	0	-2.5397
Glyma.12G060200	1.77394	1.75733	1.33595	0	0	0
Glyma.12G117700	-1.56311	-1.41323	-1.7807	0	0	1.99192
Glyma.12G206600	1.04559	1.48016	0	0	0	1.5027
Glyma.13G126200	1.04949	0	0	0	0	2.56668
Glyma.14G079000	1.25087	1.10985	0	0	0	1.0551
Glyma.17G246200	1.73182	1.70366	1.03068	0	0	1.98329
Glyma.19G146600	1.54027	1.5775	0	0	0	0
Glyma.09G201700	1.93819	1.6138	0	0	0	2.78498
Glyma.13G255200	1.65702	1.59691	1.56946	0	0	1.46199
Glyma.20G153700	-2.438	-3.77473	-3.0699	0	0	0
Glyma.13G045500	1.66948	1.52992	1.18374	0	0	1.75216
Glyma.20G136600	-2.18696	-7.31257	-7.35118	0	0	0
Glyma.10G067200	-2.66882	0	0	2.24838	0	0
Glyma.06G041800	1.2362	1.36079	1.16035	0	0	0
Glyma.12G063900	-4.75443	-2.14272	0	2.54189	0	0
Glyma.05G245900	-2.65288	0	-1.21705	3.17597	0	3.10196
Glyma.11G076500	-6.12747	-7.18393	-4.77177	0	0	0
Glyma.10G289900	-1.23285	0	0	0	0	0
Glyma.12G188800	1.36223	1.25791	1.60694	0	0	0
Glyma.13G312900	1.32871	1.12475	1.12074	0	0	0
Glyma.01G179900	1.10313	0	0	0	0	0
Glyma.12G094800	1.79726	1.4058	1.1967	0	0	0
Glyma.01G221500	1.5046	1.20341	0	0	0	0
Glyma.11G022200	1.15532	0	0	0	0	0
Glyma.08G016900	2.49066	2.38008	2.08722	1.25686	0	2.89117
Glyma.05G210300	2.3318	2.34099	1.80844	0	0	2.29606
Glyma.11G196300	1.3272	1.21595	0	0	0	1.92425
Glyma.01G104200	1.01563	1.01471	1.02839	0	0	0
Glyma.19G010100	1.48704	1.5677	1.07916	0	0	0
Glyma.18G014900	1.01291	1.15145	0	0	0	0
Glyma.11G242200	1.75466	1.63387	1.25169	0	0	0
Glyma.08G148800	1.13115	0	1.6868	0	0	0
Glyma.15G269100	1.8772	1.4978	1.52731	0	0	0
Glyma.08G295800	1.36766	1.38783	1.84056	0	0	0
Glyma.19G149000	1.46992	1.55433	1.79309	0	0	0
Glyma.03G114300	-3.34245	0	0	0	0	0
Glyma.14G091000	2.78533	0	0	0	0	0
Glyma.20G014400	1.22735	1.36619	1.66226	0	0	0
Glyma.09G095700	1.74704	1.30607	1.03648	0	0	0
Glyma.01G214800	1.65013	1.34139	1.1431	0	0	1.35776
Glyma.05G050600	-2.86011	0	0	2.83074	0	2.26194
Glyma.12G100100	-1.72595	0	0	0	0	0
Glyma.06G303700	-1.12527	0	0	0	0	0
Glyma.07G019500	-1.11113	0	0	0	0	0
Glyma.11G003400	-4.88504	-5.94578	-5.01333	0	0	0
Glyma.17G059400	-1.09427	0	-1.12273	0	0	0
Glyma.01G005000	1.23408	1.44842	1.99444	0	0	1.89336
Glyma.01G134200	1.212	0	0	0	0	0
Glyma.02G058400	-2.70832	0	0	0	0	0
Glyma.02G242400	1.62394	1.26501	0	0	0	0
Glyma.02G267500	-1.78194	-2.53562	-1.7531	0	0	0
Glyma.02G296600	2.25713	0	1.17338	0	0	1.50739
Glyma.03G139800	2.22104	2.30724	1.6371	0	0	0
Glyma.04G033300	-1.2838	-1.85594	-1.84381	-1.28733	0	-1.71752
Glyma.04G044900	2.3022	0	2.64208	0	0	2.0317
Glyma.04G050300	3.89227	3.08786	2.48027	0	0	0
Glyma.05G112200	2.1987	1.86784	1.26744	0	0	1.64479
Glyma.05G139000	1.0578	0	0	0	0	-1.40567
Glyma.06G045400	1.78509	0	1.97699	0	0	2.32731
Glyma.06G050300	2.18398	1.67153	1.62198	0	0	0
Glyma.08G154500	-1.33672	-2.08843	0	0	0	0
Glyma.10G045300	-3.3285	-7.2757	-3.90538	0	0	0
Glyma.10G153200	1.07633	1.13263	0	0	0	0
Glyma.10G295200	1.92957	1.64821	3.62729	0	0	2.39187
Glyma.11G033100	-2.71489	0	0	0	0	0
Glyma.11G142500	-2.72441	-2.65477	-2.43653	0	0	0
Glyma.11G184000	1.59965	1.13568	0	0	0	0
Glyma.11G189500	-1.22657	-1.38614	-1.0927	0	0	1.5733
Glyma.12G016400	1.97742	1.5845	0	0	0	1.76107
Glyma.12G179000	4.26982	0	4.89542	0	0	0
Glyma.12G181400	-1.09546	0	0	0	0	0
Glyma.12G207200	1.40839	0	0	0	0	0
Glyma.13G369500	3.03624	0	0	0	0	0
Glyma.14G016300	1.70442	0	0	0	0	0
Glyma.14G095900	1.0241	0	0	0	0	0
Glyma.14G212000	1.32992	1.61602	1.63725	0	0	1.35712
Glyma.14G218700	1.37159	1.42599	1.56514	0	0	0
Glyma.17G116700	-3.86089	-2.09149	0	0	0	0
Glyma.17G228000	1.09876	0	0	0	0	0
Glyma.17G236200	1.46659	0	2.17658	0	0	0
Glyma.17G257700	1.06653	1.65171	1.69355	0	0	0
Glyma.01G211500	2.72967	2.16449	0	0	0	0
Glyma.01G222200	2.42863	1.32941	0	0	0	0
Glyma.02G005600	2.40091	1.72682	4.12572	2.49544	0	4.05274
Glyma.02G009800	-1.42142	-2.17569	0	0	0	0
Glyma.02G013900	-2.45271	0	1.28838	0	0	3.35329
Glyma.02G110000	-2.83601	0	0	0	0	0
Glyma.02G244600	1.06697	0	3.17084	0	0	4.14249
Glyma.02G254200	1.18392	1.42489	0	0	0	0
Glyma.03G163100	-4.66581	-4.288	-2.80043	0	0	0
Glyma.03G218200	-2.21754	1.01819	1.8911	0	0	4.1514
Glyma.03G221700	-1.48202	-3.2201	0	0	0	0
Glyma.03G225200	1.22744	0	0	0	0	0
Glyma.04G080600	-1.03837	0	0	0	0	0
Glyma.04G205100	-1.29696	0	1.27833	0	0	3.45267
Glyma.04G242200	3.77565	3.8681	0	0	0	0
Glyma.05G211200	2.43034	0	0	0	0	0
Glyma.06G003800	1.71002	1.36837	1.03145	0	0	0
Glyma.06G050000	5.47694	0	0	0	0	0
Glyma.06G082300	-1.20439	-1.8116	-1.18293	0	0	0
Glyma.06G300100	-2.28024	0	0	2.94861	0	0
Glyma.07G054000	-1.60533	-2.20093	0	0	0	3.82805
Glyma.07G189300	-1.04236	-1.83737	-1.58074	0	0	0
Glyma.08G017600	2.60188	1.58327	0	0	0	0
Glyma.08G042100	-1.65162	-2.98834	0	0	0	0
Glyma.08G059900	-2.11563	-3.82186	-3.12269	0	0	0
Glyma.08G290100	1.30717	0	0	0	0	0
Glyma.09G032100	-1.21723	-3.64054	-1.64565	0	0	-2.45121
Glyma.09G169300	2.60837	0	3.85271	0	0	0
Glyma.09G235600	1.48433	1.8262	2.00465	0	0	0
Glyma.10G010400	-2.48266	-6.08251	-2.84002	0	0	0
Glyma.10G142200	1.58703	0	0	0	0	0
Glyma.11G021600	2.7266	0	0	0	0	0
Glyma.11G133700	1.81445	1.49496	2.05162	0	0	0
Glyma.11G142900	1.32568	1.13816	0	0	0	0
Glyma.11G227200	1.40777	1.40154	1.03709	0	0	1.54709
Glyma.12G057900	2.13381	1.46225	1.83057	0	0	0
Glyma.12G066000	1.56797	1.48749	0	0	0	0
Glyma.12G199600	-1.92621	-4.752	-4.50442	0	0	0
Glyma.13G061900	-1.01689	0	0	0	0	0
Glyma.13G063200	1.13212	0	0	0	0	0
Glyma.13G066600	-1.91355	0	-1.77213	0	0	0
Glyma.13G247200	-1.55398	-1.22053	-1.52329	0	0	0
Glyma.13G302400	-3.87105	-6.42593	-3.59882	0	0	0
Glyma.13G333200	3.12478	2.51239	0	0	0	0
Glyma.14G062200	2.09229	2.26191	1.89294	0	0	0
Glyma.14G214500	1.57414	0	1.70083	0	0	2.56154
Glyma.15G041100	3.83114	3.92597	2.43049	0	0	4.11644
Glyma.15G066800	-1.68736	-3.53083	-4.72131	0	0	0
Glyma.16G218900	2.64377	2.5009	3.80372	0	0	0
Glyma.17G037500	-1.35565	-3.61825	-2.447	0	0	-2.40971
Glyma.18G030300	1.21479	1.45041	1.12496	-3.42037	0	0
Glyma.18G040700	-1.08397	-3.46033	-2.44797	0	0	-5.08967
Glyma.18G134200	1.40309	0	0	0	0	0
Glyma.19G118500	-1.87497	-3.83957	-1.89039	5.70817	0	0
Glyma.19G164600	-3.47287	-7.62834	-7.2022	0	-5.201	-6.86248
Glyma.19G184500	-1.02799	-2.89143	-1.21803	0	0	0
Glyma.19G214900	-2.94551	1.36114	1.8184	0	0	3.37272
Glyma.20G090700	1.65344	1.72456	1.3406	0	0	0
Glyma.01G003000	-1.64861	0	0	0	0	0
Glyma.01G038600	-2.78121	-2.47174	-1.96649	0	0	1.16767
Glyma.01G173900	6.65761	5.6896	0	0	0	0
Glyma.02G026300	-2.08442	-1.29073	0	0	0	0
Glyma.02G157300	-2.93345	0	0	0	0	0
Glyma.02G241000	-1.29326	-2.77627	-3.11994	0	0	-3.67636
Glyma.03G177300	-1.64656	-1.64193	-1.40704	-2.35427	0	0
Glyma.03G261800	-1.16229	-1.3928	-1.925	0	0	0
Glyma.04G031700	3.60765	4.02126	0	0	0	4.24851
Glyma.05G032200	1.3595	0	0	0	0	0
Glyma.06G031800	3.7888	4.12657	2.73277	0	0	0
Glyma.08G293300	1.21223	0	0	0	0	0
Glyma.10G048500	-3.31691	-4.08544	-3.40053	0	0	0
Glyma.10G277800	-1.03415	-1.47378	0	0	0	0
Glyma.12G195200	-1.96636	0	0	0	0	0
Glyma.13G136300	-2.50601	-2.97987	-2.47486	0	0	0
Glyma.14G067100	1.58264	1.22533	0	0	0	0
Glyma.14G210600	-2.65794	-4.20558	-4.27969	0	0	-4.662
Glyma.15G019400	-1.07612	-1.82312	-1.06178	0	0	-3.12204
Glyma.16G217700	-1.48309	-2.00906	-2.16324	-1.09145	-1.77918	0
Glyma.17G094400	1.22643	0	1	0	0	1.03929
Glyma.19G002100	1.81744	1.76586	0	0	0	0
Glyma.19G178000	-1.25164	0	0	0	0	0
Glyma.20G111800	-1.40233	-2.7089	-1.23927	0	0	0
Glyma.20G162800	1.47145	1.91731	2.0651	0	0	4.04319
Glyma.01G005500	0	1.98796	1.67815	0	0	0
Glyma.01G044800	0	-5.34832	-4.42774	0	0	0
Glyma.01G136300	0	1.18624	0	0	0	1.13006
Glyma.01G143500	0	-3.99074	1.33954	0	0	0
Glyma.01G150500	0	-1.17406	0	0	0	0
Glyma.01G185800	0	-2.19016	0	0	0	0
Glyma.01G192600	0	-2.00081	-1.48998	1.623	0	-1.91548
Glyma.01G197900	0	-5.78931	-6.77675	0	0	0
Glyma.02G010900	0	-1.22789	0	0	0	0
Glyma.02G092700	0	1.48526	1.14505	0	0	0
Glyma.02G137400	0	-1.29434	-1.14835	0	0	-1.94139
Glyma.02G176800	0	-1.81429	0	0	0	0
Glyma.02G222300	0	-1.07441	0	0	0	0
Glyma.02G232600	0	-1.62753	0	0	0	0
Glyma.02G293400	0	-5.28736	0	0	0	0
Glyma.03G042700	0	-3.00403	0	0	0	0
Glyma.03G135800	0	-3.52456	2.58601	0	0	0
Glyma.03G220800	0	-2.38272	-1.1116	0	0	-1.81078
Glyma.03G258100	0	-1.16018	0	0	0	0
Glyma.04G022100	0	1.07459	0	0	0	1.36618
Glyma.04G051300	0	-5.24209	-5.27653	0	0	0
Glyma.04G054200	0	-2.08354	0	0	0	0
Glyma.04G061400	0	-1.33397	0	0	0	-2.13997
Glyma.04G176900	0	1.12563	1.39037	0	0	0
Glyma.04G183700	0	1.018	0	0	0	0
Glyma.04G218400	0	1.04335	0	0	0	0
Glyma.04G223200	0	-4.45658	2.00363	0	0	0
Glyma.04G238300	0	-3.28142	0	0	0	0
Glyma.04G249000	0	-1.32787	-1.18664	0	0	0
Glyma.05G027400	0	1.37605	1.36229	0	0	0
Glyma.05G103300	0	-1.29041	-1.92332	0	0	-2.7055
Glyma.05G110600	0	-5.18361	-6.17258	0	0	0
Glyma.05G123000	0	2.49656	3.15955	0	0	0
Glyma.05G158200	0	2.24978	4.22394	0	0	0
Glyma.05G195000	0	-2.68993	0	0	0	0
Glyma.05G200900	0	1.54133	1.63616	0	0	2.36931
Glyma.05G204100	0	1.85457	1.72621	0	0	4.44488
Glyma.05G208300	0	-5.35074	-2.09377	0	0	0
Glyma.05G248200	0	2.63033	2.61333	0	0	0
Glyma.06G014900	0	3.06636	2.93265	0	0	0
Glyma.06G040900	0	1.351	0	0	0	0
Glyma.06G048500	0	-4.62724	0	0	0	0
Glyma.06G061900	0	-1.51439	0	0	0	0
Glyma.06G092000	0	-2.56261	-3.50587	0	0	-2.71654
Glyma.06G098000	0	1.05938	0	0	0	0
Glyma.06G107300	0	1.80199	1.42562	0	0	2.43895
Glyma.06G114000	0	-1.93306	-1.21618	0	0	0
Glyma.06G125600	0	-1.84309	1.01489	0	0	0
Glyma.06G138100	0	-1.01508	0	0	0	0
Glyma.06G147100	0	1.00584	1.87431	2.45516	0	0
Glyma.06G168600	0	1.04096	0	0	0	0
Glyma.06G182200	0	1.3142	1.0479	0	0	0
Glyma.06G190800	0	-4.08954	0	0	0	0
Glyma.06G210600	0	3.23394	3.2572	0	0	0
Glyma.06G213100	0	1.01309	0	0	0	0
Glyma.06G265500	0	-4.94546	0	0	0	-2.21511
Glyma.06G284500	0	1.42473	1.25901	0	0	0
Glyma.06G307700	0	-1.89551	0	0	0	0
Glyma.07G126500	0	1.5191	0	0	0	0
Glyma.07G151100	0	-2.14152	-1.26535	0	0	0
Glyma.07G198900	0	1.3716	1.22848	0	0	0
Glyma.07G234200	0	1.00592	1.17214	0	0	1.87219
Glyma.07G262700	0	-2.63395	0	0	0	0
Glyma.07G271100	0	1.06364	1.50765	0	0	1.61081
Glyma.07G271900	0	1.42734	0	0	0	0
Glyma.08G018300	0	-2.29722	-1.37223	0	0	0
Glyma.08G036900	0	1.02069	0	0	0	0
Glyma.08G061300	0	1.18598	0	0	0	0
Glyma.08G089100	0	3.84501	3.2812	0	0	0
Glyma.08G105200	0	1.21733	0	0	0	1.70483
Glyma.08G181100	0	5.15011	5.29826	0	0	0
Glyma.08G203600	0	1.49862	1.38945	0	0	0
Glyma.08G215300	0	1.03577	1.16881	0	0	0
Glyma.08G299400	0	2.04338	0	0	0	0
Glyma.09G060200	0	1.55887	0	2.75011	0	0
Glyma.09G064200	0	-2.15417	2.10992	0	0	0
Glyma.09G238400	0	1.20472	0	0	0	0
Glyma.10G035000	0	-4.77851	-4.80322	0	0	0
Glyma.10G037700	0	1.65665	1.83489	0	0	0
Glyma.10G138300	0	1.77692	6.13211	5.69199	0	6.85658
Glyma.10G206300	0	1.7681	0	0	0	0
Glyma.10G259000	0	1.12579	0	0	0	0
Glyma.11G021200	0	-5.79896	0	0	0	0
Glyma.11G043700	0	-6.39417	-4.61718	0	0	0
Glyma.11G056200	0	-2.72956	0	0	0	-1.7078
Glyma.11G096600	0	1.04252	2.24514	0	0	0
Glyma.11G155400	0	-1.36961	-1.94221	0	0	-2.04406
Glyma.11G183100	0	-1.20506	0	0	0	0
Glyma.11G212400	0	2.27468	2.0508	0	0	3.18275
Glyma.11G231500	0	-1.14706	-1.80331	0	0	-2.89877
Glyma.12G037700	0	1.11475	2.12474	0	0	2.98158
Glyma.12G121000	0	1.04332	0	-1.02367	0	0
Glyma.12G149100	0	-5.19126	-2.86897	0	-3.9492	-3.42845
Glyma.12G158900	0	1.26166	1.39086	0	0	1.61431
Glyma.12G186200	0	-4.94707	0	0	0	0
Glyma.12G208400	0	1.54401	1.34006	0	0	2.43548
Glyma.12G216100	0	-1.02407	0	0	0	0
Glyma.12G221400	0	2.12051	2.36141	0	0	4.52424
Glyma.12G221500	0	-2.72984	0	0	0	-4.24499
Glyma.13G030900	0	-2.00596	-1.47771	0	0	-1.24317
Glyma.13G046300	0	-3.31109	-2.53555	0	0	0
Glyma.13G062000	0	-1.29263	-1.55591	0	0	0
Glyma.13G105700	0	-5.76108	-3.4586	0	0	0
Glyma.13G117600	0	-1.40199	0	0	0	0
Glyma.13G153200	0	-3.45891	0	0	0	0
Glyma.13G177500	0	1.02381	0	0	0	0
Glyma.13G197300	0	3.00799	3.25661	0	0	1.75373
Glyma.13G251300	0	2.22519	0	0	0	0
Glyma.13G253500	0	-2.5107	-2.40466	0	0	0
Glyma.13G271700	0	1.20672	1.02139	0	0	0
Glyma.13G279900	0	-4.39336	-2.22022	0	0	-3.39427
Glyma.13G285400	0	-1.41745	0	0	0	0
Glyma.13G310100	0	-1.57651	0	0	0	0
Glyma.14G016000	0	-1.68403	0	0	0	0
Glyma.14G084300	0	-1.22046	-1.31758	0	0	0
Glyma.14G096800	0	-3.50954	-2.79649	0	0	0
Glyma.14G185100	0	-5.08974	-4.16159	0	0	0
Glyma.14G200200	0	-1.72581	0	0	0	0
Glyma.14G216400	0	-2.66396	-1.92739	0	0	0
Glyma.14G217200	0	-1.1267	0	0	0	0
Glyma.15G110300	0	-2.9676	-1.29858	0	0	0
Glyma.15G135600	0	-4.32486	0	0	0	0
Glyma.15G186300	0	3.29418	8.05508	0	0	0
Glyma.15G235000	0	4.16987	0	0	0	0
Glyma.15G257700	0	-3.26052	0	0	0	0
Glyma.15G258100	0	-1.00787	-1.21791	0	0	-1.92736
Glyma.16G031900	0	-4.14021	-2.87809	0	-3.73525	0
Glyma.16G054400	0	-2.11078	2.0271	0	0	0
Glyma.16G132100	0	3.44023	3.45242	0	0	0
Glyma.16G151500	0	-1.12458	1.96086	0	0	0
Glyma.17G011400	0	-3.38135	-2.43374	0	0	0
Glyma.17G051400	0	2.54728	2.20846	0	0	0
Glyma.17G053700	0	-2.24248	-2.57024	0	0	-2.90234
Glyma.17G054000	0	-7.16054	0	-6.49328	0	-4.585
Glyma.17G089300	0	2.3375	2.27641	0	0	0
Glyma.17G093600	0	-1.15133	-1.32203	0	0	0
Glyma.17G099100	0	1.25381	0	0	0	0
Glyma.17G101500	0	-1.73511	0	3.11321	0	0
Glyma.17G138200	0	1.09232	0	0	0	0
Glyma.17G150800	0	-1.00227	0	0	0	0
Glyma.17G162000	0	-1.10709	-1.10772	0	0	0
Glyma.17G180600	0	1.86486	0	0	0	0
Glyma.17G197500	0	-1.14762	0	0	0	0
Glyma.17G222300	0	4.10458	5.63562	5.41922	0	8.33373
Glyma.17G222500	0	2.04229	3.34976	0	0	0
Glyma.18G018400	0	-1.954	0	0	0	-2.56035
Glyma.18G056600	0	-1.28739	2.56169	0	0	0
Glyma.18G071000	0	1.06361	0	0	0	2.01836
Glyma.18G092200	0	-2.17945	0	0	0	0
Glyma.18G121400	0	4.16686	4.12951	0	0	0
Glyma.18G259300	0	1.43386	1.28451	0	0	1.39147
Glyma.19G021400	0	1.63473	1.60191	0	0	3.37036
Glyma.19G030900	0	-1.34978	-1.5539	0	0	-1.17886
Glyma.19G094100	0	-1.77443	0	0	0	0
Glyma.19G137800	0	-2.93556	1.90005	0	0	0
Glyma.19G193400	0	-1.13519	-1.86713	0	0	-1.83238
Glyma.19G217800	0	-2.12736	-1.27862	0	0	-2.24855
Glyma.19G257300	0	-2.13863	1.18889	0	0	0
Glyma.20G028000	0	1.139	1.22792	0	0	1.02456
Glyma.20G149100	0	-1.29256	0	0	0	0
Glyma.20G184300	0	2.63749	0	0	0	0
Glyma.U035800	0	-2.3828	-2.90697	0	0	-5.03747
Glyma.01G103500	0	1.8284	1.35466	0	0	1.32903
Glyma.03G070500	0	1.29346	0	0	0	1.72227
Glyma.07G134800	0	1.1957	0	0	0	0
Glyma.14G208500	0	1.38708	1.14271	0	0	1.84502
Glyma.17G256500	0	-2.0575	-1.11606	0	0	0
Glyma.02G237500	0	1.42274	1.53997	0	0	0
Glyma.01G022500	0	-1.54815	-1.46769	0	0	0
Glyma.05G091200	0	1.16184	0	0	0	0
Glyma.06G049200	0	-2.07033	-2.79167	0	0	0
Glyma.08G297000	0	1.93445	1.66154	0	0	2.93551
Glyma.09G240400	0	-3.19265	-3.22295	0	0	0
Glyma.12G073300	0	1.20986	0	0	0	1.95178
Glyma.02G087400	0	-1.05711	-1.2996	0	0	-2.11185
Glyma.01G188600	0	1.00769	0	0	0	0
Glyma.01G225000	0	-4.32227	-3.35468	1.89463	0	0
Glyma.01G231000	0	-4.26402	0	0	0	0
Glyma.02G006300	0	-4.70124	0	0	0	0
Glyma.02G016100	0	-1.84088	0	0	0	-2.14585
Glyma.02G066200	0	-1.1079	0	0	0	0
Glyma.02G132500	0	-9.07364	-4.54271	0	0	0
Glyma.03G094700	0	-3.78566	-2.12014	0	0	0
Glyma.03G111700	0	-5.6995	-3.40481	0	0	-6.79176
Glyma.04G147500	0	3.60723	4.67569	0	0	0
Glyma.04G201900	0	-3.82832	-3.64819	0	0	0
Glyma.06G058400	0	-5.89716	-5.92404	0	0	0
Glyma.06G064000	0	-2.41378	-2.66417	-2.04961	0	-6.16316
Glyma.06G148400	0	-8.61235	-4.13555	0	0	0
Glyma.06G290000	0	-1.48482	0	1.44701	0	0
Glyma.06G295300	0	-1.34823	0	0	0	0
Glyma.07G025800	0	-3.75392	-2.03712	0	0	0
Glyma.08G137600	0	-1.02062	-1.21528	0	-1.32074	-3.01198
Glyma.08G257300	0	-3.5459	-2.52824	0	0	0
Glyma.09G053000	0	-4.9067	-4.93788	0	0	0
Glyma.09G147200	0	-4.53501	0	0	0	0
Glyma.09G233800	0	-4.51034	-2.95897	-1.70335	0	-9.20645
Glyma.10G099800	0	5.32123	0	0	0	5.49813
Glyma.10G223200	0	-5.81395	-2.27944	0	-6.66909	0
Glyma.10G239400	0	-3.03688	-3.07016	0	0	0
Glyma.11G014800	0	1.94994	2.21527	0	0	3.38877
Glyma.11G188200	0	-7.19157	-6.25548	0	0	0
Glyma.13G112400	0	-9.25858	0	2.92247	0	0
Glyma.13G233800	0	-6.2357	-2.6018	0	0	0
Glyma.13G236600	0	-1.75591	-1.33653	0	0	0
Glyma.13G274100	0	-1.09102	0	2.00673	0	1.80675
Glyma.13G355700	0	2.19269	2.68006	0	0	0
Glyma.13G369400	0	-2.61104	-2.99437	-5.38655	0	0
Glyma.15G077100	0	-2.92909	-1.51421	0	0	0
Glyma.15G079100	0	-1.03142	0	0	0	0
Glyma.15G079200	0	-4.1341	0	0	0	0
Glyma.15G159100	0	-4.46738	-4.49697	0	0	0
Glyma.16G047600	0	-1.73749	0	0	0	0
Glyma.16G147500	0	-1.02562	0	0	0	0
Glyma.16G164800	0	-6.87745	-2.45165	0	-4.5246	0
Glyma.17G047300	0	-8.33061	0	0	0	0
Glyma.17G114500	0	2.15316	2.8448	0	0	0
Glyma.17G170100	0	3.91524	0	0	0	0
Glyma.17G210500	0	-4.99664	-2.02393	0	0	0
Glyma.17G240100	0	-2.06439	-1.4294	0	0	-2.75433
Glyma.18G281400	0	-1.8807	0	0	0	0
Glyma.19G256800	0	1.47575	2.00511	0	0	3.03189
Glyma.20G197000	0	-1.22919	-1.87913	0	0	-2.4127
Glyma.20G203500	0	-1.94188	0	0	0	0
Glyma.20G215700	0	1.0634	1.00471	0	0	0
Glyma.01G168500	0	-1.42523	-2.1394	0	0	0
Glyma.11G112800	0	-1.96209	-2.10975	0	0	0
Glyma.11G127100	0	1.02589	0	0	0	3.42747
Glyma.08G046700	0	4.70262	0	0	0	0
Glyma.18G010800	0	2.71754	0	0	0	0
Glyma.01G086700	0	-3.25531	-2.42997	0	0	-3.30086
Glyma.02G098800	0	-2.77164	-1.77001	0	0	-3.12626
Glyma.02G135400	0	-1.04051	-1.35518	0	0	-2.26704
Glyma.03G051400	0	1.0459	0	0	0	2.88479
Glyma.07G209500	0	-1.06778	0	0	0	-1.48336
Glyma.08G116700	0	1.9221	2.5056	0	0	6.11642
Glyma.10G281000	0	-1.33416	0	0	0	0
Glyma.13G294300	0	1.15715	0	0	0	2.09617
Glyma.14G031500	0	-4.07105	-2.39306	0	0	0
Glyma.17G119600	0	1.60787	0	0	0	0
Glyma.18G113400	0	-3.07684	-1.43636	0	0	0
Glyma.19G047800	0	-1.02468	0	0	0	0
Glyma.20G009800	0	-1.2615	0	0	0	0
Glyma.20G108600	0	-1.14301	0	0	0	0
Glyma.04G027200	0	-4.73741	-3.31728	0	0	0
Glyma.05G050700	0	6.13125	6.48009	4.44109	0	5.51593
Glyma.08G068200	0	1.08203	1.41215	0	0	1.0989
Glyma.11G252300	0	-2.58118	-2.13126	0	0	0
Glyma.13G052100	0	-2.01452	0	1.52224	0	0
Glyma.13G052700	0	-5.29747	0	0	0	0
Glyma.15G058000	0	-1.41196	-1.50573	0	0	-2.34396
Glyma.15G059600	0	1.01605	1.10741	0	0	1.78573
Glyma.17G132700	0	4.64317	4.68792	7.55334	0	7.53821
Glyma.07G044800	0	-4.93997	-4.96948	0	0	0
Glyma.01G234400	0	2.06824	1.78293	0	0	1.92566
Glyma.04G230600	0	1.34158	1.45804	0	0	0
Glyma.06G134600	0	1.98754	1.63812	0	2.03387	2.36262
Glyma.09G212500	0	1.1026	0	0	0	0
Glyma.12G014700	0	2.3346	1.70778	0	0	0
Glyma.04G050800	0	1.86478	1.38125	0	4.87	5.81501
Glyma.01G044600	0	1.64903	1.56737	0	0	0
Glyma.02G019100	0	1.35525	1.22965	-1.33819	0	1.11984
Glyma.17G144700	0	1.26752	1.57719	0	0	2.99165
Glyma.09G109700	0	1.58792	0	0	0	0
Glyma.02G171300	0	1.57754	1.56889	0	0	0
Glyma.05G030000	0	1.14763	0	0	0	0
Glyma.16G021000	0	-4.13192	0	0	0	0
Glyma.01G177500	0	-2.88815	-3.12386	0	0	0
Glyma.06G234700	0	-5.51522	0	0	0	0
Glyma.03G231100	0	2.76745	2.56648	0	0	0
Glyma.19G228300	0	2.02076	2.07259	0	0	1.98515
Glyma.15G016500	0	1.29899	1.68628	0	0	0
Glyma.13G357100	0	1.05307	0	0	0	0
Glyma.01G240100	0	-1.3428	0	0	0	0
Glyma.16G196700	0	1.33645	1.25519	0	0	0
Glyma.09G143700	0	1.51834	1.8718	0	0	5.94815
Glyma.16G217800	0	1.56759	1.61136	0	0	0
Glyma.01G036600	0	-5.64496	2.0277	0	0	0
Glyma.01G198700	0	3.54991	0	0	0	0
Glyma.02G094500	0	-4.16589	0	0	0	0
Glyma.02G115300	0	2.30365	0	0	0	0
Glyma.03G138600	0	-2.36878	-2.15218	-1.36122	0	0
Glyma.03G173100	0	-6.77131	0	0	0	0
Glyma.03G173200	0	-5.41686	-4.4817	0	0	0
Glyma.03G173300	0	-5.08307	0	0	0	0
Glyma.04G062600	0	-3.32607	0	0	0	0
Glyma.05G008400	0	-1.47849	0	0	0	0
Glyma.05G224400	0	1.58919	1.82541	0	0	2.2679
Glyma.06G197700	0	-5.47952	0	0	0	0
Glyma.06G290100	0	-5.55653	0	0	0	0
Glyma.07G107500	0	1.04313	1.34966	0	0	0
Glyma.08G031400	0	1.04916	1.09388	0	0	0
Glyma.08G286000	0	-1.1628	0	1.31804	0	0
Glyma.10G045200	0	-6.01944	-5.0832	0	0	0
Glyma.10G045400	0	-5.56972	-2.89441	0	0	0
Glyma.10G257900	0	-1.43782	0	0	0	0
Glyma.11G214300	0	2.09826	1.39196	0	0	0
Glyma.12G081400	0	-1.54383	-2.1154	0	0	-1.55639
Glyma.12G084700	0	-1.00776	0	0	0	0
Glyma.13G132800	0	-5.34955	0	0	0	0
Glyma.13G133000	0	-4.30774	0	0	0	3.7713
Glyma.13G133100	0	-5.0189	-1.94764	0	0	0
Glyma.13G317200	0	1.14988	0	0	0	0
Glyma.14G050000	0	-1.03235	0	0	0	0
Glyma.15G040700	0	-1.86272	0	0	0	0
Glyma.18G003600	0	-1.09192	-1.32678	0	0	0
Glyma.18G042300	0	1.48036	1.13401	0	0	0
Glyma.18G287200	0	-2.0975	0	0	0	0
Glyma.19G141700	0	-1.02333	-1.0649	0	0	0
Glyma.19G174000	0	-6.01923	0	0	0	0
Glyma.19G174200	0	-7.0779	0	0	0	0
Glyma.19G234500	0	1.34666	1.66457	0	0	0
Glyma.01G049600	0	5.03037	0	0	0	0
Glyma.01G051700	0	5.12531	6.29458	0	0	0
Glyma.01G217500	0	-1.3566	-1.61495	0	0	-1.09263
Glyma.01G233400	0	-2.44787	0	0	0	0
Glyma.03G078000	0	1.60338	1.12177	0	0	0
Glyma.03G258700	0	-3.29441	-1.52255	0	0	0
Glyma.04G036700	0	-2.56118	-1.82409	0	0	0
Glyma.05G027000	0	1.19644	1.12641	0	0	4.03824
Glyma.05G040700	0	-3.23861	0	0	0	0
Glyma.05G098200	0	-1.01058	0	0	0	0
Glyma.05G234600	0	-1.83225	1.00306	0	0	0
Glyma.07G235900	0	-1.71116	-1.13853	0	0	-1.54034
Glyma.09G038900	0	1.54122	2.1309	0	0	3.47529
Glyma.10G180800	0	-1.76421	3.58371	0	0	0
Glyma.11G030200	0	1.3645	0	0	0	0
Glyma.11G108400	0	-3.32991	0	0	0	0
Glyma.12G017000	0	-3.51464	0	0	0	0
Glyma.12G079800	0	-2.35214	-1.74095	0	0	0
Glyma.12G218200	0	-4.10217	-2.65743	0	0	0
Glyma.13G141900	0	-1.64268	0	0	0	0
Glyma.13G282100	0	-4.86039	-5.8547	0	0	0
Glyma.15G144000	0	5.19586	5.85708	0	0	0
Glyma.16G023000	0	-3.94605	3.14058	0	0	0
Glyma.17G237900	0	-1.4289	0	0	0	-1.77515
Glyma.18G259100	0	-1.25873	0	0	0	0
Glyma.18G261400	0	1.54774	1.74593	0	0	0
Glyma.19G025000	0	5.57617	5.9637	0	0	0
Glyma.19G218800	0	-5.98129	0	0	0	0
Glyma.19G257400	0	-3.6022	-1.75162	0	0	0
Glyma.20G117000	0	-4.37263	0	0	0	0
Glyma.02G055900	0	1.15807	0	-1.28938	0	0
Glyma.06G031400	0	3.92915	3.16249	0	0	0
Glyma.06G303100	0	1.91132	4.91413	0	0	7.67191
Glyma.13G244400	0	1.12455	1.22297	1.30262	0	2.26013
Glyma.16G138400	0	1.18948	0	0	0	0
Glyma.18G044200	0	-2.11467	-3.26701	0	0	-6.56804
Glyma.19G260900	0	-1.10496	0	0	0	1.13799
Glyma.01G019700	0	0	1.08717	0	0	0
Glyma.01G043000	0	0	-1.04404	0	0	-1.02418
Glyma.01G187600	0	0	-1.20005	0	0	2.46488
Glyma.01G224800	0	0	2.92148	0	0	0
Glyma.02G195000	0	0	1.11575	0	0	3.15684
Glyma.02G284300	0	0	2.65187	0	0	0
Glyma.02G285900	0	0	1.22878	0	0	0
Glyma.03G002300	0	0	5.36029	0	0	0
Glyma.03G219900	0	0	-4.70428	0	0	0
Glyma.04G076200	0	0	1.82463	0	0	0
Glyma.04G078600	0	0	3.67974	0	0	0
Glyma.04G212000	0	0	-3.91086	0	0	0
Glyma.04G218700	0	0	2.68827	2.39781	0	0
Glyma.04G251900	0	0	1.96037	0	0	6.76711
Glyma.05G029000	0	0	3.01364	0	0	0
Glyma.05G110900	0	0	1.02306	0	0	1.91129
Glyma.05G120500	0	0	1.37254	0	0	0
Glyma.05G184500	0	0	2.48623	2.00905	0	0
Glyma.05G200400	0	0	2.3683	0	0	8.05661
Glyma.05G225100	0	0	1.38059	0	0	0
Glyma.05G234200	0	0	5.30329	0	0	0
Glyma.06G142000	0	0	1.89267	1.22454	0	0
Glyma.06G204300	0	0	1.03104	0	0	0
Glyma.06G238100	0	0	-2.61798	0	0	0
Glyma.07G012100	0	0	-1.22943	0	0	-3.01931
Glyma.07G013600	0	0	-2.75544	0	0	0
Glyma.07G107200	0	0	2.91037	0	0	0
Glyma.07G199000	0	0	1.72162	0	0	2.43254
Glyma.07G227200	0	0	2.63427	0	0	0
Glyma.08G009100	0	0	2.74188	0	0	0
Glyma.08G011300	0	0	2.45971	0	0	0
Glyma.08G041500	0	0	2.17542	0	0	0
Glyma.08G075300	0	0	1.55392	0	0	0
Glyma.08G119900	0	0	1.03539	0	0	0
Glyma.08G142400	0	0	1.29177	1.34494	0	0
Glyma.09G062800	0	0	-1.28751	0	0	0
Glyma.09G080000	0	0	2.40152	0	0	0
Glyma.09G274000	0	0	1.48158	1.41414	0	0
Glyma.09G278100	0	0	-1.17279	0	0	-1.54969
Glyma.10G092100	0	0	4.00056	0	0	0
Glyma.10G156600	0	0	-3.05003	0	0	0
Glyma.10G160000	0	0	1.06635	0	0	0
Glyma.10G162300	0	0	1.02461	0	0	0
Glyma.10G213500	0	0	1.22266	0	0	0
Glyma.10G216400	0	0	-1.02418	0	0	0
Glyma.11G049300	0	0	-1.1072	0	0	-1.88599
Glyma.11G163300	0	0	2.19941	0	0	2.6799
Glyma.11G183700	0	0	2.10398	0	0	0
Glyma.12G022700	0	0	1.05265	0	0	0
Glyma.12G062000	0	0	6.01645	0	0	0
Glyma.12G184500	0	0	4.47152	0	0	0
Glyma.13G180200	0	0	9.2106	0	0	0
Glyma.13G316900	0	0	2.5906	0	0	3.90352
Glyma.14G030700	0	0	3.45814	0	0	0
Glyma.14G102900	0	0	6.33662	0	0	2.04031
Glyma.14G103100	0	0	6.1285	2.83594	0	0
Glyma.15G005100	0	0	-1.43568	0	0	-1.41471
Glyma.15G051200	0	0	2.15672	0	0	0
Glyma.15G170500	0	0	3.2827	0	0	1.62043
Glyma.16G219800	0	0	3.98888	0	0	0
Glyma.17G097900	0	0	4.13581	0	0	0
Glyma.17G121500	0	0	5.89873	0	0	0
Glyma.17G154100	0	0	-1.20739	0	0	0
Glyma.17G174900	0	0	1.57162	0	0	0
Glyma.18G205100	0	0	4.56417	0	0	0
Glyma.18G208800	0	0	2.24104	0	0	0
Glyma.18G277100	0	0	4.24685	0	0	0
Glyma.18G301500	0	0	1.06053	0	0	0
Glyma.19G145300	0	0	1.85974	0	0	0
Glyma.19G159500	0	0	1.584	0	0	4.86623
Glyma.19G221700	0	0	2.64604	0	0	0
Glyma.20G175500	0	0	-1.37477	-4.23352	0	0
Glyma.14G079100	0	0	4.13159	0	0	0
Glyma.03G162700	0	0	2.62887	0	0	0
Glyma.03G258200	0	0	1.56899	0	0	2.30159
Glyma.04G062900	0	0	-2.83618	-2.46686	0	-4.04098
Glyma.05G062100	0	0	1.21018	0	0	0
Glyma.06G221800	0	0	2.86728	0	0	0
Glyma.08G216600	0	0	1.68826	0	0	0
Glyma.09G041500	0	0	1.30818	-1.62922	0	0
Glyma.10G007000	0	0	2.25834	0	0	0
Glyma.12G117000	0	0	1.00753	2.01637	0	0
Glyma.13G088100	0	0	1.2232	0	0	1.47563
Glyma.14G171500	0	0	1.19724	1.59039	0	2.60557
Glyma.16G012600	0	0	1.07073	0	0	0
Glyma.19G164100	0	0	4.85868	0	0	0
Glyma.19G248900	0	0	3.66147	0	0	6.43371
Glyma.20G196400	0	0	6.62625	0	0	0
Glyma.20G203700	0	0	1.18167	0	0	0
Glyma.09G099000	0	0	1.0354	0	0	2.27369
Glyma.13G344700	0	0	-1.05534	0	0	0
Glyma.14G216500	0	0	1.06207	0	0	0
Glyma.17G255100	0	0	1.08854	0	0	-1.05429
Glyma.07G091400	0	0	-1.77183	0	0	2.64717
Glyma.09G184600	0	0	-1.39816	0	0	2.00327
Glyma.02G177800	0	0	-2.13111	1.81414	0	-6.97494
Glyma.05G158900	0	0	2.27436	0	0	5.60275
Glyma.13G228900	0	0	1.35408	0	0	2.90488
Glyma.17G081200	0	0	4.85896	0	0	0
Glyma.01G166800	0	0	-4.84796	0	0	0
Glyma.06G016800	0	0	1.11001	0	0	0
Glyma.19G199500	0	0	1.06858	0	0	0
Glyma.17G157600	0	0	1.18389	0	0	0
Glyma.04G231400	0	0	-1.10312	0	0	-2.10755
Glyma.15G168800	0	0	2.11179	0	0	0
Glyma.12G158400	0	0	-5.00348	0	0	0
Glyma.13G308200	0	0	1.05181	0	0	2.52988
Glyma.09G168000	0	0	1.96366	0	0	0
Glyma.01G209100	0	0	1.65202	0	0	0
Glyma.02G029400	0	0	5.53578	0	0	0
Glyma.05G177700	0	0	5.16522	0	0	0
Glyma.05G248300	0	0	1.01013	0	0	0
Glyma.12G118800	0	0	3.83186	0	0	0
Glyma.16G102000	0	0	1.64453	0	0	0
Glyma.19G140400	0	0	2.54709	0	0	0
Glyma.19G159600	0	0	2.16595	0	0	0
Glyma.20G099100	0	0	4.99885	0	0	0
Glyma.01G004900	0	0	7.89966	0	0	0
Glyma.01G112700	0	0	1.72525	0	0	0
Glyma.03G006600	0	0	1.09087	0	1.8603	2.41965
Glyma.03G227700	0	0	2.13188	0	0	4.67185
Glyma.06G160500	0	0	1.09471	0	0	2.18273
Glyma.07G008500	0	0	1.59731	0	0	0
Glyma.07G092800	0	0	2.77815	0	0	4.16733
Glyma.09G183400	0	0	7.77944	0	0	0
Glyma.10G006600	0	0	3.6789	0	0	0
Glyma.10G010300	0	0	4.384	0	0	0
Glyma.10G165800	0	0	2.80052	0	0	0
Glyma.12G105400	0	0	2.40364	0	0	0
Glyma.15G034500	0	0	2.11132	0	0	0
Glyma.17G099800	0	0	-1.02479	0	0	0
Glyma.20G209700	0	0	3.46096	0	0	0
Glyma.01G224900	0	0	5.20445	0	0	0
Glyma.03G125000	0	0	-1.97309	-2.29612	-2.4857	-3.22042
Glyma.05G222600	0	0	-1.81609	0	0	-2.73696
Glyma.06G187600	0	0	-1.47371	0	0	-1.86617
Glyma.07G074500	0	0	-2.33734	0	0	0
Glyma.10G230700	0	0	1.11634	0	0	0
Glyma.11G018200	0	0	5.58233	0	0	0
Glyma.12G100600	0	0	3.36892	0	0	0
Glyma.01G029300	0	0	0	-5.07067	0	0
Glyma.01G128100	0	0	0	2.08886	0	3.28011
Glyma.01G217400	0	0	0	1.562	0	-1.82466
Glyma.02G210500	0	0	0	-5.8343	0	0
Glyma.03G143100	0	0	0	1.17315	0	1.56555
Glyma.03G157300	0	0	0	2.39852	0	5.77932
Glyma.04G010300	0	0	0	-1.86222	0	0
Glyma.04G199900	0	0	0	-1.75133	0	-2.52796
Glyma.05G026900	0	0	0	-1.21145	0	-1.92361
Glyma.05G049300	0	0	0	3.41998	0	0
Glyma.05G095900	0	0	0	-3.51776	0	0
Glyma.06G284900	0	0	0	-2.24864	0	-1.7424
Glyma.07G092700	0	0	0	-6.15663	0	-3.04745
Glyma.08G014900	0	0	0	1.83757	0	1.5516
Glyma.08G195300	0	0	0	-1.70748	0	0
Glyma.08G218600	0	0	0	1.30165	0	0
Glyma.08G256400	0	0	0	-1.19222	0	0
Glyma.09G143200	0	0	0	1.12919	0	1.86832
Glyma.09G204500	0	0	0	1.04945	0	1.26455
Glyma.10G068900	0	0	0	1.54294	0	0
Glyma.10G138800	0	0	0	-1.05411	0	-1.9278
Glyma.11G025700	0	0	0	1.93644	0	0
Glyma.11G054600	0	0	0	1.32039	0	1.37816
Glyma.11G088700	0	0	0	2.12692	0	0
Glyma.13G151200	0	0	0	-2.46203	0	0
Glyma.13G177400	0	0	0	1.78782	0	0
Glyma.13G315300	0	0	0	1.80168	0	0
Glyma.13G370100	0	0	0	1.19802	0	0
Glyma.16G005500	0	0	0	2.79173	0	2.67424
Glyma.16G016600	0	0	0	2.08066	0	1.67444
Glyma.16G023900	0	0	0	1.39819	0	0
Glyma.16G087300	0	0	0	-1.24714	0	0
Glyma.16G092700	0	0	0	-1.48359	0	0
Glyma.16G196200	0	0	0	1.42623	0	1.48326
Glyma.17G075200	0	0	0	-1.49655	0	-2.15102
Glyma.17G131200	0	0	0	2.63293	0	0
Glyma.17G253200	0	0	0	-1.24846	0	-1.63393
Glyma.18G115700	0	0	0	-1.07228	0	2.34429
Glyma.18G123100	0	0	0	1.135	0	1.69807
Glyma.18G280700	0	0	0	-2.08164	-1.95917	-1.82895
Glyma.19G063600	0	0	0	-5.69231	0	0
Glyma.19G097700	0	0	0	-1.09361	0	0
Glyma.19G256700	0	0	0	-1.00015	0	0
Glyma.01G133000	0	0	0	1.3351	1.57144	2.20145
Glyma.16G017100	0	0	0	1.05224	0	0
Glyma.18G052100	0	0	0	1.10787	1.38539	1.10074
Glyma.04G041200	0	0	0	1.11698	0	0
Glyma.08G105400	0	0	0	1.53698	0	0
Glyma.13G169900	0	0	0	1.33791	0	0
Glyma.18G123500	0	0	0	-1.37735	0	0
Glyma.08G298400	0	0	0	-1.14928	0	0
Glyma.13G203700	0	0	0	-3.84718	-7.02774	-4.92972
Glyma.17G154800	0	0	0	-1.15893	0	0
Glyma.19G142600	0	0	0	-5.78747	0	0
Glyma.04G170100	0	0	0	1.31777	0	0
Glyma.11G052100	0	0	0	1.00834	0	0
Glyma.19G224600	0	0	0	5.56291	0	0
Glyma.16G138500	0	0	0	-2.79893	0	0
Glyma.18G075100	0	0	0	4.63726	0	0
Glyma.01G093400	0	0	0	0	1.64792	2.71123
Glyma.14G190400	0	0	0	0	1.15236	-1.57121
Glyma.09G167900	0	0	0	0	-1.54799	2.48219
Glyma.01G013600	0	0	0	0	0	1.30934
Glyma.01G079500	0	0	0	0	0	-1.24462
Glyma.01G169400	0	0	0	0	0	1.63774
Glyma.02G082000	0	0	0	0	0	-1.20689
Glyma.02G129100	0	0	0	0	0	2.70861
Glyma.02G131700	0	0	0	0	0	1.59692
Glyma.02G139700	0	0	0	0	0	-1.07489
Glyma.02G142800	0	0	0	0	0	1.85327
Glyma.02G161100	0	0	0	0	0	-1.586
Glyma.02G280000	0	0	0	0	0	-1.10742
Glyma.02G300200	0	0	0	0	0	-1.39152
Glyma.02G306200	0	0	0	0	0	-1.16788
Glyma.03G003400	0	0	0	0	0	2.82602
Glyma.03G065700	0	0	0	0	0	-1.6738
Glyma.03G091500	0	0	0	0	0	1.39245
Glyma.03G191100	0	0	0	0	0	1.71265
Glyma.03G227800	0	0	0	0	0	3.07224
Glyma.03G232900	0	0	0	0	0	4.13717
Glyma.04G012500	0	0	0	0	0	-2.49241
Glyma.04G048000	0	0	0	0	0	5.37005
Glyma.04G135400	0	0	0	0	0	-1.22458
Glyma.04G145000	0	0	0	0	0	-1.83523
Glyma.04G159600	0	0	0	0	0	3.25367
Glyma.04G170600	0	0	0	0	0	2.16509
Glyma.04G194600	0	0	0	0	0	1.11847
Glyma.05G050400	0	0	0	0	0	-1.45001
Glyma.05G142000	0	0	0	0	0	-1.02287
Glyma.06G017800	0	0	0	0	0	1.12939
Glyma.06G131500	0	0	0	0	0	-1.39273
Glyma.06G165000	0	0	0	0	0	-1.57185
Glyma.06G165700	0	0	0	0	0	-2.20232
Glyma.06G188100	0	0	0	0	0	-1.26565
Glyma.06G193000	0	0	0	0	0	1.50756
Glyma.06G194800	0	0	0	0	0	1.18718
Glyma.06G198300	0	0	0	0	0	-2.68107
Glyma.06G206400	0	0	0	0	0	2.27981
Glyma.06G320700	0	0	0	0	0	-1.44088
Glyma.07G036200	0	0	0	0	0	1.0733
Glyma.07G159300	0	0	0	0	0	-1.14122
Glyma.07G213100	0	0	0	0	0	1.1759
Glyma.07G229600	0	0	0	0	0	3.5245
Glyma.07G230200	0	0	0	0	0	1.98706
Glyma.08G051800	0	0	0	0	0	-1.42325
Glyma.08G095800	0	0	0	0	0	-1.21115
Glyma.08G097900	0	0	0	0	0	-1.82488
Glyma.08G294000	0	0	0	0	0	1.09574
Glyma.08G298700	0	0	0	0	0	1.38934
Glyma.08G302500	0	0	0	0	0	1.27868
Glyma.08G303900	0	0	0	0	0	2.26023
Glyma.08G360200	0	0	0	0	0	1.0974
Glyma.09G133600	0	0	0	0	0	-1.01074
Glyma.10G001400	0	0	0	0	0	1.16152
Glyma.10G057400	0	0	0	0	0	-1.48501
Glyma.10G066100	0	0	0	0	0	5.20011
Glyma.10G197500	0	0	0	0	0	1.33409
Glyma.10G223800	0	0	0	0	0	1.53165
Glyma.10G276100	0	0	0	0	0	1.57239
Glyma.11G064300	0	0	0	0	0	-1.04742
Glyma.11G065200	0	0	0	0	0	-1.674
Glyma.11G126600	0	0	0	0	0	-1.14909
Glyma.11G156700	0	0	0	0	0	-1.56644
Glyma.11G231300	0	0	0	0	0	-1.50928
Glyma.12G022100	0	0	0	0	0	2.17215
Glyma.12G055400	0	0	0	0	0	1.99914
Glyma.12G072400	0	0	0	0	0	2.53995
Glyma.12G097100	0	0	0	0	0	1.50506
Glyma.12G122800	0	0	0	0	0	1.69998
Glyma.12G168300	0	0	0	0	0	-1.88325
Glyma.12G209900	0	0	0	0	0	-3.31092
Glyma.13G130100	0	0	0	0	0	1.16676
Glyma.13G144100	0	0	0	0	0	-1.51185
Glyma.13G251000	0	0	0	0	0	1.00745
Glyma.13G274900	0	0	0	0	0	-2.36403
Glyma.13G291400	0	0	0	0	0	-3.54211
Glyma.13G346300	0	0	0	0	0	1.08215
Glyma.13G352000	0	0	0	0	0	-1.40794
Glyma.14G034800	0	0	0	0	0	-1.00994
Glyma.14G058200	0	0	0	0	0	-1.44835
Glyma.14G069700	0	0	0	0	0	6.36448
Glyma.14G094800	0	0	0	0	0	-1.0698
Glyma.14G210000	0	0	0	0	0	2.66382
Glyma.15G022800	0	0	0	0	0	-1.52485
Glyma.15G076200	0	0	0	0	0	3.15074
Glyma.15G116300	0	0	0	0	0	1.81457
Glyma.15G203900	0	0	0	0	0	-1.19197
Glyma.15G215100	0	0	0	0	0	1.36555
Glyma.16G011200	0	0	0	0	0	-1.0933
Glyma.16G090900	0	0	0	0	0	-2.39679
Glyma.16G141500	0	0	0	0	0	-1.65767
Glyma.16G167500	0	0	0	0	0	-1.16135
Glyma.16G217400	0	0	0	0	0	3.46918
Glyma.17G042300	0	0	0	0	0	3.4473
Glyma.17G128500	0	0	0	0	0	1.17863
Glyma.18G025600	0	0	0	0	0	-1.74866
Glyma.18G117100	0	0	0	0	0	1.54835
Glyma.18G154100	0	0	0	0	0	1.47009
Glyma.18G182500	0	0	0	0	0	1.78768
Glyma.18G246100	0	0	0	0	0	6.25905
Glyma.19G095300	0	0	0	0	0	-1.1173
Glyma.19G102000	0	0	0	0	0	-2.2812
Glyma.19G122800	0	0	0	0	0	1.29204
Glyma.19G146000	0	0	0	0	0	1.7646
Glyma.19G229900	0	0	0	0	0	1.71773
Glyma.20G049200	0	0	0	0	0	1.6232
Glyma.20G150300	0	0	0	0	0	4.09206
Glyma.20G160200	0	0	0	0	0	1.3702
Glyma.20G166800	0	0	0	0	0	-1.86315
Glyma.03G258300	0	0	0	0	0	1.61094
Glyma.05G221300	0	0	0	0	0	1.47789
Glyma.08G027800	0	0	0	0	0	-1.26008
Glyma.08G100100	0	0	0	0	0	-1.40088
Glyma.12G174100	0	0	0	0	0	-1.78467
Glyma.13G112600	0	0	0	0	0	-1.47072
Glyma.13G234200	0	0	0	0	0	1.43835
Glyma.13G325200	0	0	0	0	0	-2.18242
Glyma.15G091000	0	0	0	0	0	-1.73273
Glyma.17G047100	0	0	0	0	0	-1.4508
Glyma.18G046800	0	0	0	0	0	1.26116
Glyma.19G206100	0	0	0	0	0	-2.45919
Glyma.04G192400	0	0	0	0	0	2.86319
Glyma.07G163700	0	0	0	0	0	1.01617
Glyma.08G339200	0	0	0	0	0	2.23259
Glyma.10G281300	0	0	0	0	0	-3.04247
Glyma.11G124100	0	0	0	0	0	1.3757
Glyma.17G175500	0	0	0	0	0	-1.38038
Glyma.01G188400	0	0	0	0	0	-1.08174
Glyma.02G261700	0	0	0	0	0	2.99721
Glyma.06G042100	0	0	0	0	0	-2.5978
Glyma.07G017300	0	0	0	0	0	7.68716
Glyma.07G044300	0	0	0	0	0	1.04963
Glyma.08G202300	0	0	0	0	0	3.28003
Glyma.08G320700	0	0	0	0	0	-1.36056
Glyma.10G193400	0	0	0	0	0	-3.14241
Glyma.11G199300	0	0	0	0	0	2.89302
Glyma.12G110400	0	0	0	0	0	3.69733
Glyma.13G233900	0	0	0	0	0	1.13598
Glyma.15G085400	0	0	0	0	0	-5.07801
Glyma.17G169800	0	0	0	0	0	1.94659
Glyma.18G091600	0	0	0	0	0	-1.33185
Glyma.20G115300	0	0	0	0	0	2.72346
Glyma.12G051700	0	0	0	0	0	2.64094
Glyma.16G050900	0	0	0	0	0	1.19372
Glyma.02G152900	0	0	0	0	0	3.73362
Glyma.04G058900	0	0	0	0	0	1.58345
Glyma.08G041100	0	0	0	0	0	1.47165
Glyma.13G009300	0	0	0	0	0	-1.92344
Glyma.19G099700	0	0	0	0	0	2.25596
Glyma.06G063500	0	0	0	0	0	-1.63718
Glyma.07G243300	0	0	0	0	0	-1.28435
Glyma.09G098600	0	0	0	0	0	1.36036
Glyma.17G030600	0	0	0	0	0	-1.25503
Glyma.17G217100	0	0	0	0	0	6.07817
Glyma.01G123600	0	0	0	0	0	2.80544
Glyma.02G162600	0	0	0	0	0	1.01148
Glyma.06G289300	0	0	0	0	0	2.06837
Glyma.07G153900	0	0	0	0	0	2.51447
Glyma.10G204200	0	0	0	0	0	-1.74221
Glyma.11G213700	0	0	0	0	0	1.78663
Glyma.12G089100	0	0	0	0	0	-1.36286
Glyma.12G184700	0	0	0	0	0	-1.1687
Glyma.15G083600	0	0	0	0	0	3.46639
Glyma.18G043000	0	0	0	0	0	3.29505
Glyma.18G204900	0	0	0	0	0	2.39192
Glyma.20G186500	0	0	0	0	0	-4.9768
Glyma.18G224500	0	0	0	0	0	1.79983
Glyma.18G042000	0	0	0	0	0	6.05598
Glyma.04G068000	0	0	0	0	0	-1.26196
Glyma.07G101000	0	0	0	0	0	5.64886
Glyma.09G177800	0	0	0	0	0	6.20583
Glyma.06G029100	0	0	0	0	0	-1.3173
Glyma.12G077800	0	0	0	0	0	6.5538
Glyma.05G175600	0	0	0	0	0	-1.28372
Glyma.06G190200	0	0	0	0	0	2.0175
Glyma.01G196600	0	0	0	0	0	-1.12199
Glyma.08G204700	0	0	0	0	0	1.65433
Glyma.12G194400	0	0	0	0	0	2.04092
Glyma.03G016600	0	0	0	0	0	-1.30738
Glyma.07G076800	0	0	0	0	0	-1.33841
Glyma.08G202000	0	0	0	0	0	-1.28284
Glyma.04G085000	0	0	0	0	0	-1.43144
Glyma.01G014600	0	0	0	0	0	2.28858
Glyma.13G100500	0	0	0	0	0	1.15701
Glyma.01G199200	0	0	0	0	0	-1.0154
Glyma.02G058500	0	0	0	0	0	5.62297
Glyma.04G214200	0	0	0	0	0	1.1919
Glyma.06G152200	0	0	0	0	0	2.02753
Glyma.07G196200	0	0	0	0	0	-1.05307
Glyma.08G092300	0	0	0	0	0	-1.36697
Glyma.08G192300	0	0	0	0	0	2.16683
Glyma.09G102900	0	0	0	0	0	1.80375
Glyma.09G230200	0	0	0	0	0	2.41506
Glyma.10G170800	0	0	0	0	0	-1.35457
Glyma.10G233400	0	0	0	0	0	1.63384
Glyma.11G109000	0	0	0	0	0	1.48917
Glyma.11G192600	0	0	0	0	0	-2.06549
Glyma.11G240600	0	0	0	0	0	-1.59586
Glyma.12G205700	0	0	0	0	0	4.83438
Glyma.12G237300	0	0	0	0	0	1.22956
Glyma.12G237800	0	0	0	0	0	-2.05898
Glyma.13G321900	0	0	0	0	0	-1.84408
Glyma.14G088300	0	0	0	0	0	-2.07219
Glyma.15G024500	0	0	0	0	0	1.36367
Glyma.15G076800	0	0	0	0	0	1.20583
Glyma.17G216800	0	0	0	0	0	-1.933
Glyma.19G147100	0	0	0	0	0	1.1025
Glyma.20G005900	0	0	0	0	0	-1.61539
Glyma.20G193000	0	0	0	0	0	-1.87236
Glyma.01G190100	0	0	0	0	0	1.54584
Glyma.02G224900	0	0	0	0	0	-1.80517
Glyma.05G013000	0	0	0	0	0	-1.07396
Glyma.06G036800	0	0	0	0	0	-2.89873
Glyma.10G236400	0	0	0	0	0	5.80014
Glyma.11G215800	0	0	0	0	0	1.49683
Glyma.14G143400	0	0	0	0	0	-1.08415
Glyma.15G176000	0	0	0	0	0	-1.26794
Glyma.16G189400	0	0	0	0	0	-2.39606
Glyma.18G151400	0	0	0	0	0	2.42698
Glyma.19G119300	0	0	0	0	0	1.99902
Glyma.19G219000	0	0	0	0	0	3.80673
Glyma.06G097100	0	0	0	0	0	1.2852
Glyma.07G037100	0	0	0	0	0	1.08286
Glyma.07G048500	0	0	0	0	0	1.09384
Glyma.07G074300	0	0	0	0	0	-4.64149
Glyma.08G029400	0	0	0	0	0	-2.93899
Glyma.11G138700	0	0	0	0	0	-1.24016
Glyma.12G062300	0	0	0	0	0	1.29995
Glyma.15G037300	0	0	0	0	0	1.74592
Glyma.16G006500	0	0	0	0	0	1.19826

## Sheet: Sheet4
putative R genes	log2 (fold change)
Gene_ID	KF1_3d vs 1d	KF1_5d vs 1d	KF1_7d vs 1d	NN38_3d vs 1d	NN38_5d vs 1d	NN38_7d vs 1d
Glyma.12G233700	5.88391	7.76229	7.46975	6.23689	6.89335	11.7524
Glyma.20G149500	4.81218	3.92927	3.21395	0	0	0
Glyma.13G067200	4.15423	4.46941	4.71816	0	0	5.7725
Glyma.06G268600	2.61827	1.86167	2.21782	0	0	0
Glyma.17G154500	2.57393	2.48886	2.59624	0	0	2.63388
Glyma.18G059600	2.47216	2.77163	1.42393	0	0	0
Glyma.14G200300	2.46353	1.94558	2.49165	1.52941	0	1.66524
Glyma.03G048200	2.41182	2.5116	2.71462	0	0	0
Glyma.18G083200	2.27318	0	0	0	0	0
Glyma.14G197000	2.88736	2.59157	2.58744	0	0	2.59183
Glyma.11G200300	2.46229	1.83794	2.27619	0	0	1.55399
Glyma.16G170900	1.99234	0	2.25666	0	0	0
Glyma.10G048800	1.96118	1.84627	1.38722	0	0	1.76347
Glyma.16G086500	1.93543	1.58416	1.62661	0	0	0
Glyma.06G311200	1.85537	1.84979	0	0	0	0
Glyma.17G057600	1.81167	1.83711	1.72268	0	0	2.58733
Glyma.18G216800	1.79142	1.59116	2.67558	1.22578	0	0
Glyma.18G287100	1.72169	1.35974	1.65549	0	0	0
Glyma.20G012900	1.67188	0	0	-1.67261	0	0
Glyma.08G117000	1.66554	1.86553	2.87889	0	0	1.99652
Glyma.02G302600	1.66355	1.59119	0	0	0	0
Glyma.17G245500	1.56741	1.24945	2.32834	1.19292	0	1.22868
Glyma.18G250500	1.56531	1.91739	1.55235	0	0	0
Glyma.04G088800	1.56945	2.2448	2.96	1.13813	0	1.65676
Glyma.07G077700	1.54627	1.25888	0	0	0	0
Glyma.01G071700	1.53112	1.73774	1.31842	0	0	1.99785
Glyma.15G021300	1.48945	1.85656	1.88835	0	0	2.62422
Glyma.06G175100	1.48234	0	1.32239	0	0	0
Glyma.08G357400	1.4649	1.76194	2.38862	0	0	4.38447
Glyma.05G196400	1.46479	1.21886	0	0	0	0
Glyma.06G090800	1.45712	1.46872	1.64456	0	0	0
Glyma.05G119600	1.44654	1.59691	1.28742	0	0	1.37764
Glyma.16G085700	1.43786	1.97567	0	0	0	0
Glyma.01G007400	1.43775	1.63148	0	0	0	0
Glyma.16G006400	1.36383	0	1.24995	0	0	0
Glyma.04G190400	1.36352	0	1.23973	0	0	0
Glyma.16G078800	1.35564	1.34818	2.37122	0	0	2.78792
Glyma.18G050700	1.36962	0	1.4558	0	0	0
Glyma.17G250800	1.35718	1.21831	1.23894	0	0	1.11589
Glyma.18G250900	1.32451	0	1.11654	0	0	0
Glyma.08G123300	1.26941	0	0	0	0	0
Glyma.15G203600	1.26878	1.1254	0	0	0	0
Glyma.16G086700	1.24723	1.17988	1.24355	0	0	0
Glyma.19G022700	1.24245	1.27679	1.11896	0	0	1.41734
Glyma.14G085400	1.13744	0	0	0	0	0
Glyma.06G090700	1.11856	1.18814	0	0	0	0
Glyma.11G001200	1.94337	0	2.53553	0	0	0
Glyma.02G290300	1.9298	1.86381	1.14966	0	0	0
Glyma.20G100500	1.32817	0	0	0	0	0
Glyma.12G155900	1.27451	1.43995	0	0	0	1.69915
Glyma.16G214100	1.17313	0	1.19953	0	0	0
Glyma.02G127800	1.11241	0	0	0	0	0
Glyma.02G263900	1.17797	0	0	0	0	0
Glyma.11G000600	-1.44945	0	0	0	0	0
Glyma.06G145500	-1.35555	0	0	0	0	0
Glyma.20G212800	-1.65934	2.2189	2.3719	0	0	2.24626
Glyma.05G247300	-1.83578	0	0	0	0	0
Glyma.18G073600	-1.1165	0	0	-1.24362	0	0
Glyma.12G231800	-1.16947	0	1.51798	0	0	1.92447
Glyma.19G070600	-1.11918	1.91117	2.54311	0	0	0
Glyma.12G135600	-1.15475	0	0	0	0	0
Glyma.05G225300	-1.16378	0	0	0	0	0
Glyma.10G271900	-1.16474	1.93362	1.45787	0	0	0
Glyma.02G288600	-1.18747	-1.48799	0	-1.16873	0	-2.35972
Glyma.09G115300	-1.19313	1.29	1.31233	0	0	0
Glyma.02G274500	-1.25864	0	0	0	0	0
Glyma.09G210400	-1.21325	-3.6549	0	0	0	0
Glyma.19G039100	-1.25958	0	0	0	0	0
Glyma.08G147000	-1.22387	-1.14366	0	0	0	0
Glyma.06G320600	-1.23931	-1.43437	-1.13675	0	0	0
Glyma.06G238700	-1.25382	0	0	0	0	0
Glyma.02G237000	-1.25711	0	0	0	0	0
Glyma.19G231200	-1.27758	0	0	0	0	0
Glyma.15G084800	-1.37328	0	0	0	0	0
Glyma.02G203600	-1.38682	0	0	0	0	0
Glyma.18G003000	-1.39983	-1.68597	-1.51459	0	0	-1.15937
Glyma.04G239000	-1.42447	0	0	0	0	0
Glyma.11G019100	-1.45182	0	0	0	0	0
Glyma.17G119800	-1.47146	0	0	0	0	0
Glyma.18G281700	-1.51877	0	0	0	0	0
Glyma.06G197600	-1.52417	-3.41213	0	0	0	0
Glyma.13G253300	-1.52839	-2.15497	0	0	0	0
Glyma.19G261700	-1.53293	0	0	0	0	1.99794
Glyma.02G097400	-1.57324	0	0	0	0	0
Glyma.18G284100	-1.57662	0	-1.16846	0	0	0
Glyma.13G005800	-1.61364	0	0	0	0	2.21656
Glyma.09G007200	-1.64716	0	0	-1.15156	0	0
Glyma.15G001500	-1.66859	0	0	0	0	0
Glyma.12G239700	-1.69764	-3.17161	-2.46419	0	0	0
Glyma.18G127900	-1.77795	-5.91397	-2.34613	-2.36267	-4.93563	-4.42123
Glyma.16G205100	-1.73467	0	0	0	0	1.87663
Glyma.01G010700	-1.73774	-2.14567	0	0	0	0
Glyma.09G024900	-1.77577	0	0	0	0	2.21974
Glyma.09G161100	-1.84227	-2.28876	-1.34529	0	0	0
Glyma.08G062700	-1.85769	-4.22514	-1.37284	0	0	0
Glyma.07G215700	-1.81588	-3.14446	-1.77916	-5.64625	-4.78412	-3.61978
Glyma.15G111600	-1.84748	-1.14583	0	-1.29136	0	0
Glyma.20G129200	-1.89838	0	0	0	0	2.17868
Glyma.17G103400	-1.95954	-4.98913	-1.87995	0	0	0
Glyma.08G198900	-2.81633	-3.55257	-1.8267	0	0	-1.92295
Glyma.15G046900	-2.12574	-3.38928	-1.83552	0	0	0
Glyma.13G300000	-2.163	0	0	1.23534	0	0
Glyma.10G242300	-2.21922	0	0	0	0	0
Glyma.02G051300	-2.29318	2.12593	2.14974	0	0	6.46749
Glyma.01G244600	-2.38934	1.32787	1.25667	0	0	2.21174
Glyma.11G233500	-2.39173	0	0	0	0	0
Glyma.10G195700	-2.47161	-2.47387	-1.53588	0	0	0
Glyma.05G041400	-2.58871	0	0	0	0	3.65115
Glyma.13G227700	-2.83719	-1.95417	-1.87526	0	0	-1.39528
Glyma.10G237900	-2.86351	0	0	0	0	0
Glyma.03G140700	-2.87169	0	0	0	0	0
Glyma.19G143300	-3.77534	0	0	1.51593	0	2.3417
Glyma.08G039400	-3.32774	-2.69875	-3.63898	-3.14965	0	-4.35261
Glyma.10G040500	-3.38685	0	0	0	0	0
Glyma.02G175500	-3.53427	0	1.28831	0	0	0
Glyma.15G130900	-3.68179	1.33237	1.68699	0	0	0
Glyma.20G193500	-3.81154	0	0	0	0	0
Glyma.08G229100	-4.36365	-1.42148	-2.21459	2.57297	0	0
Glyma.06G321200	-4.48266	0	0	0	0	0
Glyma.17G239300	0	2.54883	2.25425	0	0	0
Glyma.06G268100	0	2.4149	3.31713	0	0	0
Glyma.15G021700	0	2.66766	3.32595	0	0	1.81392
Glyma.09G265700	0	1.87157	0	0	0	0
Glyma.14G187900	0	1.81825	2.87942	0	0	0
Glyma.04G041400	0	1.57367	1.64267	1.89172	0	2.89487
Glyma.18G116800	0	1.55659	1.47384	0	0	0
Glyma.08G302900	0	1.41919	0	0	0	0
Glyma.07G103500	0	1.41165	1.51415	0	0	0
Glyma.10G263200	0	1.49187	1.66663	0	0	2.28942
Glyma.01G125200	0	1.33539	1.18524	0	0	0
Glyma.19G151800	0	1.33126	1.21321	0	0	1.92763
Glyma.18G249900	0	1.37116	1.48253	0	0	1.13427
Glyma.09G230300	0	1.28519	1.95374	0	0	0
Glyma.09G154600	0	1.25395	1.16876	0	0	0
Glyma.18G042200	0	1.21919	0	-1.24479	0	0
Glyma.01G169500	0	1.21145	1.15164	0	0	4.14726
Glyma.06G221400	0	1.25993	1.18859	0	0	0
Glyma.06G211600	0	1.19637	1.46617	0	0	1.94718
Glyma.16G101800	0	1.19879	1.48885	0	0	1.52116
Glyma.08G266100	0	1.18593	1.37127	0	0	1.39232
Glyma.04G088700	0	1.17189	0	0	0	0
Glyma.12G188100	0	1.17623	1.23761	0	0	3.19478
Glyma.16G092600	0	1.14994	1.13165	0	0	0
Glyma.05G110400	0	1.14711	1.19662	0	0	0
Glyma.13G150000	0	1.14587	1.34938	0	0	0
Glyma.08G074500	0	1.13396	0	0	0	1.55676
Glyma.11G246200	0	1.97117	0	0	0	0
Glyma.04G101000	0	1.89771	1.35348	0	0	1.71576
Glyma.07G201600	0	1.73927	1.32174	0	0	0
Glyma.03G177600	0	1.5752	1.26431	0	0	0
Glyma.17G087000	0	1.29112	0	0	0	0
Glyma.03G148500	0	1.2158	1.41272	0	0	3.54222
Glyma.11G199700	0	1.17275	0	0	0	0
Glyma.17G015200	0	-1.54625	0	0	0	0
Glyma.09G196300	0	-1.85771	0	0	0	0
Glyma.16G210500	0	-1.13725	-1.12942	0	0	0
Glyma.19G054700	0	-1.17469	0	0	0	0
Glyma.05G097400	0	-1.17558	-1.54388	0	0	0
Glyma.19G081200	0	-1.24463	0	0	0	0
Glyma.13G028100	0	-1.26734	0	0	0	0
Glyma.01G183300	0	-1.36827	0	0	0	-1.95383
Glyma.13G367200	0	-1.39663	0	1.21335	0	0
Glyma.16G059700	0	-1.4635	-1.58497	1.44495	0	0
Glyma.12G007000	0	-1.55149	0	0	0	0
Glyma.02G023900	0	-1.64465	1.13332	1.46258	0	0
Glyma.01G065800	0	-1.93198	0	0	0	0
Glyma.08G128900	0	-1.97997	0	0	0	0
Glyma.20G080700	0	-2.68843	0	0	0	0
Glyma.16G078900	0	-2.17193	1.72584	0	0	0
Glyma.17G179500	0	-2.13844	-1.36262	0	0	0
Glyma.04G165400	0	-2.16739	0	0	0	0
Glyma.01G117000	0	-2.25983	0	0	0	0
Glyma.08G216300	0	-2.27858	2.52326	0	0	0
Glyma.19G115000	0	-2.44157	0	0	0	0
Glyma.09G061500	0	-2.51251	0	0	0	-2.64997
Glyma.15G167800	0	-2.91786	-2.2597	0	0	0
Glyma.01G010500	0	-2.93145	-1.57313	0	-1.76747	0
Glyma.04G230500	0	-3.14112	2.19469	0	0	0
Glyma.09G210600	0	-3.15779	0	0	0	0
Glyma.06G124700	0	-3.54572	-1.43253	0	0	0
Glyma.16G159700	0	-3.71646	0	0	0	-1.52399
Glyma.06G319700	0	-3.8857	-2.7825	0	-3.56943	0
Glyma.12G007300	0	-4.22824	0	0	0	0
Glyma.01G007500	0	-4.55623	0	0	0	0
Glyma.05G082400	0	-4.67462	-1.91223	0	0	0
Glyma.20G118200	0	-4.7418	0	0	0	0
Glyma.17G071700	0	-6.39713	-6.4278	0	0	0
Glyma.01G125400	0	0	7.15885	0	0	0
Glyma.13G352800	0	0	5.34396	0	0	0
Glyma.16G064200	0	0	4.9786	0	0	0
Glyma.13G279700	0	0	4.39274	0	0	0
Glyma.13G076200	0	0	3.12658	4.15912	0	0
Glyma.08G199400	0	0	2.76214	0	0	0
Glyma.10G177300	0	0	2.65566	0	0	0
Glyma.18G254300	0	0	2.64789	0	0	0
Glyma.13G003500	0	0	2.54512	0	0	0
Glyma.01G004800	0	0	2.44336	0	0	0
Glyma.10G069500	0	0	2.36315	0	0	0
Glyma.14G206300	0	0	2.29615	0	0	0
Glyma.16G175100	0	0	2.23732	0	0	0
Glyma.16G125800	0	0	2.23872	0	0	0
Glyma.01G020100	0	0	2.1813	0	0	0
Glyma.20G020200	0	0	2.16354	0	0	0
Glyma.16G064800	0	0	2.89618	0	0	0
Glyma.14G144300	0	0	2.13817	0	0	1.92588
Glyma.19G167400	0	0	1.96973	0	0	0
Glyma.10G205300	0	0	1.81327	0	0	0
Glyma.18G199000	0	0	1.71565	0	0	-1.58545
Glyma.18G254000	0	0	1.69227	0	0	0
Glyma.11G073800	0	0	1.58844	0	0	0
Glyma.05G119500	0	0	1.57453	1.28147	0	0
Glyma.13G352700	0	0	1.48779	0	0	0
Glyma.14G079500	0	0	1.46286	0	0	0
Glyma.19G100800	0	0	1.44911	0	0	0
Glyma.04G086700	0	0	1.44695	0	0	3.51272
Glyma.16G156200	0	0	1.4444	0	0	0
Glyma.07G037000	0	0	1.41357	0	0	0
Glyma.17G039200	0	0	1.45695	0	0	0
Glyma.01G012000	0	0	1.39844	0	0	0
Glyma.06G134700	0	0	1.37273	0	0	0
Glyma.07G153200	0	0	1.35672	0	0	0
Glyma.09G097500	0	0	1.33817	0	0	0
Glyma.19G085600	0	0	1.24919	0	0	0
Glyma.15G252600	0	0	1.24144	0	0	0
Glyma.16G079200	0	0	1.19795	0	0	0
Glyma.18G246400	0	0	1.16947	0	0	0
Glyma.19G190200	0	0	1.59225	0	0	0
Glyma.12G233000	0	0	1.24597	0	0	2.33357
Glyma.14G212100	0	0	-1.63737	0	0	-3.26922
Glyma.06G056400	0	0	-1.71912	0	0	0
Glyma.01G039600	0	0	-1.71849	0	0	0
Glyma.05G128200	0	0	-1.78847	0	0	0
Glyma.02G024000	0	0	-3.92769	3.11412	0	0
Glyma.03G167500	0	0	-4.55267	0	0	0
Glyma.10G261600	0	0	0	1.63284	2.57455	4.78479
Glyma.12G040000	0	0	0	-1.59727	0	0
Glyma.08G333200	0	0	0	-1.93621	0	0
Glyma.07G215900	0	0	0	-1.11835	0	0
Glyma.02G076100	0	0	0	-1.13663	0	0
Glyma.12G094200	0	0	0	-1.23527	0	0
Glyma.08G013200	0	0	0	-1.31142	0	0
Glyma.06G124200	0	0	0	-1.59667	0	0
Glyma.17G070300	0	0	0	-1.68286	0	0
Glyma.10G228100	0	0	0	-1.86798	0	0
Glyma.05G206300	0	0	0	-2.82599	0	0
Glyma.07G062900	0	0	0	-2.44677	0	0
Glyma.10G228600	0	0	0	-2.72447	0	0
Glyma.03G039300	0	0	0	0	6.76653	0
Glyma.01G001800	0	0	0	0	0	5.66559
Glyma.12G011700	0	0	0	0	0	3.28968
Glyma.08G235900	0	0	0	0	0	3.78225
Glyma.13G268100	0	0	0	0	0	2.51874
Glyma.16G203300	0	0	0	0	0	2.22575
Glyma.11G030000	0	0	0	0	0	2.21915
Glyma.14G206500	0	0	0	0	0	2.92797
Glyma.06G171700	0	0	0	0	0	2.67424
Glyma.18G206400	0	0	0	0	0	1.94299
Glyma.20G113300	0	0	0	0	0	1.76914
Glyma.13G228000	0	0	0	0	0	1.71933
Glyma.14G174400	0	0	0	0	0	1.71164
Glyma.11G240900	0	0	0	0	0	1.61894
Glyma.16G140800	0	0	0	0	0	1.23131
Glyma.12G103900	0	0	0	0	0	1.2264
Glyma.18G278200	0	0	0	0	0	1.16112
Glyma.20G046200	0	0	0	0	0	1.12392
Glyma.16G210800	0	0	0	0	0	1.88313
Glyma.08G255300	0	0	0	0	0	1.81527
Glyma.02G057800	0	0	0	0	0	1.22346
Glyma.13G187900	0	0	0	0	0	-1.25527
Glyma.01G157000	0	0	0	0	0	-1.21427
Glyma.11G232200	0	0	0	0	0	-1.62757
Glyma.19G054900	0	0	0	0	0	-1.86667
Glyma.04G164100	0	0	0	0	0	-1.14226
Glyma.09G020500	0	0	0	0	0	-1.11638
Glyma.07G046800	0	0	0	0	0	-1.11197
Glyma.19G135800	0	0	0	0	0	-1.13659
Glyma.12G186700	0	0	0	0	0	-1.19743
Glyma.01G218800	0	0	0	0	0	-1.29221
Glyma.12G002500	0	0	0	0	0	-1.29956
Glyma.14G151100	0	0	0	0	0	-1.33477
Glyma.11G072100	0	0	0	0	0	-1.35214
Glyma.14G098600	0	0	0	0	0	-1.35352
Glyma.19G134100	0	0	0	0	0	-1.58458
Glyma.03G137300	0	0	0	0	0	-1.66149
Glyma.03G042600	0	0	0	0	0	-1.69676
Glyma.12G132200	0	0	0	0	0	-1.81364
Glyma.06G201600	0	0	0	0	0	-1.88617
Glyma.01G133300	0	0	0	0	0	-1.823
Glyma.08G185900	0	0	0	0	0	-1.87148
Glyma.05G075800	0	0	0	0	0	-1.92454
Glyma.12G030000	0	0	0	0	0	-1.98412
Glyma.15G000600	0	0	0	0	0	-2.53478
Glyma.06G086800	0	0	0	0	0	-3.74246
