# Supplementary material for: Comparative transcriptome analysis reveals key pathways and regulatory networks in early resistance of Glycine max to soybean mosaic virus
Source: Front Microbiol. 2023 Oct 19;14:1241076. doi: 10.3389/fmicb.2023.1241076 (PMC10687721; doi:10.3389/fmicb.2023.1241076)
Supplement: Supplementary file 1 [file Data_Sheet_1.zip › Table S7.XLSX]

## Sheet: Sheet1
DEGs enriched in GO terms associated with cell wall-related resistance responses
Protein names	Kefeng 1_Up_DEGs	3 dpi vs 1 dpi	5 dpi vs 1 dpi	7 dpi vs 1 dpi
Exostosin GT47 domain-containing protein	Glyma.05G199900	1.15763	0	0
FAS1 domain-containing protein	Glyma.12G070000	6.76198	6.65237	0
FAS1 domain-containing protein	Glyma.11G148300	5.79597	0	0
FAS1 domain-containing protein	Glyma.11G148400	6.25794	5.38609	0
FAS1 domain-containing protein	Glyma.11G148200	4.24605	3.01674	0
FAS1 domain-containing protein	Glyma.11G148700	6.64527	6.70981	4.67629
FAS1 domain-containing protein	Glyma.12G173800	2.15994	1.38763	0
FAS1 domain-containing protein	Glyma.05G162000	8.55303	8.5119	5.29803
FAS1 domain-containing protein	Glyma.11G148500	7.4925	7.3144	5.16548
FAS1 domain-containing protein	Glyma.19G180700	1.11897	0	1.87231
FAS1 domain-containing protein	Glyma.03G179900	1.50258	0	0
FAS1 domain-containing protein	Glyma.12G068900	8.53185	8.26334	5.81331
FAS1 domain-containing protein	Glyma.03G180000	3.19639	2.2777	2.07983
FAS1 domain-containing protein	Glyma.05G161900	7.99415	8.04999	5.09446
FAS1 domain-containing protein	Glyma.15G086100	7.07646	7.03622	5.72731
FAS1 domain-containing protein	Glyma.15G086000	5.73967	5.7854	0
FAS1 domain-containing protein	Glyma.13G226000	6.32866	6.53447	4.69301
FAS1 domain-containing protein	Glyma.11G147800	4.92909	5.03858	0
FAS1 domain-containing protein	Glyma.13G327100	1.60322	1.46225	1.63325
FAS1 domain-containing protein	Glyma.12G069700	5.99344	5.85423	0
FAS1 domain-containing protein	Glyma.08G119500	7.0689	6.80116	0
FAS1 domain-containing protein	Glyma.13G327300	6.68951	7.43198	5.63224
FAS1 domain-containing protein	Glyma.08G119600	8.6351	7.95072	5.72833
FAS1 domain-containing protein	Glyma.12G069400	4.8158	3.14009	0
FAS1 domain-containing protein	Glyma.12G069900	6.82025	6.84852	0
FAS1 domain-containing protein	Glyma.12G069800	5.8926	6.54811	0
FAS1 domain-containing protein	Glyma.12G070200	0	6.43228	0
FAS1 domain-containing protein	Glyma.12G069500	0	6.09737	0
glucuronoxylan 4-O-methyltransferase 1-like	Glyma.16G001600	1.03534	0	0
glucuronoxylan 4-O-methyltransferase 1-like	Glyma.02G105400	0	1.67474	1.861
glucuronoxylan 4-O-methyltransferase 2-like	Glyma.06G169900	4.76189	0	0
glucuronoxylan 4-O-methyltransferase 2-like	Glyma.05G048600	0	1.47353	1.48044
glucuronoxylan 4-O-methyltransferase 3-like	Glyma.11G053200	2.42894	1.68996	0
glucuronoxylan 4-O-methyltransferase 3-like	Glyma.17G169200	1.88265	0	0
glucuronoxylan 4-O-methyltransferase 3-like	Glyma.04G255800	2.00396	1.40645	1.46599
glucuronoxylan 4-O-methyltransferase 3-like	Glyma.05G085700	2.97577	1.63662	2.03664
glucuronoxylan 4-O-methyltransferase 3-like	Glyma.01G189000	3.43452	2.40731	0
glucuronoxylan 4-O-methyltransferase 3-like	Glyma.05G147600	2.52516	2.2063	2.48716
Glycosyltransferases	Glyma.19G179100	2.73867	1.41801	1.75006
Glycosyltransferases	Glyma.10G050100	3.06544	0	2.20328
Glycosyltransferases	Glyma.03G178300	2.12555	1.4296	1.55324
Glycosyltransferases	Glyma.04G082100	0	1.06573	0
Hexosyltransferase	Glyma.04G038500	1.74449	0	0
Hexosyltransferase	Glyma.17G242500	2.10779	1.59553	1.65329
Hexosyltransferase	Glyma.14G082500	1.59623	0	0

## Sheet: Sheet2
Protein names	Kefeng 1_Down_DEGs	3 dpi vs 1 dpi	5 dpi vs 1 dpi	7 dpi vs 1 dpi
Beta-galactosidase (EC 3.2.1.23)	Glyma.16G131800	-2.62817	0	0
Beta-galactosidase (EC 3.2.1.23)	Glyma.04G028600	-1.29096	-1.10587	-1.28201
Beta-galactosidase (EC 3.2.1.23)	Glyma.17G055100	-1.59521	0	0
Beta-galactosidase (EC 3.2.1.23)	Glyma.11G073100	-1.98323	0	0
Beta-galactosidase (EC 3.2.1.23)	Glyma.06G157200	-2.05794	0	0
Beta-galactosidase (EC 3.2.1.23)	Glyma.02G051700	-3.34614	0	0
Beta-galactosidase (EC 3.2.1.23)	Glyma.13G350700	-1.96212	-1.01101	-1.53365
beta-galactosidase (EC 3.2.1.23)	Glyma.17G254100	-1.03591	0	0
Beta-galactosidase (EC 3.2.1.23)	Glyma.15G023800	-2.10165	-1.98135	-2.06081
Beta-galactosidase (EC 3.2.1.23)	Glyma.13G327000	-1.90434	0	0
DUF642 domain-containing protein	Glyma.10G090100	-1.29279	-1.07677	-1.04555
DUF642 domain-containing protein	Glyma.15G276100	-1.73503	0	0
Expansin	Glyma.02G240900	-1.58363	0	0
Expansin	Glyma.12G062700	-2.74284	0	0
Expansin	Glyma.17G260400	-2.25908	-2.18666	-2.34044
Expansin	Glyma.07G132600	-2.61636	-3.04834	-3.43585
Expansin	Glyma.12G150900	-2.15623	-5.15905	-7.04565
Expansin	Glyma.06G195000	-1.57759	0	0
Expansin	Glyma.18G044100	-1.42332	0	-1.5883
Expansin	Glyma.09G236200	-2.19861	0	0
Expansin	Glyma.18G260900	-3.63556	0	0
Expansin	Glyma.02G235900	-1.42106	0	0
Expansin	Glyma.14G221500	-4.94046	-3.14334	-2.58456
Expansin	Glyma.20G033900	-1.66335	-3.1616	-3.75355
Expansin	Glyma.07G229000	-1.5546	-3.38141	-2.53897
Germin-like protein	Glyma.16G007700	-1.62691	0	-1.10202
Germin-like protein	Glyma.07G038500	-1.03851	0	0
Germin-like protein	Glyma.17G049800	-1.1497	0	0
Germin-like protein	Glyma.02G027000	-2.04819	0	0
Pectate lyase (EC 4.2.2.2)	Glyma.18G012200	-4.03122	0	0
Pectate lyase (EC 4.2.2.2)	Glyma.11G244900	-3.55024	0	0
Pectate lyase superfamily protein domain-containing protein	Glyma.08G303200	-1.04513	0	0
Pectate lyase superfamily protein domain-containing protein	Glyma.18G236700	-5.22876	-3.88442	-4.02847
Pectate lyase superfamily protein domain-containing protein	Glyma.08G017300	-4.21442	-2.91448	-2.99488
Pectate lyase superfamily protein domain-containing protein	Glyma.15G146800	-1.46731	0	0
Pectate lyase superfamily protein domain-containing protein	Glyma.07G066900	-1.22398	-2.22473	-2.03926
Pectate lyase superfamily protein domain-containing protein	Glyma.19G221600	-1.66687	0	0
Pectate lyase superfamily protein domain-containing protein	Glyma.05G210900	-3.28413	-2.61536	-2.08299
Pectate lyase superfamily protein domain-containing protein	Glyma.02G015600	-1.18347	0	0
Pectate lyase superfamily protein domain-containing protein	Glyma.03G224600	-1.2787	0	0
Pectate lyase superfamily protein domain-containing protein	Glyma.19G213400	-2.37623	-1.72419	-2.06993
Pectate lyase superfamily protein domain-containing protein	Glyma.09G256100	-3.80271	-3.88841	-3.40355
Pectate lyase superfamily protein domain-containing protein	Glyma.17G029700	-2.85844	-7.31717	-6.75726
Pectin acetylesterase (EC 3.1.1.-)	Glyma.03G225400	-1.00862	0	0
Pectin acetylesterase (EC 3.1.1.-)	Glyma.13G117000	-2.17578	0	-1.03173
Pectinesterase (EC 3.1.1.11)	Glyma.07G125100	-4.84656	0	-4.97307
Pectinesterase (EC 3.1.1.11)	Glyma.16G014100	-1.0065	0	0
Pectinesterase (EC 3.1.1.11)	Glyma.19G212600	-1.76748	0	0
Pectinesterase (EC 3.1.1.11)	Glyma.01G006800	-5.49895	-2.9917	-2.59731
Pectinesterase (EC 3.1.1.11)	Glyma.10G009000	-4.88872	-4.98775	-5.01713
Pectinesterase (EC 3.1.1.11)	Glyma.19G145700	-4.11906	0	0
Pectinesterase (EC 3.1.1.11)	Glyma.06G128500	-1.09812	-1.31601	-1.05694
Pectinesterase (EC 3.1.1.11)	Glyma.03G216000	-2.72712	-7.50977	-6.79958
Pectinesterase (EC 3.1.1.11)	Glyma.13G115200	-2.86685	-5.45138	-3.26716
Pectinesterase (EC 3.1.1.11)	Glyma.19G212500	-3.78312	-7.04803	-7.07661
Pectinesterase (EC 3.1.1.11)	Glyma.04G236200	-1.27988	0	0
Pectinesterase (EC 3.1.1.11)	Glyma.08G147900	-2.06042	-1.5903	-1.35277
Pectinesterase (EC 3.1.1.11)	Glyma.01G209500	-5.55426	0	0
Pectinesterase (EC 3.1.1.11)	Glyma.17G044500	-2.8451	-2.88138	-2.93562
Pectinesterase (EC 3.1.1.11)	Glyma.03G215800	-1.81049	-4.37578	-2.28671
Pectinesterase (EC 3.1.1.11)	Glyma.19G212300	-1.60376	-4.99925	-3.87806
Pectinesterase inhibitor domain-containing protein	Glyma.19G225700	-3.90444	-6.43025	-3.60386
Pectinesterase inhibitor domain-containing protein	Glyma.05G190300	-1.86401	-1.39665	-1.21589
Polygalacturonase	Glyma.18G116400	-1.39694	0	0
Polygalacturonase	Glyma.05G133400	-2.33041	-4.24635	0
Polygalacturonase	Glyma.15G136700	-3.68532	0	-1.0755
Polygalacturonase	Glyma.08G285400	-5.33663	-3.00547	-3.20386
Polygalacturonase	Glyma.10G010000	-2.39102	-3.45073	-3.07372
Polygalacturonase	Glyma.08G087900	-2.12165	-2.36941	0
Polygalacturonase	Glyma.09G031600	-4.051	0	-1.24424
Polygalacturonase	Glyma.15G009800	-1.00162	0	0
Polygalacturonase	Glyma.18G139900	-2.43973	-1.95464	-2.52443
Xyloglucan endotransglucosylase/hydrolase (EC 2.4.1.207)	Glyma.18G003200	-2.67731	-3.57541	-3.66945
Xyloglucan endotransglucosylase/hydrolase (EC 2.4.1.207)	Glyma.18G137500	-1.78664	-4.90306	-3.5516
Xyloglucan endotransglucosylase/hydrolase (EC 2.4.1.207)	Glyma.16G045000	-1.28242	0	0
Xyloglucan endotransglucosylase/hydrolase (EC 2.4.1.207)	Glyma.10G251700	-1.34209	0	-1.00665
Xyloglucan endotransglucosylase/hydrolase (EC 2.4.1.207)	Glyma.17G065300	-1.34653	-4.62772	-3.99533
Xyloglucan endotransglucosylase/hydrolase (EC 2.4.1.207)	Glyma.13G141200	-4.7415	0	0
Xyloglucan endotransglucosylase/hydrolase (EC 2.4.1.207)	Glyma.11G193600	-1.67148	-3.55804	-3.54524
Xyloglucan endotransglucosylase/hydrolase (EC 2.4.1.207)	Glyma.20G141800	-1.79083	-1.09331	-1.34522
Xyloglucan endotransglucosylase/hydrolase (EC 2.4.1.207)	Glyma.13G095200	-3.35486	-6.66342	-4.83239
Xyloglucan endotransglucosylase/hydrolase (EC 2.4.1.207)	Glyma.17G065400	-3.04051	-8.94281	-6.49308
Xyloglucan endotransglucosylase/hydrolase (EC 2.4.1.207)	Glyma.13G103100	-1.11121	-1.00641	0
Xyloglucan endotransglucosylase/hydrolase (EC 2.4.1.207)	Glyma.17G065000	-1.23089	-8.75389	-5.18853
Xyloglucan endotransglucosylase/hydrolase (EC 2.4.1.207)	Glyma.13G094900	-2.84832	-5.28899	-4.14682
Xyloglucan endotransglucosylase/hydrolase (EC 2.4.1.207)	Glyma.11G044800	-2.14491	0	0
Xyloglucan endotransglucosylase/hydrolase (EC 2.4.1.207)	Glyma.13G095300	-2.08633	-5.37581	-4.81592
Xyloglucan endotransglucosylase/hydrolase (EC 2.4.1.207)	Glyma.17G065100	-3.42804	-7.20924	-4.47503
Xyloglucan endotransglucosylase/hydrolase (EC 2.4.1.207)	Glyma.12G101800	-2.22146	-1.35188	-1.22052
Xyloglucan endotransglucosylase/hydrolase (EC 2.4.1.207)	Glyma.13G304400	-2.14271	-1.72945	-1.68529
Xyloglucan endotransglucosylase/hydrolase (EC 2.4.1.207)	Glyma.13G095000	-2.76426	-4.58655	-4.17421
Xyloglucan endotransglucosylase/hydrolase (EC 2.4.1.207)	Glyma.17G064900	-1.71844	-6.16513	-2.59795
Xyloglucan endotransglucosylase/hydrolase (EC 2.4.1.207)	Glyma.01G196800	-2.47482	0	0
Xyloglucan endotransglucosylase/hydrolase (EC 2.4.1.207)	Glyma.11G253900	-2.5291	-2.97656	-3.1777
Xyloglucan endotransglucosylase/hydrolase (EC 2.4.1.207)	Glyma.17G065200	-3.75129	-9.66242	-6.02603
Xyloglucan endotransglucosylase/hydrolase (EC 2.4.1.207)	Glyma.17G157400	-1.12261	-3.06877	-1.8491
Xyloglucan endotransglucosylase/hydrolase (EC 2.4.1.207)	Glyma.12G197600	-3.53004	-2.78326	-2.36013
xyloglucan:xyloglucosyl transferase (EC 2.4.1.207)	Glyma.13G095100	-1.5371	-4.08152	-2.57246

## Sheet: Sheet3
Protein names	NN1138-2_Down_DEGs	3 dpi vs 1 dpi	5 dpi vs 1 dpi	7 dpi vs 1 dpi
Beta-galactosidase (EC 3.2.1.23)	Glyma.07G010400	-1.79716	0	-3.20333
Beta-galactosidase (EC 3.2.1.23)	Glyma.13G327000	-1.65533	0	0
Beta-galactosidase (EC 3.2.1.23)	Glyma.08G193500	-1.54162	0	-1.67957
Beta-galactosidase (EC 3.2.1.23)	Glyma.17G055100	0	0	-1.73439
Beta-galactosidase (EC 3.2.1.23)	Glyma.13G350700	0	0	-2.99666
Beta-galactosidase (EC 3.2.1.23)	Glyma.09G062900	0	0	-2.84559
Beta-galactosidase (EC 3.2.1.23)	Glyma.15G023800	0	0	-5.31284
Cellulose synthase (EC 2.4.1.12)	Glyma.09G103000	-1.3464	0	0
Cellulose synthase (EC 2.4.1.12)	Glyma.16G165900	-1.01822	0	0
Cellulose synthase (EC 2.4.1.12)	Glyma.13G202500	0	0	-1.32468
Cellulose synthase (EC 2.4.1.12)	Glyma.05G187300	0	0	-1.16105
Cellulose synthase (EC 2.4.1.12)	Glyma.12G237000	0	0	-1.15557
Expansin	Glyma.18G054000	-2.79235	0	-2.71478
Expansin	Glyma.18G181700	-2.20524	0	-2.01376
Expansin	Glyma.11G160000	-2.44617	0	-2.00022
Expansin	Glyma.02G248500	-2.11387	0	0
Expansin	Glyma.11G139100	-1.05852	0	0
Expansin	Glyma.06G143300	-2.2769	0	-1.92295
Expansin	Glyma.07G132600	-1.85909	0	-1.67484
Expansin	Glyma.04G222100	-1.7759	-1.63752	-1.69641
Expansin	Glyma.02G109100	0	0	-1.71027
Expansin	Glyma.17G260400	0	0	-3.41107
Expansin	Glyma.01G214400	0	0	-3.3175
Expansin	Glyma.01G050100	0	0	-1.96019
Expansin	Glyma.18G044100	0	0	-2.25645
Expansin	Glyma.14G210500	0	0	-1.79997
Germin-like protein	Glyma.16G007700	0	0	-2.11493
Germin-like protein	Glyma.07G038500	0	0	-1.76333
Germin-like protein	Glyma.15G222500	0	0	-3.44356
glucan endo-1,3-beta-D-glucosidase (EC 3.2.1.39) ((1->3)-beta-glucan endohydrolase) (Beta-1,3-endoglucanase)	Glyma.03G132900	0	-4.58561	0
Hexosyltransferase (EC 2.4.1.-)	Glyma.18G105900	-1.1371	0	0
Hexosyltransferase (EC 2.4.1.-)	Glyma.13G050600	0	0	-1.61362
Pectate lyase (EC 4.2.2.2)	Glyma.05G044000	-1.3939	0	-3.37029
Pectate lyase (EC 4.2.2.2)	Glyma.17G126500	-1.81337	0	-1.64087
Pectate lyase (EC 4.2.2.2)	Glyma.06G174700	-1.9761	0	0
Pectate lyase (EC 4.2.2.2)	Glyma.10G277200	0	0	-1.77355
Pectate lyase (EC 4.2.2.2)	Glyma.20G112600	0	0	-3.97851
Pectate lyase superfamily protein domain-containing protein	Glyma.17G029700	-1.49904	0	-9.29139
Pectate lyase superfamily protein domain-containing protein	Glyma.07G244200	0	-1.22271	-2.60647
Pectate lyase superfamily protein domain-containing protein	Glyma.19G213400	0	-2.13033	-5.4173
Pectate lyase superfamily protein domain-containing protein	Glyma.15G146800	0	0	-1.89879
Pectate lyase superfamily protein domain-containing protein	Glyma.17G047800	0	0	-1.00608
Pectate lyase superfamily protein domain-containing protein	Glyma.09G256100	0	0	-1.41093
Pectin acetylesterase (EC 3.1.1.-)	Glyma.16G107500	-3.08371	0	0
Pectin acetylesterase (EC 3.1.1.-)	Glyma.16G107300	0	0	-2.11507
Pectin acetylesterase (EC 3.1.1.-)	Glyma.13G117000	0	0	-1.5793
Pectin acetylesterase (EC 3.1.1.-)	Glyma.09G216800	0	0	-3.08204
Pectinesterase (EC 3.1.1.11)	Glyma.03G215800	-2.47368	0	-4.87805
Pectinesterase (EC 3.1.1.11)	Glyma.16G014100	-1.51951	0	0
Pectinesterase (EC 3.1.1.11)	Glyma.15G184400	-1.00555	0	0
Pectinesterase (EC 3.1.1.11)	Glyma.06G128500	-1.09867	0	0
Pectinesterase (EC 3.1.1.11)	Glyma.19G187800	-4.14993	-3.98593	0
Pectinesterase (EC 3.1.1.11)	Glyma.09G077100	-1.81198	0	-2.67656
Pectinesterase (EC 3.1.1.11)	Glyma.17G044500	-1.35915	0	-3.59021
Pectinesterase (EC 3.1.1.11)	Glyma.16G014000	0	0	-1.86157
Pectinesterase (EC 3.1.1.11)	Glyma.08G044000	0	0	-6.03107
Pectinesterase (EC 3.1.1.11)	Glyma.13G115400	0	0	-1.5214
Pectinesterase (EC 3.1.1.11)	Glyma.14G159600	0	0	-2.47569
Polygalacturonase	Glyma.18G116400	-1.06	0	0
Polygalacturonase	Glyma.09G021100	-1.93111	0	-2.275
Polygalacturonase	Glyma.15G127500	0	0	-1.61303
Polygalacturonase	Glyma.02G015600	0	0	-3.40381
Polygalacturonase	Glyma.08G285400	0	0	-3.24102
Polygalacturonase	Glyma.10G016100	0	0	-5.01474
Polygalacturonase	Glyma.18G139900	0	0	-2.59223
Repetitive proline-rich cell wall protein 1	Glyma.09G092700	-4.66859	-6.78173	0
Repetitive proline-rich cell wall protein 3	Glyma.11G154900	0	-1.61224	-1.47055
Xyloglucan endotransglucosylase/hydrolase (EC 2.4.1.207)	Glyma.13G095200	-2.71086	-3.61547	-3.47309
Xyloglucan endotransglucosylase/hydrolase (EC 2.4.1.207)	Glyma.13G095000	-1.62213	-3.33533	-6.62888
Xyloglucan endotransglucosylase/hydrolase (EC 2.4.1.207)	Glyma.18G003200	-1.43375	-1.48428	-2.44691
Xyloglucan endotransglucosylase/hydrolase (EC 2.4.1.207)	Glyma.20G012300	-1.37467	0	-1.22537
Xyloglucan endotransglucosylase/hydrolase (EC 2.4.1.207)	Glyma.05G150400	-1.35903	-2.03043	-2.65086
Xyloglucan endotransglucosylase/hydrolase (EC 2.4.1.207)	Glyma.12G178000	-5.952	0	0
Xyloglucan endotransglucosylase/hydrolase (EC 2.4.1.207)	Glyma.17G065400	-3.11535	-4.12195	-4.52929
Xyloglucan endotransglucosylase/hydrolase (EC 2.4.1.207)	Glyma.17G065300	-2.44937	-3.02893	-2.15055
Xyloglucan endotransglucosylase/hydrolase (EC 2.4.1.207)	Glyma.17G065200	-2.92036	0	-8.49863
Xyloglucan endotransglucosylase/hydrolase (EC 2.4.1.207)	Glyma.13G094900	-1.23377	-2.57264	-5.36984
Xyloglucan endotransglucosylase/hydrolase (EC 2.4.1.207)	Glyma.11G193600	-2.21305	-3.94666	-5.05104
Xyloglucan endotransglucosylase/hydrolase (EC 2.4.1.207)	Glyma.20G141800	-1.58361	0	-2.26927
Xyloglucan endotransglucosylase/hydrolase (EC 2.4.1.207)	Glyma.17G065100	0	-3.58542	-6.44775
Xyloglucan endotransglucosylase/hydrolase (EC 2.4.1.207)	Glyma.17G065000	0	-6.29484	-8.56867
Xyloglucan endotransglucosylase/hydrolase (EC 2.4.1.207)	Glyma.01G196800	0	-2.02803	-2.55725
Xyloglucan endotransglucosylase/hydrolase (EC 2.4.1.207)	Glyma.17G157400	0	-1.991	-10.6798
Xyloglucan endotransglucosylase/hydrolase (EC 2.4.1.207)	Glyma.13G095300	0	0	-7.26165
Xyloglucan endotransglucosylase/hydrolase (EC 2.4.1.207)	Glyma.16G150300	0	0	-2.55772
Xyloglucan endotransglucosylase/hydrolase (EC 2.4.1.207)	Glyma.08G093900	0	0	-4.774
Xyloglucan endotransglucosylase/hydrolase (EC 2.4.1.207)	Glyma.02G068900	0	0	-4.31689
Xyloglucan endotransglucosylase/hydrolase (EC 2.4.1.207)	Glyma.18G137500	0	0	-6.22257
Xyloglucan endotransglucosylase/hydrolase (EC 2.4.1.207)	Glyma.17G064900	0	0	-5.77029
Xyloglucan endotransglucosylase/hydrolase (EC 2.4.1.207)	Glyma.10G251700	0	0	-1.51569
Xyloglucan endotransglucosylase/hydrolase (EC 2.4.1.207)	Glyma.05G109600	0	0	-4.32965
Xyloglucan endotransglucosylase/hydrolase (EC 2.4.1.207)	Glyma.05G138700	0	0	-5.06172
Xyloglucan endotransglucosylase/hydrolase (EC 2.4.1.207)	Glyma.13G304400	0	0	-3.92229
Xyloglucan endotransglucosylase/hydrolase (EC 2.4.1.207)	Glyma.12G197600	0	0	-4.08665
Xyloglucan endotransglucosylase/hydrolase 2 (EC 2.4.1.207) (Brassinosteroid-regulated protein BRU1)	Glyma.08G107300	0	0	-1.85441
xyloglucan:xyloglucosyl transferase (EC 2.4.1.207)	Glyma.13G095100	0	0	-6.11965
