# Supplementary material for: Comparative transcriptome analysis reveals key pathways and regulatory networks in early resistance of Glycine max to soybean mosaic virus
Source: Front Microbiol. 2023 Oct 19;14:1241076. doi: 10.3389/fmicb.2023.1241076 (PMC10687721; doi:10.3389/fmicb.2023.1241076)
Supplement: Supplementary file 1 [file Data_Sheet_1.zip › Table S8.XLSX]

## Sheet: Sheet1
KEGG pathway related to	Comparison group	Count	Genes	padj
resistance-response DEGs
Photosynthesis - antenna proteins	Common_1	14	GLYMA_01G115900, GLYMA_05G128000, GLYMA_12G219300, GLYMA_16G165200, GLYMA_04G167900, GLYMA_15G052400, GLYMA_16G016100, GLYMA_08G082900, GLYMA_16G165800, GLYMA_03G060300, GLYMA_16G165500, GLYMA_16G145800, GLYMA_10G177200, GLYMA_14G008000	7.52816e-13
Circadian rhythm - plant	Common_1	11	GLYMA_06G103200, GLYMA_10G221500, GLYMA_20G170000, GLYMA_01G192100, GLYMA_06G136600, GLYMA_02G130400, GLYMA_08G046500, GLYMA_04G228300, GLYMA_16G027200, GLYMA_17G149300, GLYMA_05G239400	0.00042999
Plant hormone signal transduction	Common_1	27	GLYMA_09G066500, GLYMA_11G246400, GLYMA_10G036700, GLYMA_13G123100, GLYMA_13G076800, GLYMA_15G078800, GLYMA_07G051700, GLYMA_18G184500, GLYMA_03G251700, GLYMA_02G282100, GLYMA_15G062700, GLYMA_15G062500, GLYMA_10G186800, GLYMA_08G036400, GLYMA_14G031300, GLYMA_03G256200, GLYMA_14G032200, GLYMA_05G119600, GLYMA_02G254300, GLYMA_04G254800, GLYMA_10G019700, GLYMA_01G124700, GLYMA_13G224300, GLYMA_08…	0.00080291
beta-Alanine metabolism	Common_1	8	GLYMA_14G152100, GLYMA_14G032300, GLYMA_13G170600, GLYMA_18G043600, GLYMA_16G209300, GLYMA_18G143600, GLYMA_06G183900, GLYMA_07G239200	0.0405683
Phenylpropanoid biosynthesis	Common_2	8	GLYMA_06G275900, GLYMA_04G220600, GLYMA_15G132600, GLYMA_09G026900, GLYMA_06G145300, GLYMA_12G129500, GLYMA_08G179700, GLYMA_13G138300	3.28692e-06
Photosynthesis - antenna proteins	KF1_3d vs 1d_up	25	GLYMA_07G047600, GLYMA_02G305400, GLYMA_12G219300, GLYMA_16G165200, GLYMA_16G016100, GLYMA_16G165800, GLYMA_03G060300, GLYMA_08G074000, GLYMA_16G165500, GLYMA_02G309500, GLYMA_14G003400, GLYMA_10G177200, GLYMA_13G282000, GLYMA_09G154700, GLYMA_06G194900, GLYMA_01G115900, GLYMA_05G128000, GLYMA_15G052400, GLYMA_04G167900, GLYMA_08G082900, GLYMA_20G212900, GLYMA_08G180000, GLYMA_16G145800, GLYMA_03…	3.61448e-22
Plant hormone signal transduction	KF1_3d vs 1d_up	62	GLYMA_18G020900, GLYMA_11G236300, GLYMA_14G167000, GLYMA_13G123100, GLYMA_01G183500, GLYMA_07G253100, GLYMA_15G078800, GLYMA_07G051700, GLYMA_18G184500, GLYMA_08G272500, GLYMA_13G085100, GLYMA_14G116800, GLYMA_02G282100, GLYMA_15G062700, GLYMA_09G062600, GLYMA_15G062500, GLYMA_12G177400, GLYMA_06G158700, GLYMA_13G356600, GLYMA_19G254000, GLYMA_08G036400, GLYMA_14G031300, GLYMA_18G130900, GLYMA_03…	9.19935e-06
Circadian rhythm - plant	KF1_3d vs 1d_up	19	GLYMA_06G103200, GLYMA_05G067100, GLYMA_10G048100, GLYMA_10G221500, GLYMA_16G150700, GLYMA_04G050200, GLYMA_10G180600, GLYMA_19G224700, GLYMA_17G149300, GLYMA_05G239400, GLYMA_20G170000, GLYMA_07G058200, GLYMA_01G192100, GLYMA_05G025000, GLYMA_06G136600, GLYMA_02G130400, GLYMA_08G046500, GLYMA_04G228300, GLYMA_16G027200	7.036e-05
Alanine, aspartate and glutamate metabolism	KF1_3d vs 1d_up	14	GLYMA_16G041200, GLYMA_18G043600, GLYMA_11G215500, GLYMA_11G236200, GLYMA_09G168900, GLYMA_03G040600, GLYMA_11G171400, GLYMA_02G228100, GLYMA_09G222700, GLYMA_05G188500, GLYMA_09G222600, GLYMA_04G007300, GLYMA_14G195000, GLYMA_18G041100	0.0170055
Photosynthesis - antenna proteins	KF1_5d vs 1d_up	20	GLYMA_01G115900, GLYMA_05G128000, GLYMA_07G047600, GLYMA_12G219300, GLYMA_16G165200, GLYMA_04G167900, GLYMA_15G052400, GLYMA_16G016100, GLYMA_08G082900, GLYMA_16G165800, GLYMA_03G060300, GLYMA_08G074000, GLYMA_16G165500, GLYMA_08G180000, GLYMA_16G145800, GLYMA_14G003400, GLYMA_10G177200, GLYMA_14G008000, GLYMA_13G282000, GLYMA_06G194900	2.26509e-15
Plant hormone signal transduction	KF1_5d vs 1d_up	61	GLYMA_11G106000, GLYMA_18G020900, GLYMA_09G123600, GLYMA_12G030900, GLYMA_11G236300, GLYMA_08G074500, GLYMA_14G167000, GLYMA_13G123100, GLYMA_03G070500, GLYMA_07G253100, GLYMA_15G078800, GLYMA_07G051700, GLYMA_18G184500, GLYMA_06G007100, GLYMA_02G255800, GLYMA_13G085100, GLYMA_02G282100, GLYMA_15G062700, GLYMA_09G062600, GLYMA_15G062500, GLYMA_17G042800, GLYMA_17G256700, GLYMA_04G042000, GLYMA_19…	3.75796e-07
Fatty acid degradation	KF1_5d vs 1d_up	16	GLYMA_14G152100, GLYMA_07G149400, GLYMA_10G010800, GLYMA_04G240800, GLYMA_07G161900, GLYMA_18G200300, GLYMA_12G015400, GLYMA_06G183900, GLYMA_02G010300, GLYMA_12G015100, GLYMA_07G239200, GLYMA_11G175900, GLYMA_13G170600, GLYMA_19G218300, GLYMA_01G116300, GLYMA_12G047400	0.000999824
Circadian rhythm - plant	KF1_5d vs 1d_up	16	GLYMA_06G103200, GLYMA_05G067100, GLYMA_10G048100, GLYMA_10G221500, GLYMA_19G260400, GLYMA_17G149300, GLYMA_05G239400, GLYMA_20G170000, GLYMA_07G058200, GLYMA_01G192100, GLYMA_06G136600, GLYMA_02G130400, GLYMA_08G046500, GLYMA_03G261300, GLYMA_04G228300, GLYMA_16G027200	0.000999824
ABC transporters	KF1_5d vs 1d_up	17	GLYMA_20G184900, GLYMA_19G016600, GLYMA_19G202200, GLYMA_02G188300, GLYMA_07G015800, GLYMA_11G090200, GLYMA_10G205600, GLYMA_02G238300, GLYMA_13G118500, GLYMA_08G270300, GLYMA_03G204800, GLYMA_10G203000, GLYMA_08G201300, GLYMA_01G154400, GLYMA_12G135300, GLYMA_03G224100, GLYMA_13G361900	0.00831716
Isoflavonoid biosynthesis	KF1_7d vs 1d_up	23	GLYMA_11G070500, GLYMA_01G239600, GLYMA_11G070600, GLYMA_03G147700, GLYMA_01G211800, GLYMA_09G269600, GLYMA_09G049100, GLYMA_18G220500, GLYMA_19G030500, GLYMA_09G049300, GLYMA_09G049200, GLYMA_18G269600, GLYMA_07G202300, GLYMA_13G173300, GLYMA_09G048700, GLYMA_08G248000, GLYMA_19G151100, GLYMA_13G173500, GLYMA_19G151200, GLYMA_01G172600, GLYMA_09G048900, GLYMA_09G269500, GLYMA_18G080400	1.57207e-11
Phenylpropanoid biosynthesis	KF1_7d vs 1d_up	48	GLYMA_19G091800, GLYMA_01G187700, GLYMA_07G087400, GLYMA_08G039200, GLYMA_13G255300, GLYMA_14G221400, GLYMA_03G032800, GLYMA_20G240600, GLYMA_03G181600, GLYMA_17G163200, GLYMA_13G095600, GLYMA_15G129200, GLYMA_03G181700, GLYMA_15G129000, GLYMA_19G182300, GLYMA_03G038700, GLYMA_03G038600, GLYMA_02G309300, GLYMA_14G221200, GLYMA_18G104100, GLYMA_16G131200, GLYMA_09G022300, GLYMA_08G179600, GLYMA_20…	4.76915e-08
Flavonoid biosynthesis	KF1_7d vs 1d_up	26	GLYMA_10G292200, GLYMA_05G022100, GLYMA_01G187700, GLYMA_08G110500, GLYMA_18G104100, GLYMA_01G091400, GLYMA_02G307300, GLYMA_14G005700, GLYMA_02G158700, GLYMA_05G153200, GLYMA_11G027700, GLYMA_01G004200, GLYMA_13G371000, GLYMA_18G285800, GLYMA_05G147000, GLYMA_02G103500, GLYMA_08G109500, GLYMA_20G241600, GLYMA_08G109200, GLYMA_20G241500, GLYMA_09G075200, GLYMA_08G220200, GLYMA_11G011500, GLYMA_01…	1.26943e-07
Photosynthesis - antenna proteins	KF1_7d vs 1d_up	14	GLYMA_01G115900, GLYMA_05G128000, GLYMA_12G219300, GLYMA_16G165200, GLYMA_04G167900, GLYMA_15G052400, GLYMA_16G016100, GLYMA_08G082900, GLYMA_16G165800, GLYMA_03G060300, GLYMA_16G165500, GLYMA_16G145800, GLYMA_10G177200, GLYMA_14G008000	8.27435e-07
Circadian rhythm - plant	KF1_7d vs 1d_up	21	GLYMA_05G153200, GLYMA_06G103200, GLYMA_10G221500, GLYMA_19G260400, GLYMA_08G109500, GLYMA_17G149300, GLYMA_08G109200, GLYMA_05G239400, GLYMA_09G075200, GLYMA_20G170000, GLYMA_08G110500, GLYMA_11G011500, GLYMA_01G091400, GLYMA_01G192100, GLYMA_01G228700, GLYMA_06G136600, GLYMA_02G130400, GLYMA_08G046500, GLYMA_03G261300, GLYMA_04G228300, GLYMA_16G027200	2.84227e-05
Phenylalanine metabolism	KF1_7d vs 1d_up	15	GLYMA_11G238300, GLYMA_18G143600, GLYMA_03G167900, GLYMA_10G058200, GLYMA_03G181600, GLYMA_08G106000, GLYMA_15G128000, GLYMA_13G145000, GLYMA_03G181700, GLYMA_07G239200, GLYMA_10G209800, GLYMA_19G182300, GLYMA_02G309300, GLYMA_20G145300, GLYMA_20G180800	3.1556e-05
MAPK signaling pathway - plant	KF1_7d vs 1d_up	40	GLYMA_09G066500, GLYMA_09G236800, GLYMA_10G036700, GLYMA_02G143800, GLYMA_13G123100, GLYMA_13G299000, GLYMA_18G056600, GLYMA_09G255000, GLYMA_03G162700, GLYMA_13G076800, GLYMA_12G202700, GLYMA_03G251700, GLYMA_15G062300, GLYMA_10G007000, GLYMA_15G062700, GLYMA_18G236800, GLYMA_15G062500, GLYMA_15G062400, GLYMA_18G208800, GLYMA_04G239400, GLYMA_07G105700, GLYMA_10G186800, GLYMA_12G073000, GLYMA_01…	0.000149511
Cyanoamino acid metabolism	KF1_7d vs 1d_up	17	GLYMA_12G053900, GLYMA_07G126200, GLYMA_15G105900, GLYMA_12G053800, GLYMA_18G234600, GLYMA_11G236100, GLYMA_07G151900, GLYMA_06G043000, GLYMA_12G054300, GLYMA_11G129700, GLYMA_12G054200, GLYMA_11G129300, GLYMA_16G039300, GLYMA_15G031400, GLYMA_16G097200, GLYMA_11G129800, GLYMA_11G129900	0.000173093
Plant hormone signal transduction	KF1_7d vs 1d_up	63	GLYMA_11G106000, GLYMA_12G030900, GLYMA_13G123100, GLYMA_13G316900, GLYMA_08G010400, GLYMA_15G078800, GLYMA_07G051700, GLYMA_18G184500, GLYMA_02G255800, GLYMA_15G062300, GLYMA_10G007000, GLYMA_02G282100, GLYMA_15G062700, GLYMA_15G062500, GLYMA_04G137600, GLYMA_20G203700, GLYMA_08G036400, GLYMA_19G164100, GLYMA_14G031300, GLYMA_03G256200, GLYMA_13G166200, GLYMA_11G228300, GLYMA_05G119600, GLYMA_04…	0.000512526
Tropane, piperidine and pyridine alkaloid biosynthesis	KF1_7d vs 1d_up	14	GLYMA_05G153200, GLYMA_11G238300, GLYMA_18G143600, GLYMA_08G109500, GLYMA_08G109200, GLYMA_12G059200, GLYMA_09G075200, GLYMA_12G059300, GLYMA_08G110500, GLYMA_11G011500, GLYMA_01G091400, GLYMA_20G145300, GLYMA_01G228700, GLYMA_02G130400	0.00172835
Tyrosine metabolism	KF1_7d vs 1d_up	15	GLYMA_14G042000, GLYMA_07G149400, GLYMA_11G238300, GLYMA_18G143600, GLYMA_03G167900, GLYMA_18G200300, GLYMA_12G015400, GLYMA_12G015300, GLYMA_13G183200, GLYMA_15G128000, GLYMA_12G015100, GLYMA_20G145300, GLYMA_07G193300, GLYMA_07G193400, GLYMA_01G116300	0.00449925
Fatty acid degradation	KF1_7d vs 1d_up	16	GLYMA_14G152100, GLYMA_14G042000, GLYMA_07G149400, GLYMA_07G161900, GLYMA_18G200300, GLYMA_12G015400, GLYMA_12G015300, GLYMA_06G183900, GLYMA_15G034400, GLYMA_02G010300, GLYMA_12G015100, GLYMA_07G239200, GLYMA_13G170600, GLYMA_20G060300, GLYMA_01G116300, GLYMA_12G047400	0.0064448
Biosynthesis of various plant secondary metabolites	KF1_7d vs 1d_up	14	GLYMA_12G053900, GLYMA_15G105900, GLYMA_12G053800, GLYMA_03G096500, GLYMA_07G151900, GLYMA_12G054300, GLYMA_11G129700, GLYMA_12G054200, GLYMA_11G129300, GLYMA_16G039300, GLYMA_15G031400, GLYMA_16G097200, GLYMA_11G129800, GLYMA_11G129900	0.0169851
ABC transporters	KF1_7d vs 1d_up	18	GLYMA_17G039200, GLYMA_20G184900, GLYMA_19G016600, GLYMA_19G202200, GLYMA_02G188300, GLYMA_10G205600, GLYMA_15G012000, GLYMA_02G238300, GLYMA_13G355000, GLYMA_15G011900, GLYMA_13G118500, GLYMA_08G270300, GLYMA_03G204800, GLYMA_13G042900, GLYMA_10G203000, GLYMA_12G135300, GLYMA_03G224100, GLYMA_13G361900	0.0226539
Linoleic acid metabolism	KF1_7d vs 1d_up	9	GLYMA_13G075900, GLYMA_20G144600, GLYMA_11G130300, GLYMA_08G189200, GLYMA_20G054100, GLYMA_07G196800, GLYMA_13G030300, GLYMA_10G249100, GLYMA_03G264300	0.0390047
Ascorbate and aldarate metabolism	KF1_7d vs 1d_up	15	GLYMA_14G152100, GLYMA_13G076900, GLYMA_01G005100, GLYMA_16G019900, GLYMA_19G259400, GLYMA_19G259300, GLYMA_06G183900, GLYMA_07G126600, GLYMA_07G050900, GLYMA_15G034400, GLYMA_01G164700, GLYMA_13G170600, GLYMA_03G066600, GLYMA_07G266200, GLYMA_05G002500	0.0390047
beta-Alanine metabolism	KF1_7d vs 1d_up	14	GLYMA_14G152100, GLYMA_18G043600, GLYMA_14G209400, GLYMA_16G209300, GLYMA_09G063000, GLYMA_18G143600, GLYMA_07G105400, GLYMA_06G183900, GLYMA_15G169600, GLYMA_15G034400, GLYMA_07G239200, GLYMA_14G032300, GLYMA_13G170600, GLYMA_20G145300	0.0390047
Phenylpropanoid biosynthesis	NN38_3d vs 1d_down	24	GLYMA_16G132800, GLYMA_04G220600, GLYMA_15G132600, GLYMA_07G214700, GLYMA_15G128700, GLYMA_06G145300, GLYMA_05G125800, GLYMA_15G052700, GLYMA_12G129500, GLYMA_16G164200, GLYMA_13G095600, GLYMA_15G129200, GLYMA_18G055300, GLYMA_03G032700, GLYMA_08G080600, GLYMA_06G275900, GLYMA_11G058100, GLYMA_09G156700, GLYMA_18G103400, GLYMA_09G026900, GLYMA_18G103500, GLYMA_13G138300, GLYMA_08G179700, GLYMA_11…	2.02898e-08
Plant hormone signal transduction	NN38_3d vs 1d_down	24	GLYMA_10G138800, GLYMA_17G065400, GLYMA_17G065300, GLYMA_17G065200, GLYMA_13G095000, GLYMA_05G241600, GLYMA_04G042000, GLYMA_10G031900, GLYMA_13G094900, GLYMA_13G356600, GLYMA_12G035700, GLYMA_10G180100, GLYMA_01G018800, GLYMA_14G185400, GLYMA_04G252300, GLYMA_12G035000, GLYMA_08G049000, GLYMA_19G239100, GLYMA_18G115700, GLYMA_05G196300, GLYMA_20G210400, GLYMA_09G222200, GLYMA_06G067700, GLYMA_07…	0.00251425
Linoleic acid metabolism	NN38_3d vs 1d_down	6	GLYMA_07G034800, GLYMA_13G347700, GLYMA_08G102900, GLYMA_10G153900, GLYMA_15G026400, GLYMA_13G347800	0.0158308
Phenylpropanoid biosynthesis	NN38_5d vs 1d_down	10	GLYMA_06G275900, GLYMA_04G220600, GLYMA_15G132600, GLYMA_10G050800, GLYMA_09G022400, GLYMA_09G026900, GLYMA_06G145300, GLYMA_12G129500, GLYMA_08G179700, GLYMA_13G138300	0.000177009
Plant hormone signal transduction	NN38_5d vs 1d_down	10	GLYMA_17G065400, GLYMA_17G065300, GLYMA_17G065100, GLYMA_19G069200, GLYMA_17G065000, GLYMA_13G095000, GLYMA_13G094900, GLYMA_04G231100, GLYMA_06G134000, GLYMA_14G162100	0.0225315
Plant hormone signal transduction	NN38_7d vs 1d_down	62	GLYMA_13G095300, GLYMA_11G051600, GLYMA_08G095800, GLYMA_06G043400, GLYMA_05G097300, GLYMA_15G020300, GLYMA_13G095100, GLYMA_17G165500, GLYMA_04G053800, GLYMA_08G033800, GLYMA_02G152800, GLYMA_19G213300, GLYMA_01G204200, GLYMA_14G116800, GLYMA_08G223400, GLYMA_01G204400, GLYMA_09G221500, GLYMA_05G196300, GLYMA_07G173700, GLYMA_06G158700, GLYMA_17G065300, GLYMA_17G065100, GLYMA_05G241600, GLYMA_03…	0.00141342
Nitrogen metabolism	NN38_7d vs 1d_down	13	GLYMA_01G030500, GLYMA_02G132100, GLYMA_07G212800, GLYMA_06G109200, GLYMA_13G257200, GLYMA_05G007100, GLYMA_12G175800, GLYMA_13G084000, GLYMA_17G161900, GLYMA_14G164900, GLYMA_04G236900, GLYMA_10G005200, GLYMA_08G286700	0.00808488
Carbon metabolism	NN38_7d vs 1d_down	47	GLYMA_13G372200, GLYMA_02G303000, GLYMA_18G284600, GLYMA_10G225400, GLYMA_11G095600, GLYMA_20G024800, GLYMA_02G120200, GLYMA_17G012000, GLYMA_18G116900, GLYMA_07G185400, GLYMA_14G010900, GLYMA_06G087800, GLYMA_08G223300, GLYMA_17G161900, GLYMA_16G118800, GLYMA_04G089700, GLYMA_07G242100, GLYMA_07G003400, GLYMA_20G243700, GLYMA_05G180100, GLYMA_16G204600, GLYMA_09G258000, GLYMA_12G098900, GLYMA_05…	0.0324381

## Sheet: Sheet2
KEGG pathway related to	Comparison group	Count	Genes	padj
susceptibility-response DEGs
DNA replication	Common_1	20	GLYMA_20G111700, GLYMA_13G156400, GLYMA_08G105600, GLYMA_11G113300, GLYMA_01G187400, GLYMA_15G154900, GLYMA_17G104000, GLYMA_12G039200, GLYMA_05G129700, GLYMA_08G334900, GLYMA_17G035000, GLYMA_07G238400, GLYMA_03G219200, GLYMA_06G310500, GLYMA_09G047300, GLYMA_12G087000, GLYMA_10G278800, GLYMA_16G218700, GLYMA_05G020600, GLYMA_02G286600	1.74229e-10
Glutathione metabolism	Common_1	19	GLYMA_06G148500, GLYMA_06G126700, GLYMA_04G217300, GLYMA_16G056300, GLYMA_19G091400, GLYMA_05G161600, GLYMA_05G161500, GLYMA_19G038400, GLYMA_05G186900, GLYMA_06G078400, GLYMA_08G118900, GLYMA_02G154300, GLYMA_07G139900, GLYMA_06G193500, GLYMA_06G114400, GLYMA_07G139800, GLYMA_18G190200, GLYMA_07G139700, GLYMA_07G139600	0.00139265
DNA replication	KF1_3d vs 1d_down	25	GLYMA_13G156400, GLYMA_15G154900, GLYMA_01G187400, GLYMA_17G104000, GLYMA_12G039200, GLYMA_05G129700, GLYMA_17G035000, GLYMA_07G238400, GLYMA_05G148900, GLYMA_03G219200, GLYMA_09G047300, GLYMA_12G087000, GLYMA_10G278800, GLYMA_05G020600, GLYMA_02G286600, GLYMA_20G111700, GLYMA_18G067800, GLYMA_11G247900, GLYMA_08G105600, GLYMA_11G113300, GLYMA_17G202200, GLYMA_08G334900, GLYMA_06G310500, GLYMA_19…	1.82979e-08
Biosynthesis of amino acids	KF1_3d vs 1d_down	57	GLYMA_03G185800, GLYMA_03G129100, GLYMA_11G240200, GLYMA_17G012600, GLYMA_19G220200, GLYMA_13G087800, GLYMA_13G059400, GLYMA_18G028900, GLYMA_20G009400, GLYMA_17G184900, GLYMA_19G114500, GLYMA_19G190900, GLYMA_02G041900, GLYMA_16G046900, GLYMA_03G027400, GLYMA_02G222400, GLYMA_04G094600, GLYMA_03G184000, GLYMA_06G101700, GLYMA_16G204600, GLYMA_04G193400, GLYMA_10G201100, GLYMA_13G141600, GLYMA_06…	0.00197421
Biosynthesis of nucleotide sugars	KF1_3d vs 1d_down	29	GLYMA_08G148100, GLYMA_12G234300, GLYMA_02G250800, GLYMA_02G120900, GLYMA_11G095600, GLYMA_10G240800, GLYMA_18G272200, GLYMA_19G165400, GLYMA_13G053000, GLYMA_09G148900, GLYMA_19G244600, GLYMA_18G265100, GLYMA_09G244900, GLYMA_18G106300, GLYMA_01G057100, GLYMA_18G248300, GLYMA_01G007300, GLYMA_11G190200, GLYMA_15G210300, GLYMA_08G365900, GLYMA_08G199300, GLYMA_01G167500, GLYMA_18G229800, GLYMA_07…	0.00548178
Nucleotide metabolism	KF1_3d vs 1d_down	26	GLYMA_05G045200, GLYMA_16G043400, GLYMA_16G043700, GLYMA_06G148500, GLYMA_02G129200, GLYMA_04G217300, GLYMA_16G056300, GLYMA_19G091400, GLYMA_14G207800, GLYMA_20G059200, GLYMA_03G089400, GLYMA_01G070300, GLYMA_19G108500, GLYMA_19G177500, GLYMA_01G093200, GLYMA_15G116000, GLYMA_05G046300, GLYMA_13G025800, GLYMA_06G067200, GLYMA_05G216700, GLYMA_05G186900, GLYMA_04G065800, GLYMA_05G222300, GLYMA_10…	0.00548178
Glutathione metabolism	KF1_3d vs 1d_down	28	GLYMA_06G148500, GLYMA_04G217300, GLYMA_01G106000, GLYMA_16G056300, GLYMA_01G106100, GLYMA_19G091400, GLYMA_06G078400, GLYMA_08G118900, GLYMA_02G154300, GLYMA_07G139900, GLYMA_06G114400, GLYMA_07G139800, GLYMA_07G139700, GLYMA_18G190200, GLYMA_07G139600, GLYMA_10G291100, GLYMA_11G216400, GLYMA_17G073800, GLYMA_06G126700, GLYMA_17G092400, GLYMA_05G161600, GLYMA_05G161500, GLYMA_19G038400, GLYMA_05…	0.00678611
Phenylpropanoid biosynthesis	KF1_3d vs 1d_down	39	GLYMA_08G312000, GLYMA_16G150600, GLYMA_03G032500, GLYMA_14G205200, GLYMA_14G053700, GLYMA_11G162100, GLYMA_16G039500, GLYMA_01G232400, GLYMA_01G177900, GLYMA_05G223400, GLYMA_09G026900, GLYMA_01G192500, GLYMA_10G060700, GLYMA_15G028200, GLYMA_17G064400, GLYMA_19G013400, GLYMA_20G214200, GLYMA_13G069400, GLYMA_16G132800, GLYMA_15G132600, GLYMA_13G346100, GLYMA_15G241300, GLYMA_08G311500, GLYMA_08…	0.0166378
Glutathione metabolism	KF1_5d vs 1d_down	49	GLYMA_11G024100, GLYMA_08G175200, GLYMA_01G219900, GLYMA_06G148500, GLYMA_07G140100, GLYMA_16G056300, GLYMA_07G140700, GLYMA_15G251700, GLYMA_02G024800, GLYMA_10G047700, GLYMA_02G154300, GLYMA_18G190500, GLYMA_07G139900, GLYMA_04G020200, GLYMA_06G114400, GLYMA_11G198500, GLYMA_07G139700, GLYMA_04G248300, GLYMA_08G013700, GLYMA_06G126700, GLYMA_05G161500, GLYMA_05G186900, GLYMA_03G176300, GLYMA_08…	9.19824e-11
DNA replication	KF1_5d vs 1d_down	26	GLYMA_13G156400, GLYMA_15G154900, GLYMA_01G187400, GLYMA_17G104000, GLYMA_12G039200, GLYMA_05G129700, GLYMA_17G035000, GLYMA_07G238400, GLYMA_11G183100, GLYMA_03G219200, GLYMA_09G047300, GLYMA_12G087000, GLYMA_10G278800, GLYMA_05G020600, GLYMA_02G286600, GLYMA_20G111700, GLYMA_18G067800, GLYMA_11G247900, GLYMA_08G105600, GLYMA_11G113300, GLYMA_17G202200, GLYMA_08G334900, GLYMA_06G310500, GLYMA_08…	5.56019e-08
Cysteine and methionine metabolism	KF1_5d vs 1d_down	48	GLYMA_01G007800, GLYMA_19G119100, GLYMA_01G160300, GLYMA_17G039000, GLYMA_01G160000, GLYMA_17G100600, GLYMA_13G372200, GLYMA_08G018000, GLYMA_20G129400, GLYMA_01G219900, GLYMA_18G278800, GLYMA_08G255800, GLYMA_02G066100, GLYMA_19G220200, GLYMA_04G187600, GLYMA_15G012300, GLYMA_09G255000, GLYMA_08G140200, GLYMA_17G158100, GLYMA_01G196100, GLYMA_18G238100, GLYMA_08G030100, GLYMA_16G118800, GLYMA_10…	5.72753e-07
Plant-pathogen interaction	KF1_5d vs 1d_down	70	GLYMA_14G215800, GLYMA_13G316100, GLYMA_20G236200, GLYMA_05G030800, GLYMA_02G232600, GLYMA_05G085200, GLYMA_18G238200, GLYMA_02G192700, GLYMA_20G211700, GLYMA_09G131500, GLYMA_07G229500, GLYMA_08G227200, GLYMA_04G194800, GLYMA_02G245700, GLYMA_10G002200, GLYMA_09G210600, GLYMA_02G002100, GLYMA_16G178800, GLYMA_09G210400, GLYMA_19G088200, GLYMA_09G168600, GLYMA_19G160100, GLYMA_01G010700, GLYMA_04…	1.19645e-06
Biosynthesis of amino acids	KF1_5d vs 1d_down	63	GLYMA_03G185800, GLYMA_17G039000, GLYMA_03G129100, GLYMA_13G372200, GLYMA_01G099800, GLYMA_19G220200, GLYMA_08G165400, GLYMA_13G207900, GLYMA_13G059400, GLYMA_19G190900, GLYMA_16G028900, GLYMA_18G009700, GLYMA_02G041900, GLYMA_07G045900, GLYMA_10G268500, GLYMA_06G107800, GLYMA_03G027400, GLYMA_02G222400, GLYMA_03G184000, GLYMA_03G069400, GLYMA_11G247600, GLYMA_06G101700, GLYMA_16G204600, GLYMA_20…	0.00171154
Phenylpropanoid biosynthesis	KF1_5d vs 1d_down	48	GLYMA_11G072000, GLYMA_11G074100, GLYMA_07G087400, GLYMA_08G312000, GLYMA_02G127300, GLYMA_14G205200, GLYMA_12G129500, GLYMA_16G039600, GLYMA_03G181700, GLYMA_11G162100, GLYMA_16G039500, GLYMA_01G177900, GLYMA_06G137100, GLYMA_02G309300, GLYMA_18G211000, GLYMA_09G022400, GLYMA_18G211100, GLYMA_08G179700, GLYMA_15G028200, GLYMA_20G214200, GLYMA_01G004200, GLYMA_16G132800, GLYMA_04G220600, GLYMA_15…	0.00175255
Protein processing in endoplasmic reticulum	KF1_5d vs 1d_down	53	GLYMA_08G068700, GLYMA_15G261500, GLYMA_03G232000, GLYMA_18G010500, GLYMA_14G099900, GLYMA_15G194900, GLYMA_07G200200, GLYMA_07G200000, GLYMA_13G175700, GLYMA_09G131500, GLYMA_13G309800, GLYMA_12G192600, GLYMA_07G043600, GLYMA_01G133400, GLYMA_09G038200, GLYMA_13G176000, GLYMA_14G050600, GLYMA_16G178800, GLYMA_19G011400, GLYMA_17G032000, GLYMA_06G054700, GLYMA_08G212000, GLYMA_19G183400, GLYMA_10…	0.0186344
MAPK signaling pathway - plant	KF1_5d vs 1d_down	45	GLYMA_08G018300, GLYMA_20G236200, GLYMA_08G018000, GLYMA_12G097200, GLYMA_08G345500, GLYMA_11G018000, GLYMA_02G108700, GLYMA_18G056600, GLYMA_18G018400, GLYMA_03G236300, GLYMA_08G018900, GLYMA_09G255000, GLYMA_14G162100, GLYMA_02G232600, GLYMA_08G033800, GLYMA_02G208500, GLYMA_06G307600, GLYMA_18G238100, GLYMA_14G200200, GLYMA_16G031900, GLYMA_18G238200, GLYMA_13G229300, GLYMA_05G211700, GLYMA_07…	0.0186344
Carbon fixation in photosynthetic organisms	KF1_5d vs 1d_down	23	GLYMA_18G229300, GLYMA_10G268500, GLYMA_03G185800, GLYMA_17G100600, GLYMA_10G006500, GLYMA_03G027500, GLYMA_13G097100, GLYMA_02G222400, GLYMA_09G262900, GLYMA_11G247600, GLYMA_12G161300, GLYMA_08G165400, GLYMA_12G037400, GLYMA_13G354900, GLYMA_15G019300, GLYMA_06G082400, GLYMA_16G013900, GLYMA_03G092700, GLYMA_06G087800, GLYMA_04G086300, GLYMA_01G019200, GLYMA_18G009700, GLYMA_07G045900	0.0186344
Glutathione metabolism	KF1_7d vs 1d_down	36	GLYMA_01G219400, GLYMA_11G024100, GLYMA_14G177200, GLYMA_08G175200, GLYMA_01G219900, GLYMA_06G148500, GLYMA_04G217300, GLYMA_16G056300, GLYMA_19G091400, GLYMA_15G251800, GLYMA_07G140700, GLYMA_15G251600, GLYMA_15G251700, GLYMA_06G078400, GLYMA_08G118900, GLYMA_02G154300, GLYMA_18G190500, GLYMA_07G139900, GLYMA_04G020200, GLYMA_06G114400, GLYMA_11G198500, GLYMA_07G139800, GLYMA_07G139700, GLYMA_18…	1.50049e-06
DNA replication	KF1_7d vs 1d_down	21	GLYMA_20G111700, GLYMA_13G156400, GLYMA_08G105600, GLYMA_11G113300, GLYMA_01G187400, GLYMA_15G154900, GLYMA_17G104000, GLYMA_12G039200, GLYMA_05G129700, GLYMA_08G334900, GLYMA_17G035000, GLYMA_07G238400, GLYMA_03G219200, GLYMA_06G310500, GLYMA_09G047300, GLYMA_12G087000, GLYMA_10G278800, GLYMA_08G084400, GLYMA_16G218700, GLYMA_05G020600, GLYMA_02G286600	2.98339e-06
Cysteine and methionine metabolism	KF1_7d vs 1d_down	34	GLYMA_01G007800, GLYMA_19G119100, GLYMA_01G160300, GLYMA_01G160000, GLYMA_17G100600, GLYMA_13G372200, GLYMA_01G219900, GLYMA_18G278800, GLYMA_08G255800, GLYMA_02G066100, GLYMA_04G187600, GLYMA_15G012300, GLYMA_08G140200, GLYMA_17G158100, GLYMA_08G030100, GLYMA_07G185400, GLYMA_16G118800, GLYMA_11G083600, GLYMA_11G045600, GLYMA_05G211700, GLYMA_13G001200, GLYMA_02G041900, GLYMA_06G235500, GLYMA_02…	0.00107602
Protein processing in endoplasmic reticulum	KF1_7d vs 1d_down	43	GLYMA_08G068700, GLYMA_08G068800, GLYMA_02G305600, GLYMA_11G246600, GLYMA_14G100000, GLYMA_03G232000, GLYMA_18G010500, GLYMA_14G099900, GLYMA_17G224900, GLYMA_17G072400, GLYMA_05G168600, GLYMA_07G200500, GLYMA_07G200700, GLYMA_07G200200, GLYMA_01G106800, GLYMA_07G200300, GLYMA_02G093200, GLYMA_20G213900, GLYMA_07G200000, GLYMA_13G175700, GLYMA_19G229000, GLYMA_09G131500, GLYMA_12G192600, GLYMA_13…	0.0348003
Carbon fixation in photosynthetic organisms	KF1_7d vs 1d_down	19	GLYMA_10G293500, GLYMA_03G185800, GLYMA_13G046200, GLYMA_17G100600, GLYMA_11G111100, GLYMA_13G097100, GLYMA_09G262900, GLYMA_10G225400, GLYMA_11G226900, GLYMA_12G161300, GLYMA_07G182300, GLYMA_15G261900, GLYMA_20G243500, GLYMA_12G037400, GLYMA_15G136200, GLYMA_07G185400, GLYMA_06G087800, GLYMA_20G166400, GLYMA_08G063800	0.0377842
Phenylpropanoid biosynthesis	KF1_7d vs 1d_down	35	GLYMA_11G072000, GLYMA_11G074100, GLYMA_03G032500, GLYMA_02G127300, GLYMA_12G129500, GLYMA_16G039500, GLYMA_01G177900, GLYMA_09G156700, GLYMA_09G022400, GLYMA_09G026900, GLYMA_18G211100, GLYMA_08G179700, GLYMA_15G028200, GLYMA_19G013400, GLYMA_20G214200, GLYMA_16G132800, GLYMA_04G220600, GLYMA_15G132600, GLYMA_13G346100, GLYMA_10G050800, GLYMA_15G052600, GLYMA_09G109800, GLYMA_06G239500, GLYMA_18…	0.0435214
MAPK signaling pathway - plant	NN38_3d vs 1d_up	15	GLYMA_10G186800, GLYMA_09G204500, GLYMA_12G073000, GLYMA_09G236800, GLYMA_01G128100, GLYMA_18G260700, GLYMA_12G202700, GLYMA_05G190000, GLYMA_15G172600, GLYMA_15G062700, GLYMA_09G172500, GLYMA_15G062500, GLYMA_06G151400, GLYMA_05G119500, GLYMA_15G062400	0.0151251
Plant-pathogen interaction	NN38_3d vs 1d_up	16	GLYMA_16G178800, GLYMA_19G255300, GLYMA_12G073000, GLYMA_09G236800, GLYMA_11G113500, GLYMA_01G128100, GLYMA_18G260700, GLYMA_18G077900, GLYMA_08G332900, GLYMA_18G074100, GLYMA_10G230000, GLYMA_09G131500, GLYMA_15G062700, GLYMA_15G062500, GLYMA_05G119500, GLYMA_15G062400	0.0348559
Ribosome biogenesis in eukaryotes	NN38_5d vs 1d_up	5	GLYMA_02G290200, GLYMA_10G122200, GLYMA_15G056100, GLYMA_03G186500, GLYMA_07G035600	5.94583e-05
Ribosome biogenesis in eukaryotes	NN38_7d vs 1d_up	46	GLYMA_02G290200, GLYMA_13G097400, GLYMA_20G215000, GLYMA_16G041400, GLYMA_14G024600, GLYMA_12G236300, GLYMA_17G089100, GLYMA_07G261900, GLYMA_11G125100, GLYMA_12G057800, GLYMA_03G164500, GLYMA_07G035600, GLYMA_19G110900, GLYMA_07G032500, GLYMA_05G038800, GLYMA_05G185000, GLYMA_11G152600, GLYMA_13G255400, GLYMA_01G192100, GLYMA_11G114300, GLYMA_01G001600, GLYMA_08G359600, GLYMA_10G022600, GLYMA_04…	9.51967e-13
Photosynthesis - antenna proteins	NN38_7d vs 1d_up	21	GLYMA_01G115900, GLYMA_05G128000, GLYMA_02G305400, GLYMA_12G219300, GLYMA_16G165200, GLYMA_04G167900, GLYMA_15G052400, GLYMA_16G016100, GLYMA_08G082900, GLYMA_16G165800, GLYMA_03G060300, GLYMA_08G074000, GLYMA_16G165500, GLYMA_08G180000, GLYMA_16G145800, GLYMA_14G003400, GLYMA_10G177200, GLYMA_14G008000, GLYMA_13G282000, GLYMA_09G154700, GLYMA_06G194900	1.4732e-12
Circadian rhythm - plant	NN38_7d vs 1d_up	22	GLYMA_13G135900, GLYMA_05G067100, GLYMA_10G048100, GLYMA_10G221500, GLYMA_20G090000, GLYMA_19G260400, GLYMA_19G260900, GLYMA_16G018000, GLYMA_05G239400, GLYMA_20G170000, GLYMA_11G011500, GLYMA_07G058200, GLYMA_01G192100, GLYMA_07G049400, GLYMA_06G136600, GLYMA_02G130400, GLYMA_07G048500, GLYMA_08G021200, GLYMA_08G046500, GLYMA_03G261300, GLYMA_04G228300, GLYMA_16G027200	0.000426231
Starch and sucrose metabolism	NN38_7d vs 1d_up	45	GLYMA_16G018500, GLYMA_19G125800, GLYMA_12G053800, GLYMA_07G100500, GLYMA_02G240400, GLYMA_20G026700, GLYMA_09G167000, GLYMA_11G116600, GLYMA_04G030300, GLYMA_08G033300, GLYMA_04G011900, GLYMA_06G030400, GLYMA_15G108000, GLYMA_06G129400, GLYMA_13G278700, GLYMA_03G192300, GLYMA_13G278600, GLYMA_15G031400, GLYMA_08G022300, GLYMA_12G005200, GLYMA_19G192800, GLYMA_08G334000, GLYMA_07G049900, GLYMA_14…	0.000508703
Carbon metabolism	KF1_5d vs 1d_down	65	GLYMA_03G185800, GLYMA_05G066200, GLYMA_02G072200, GLYMA_13G372200, GLYMA_02G057400, GLYMA_08G165400, GLYMA_10G016200, GLYMA_08G307800, GLYMA_01G019200, GLYMA_19G190900, GLYMA_17G031800, GLYMA_18G009700, GLYMA_01G007300, GLYMA_02G041900, GLYMA_07G045900, GLYMA_16G044600, GLYMA_10G268500, GLYMA_06G107800, GLYMA_02G222400, GLYMA_07G241600, GLYMA_11G247600, GLYMA_16G204600, GLYMA_12G161300, GLYMA_12…	0.0276622
Glycolysis / Gluconeogenesis	KF1_3d vs 1d_down	35	GLYMA_03G185800, GLYMA_11G095600, GLYMA_14G121200, GLYMA_10G227800, GLYMA_03G255100, GLYMA_12G057400, GLYMA_13G146200, GLYMA_09G007900, GLYMA_13G087800, GLYMA_14G189400, GLYMA_15G112300, GLYMA_19G190900, GLYMA_03G190500, GLYMA_07G049600, GLYMA_01G007300, GLYMA_04G248500, GLYMA_16G173100, GLYMA_05G180500, GLYMA_06G105600, GLYMA_01G031500, GLYMA_08G176600, GLYMA_09G153900, GLYMA_06G208200, GLYMA_07…	0.0254675
Amino sugar and nucleotide sugar metabolism	KF1_3d vs 1d_down	34	GLYMA_08G148100, GLYMA_20G240000, GLYMA_18G224200, GLYMA_12G234300, GLYMA_02G250800, GLYMA_02G120900, GLYMA_11G095600, GLYMA_10G240800, GLYMA_18G272200, GLYMA_02G141600, GLYMA_13G053000, GLYMA_09G148900, GLYMA_10G032400, GLYMA_19G244600, GLYMA_18G265100, GLYMA_18G106300, GLYMA_01G057100, GLYMA_01G007300, GLYMA_11G190200, GLYMA_15G210300, GLYMA_08G365900, GLYMA_09G017000, GLYMA_19G124600, GLYMA_19…	0.0254675
Arginine and proline metabolism	KF1_5d vs 1d_down	23	GLYMA_13G049700, GLYMA_01G031500, GLYMA_03G129100, GLYMA_02G128000, GLYMA_03G069400, GLYMA_01G099800, GLYMA_19G042900, GLYMA_18G278800, GLYMA_09G070300, GLYMA_08G255900, GLYMA_08G255800, GLYMA_06G126700, GLYMA_18G034300, GLYMA_10G090700, GLYMA_06G082400, GLYMA_05G029200, GLYMA_02G034000, GLYMA_04G020200, GLYMA_04G248500, GLYMA_11G080700, GLYMA_06G114300, GLYMA_06G007500, GLYMA_04G007700	0.0186344
Fatty acid metabolism	KF1_3d vs 1d_down	22	GLYMA_06G211300, GLYMA_08G345900, GLYMA_19G147400, GLYMA_05G218600, GLYMA_08G204300, GLYMA_18G146900, GLYMA_11G245600, GLYMA_06G112900, GLYMA_08G084300, GLYMA_11G164500, GLYMA_18G057700, GLYMA_08G279700, GLYMA_05G129600, GLYMA_19G028800, GLYMA_17G027600, GLYMA_11G101400, GLYMA_04G151600, GLYMA_14G004600, GLYMA_05G151200, GLYMA_12G047400, GLYMA_08G179900, GLYMA_18G156100	0.00888657
