# Supplementary material for: Comparative transcriptome analysis reveals key pathways and regulatory networks in early resistance of Glycine max to soybean mosaic virus
Source: Front Microbiol. 2023 Oct 19;14:1241076. doi: 10.3389/fmicb.2023.1241076 (PMC10687721; doi:10.3389/fmicb.2023.1241076)
Supplement: Supplementary file 1 [file Data_Sheet_1.zip › Table S9.XLSX]

## Sheet: Sheet1
Pathway_name	Gene_name	Related-hormone	Locus tag	log2 (fold change)						Resistance-response DEGs?
				KF1_3d vs 1d	KF1_5d vs 1d	KF1_7d vs 1d	NN38_3d vs 1d	NN38_5d vs 1d	NN38_7d vs 1d
Plant hormone signal transduction	serine/threonine-protein kinase SRK2I(LOC100783967)	ABA	Glyma.01G183500	1.15381	0	0	0	0	0	Yes
Plant hormone signal transduction	abscisic acid receptor PYR1(LOC100786749)	ABA	Glyma.08G272500	1.14236	0	0	0	0	0	Yes
Plant hormone signal transduction	abscisic acid receptor PYL4(LOC100788199)	ABA	Glyma.01G124700	1.23284	1.55046	1.61711	0	0	0	Yes
Plant hormone signal transduction	protein phosphatase 2C 53(LOC100803764)	ABA	Glyma.09G066500	1.32986	1.50418	1.32519	0	0	3.14492	No
Plant hormone signal transduction	abscisic acid receptor PYL4(LOC100798803)	ABA	Glyma.02G261900	1.21808	0	0	0	0	0	Yes
Plant hormone signal transduction	serine/threonine-protein kinase SRK2I(LOC100806949)	ABA	Glyma.17G178800	1.03921	0	0	0	0	0	Yes
Plant hormone signal transduction	abscisic acid receptor PYL1(LOC100819216)	ABA	Glyma.01G018800	0	0	0	-1.19483	0	-2.84895	Yes
Plant hormone signal transduction	probable protein phosphatase 2C 8(LOC100818568)	ABA	Glyma.19G069200	0	-3.26955	-2.47933	0	-2.69878	0	No
Plant hormone signal transduction	probable protein phosphatase 2C 51(LOC100807235)	ABA	Glyma.14G162100	0	-4.97335	-3.99698	0	-3.1157	0	No
Plant hormone signal transduction	protein phosphatase 2C 77(LOC102662702)	ABA	Glyma.04G053800	0	0	0	0	0	-1.34389	Yes
Plant hormone signal transduction	probable protein phosphatase 2C 6(LOC100793293)	ABA	Glyma.08G033800	-2.44782	-2.58792	-2.63716	0	0	-1.72264	No
Plant hormone signal transduction	protein kinase(SPK-1)	ABA	Glyma.01G204200	0	0	-1.41805	0	0	-3.24215	No
Plant hormone signal transduction	transcription factor bZIP10(BZIP10)	ABA	Glyma.08G077400	-1.99699	-3.96239	-3.14602	0	0	-2.88979	No
Plant hormone signal transduction	serine/threonine-protein kinase SAPK2(LOC100793276)	ABA	Glyma.14G176700	0	-1.40818	0	0	0	-1.23111	No
Plant hormone signal transduction	probable protein phosphatase 2C 6(LOC100782634)	ABA	Glyma.05G227100	0	0	-1.02559	0	0	-1.57778	No
Plant hormone signal transduction	xyloglucan endotransglucosylase/hydrolase 2(LOC100778237)	BR	Glyma.09G062600	4.11177	2.47294	0	0	0	0	Yes
Plant hormone signal transduction	BRASSINOSTEROID INSENSITIVE 1-associated receptor kinase 1(LOC100804708)	BR	Glyma.05G119600	1.44605	1.59691	1.28742	0	0	1.37764	No
Plant hormone signal transduction	shaggy-related protein kinase eta(LOC100817372)	BR	Glyma.13G224300	3.50308	3.11638	2.25584	0	0	2.05927	No
Plant hormone signal transduction	shaggy-related protein kinase eta(LOC100812801)	BR	Glyma.08G117200	1.74562	1.72526	1.34937	0	0	2.49005	No
Plant hormone signal transduction	shaggy-related protein kinase eta(LOC100787087)	BR	Glyma.02G069400	4.71143	4.80575	0	0	0	0	Yes
Plant hormone signal transduction	shaggy-related protein kinase eta(LOC100810237)	BR	Glyma.05G159400	1.54796	1.56766	1.25901	0	0	1.3808	No
Plant hormone signal transduction	BRASSINOSTEROID INSENSITIVE 1-associated receptor kinase 1(LOC100801433)	BR	Glyma.08G074500	0	1.13395	0	0	0	1.00557	No
Plant hormone signal transduction	cyclin-D3-1(LOC100811122)	BR	Glyma.04G042000	0	1.22477	0	-1.00769	0	0	Yes
Plant hormone signal transduction	BRASSINOSTEROID INSENSITIVE 1-associated receptor kinase 1(LOC100804180)	BR	Glyma.05G119500	0	0	1.50705	1.28015	0	0	No
Plant hormone signal transduction	probable xyloglucan endotransglucosylase/hydrolase protein 23(LOC100782365)	BR	Glyma.17G065400	-3.04051	-8.94281	-6.49308	-3.11535	-4.12195	-4.52929	No
Plant hormone signal transduction	probable xyloglucan endotransglucosylase/hydrolase protein 23(LOC100801634)	BR	Glyma.17G065300	-1.34653	-4.62772	-3.99533	-2.44937	-3.02893	-2.15055	No
Plant hormone signal transduction	xyloglucan endotransglucosylase/hydrolase family protein(LOC102661404)	BR	Glyma.17G065200	-3.75129	-9.66242	-6.02603	-2.92036	0	-8.49863	No
Plant hormone signal transduction	probable xyloglucan endotransglucosylase/hydrolase protein 23-like(LOC100785313)	BR	Glyma.13G095000	-2.76426	-4.58655	-4.17421	-1.62213	-3.33533	-6.62888	No
Plant hormone signal transduction	xyloglucan endotransglucosylase/hydrolase protein 22(LOC100787440)	BR	Glyma.13G094900	-2.84832	-5.28899	-4.14682	-1.23377	-2.57264	-5.36984	No
Plant hormone signal transduction	probable xyloglucan endotransglucosylase/hydrolase protein 23(LOC100800547)	BR	Glyma.17G065100	-3.42804	-7.20924	-4.47503	0	-3.58542	-6.44775	No
Plant hormone signal transduction	syringolide-induced protein 19-1-5(19-1-5)	BR	Glyma.17G065000	-1.23089	-8.75389	-5.18853	0	-6.29484	-8.56867	No
Plant hormone signal transduction	probable xyloglucan endotransglucosylase/hydrolase protein 23(LOC100778340)	BR	Glyma.13G095300	-2.08633	-5.37581	-4.81592	0	0	-7.26165	No
Plant hormone signal transduction	cyclin-D3-2(LOC100805075)	BR	Glyma.05G097300	-1.66744	-2.09658	-2.05594	0	0	-3.01371	No
Plant hormone signal transduction	probable xyloglucan endotransglucosylase/hydrolase protein 23(LOC100784249)	BR	Glyma.13G095100	-1.5371	-4.08152	-2.57246	0	0	-6.11965	No
Plant hormone signal transduction	uncharacterized LOC100306284(LOC100306284)	BR	Glyma.17G243000	0	0	0	0	0	-1.15504	Yes
Plant hormone signal transduction	cyclin-D3-2(LOC100785030)	BR	Glyma.17G167700	-1.34533	-1.8077	-1.49275	0	0	-2.00128	No
Plant hormone signal transduction	protein BRI1-EMS-SUPPRESSOR 1(BES1-6)	BR	Glyma.11G064300	0	0	0	0	0	-1.04742	Yes
Plant hormone signal transduction	probable xyloglucan endotransglucosylase/hydrolase protein 23-like(LOC100800017)	BR	Glyma.17G064900	-1.71844	-6.16513	-2.59795	0	0	-5.77029	No
Plant hormone signal transduction	cyclin-D3-3(LOC100807175)	BR	Glyma.11G052500	-1.84403	-1.43564	-1.59827	0	0	-2.30017	No
Plant hormone signal transduction	putative histidine-containing phosphotransfer protein(LOC100306648)	CTK	Glyma.07G253100	1.72666	1.36459	0	0	0	0	Yes
Plant hormone signal transduction	uncharacterized LOC100527828(LOC100527828)	CTK	Glyma.18G130900	1.47072	0	0	0	0	0	Yes
Plant hormone signal transduction	histidine-containing phosphotransfer protein 1(LOC100817681)	CTK	Glyma.19G239100	3.18166	0	0	-1.99325	0	-3.09083	Yes
Plant hormone signal transduction	uncharacterized LOC100527518(LOC100527518)	CTK	Glyma.05G033000	1.31298	0	0	0	0	1.82156	No
Plant hormone signal transduction	two-component response regulator ARR5(LOC100796843)	CTK	Glyma.17G093900	1.17773	0	0	0	0	0	Yes
Plant hormone signal transduction	two-component response regulator ARR11(LOC100797421)	CTK	Glyma.11G246400	1.97507	2.00935	1.50751	0	0	1.73874	No
Plant hormone signal transduction	histidine-containing phosphotransfer protein 1(LOC100787544)	CTK	Glyma.03G241700	2.40448	2.44965	0	0	0	0	Yes
Plant hormone signal transduction	histidine-containing phosphotransfer protein 4-like(LOC100526849)	CTK	Glyma.07G015600	1.41644	0	1.45997	2.44828	0	2.3233	No
Plant hormone signal transduction	histidine-containing phosphotransfer protein 4(LOC100798055)	CTK	Glyma.08G201100	1.35271	1.34794	0	0	0	0	Yes
Plant hormone signal transduction	two-component response regulator ARR9(LOC100804165)	CTK	Glyma.11G155100	1.50052	1.69927	2.47101	0	0	3.7304	No
Plant hormone signal transduction	histidine-containing phosphotransfer protein 4(LOC100794149)	CTK	Glyma.15G019500	0	3.11007	2.77095	0	0	3.74886	No
Plant hormone signal transduction	two-component response regulator ARR9-like(LOC100818762)	CTK	Glyma.04G137600	0	0	2.4845	0	0	0	Yes
Plant hormone signal transduction	histidine-containing phosphotransfer protein 4(LOC100780856)	CTK	Glyma.06G088100	0	0	4.35252	0	0	6.62511	No
Plant hormone signal transduction	histidine kinase 4(LOC100789894)	CTK	Glyma.05G241600	0	0	0	-1.91654	0	-1.48022	Yes
Plant hormone signal transduction	histidine kinase 4(LOC100818481)	CTK	Glyma.08G049000	0	0	0	-1.78305	0	0	Yes
Plant hormone signal transduction	histidine kinase 4(LOC100776599)	CTK	Glyma.07G173700	0	0	-1.32472	-1.37578	0	-2.19541	No
Plant hormone signal transduction	two-component response regulator ARR17-like(LOC100778707)	CTK	Glyma.06G142300	-3.50608	-3.51917	-2.68157	0	0	-3.25558	No
Plant hormone signal transduction	two-component response regulator ARR12(LOC100809002)	CTK	Glyma.06G063500	0	0	0	0	0	-1.63718	Yes
Plant hormone signal transduction	ethylene-responsive transcription factor 1-like protein(LOC100784784)	ET	Glyma.13G123100	2.33869	1.60188	2.7758	0	0	0	Yes
Plant hormone signal transduction	EIN3-binding F-box protein 1(LOC100820247)	ET	Glyma.14G116800	1.04427	0	0	0	0	-1.18132	Yes
Plant hormone signal transduction	putative EIN3-binding F-box protein(GRR1)	ET	Glyma.06G068400	1.14289	0	0	0	0	-1.39443	Yes
Plant hormone signal transduction	ethylene-response factor C3(LOC100780775)	ET	Glyma.10G036700	3.66833	3.36665	3.60249	0	0	0	Yes
Plant hormone signal transduction	ETHYLENE INSENSITIVE 3-like 1 protein(LOC100818629)	ET	Glyma.13G076800	1.34961	1.20171	1.43822	0	0	0	Yes
Plant hormone signal transduction	protein EIN4(LOC100805023)	ET	Glyma.03G251700	1.89151	1.8566	1.22564	0	0	2.74105	No
Plant hormone signal transduction	EIN3-binding F-box protein 1(LOC100805418)	ET	Glyma.04G066900	1.11297	0	0	0	0	0	Yes
Plant hormone signal transduction	ethylene-responsive transcription factor 1B(LOC100804481)	ET	Glyma.10G186800	2.02252	2.42355	3.64015	2.91754	0	2.83375	No
Plant hormone signal transduction	ethylene-responsive transcription factor 1B(LOC100780576)	ET	Glyma.02G006200	5.09733	6.38291	9.96183	0	0	6.60376	No
Plant hormone signal transduction	ethylene-response factor C3(LOC100785936)	ET	Glyma.10G007000	0	0	2.25834	0	0	0	Yes
Plant hormone signal transduction	ethylene-responsive transcription factor 1B(LOC100790598)	ET	Glyma.20G203700	0	0	1.18167	0	0	0	Yes
Plant hormone signal transduction	ethylene-response factor C3(LOC100801682)	ET	Glyma.19G164100	0	0	4.85868	0	0	0	Yes
Plant hormone signal transduction	EIN3-binding F-box protein 1(LOC100786182)	ET	Glyma.13G166200	0	0	1.11224	0	0	0	Yes
Plant hormone signal transduction	ethylene-response factor C3(LOC100779524)	ET	Glyma.03G162700	0	0	2.62887	0	0	0	Yes
Plant hormone signal transduction	ethylene-response factor C3(LOC100787732)	ET	Glyma.19G248900	0	0	3.66147	0	0	6.43371	No
Plant hormone signal transduction	ethylene response sensor 1(LOC100802569)	ET	Glyma.19G213300	0	0	0	0	0	-2.84432	Yes
Plant hormone signal transduction	mitogen-activated protein kinase kinase 5(LOC100818488)	ET	Glyma.08G223400	0	0	0	0	0	-1.33917	Yes
Plant hormone signal transduction	ethylene response sensor 1(LOC100794417)	ET	Glyma.03G216700	0	0	0	0	0	-1.50768	Yes
Plant hormone signal transduction	putative ETHYLENE INSENSITIVE 3-like 4 protein(LOC100817300)	ET	Glyma.18G018400	0	-1.954	0	0	0	-2.56035	No
Plant hormone signal transduction	ethylene receptor 2(LOC100787425)	ET	Glyma.20G202200	0	0	0	0	0	-2.4962	Yes
Plant hormone signal transduction	mitogen-activated protein kinase kinase 4(MKK4)	ET	Glyma.07G003200	0	0	0	0	0	-1.3089	Yes
Plant hormone signal transduction	transcription factor PIF4(PIF4A)	GA	Glyma.02G282100	2.28459	2.61931	2.29057	0	0	2.59108	No
Plant hormone signal transduction	transcription factor PIF3(LOC102659557)	GA	Glyma.19G224700	2.99564	0	0	0	0	0	Yes
Plant hormone signal transduction	transcription factor PIF4(PIF4B)	GA	Glyma.14G032200	1.6841	1.53067	1.65209	0	0	0	Yes
Plant hormone signal transduction	DELLA protein DWARF8(LOC100814551)	GA	Glyma.06G213100	0	1.01309	0	0	0	0	Yes
Plant hormone signal transduction	transcription factor PHYTOCHROME INTERACTING FACTOR-LIKE 15(LOC100818543)	GA	Glyma.10G138800	0	0	0	-1.05411	0	-1.9278	Yes
Plant hormone signal transduction	transcription factor PIF4(LOC100784531)	GA	Glyma.18G115700	0	0	0	-1.07228	0	2.34429	No
Plant hormone signal transduction	DELLA protein 2(LOC100797336)	GA	Glyma.08G095800	0	0	0	0	0	-1.21115	Yes
Plant hormone signal transduction	F-box protein GID2(LOC100801734)	GA	Glyma.06G043400	0	0	0	0	0	-1.63111	Yes
Plant hormone signal transduction	F-box family protein(LOC100527591)	GA	Glyma.04G042900	0	0	0	0	0	-2.55513	Yes
Plant hormone signal transduction	auxin response factor 3(LOC100810458)	IAA	Glyma.15G078800	1.05566	1.34382	1.14653	0	0	2.06125	No
Plant hormone signal transduction	auxin-responsive protein SAUR32(LOC100796789)	IAA	Glyma.07G051700	2.9466	3.10845	2.91634	0	0	3.49286	No
Plant hormone signal transduction	auxin response factor 9(LOC100780060)	IAA	Glyma.18G184500	1.16158	1.41974	1.28727	0	0	0	Yes
Plant hormone signal transduction	auxin-responsive protein SAUR50(LOC100794278)	IAA	Glyma.12G177400	3.58952	0	0	0	0	0	Yes
Plant hormone signal transduction	putative SAUR-like auxin-responsive protein(LOC100306049)	IAA	Glyma.06G158700	1.68188	0	0	0	0	-2.31672	Yes
Plant hormone signal transduction	auxin-responsive protein IAA27(LOC100806699)	IAA	Glyma.13G356600	1.18054	0	0	-1.14049	0	0	Yes
Plant hormone signal transduction	auxin-responsive protein IAA27-like(LOC100795749)	IAA	Glyma.08G036400	1.04184	1.30912	1.13569	0	0	0	Yes
Plant hormone signal transduction	putative indole-3-acetic acid-amido synthetase GH3.9(LOC100781479)	IAA	Glyma.10G019700	3.91128	3.3233	2.74594	0	0	0	Yes
Plant hormone signal transduction	auxin-responsive protein SAUR50(LOC100776099)	IAA	Glyma.01G167000	2.18113	0	0	0	0	-6.32432	Yes
Plant hormone signal transduction	auxin-responsive protein IAA8(LOC100785203)	IAA	Glyma.09G203300	1.3731	1.34606	0	0	0	1.94362	No
Plant hormone signal transduction	auxin-induced protein 15A(LOC100787768)	IAA	Glyma.06G282600	3.33153	0	0	0	0	0	Yes
Plant hormone signal transduction	auxin-responsive protein SAUR50(LOC100779842)	IAA	Glyma.17G189200	4.56765	0	0	0	0	0	Yes
Plant hormone signal transduction	protein SMALL AUXIN UP-REGULATED RNA 10(LOC100795345)	IAA	Glyma.12G035800	1.05807	0	0	0	0	-1.32839	Yes
Plant hormone signal transduction	auxin transporter-like protein 3(LAX3)	IAA	Glyma.03G063600	1.4463	0	0	0	0	0	Yes
Plant hormone signal transduction	auxin transporter-like protein 10(LAX10)	IAA	Glyma.11G106000	0	2.0129	2.13779	0	0	0	Yes
Plant hormone signal transduction	auxin transporter-like protein 12(LAX12)	IAA	Glyma.12G030900	0	3.42423	3.80149	0	0	0	Yes
Plant hormone signal transduction	auxin response factor 9(LOC100779003)	IAA	Glyma.03G070500	0	1.29346	0	0	0	1.72227	No
Plant hormone signal transduction	auxin-responsive protein SAUR50(LOC100805634)	IAA	Glyma.06G007100	0	2.79784	0	0	0	0	Yes
Plant hormone signal transduction	auxin transporter-like protein 2(LAX2)	IAA	Glyma.02G255800	0	1.36123	2.09255	0	0	0	Yes
Plant hormone signal transduction	auxin-responsive protein IAA4-like(LOC100527448)	IAA	Glyma.17G042800	0	4.41715	0	0	0	0	Yes
Plant hormone signal transduction	auxin-responsive protein SAUR50(LOC100782525)	IAA	Glyma.17G256700	0	2.65801	0	0	0	0	Yes
Plant hormone signal transduction	auxin-induced protein 6B-like(LOC100817347)	IAA	Glyma.12G035300	0	1.4402	0	0	0	0	Yes
Plant hormone signal transduction	auxin transporter-like protein 11(LAX11)	IAA	Glyma.11G228300	0	1.58	1.54621	0	0	0	Yes
Plant hormone signal transduction	auxin response factor 9(LOC100803911)	IAA	Glyma.01G103500	0	1.8284	1.35466	0	0	1.32903	No
Plant hormone signal transduction	auxin-responsive protein IAA11(LOC100779400)	IAA	Glyma.13G127000	0	1.0079	1.53676	0	0	0	Yes
Plant hormone signal transduction	auxin-responsive protein IAA27-like(LOC100804782)	IAA	Glyma.08G203100	0	1.10087	1.03489	0	0	0	Yes
Plant hormone signal transduction	auxin-responsive protein SAUR32(LOC100816234)	IAA	Glyma.03G183000	0	3.89741	2.83923	4.1252	0	4.70147	No
Plant hormone signal transduction	auxin-responsive protein IAA8-like(LOC100783314)	IAA	Glyma.04G089900	0	1.07994	0	0	0	0	Yes
Plant hormone signal transduction	indole-3-acetic acid-amido synthetase GH3.6(LOC100783196)	IAA	Glyma.06G301000	0	3.91537	4.98291	0	0	0	Yes
Plant hormone signal transduction	auxin-responsive protein IAA14(LOC100810762)	IAA	Glyma.20G210400	0	1.02095	1.05009	-1.09036	0	0	Yes
Plant hormone signal transduction	auxin response factor 9(LOC100799088)	IAA	Glyma.07G134800	0	1.1957	0	0	0	0	Yes
Plant hormone signal transduction	auxin-responsive protein SAUR71(LOC102667331)	IAA	Glyma.08G010400	0	-4.8686	2.15774	0	0	0	No
Plant hormone signal transduction	auxin-responsive protein SAUR41(LOC100777217)	IAA	Glyma.18G300900	0	0	1.65869	0	0	0	Yes
Plant hormone signal transduction	AUX/IAA family protein(LOC100527777)	IAA	Glyma.20G210500	0	0	1.06141	0	0	1.32503	No
Plant hormone signal transduction	AUX/IAA family protein(LOC100500488)	IAA	Glyma.13G361200	0	0	1.30955	0	0	4.16667	No
Plant hormone signal transduction	auxin-responsive protein SAUR23(LOC100784187)	IAA	Glyma.03G197200	0	0	2.38231	0	0	0	Yes
Plant hormone signal transduction	auxin-induced protein AUX28-like(LOC100803065)	IAA	Glyma.10G031900	0	0	0	-1.55849	0	0	Yes
Plant hormone signal transduction	ARG7 auxin responsive family protein(LOC100500265)	IAA	Glyma.12G035700	0	0	0	-2.5385	0	-3.65408	Yes
Plant hormone signal transduction	auxin-induced protein ali50(SLR1)	IAA	Glyma.10G180100	0	0	0	-1.03222	0	0	Yes
Plant hormone signal transduction	auxin-responsive protein IAA9(LOC100815447)	IAA	Glyma.14G185400	0	0	0	-1.1232	0	0	Yes
Plant hormone signal transduction	auxin transporter-like protein 6(LAX6)	IAA	Glyma.04G252300	0	0	0	-1.10885	0	0	Yes
Plant hormone signal transduction	auxin-induced protein 6B-like(LOC100784233)	IAA	Glyma.12G035000	0	0	0	-6.01739	0	0	Yes
Plant hormone signal transduction	putative SAUR-like auxin-responsive protein(LOC100306557)	IAA	Glyma.05G196300	0	-1.08288	0	-1.00339	0	-2.23777	No
Plant hormone signal transduction	auxin-responsive protein SAUR50(LOC100790342)	IAA	Glyma.09G222200	-1.348	0	0	-1.89059	0	-3.656	No
Plant hormone signal transduction	auxin-responsive protein IAA28(LOC100783359)	IAA	Glyma.06G067700	-1.19518	-1.52397	-1.96748	-1.55171	0	-2.39	No
Plant hormone signal transduction	auxin-responsive protein SAUR32(LOC100793034)	IAA	Glyma.04G231100	0	-1.17589	0	0	-1.25662	0	No
Plant hormone signal transduction	SAUR-like auxin-responsive family protein(LOC100526867)	IAA	Glyma.06G134000	0	0	0	0	-1.69485	0	Yes
Plant hormone signal transduction	probable indole-3-acetic acid-amido synthetase GH3.1(LOC100790923)	IAA	Glyma.11G051600	0	-4.69389	-3.13389	0	0	-4.02042	No
Plant hormone signal transduction	auxin-responsive protein IAA26(LOC100804593)	IAA	Glyma.15G020300	0	0	-1.03357	0	0	-1.88367	No
Plant hormone signal transduction	indole-3-acetic acid-amido synthetase GH3.2(LOC100819603)	IAA	Glyma.17G165500	0	-6.02542	-4.77511	0	0	-4.25856	No
Plant hormone signal transduction	protein TRANSPORT INHIBITOR RESPONSE 1A(TIR1A)	IAA	Glyma.02G152800	0	0	0	0	0	-1.11211	Yes
Plant hormone signal transduction	auxin-induced protein 6B-like(LOC100787155)	IAA	Glyma.09G221500	0	0	-1.72736	0	0	-1.69143	No
Plant hormone signal transduction	auxin-responsive protein SAUR71(LOC100806044)	IAA	Glyma.08G168300	0	-1.16663	-1.0912	0	0	-2.92746	No
Plant hormone signal transduction	auxin-responsive protein IAA9(LOC100789251)	IAA	Glyma.08G273500	-1.10726	0	-1.14566	0	0	-1.01118	No
Plant hormone signal transduction	auxin-responsive protein IAA13-like(LOC100804096)	IAA	Glyma.17G112300	0	-2.30798	0	0	0	-2.45092	No
Plant hormone signal transduction	probable indole-3-acetic acid-amido synthetase GH3.6(LOC100786829)	IAA	Glyma.03G149400	0	0	0	0	0	-1.64008	Yes
Plant hormone signal transduction	auxin-responsive protein SAUR32(LOC100797889)	IAA	Glyma.08G004100	0	0	0	0	0	-2.48842	Yes
Plant hormone signal transduction	auxin-responsive protein IAA16(LOC100803986)	IAA	Glyma.19G245200	0	0	0	0	0	-1.21056	Yes
Plant hormone signal transduction	jasmonoyl--L-amino acid synthetase JAR4(LOC100777944)	JA	Glyma.03G256200	1.57771	1.35194	1.15624	0	0	0	Yes
Plant hormone signal transduction	jasmonoyl--L-amino acid synthetase JAR4(LOC100806209)	JA	Glyma.16G026900	1.08059	0	1.15828	0	0	0	Yes
Plant hormone signal transduction	coronatine-insensitive protein 1(LOC100819069)	JA	Glyma.02G254300	1.77166	1.75208	1.53593	0	0	0	Yes
Plant hormone signal transduction	protein TIFY 6B(LOC100799314)	JA	Glyma.09G123600	0	1.00634	0	0	0	1.49651	No
Plant hormone signal transduction	protein TIFY 10a(LOC100800709)	JA	Glyma.01G204400	0	0	0	0	0	-1.14843	Yes
Plant hormone signal transduction	protein TIFY 10A-like(LOC100801449)	JA	Glyma.09G071600	0	-2.13222	0	0	0	-1.06045	No
Plant hormone signal transduction	CCT motif and tify domain-containing protein(LOC100306282)	JA	Glyma.13G116100	0	0	0	0	0	-1.45124	Yes
Plant hormone signal transduction	protein TIFY 11B-like(LOC100778559)	JA	Glyma.07G041400	0	0	0	0	0	-1.04236	Yes
Plant hormone signal transduction	protein TIFY 10A(LOC100812618)	JA	Glyma.15G179600	0	-1.19017	0	0	0	-1.3498	No
Plant hormone signal transduction	jasmonoyl--L-amino acid synthetase JAR4(LOC100794598)	JA	Glyma.19G254000	1.20497	1.09787	0	0	0	1.2699	No
Plant hormone signal transduction	bZIP transcription factor(TGA23)	SA	Glyma.18G020900	1.541	1.23937	0	0	0	0	Yes
Plant hormone signal transduction	bZIP transcription factor(SOYSTGA)	SA	Glyma.11G236300	1.57822	1.35119	0	0	0	0	Yes
Plant hormone signal transduction	bZIP transcription factor(TGA21)	SA	Glyma.14G167000	1.00012	1.26353	0	0	0	0	Yes
Plant hormone signal transduction	bZIP transcription factor(BZIP83)	SA	Glyma.13G085100	1.12841	1.02973	0	0	0	0	Yes
Plant hormone signal transduction	pathogenesis-related protein 1(PR1-8)	SA	Glyma.15G062700	2.07589	4.19019	7.32483	5.96261	0	4.82942	No
Plant hormone signal transduction	pathogenesis-related protein 1(PR1-7)	SA	Glyma.15G062500	3.71817	1.54239	6.47683	1.38945	0	2.89922	No
Plant hormone signal transduction	BTB/POZ domain and ankyrin repeat-containing protein NPR1(LOC100814739)	SA	Glyma.14G031300	1.0597	1.28211	1.28258	0	0	0	Yes
Plant hormone signal transduction	bZIP transcription factor(BZIP19)	SA	Glyma.04G254800	1.36719	2.36533	2.17516	0	0	2.95902	No
Plant hormone signal transduction	BTB/POZ domain and ankyrin repeat-containing protein NPR1(LOC100816582)	SA	Glyma.02G283300	1.08923	0	1.17395	0	0	0	Yes
Plant hormone signal transduction	pathogenesis-related protein 1(PR1-6)	SA	Glyma.15G062400	3.98995	0	7.81961	2.58207	0	0	No
Plant hormone signal transduction	bZIP transcription factor 9(TGA09)	SA	Glyma.06G107300	0	1.80199	1.42562	0	0	2.43895	No
Plant hormone signal transduction	bZIP transcription factor(BZIP90)	SA	Glyma.13G316900	0	0	2.5906	0	0	3.90352	No
Plant hormone signal transduction	pathogenesis-related protein 1-like protein(LOC100527778)	SA	Glyma.15G062300	0	0	1.63946	0	0	0	Yes
Plant hormone signal transduction	bZIP transcription factor(LOC778195)	SA	Glyma.11G183700	0	0	2.10398	0	0	0	Yes
Plant hormone signal transduction	bZIP transcription factor(TGA25)	SA	Glyma.19G145300	0	0	1.85974	0	0	0	Yes
Plant hormone signal transduction	bZIP transcription factor 11(TGA11)	SA	Glyma.10G092100	0	0	4.00056	0	0	0	Yes
Plant hormone signal transduction	bZIP transcription factor(TGA17)	SA	Glyma.12G184500	0	0	4.47152	0	0	0	Yes
